# Supplementary material for: Single-cell gene fusion detection by scFusion
Source: Nat Commun. 2022 Feb 28;13:1084. doi: 10.1038/s41467-022-28661-6 (PMC8885711; doi:10.1038/s41467-022-28661-6)
Supplement: Supplementary file 5 — Supplementary Data 1 [file 41467_2022_28661_MOESM5_ESM.xlsx]

## Sheet: Sheet1
Data S1. True gene fusions added simulation experiment
Fusion	ExpressionLevel	Brkpnt1	Brkpnt2
ARHGEF1--RPS19	High	chr19:42397374	chr19:42373101
PSMD4--S100A10	High	chr1:151234777	chr1:151955800
FLT1--HMGB1	High	chr13:28971097	chr13:31037831
MDM1--RAP1B	High	chr12:68707223	chr12:69044180
DIS3L2--SP100	High	chr2:232826475	chr2:231307652
CLK1--ALS2CR12	High	chr2:201721405	chr2:202173968
TBC1D15--LYZ	High	chr12:72300918	chr12:69743888
SMCHD1--DLGAP1	High	chr18:2673362	chr18:3742512
C6orf62--FAM65B	High	chr6:24716376	chr6:24818853
TRAF3IP2-AS1--SNX3	High	chr6:111804868	chr6:108535826
UBA2--GNPDA1	High	chr19:34925873	chr19:34887206
MYO9B--UBE2V1	High	chr19:17273932	chr20:48700791
ANAPC5--LTA4H	High	chr12:121756080	chr12:96402926
DNAJB6--UBE3C	High	chr7:157160177	chr7:157041062
FOXP1--PTPRD	High	chr3:71090479	chr9:9574781
SOGA1--SAMHD1	High	chr20:35491061	chr20:35547922
IKZF4--DGKA	High	chr12:56420825	chr12:56345407
PID1--MRPS6	High	chr2:230020534	chr21:35497641
ADAMTS17--AKAP13	High	chr15:100533253	chr15:86265222
CANX--RUFY1	High	chr5:179155785	chr5:179023563
SCAMP2--SCAPER	High	chr15:75137814	chr15:76668652
NKX2-3--TRDC	High	chr10:101293246	chr14:22931924
NEGR1--ZRANB2	High	chr1:72748002	chr1:71544391
AKAP10--HELZ	High	chr17:19861327	chr17:65199559
AATF--UBE2G1	High	chr17:35311207	chr17:4210418
TAX1BP1--SYT1	High	chr7:27827222	chr12:79611283
AFTPH--C1D	High	chr2:64800202	chr2:68274451
PXDNL--USP8	High	chr8:52252184	chr15:50769473
CD9--PBXIP1	High	chr12:6309731	chr1:154917593
LMAN2--DOCK2	High	chr5:176778174	chr5:169174400
CHD9--SPG7	High	chr16:53191453	chr16:89590414
KMT2E--LHFPL3	High	chr7:104731761	chr7:104377122
SARNP--NT5DC3	High	chr12:56188143	chr12:104200707
FAM172A--NR2F1-AS1	High	chr5:93294482	chr5:92774447
KAT6B--ADK	High	chr10:76603236	chr10:76429941
RHOH--BCL6	High	chr4:40198920	chr3:187452695
CDKAL1--C6orf89	High	chr6:20548936	chr6:36862280
NFIX--RAD23A	High	chr19:13189549	chr19:13058662
MACF1--AKIRIN1	High	chr1:39723700	chr1:39463843
SDHD--CUL5	High	chr11:111959734	chr11:107943058
SRGAP1--USP15	Medium	chr12:64505766	chr12:62687960
RPS3--TSKU	Medium	chr11:75113490	chr11:76506653
LARS--CDKL3	Medium	chr5:145543873	chr5:133686118
SYN3--C6orf48	Medium	chr22:32992660	chr6:3180318
DCAF12--DENND4C	Medium	chr9:34106432	chr9:19276156
CAT--POLDIP3	Medium	chr11:34485782	chr22:42993743
RPN2--MYL9	Medium	chr20:35842268	chr20:35177480
PIM3--SCO2	Medium	chr22:50355459	chr22:50962853
CDK5RAP3--KPNB1	Medium	chr17:46054188	chr17:45753775
PMEPA1--MSL2	Medium	chr3:136323151	chr3:135871580
KLF3--SCFD2	Medium	chr4:38691500	chr4:54011749
PUM1--KANSL1	Medium	chr1:31532051	chr17:44145033
PGAP3--STARD3	Medium	chr17:37840850	chr17:37816464
TSPAN14--FAM213A	Medium	chr10:82269227	chr10:82185622
CEP85L--JAK2	Medium	chr6:118886692	chr9:4985940
SHOC2--ADD3	Medium	chr10:112724819	chr10:111860383
WDR43--BRE	Medium	chr2:29145849	chr2:28550141
ZNF385B--CWC22	Medium	chr2:180725828	chr2:180858181
SLC35E3--NUP107	Medium	chr12:69141820	chr12:69119507
TMEM209--COPG2	Medium	chr7:129841690	chr7:130148500
PSPC1--MPHOSPH8	Medium	chr13:20315705	chr13:20233135
N4BP1--GPATCH2	Medium	chr16:48643686	chr1:217793841
CDYL--EEF1E1-BLOC1S5	Medium	chr6:4892613	chr6:8097700
RPS6KC1--LYST	Medium	chr1:213303232	chr1:235840919
OXR1--MRPS28	Medium	chr8:107696587	chr8:80831383
ABI2--CYP20A1	Medium	chr2:204193354	chr2:204154488
PDE7A--ADHFE1	Medium	chr8:66753606	chr8:67380504
RFT1--DCP1A	Medium	chr3:53137969	chr3:53353500
TARBP1--RBM34	Medium	chr1:234582549	chr1:235295312
CD302--ALPL	Medium	chr2:160634449	chr1:21880471
PTBP1--RNF126	Medium	chr19:799443	chr19:650296
PEPD--CHST8	Medium	chr19:33892627	chr19:34158673
TGFBR2--XPC	Medium	chr3:30648469	chr3:14214562
BCAS3--RAD51C	Medium	chr17:59161925	chr17:56772292
USP48--WNT4	Medium	chr1:22073560	chr1:22448069
LMNA--PRPF3	Medium	chr1:156076614	chr1:150305155
CPSF6--MYRFL	Medium	chr12:69656342	chr12:70297424
BAZ1B--MLXIPL	Medium	chr7:72903524	chr7:73030507
DNAJA3--ZDHHC16	Medium	chr16:4498849	chr10:99211428
RARA--POLDIP2	Medium	chr17:38487648	chr17:26681611
RNGTT--MDN1	Medium	chr6:89554076	chr6:90374347
SEC62--RPL22L1	Medium	chr3:169706147	chr3:170586179
CACUL1--VTI1A	Medium	chr10:120488807	chr10:114286846
SCD5--SEC31A	Medium	chr4:83719459	chr4:83748785
ASH1L--GON4L	Medium	chr1:155385535	chr1:155796819
DSTYK--NUAK2	Medium	chr1:205138291	chr1:205280953
NCOA6--LSM1	Medium	chr20:33356267	chr8:38029551
OBSCN--NLRP3	Low	chr1:228412435	chr1:247607274
TRIP12--SLC16A14	Low	chr2:230723488	chr2:230902247
FGFR3--TACC3	Low	chr4:1808661	chr4:1741429
ST14--APLP2	Low	chr11:130068964	chr11:129996595
OAZ1--CSNK1G2	Low	chr19:2269743	chr19:1969507
ZDHHC13--MGAT4C	Low	chr11:19174231	chr12:86405680
SEC61G--EGFR	Low	chr7:54823472	chr7:55231426
MICAL2--NELL1	Low	chr11:12183966	chr11:21392399
TCF12--NCOA3	Low	chr15:57213296	chr20:46211927
PLCB1--WDFY3-AS2	Low	chr20:8131018	chr4:85925383
NPHP4--FGGY	Low	chr1:5993209	chr1:59787206
SIPA1L3--ZNF527	Low	chr19:38423332	chr19:37879208
CUX1--THSD7A	Low	chr7:101713697	chr7:11676588
