# Supplementary material for: Single-cell gene fusion detection by scFusion
Source: Nat Commun. 2022 Feb 28;13:1084. doi: 10.1038/s41467-022-28661-6 (PMC8885711; doi:10.1038/s41467-022-28661-6)
Supplement: Supplementary file 6 — Supplementary Data 2 [file 41467_2022_28661_MOESM6_ESM.xlsx]

## Sheet: Sheet1
Data S2. Reported Fusions by scFusion in Simulation (4M, 1000 cells)
#Fusion_id	FusionGene	Position1	Position2	strands	directions	SupportingCellNumber	SupportingCells	TotalSplitRead	SplitReads	TotalDiscordantRead	DiscordantReads	FakeProbability	FDR
1	ARHGEF1--RPS19	chr19:42397374	chr19:42373101	+/+	u/d	911	[1, 2, 3, 4, 5, 6, 7, 8, 9, 10, 11, 12, 13, 14, 15, 16, 17, 18, 19, 20, 21, 22, 23, 24, 25, 26, 27, 28, 29, 30, 31, 32, 33, 34, 35, 36, 37, 38, 39, 40, 41, 42, 43, 44, 45, 46, 47, 48, 49, 50, 51, 52, 53, 54, 55, 56, 57, 58, 59, 60, 61, 62, 63, 64, 65, 66, 67, 68, 69, 70, 71, 72, 73, 74, 75, 76, 77, 78, 79, 80, 81, 82, 83, 84, 85, 86, 87, 88, 89, 90, 91, 92, 93, 94, 95, 96, 97, 98, 99, 100, 101, 1…	13894	[14, 20, 16, 14, 15, 21, 6, 17, 19, 12, 20, 24, 11, 26, 16, 16, 20, 13, 17, 19, 22, 22, 13, 21, 14, 19, 8, 20, 14, 22, 14, 18, 23, 27, 19, 22, 20, 20, 23, 20, 14, 21, 19, 25, 20, 17, 18, 23, 22, 20, 17, 16, 13, 18, 19, 14, 26, 25, 23, 17, 6, 8, 23, 16, 19, 27, 16, 16, 21, 17, 12, 6, 31, 23, 16, 16, 25, 21, 19, 16, 15, 13, 8, 14, 20, 17, 19, 16, 20, 11, 16, 13, 17, 11, 23, 26, 20, 29, 27, 21, 23, …	3633	[6, 7, 9, 3, 3, 2, 3, 10, 8, 2, 7, 4, 2, 3, 3, 1, 1, 2, 2, 1, 3, 10, 2, 4, 2, 3, 6, 3, 5, 4, 4, 2, 9, 7, 3, 2, 2, 2, 5, 2, 1, 3, 7, 9, 10, 5, 3, 3, 4, 7, 3, 4, 4, 5, 7, 2, 6, 5, 5, 10, 8, 3, 1, 4, 10, 7, 3, 6, 2, 2, 2, 2, 5, 1, 4, 1, 5, 5, 5, 2, 4, 3, 12, 3, 1, 5, 5, 6, 12, 6, 7, 3, 4, 3, 4, 3, 1, 4, 2, 2, 2, 3, 4, 4, 2, 2, 9, 2, 3, 1, 14, 9, 7, 13, 8, 1, 1, 2, 1, 3, 6, 6, 2, 5, 7, 2, 6, 6, 3, 10…	0.583395	0
2	PSMD4--S100A10	chr1:151234777	chr1:151955800	+/-	u/d	695	[3, 4, 7, 8, 10, 12, 14, 15, 16, 17, 18, 20, 21, 23, 24, 26, 27, 28, 29, 30, 31, 33, 34, 35, 36, 37, 39, 40, 41, 42, 43, 44, 45, 48, 49, 51, 52, 53, 54, 55, 56, 57, 58, 59, 60, 61, 62, 66, 68, 70, 76, 77, 78, 79, 80, 82, 84, 85, 86, 87, 88, 89, 90, 91, 92, 93, 94, 95, 96, 97, 99, 101, 102, 103, 104, 105, 106, 107, 108, 110, 111, 112, 113, 115, 117, 118, 120, 124, 125, 127, 128, 129, 130, 131, 133…	7741	[7, 9, 1, 11, 10, 10, 5, 9, 5, 15, 1, 4, 15, 1, 18, 8, 9, 18, 6, 17, 9, 13, 11, 13, 16, 20, 9, 13, 10, 1, 9, 15, 13, 16, 7, 7, 10, 14, 6, 10, 8, 6, 9, 1, 4, 2, 20, 11, 2, 7, 9, 1, 4, 19, 1, 4, 11, 21, 10, 15, 12, 17, 5, 19, 9, 9, 12, 17, 1, 10, 18, 1, 1, 13, 20, 8, 6, 4, 1, 8, 2, 6, 19, 17, 1, 16, 18, 16, 3, 7, 1, 11, 17, 20, 1, 14, 18, 1, 3, 9, 11, 11, 5, 1, 14, 15, 8, 15, 17, 15, 16, 9, 10, 15,…	3480	[1, 3, 1, 2, 1, 1, 5, 1, 2, 4, 2, 6, 1, 3, 2, 1, 5, 2, 6, 1, 1, 5, 1, 4, 1, 2, 1, 1, 1, 1, 1, 1, 1, 14, 2, 6, 3, 3, 2, 6, 7, 1, 5, 2, 4, 3, 6, 2, 1, 2, 5, 1, 2, 3, 2, 5, 1, 1, 2, 2, 1, 14, 3, 6, 2, 13, 1, 5, 3, 1, 1, 2, 6, 6, 1, 3, 3, 6, 1, 4, 2, 2, 1, 4, 7, 2, 4, 7, 4, 1, 7, 7, 2, 1, 3, 1, 2, 2, 3, 8, 6, 3, 6, 2, 9, 2, 1, 4, 2, 2, 2, 16, 12, 2, 1, 1, 1, 8, 40, 1, 4, 2, 5, 4, 1, 4, 3, 2, 5, 3, 7,…	0.0181495	0
3	FLT1--HMGB1	chr13:28971097	chr13:31037831	-/-	u/d	590	[1, 3, 4, 5, 6, 7, 8, 9, 11, 12, 13, 15, 16, 17, 18, 19, 20, 21, 23, 24, 25, 26, 27, 29, 30, 31, 32, 33, 34, 35, 36, 38, 39, 40, 41, 42, 43, 44, 45, 46, 47, 49, 50, 51, 52, 53, 54, 55, 56, 57, 58, 59, 61, 62, 63, 64, 65, 66, 67, 68, 69, 70, 71, 72, 73, 74, 75, 76, 77, 78, 79, 81, 83, 84, 86, 87, 88, 90, 91, 92, 93, 94, 96, 97, 98, 99, 100, 101, 102, 103, 104, 105, 106, 108, 109, 110, 111, 112, 11…	1497	[5, 1, 1, 6, 2, 2, 2, 4, 2, 2, 1, 2, 2, 1, 1, 1, 1, 4, 3, 5, 6, 1, 4, 3, 7, 2, 2, 1, 2, 2, 1, 1, 3, 1, 5, 4, 1, 5, 1, 2, 4, 1, 2, 1, 1, 2, 1, 3, 5, 2, 5, 1, 1, 1, 1, 1, 1, 1, 1, 5, 5, 3, 4, 1, 2, 1, 1, 2, 6, 1, 3, 6, 2, 4, 1, 3, 4, 2, 3, 2, 2, 5, 4, 3, 3, 1, 1, 1, 1, 1, 4, 1, 1, 1, 1, 1, 2, 1, 1, 1, 1, 1, 1, 2, 3, 2, 6, 5, 1, 1, 3, 4, 2, 7, 1, 3, 1, 1, 5, 13, 6, 4, 6, 5, 1, 1, 8, 1, 4, 1, 5, 2, 1…	0	[]	0.0300551	0
4	DIS3L2--SP100	chr2:232826475	chr2:231307652	+/+	u/d	447	[2, 6, 7, 9, 10, 12, 13, 14, 15, 16, 17, 18, 20, 21, 25, 26, 27, 28, 29, 30, 32, 33, 34, 35, 36, 37, 38, 39, 40, 41, 42, 44, 45, 48, 49, 52, 54, 55, 56, 58, 59, 60, 64, 65, 66, 67, 68, 69, 70, 71, 72, 74, 75, 76, 77, 79, 82, 83, 84, 85, 86, 87, 88, 89, 92, 95, 96, 97, 98, 101, 102, 103, 104, 106, 107, 108, 110, 111, 112, 113, 115, 117, 124, 125, 126, 128, 130, 131, 133, 135, 136, 137, 138, 139, 1…	7833	[30, 19, 1, 16, 15, 24, 15, 19, 12, 23, 16, 25, 24, 8, 22, 13, 26, 17, 1, 27, 27, 28, 24, 11, 1, 20, 18, 14, 21, 14, 27, 23, 21, 23, 37, 1, 11, 17, 22, 21, 22, 16, 8, 20, 9, 18, 28, 20, 27, 17, 2, 17, 21, 11, 17, 14, 22, 21, 16, 22, 16, 1, 4, 7, 22, 1, 22, 26, 28, 20, 16, 20, 20, 15, 11, 25, 5, 1, 19, 24, 8, 4, 1, 22, 25, 25, 15, 23, 23, 22, 25, 2, 5, 24, 27, 26, 19, 13, 19, 20, 5, 3, 16, 20, 23,…	1325	[1, 2, 1, 1, 4, 1, 1, 3, 1, 2, 2, 1, 2, 6, 3, 3, 4, 2, 4, 3, 1, 2, 1, 2, 2, 1, 2, 1, 2, 1, 1, 4, 2, 1, 1, 1, 1, 2, 1, 2, 3, 2, 1, 4, 3, 6, 2, 1, 5, 2, 2, 4, 1, 3, 2, 1, 3, 2, 6, 1, 3, 2, 1, 1, 4, 1, 1, 3, 1, 1, 2, 1, 1, 4, 6, 3, 4, 2, 2, 4, 1, 3, 5, 4, 7, 1, 3, 3, 4, 3, 1, 2, 2, 2, 1, 6, 1, 6, 3, 3, 1, 1, 1, 2, 7, 10, 1, 1, 5, 3, 1, 3, 1, 4, 1, 21, 2, 55, 1, 2, 5, 1, 7, 1, 9, 1, 6, 1, 4, 12, 1, 8…	0.702262	0
5	MDM1--RAP1B	chr12:68707223	chr12:69044180	-/+	u/d	434	[1, 2, 3, 4, 5, 6, 7, 8, 9, 11, 12, 15, 16, 17, 18, 19, 21, 22, 24, 26, 27, 29, 30, 31, 32, 33, 34, 35, 36, 38, 39, 40, 41, 42, 43, 44, 45, 47, 48, 49, 51, 52, 53, 54, 56, 57, 58, 60, 63, 65, 67, 68, 69, 70, 71, 72, 75, 76, 77, 80, 81, 82, 84, 86, 88, 89, 90, 92, 94, 96, 100, 101, 102, 103, 104, 105, 106, 107, 108, 109, 110, 114, 115, 116, 117, 118, 121, 124, 126, 128, 129, 130, 132, 134, 135, 13…	5390	[11, 1, 22, 12, 1, 8, 17, 13, 24, 7, 1, 7, 18, 27, 2, 13, 13, 14, 9, 7, 19, 1, 8, 5, 19, 14, 8, 17, 6, 6, 10, 10, 2, 23, 1, 16, 10, 6, 12, 13, 17, 19, 8, 16, 22, 9, 1, 13, 25, 9, 12, 18, 13, 12, 2, 1, 8, 5, 1, 1, 1, 6, 28, 24, 10, 10, 13, 12, 18, 9, 3, 13, 3, 15, 21, 15, 12, 16, 9, 11, 10, 14, 13, 1, 1, 23, 5, 22, 1, 16, 13, 1, 11, 2, 12, 16, 28, 5, 11, 14, 21, 8, 4, 11, 23, 13, 15, 6, 3, 9, 9, 2…	844	[1, 1, 1, 2, 2, 1, 3, 2, 3, 1, 1, 1, 2, 1, 3, 2, 1, 1, 3, 3, 1, 1, 1, 2, 1, 1, 1, 1, 1, 5, 3, 2, 1, 2, 2, 2, 1, 1, 1, 1, 2, 8, 4, 3, 1, 1, 1, 2, 4, 2, 1, 1, 2, 4, 2, 1, 1, 3, 2, 1, 1, 1, 1, 4, 2, 1, 4, 2, 2, 1, 2, 1, 1, 1, 1, 3, 1, 2, 4, 2, 7, 1, 1, 3, 2, 1, 1, 2, 2, 2, 1, 3, 1, 3, 2, 4, 3, 2, 1, 1, 6, 2, 1, 1, 4, 3, 1, 1, 1, 1, 1, 5, 1, 3, 6, 2, 2, 15, 3, 1, 3, 2, 2, 2, 2, 3, 1, 4, 1, 9, 4, 5, 2…	0.0537616	0
6	C6orf62--FAM65B	chr6:24716376	chr6:24818853	-/-	u/d	418	[1, 2, 3, 4, 5, 7, 11, 12, 13, 14, 15, 16, 17, 18, 19, 21, 23, 25, 26, 27, 28, 29, 30, 33, 34, 35, 36, 38, 39, 40, 41, 42, 43, 45, 46, 47, 48, 50, 52, 53, 54, 55, 56, 57, 58, 60, 61, 63, 64, 65, 66, 68, 69, 70, 71, 73, 75, 77, 78, 79, 81, 82, 83, 84, 86, 87, 88, 89, 92, 93, 96, 99, 100, 101, 102, 103, 104, 106, 107, 108, 109, 112, 113, 115, 117, 124, 128, 129, 130, 131, 135, 136, 138, 139, 140, 1…	3427	[1, 1, 8, 9, 8, 15, 10, 5, 2, 2, 15, 12, 1, 3, 15, 9, 10, 4, 3, 10, 6, 16, 8, 3, 10, 6, 3, 1, 10, 1, 11, 8, 12, 9, 7, 2, 18, 16, 15, 11, 7, 9, 9, 7, 5, 7, 11, 1, 4, 1, 2, 2, 13, 8, 8, 1, 9, 1, 14, 16, 1, 15, 13, 1, 18, 9, 10, 1, 15, 12, 20, 14, 6, 1, 10, 10, 1, 2, 2, 9, 1, 4, 13, 8, 1, 2, 2, 6, 12, 12, 10, 6, 1, 7, 3, 4, 15, 8, 4, 1, 6, 9, 12, 8, 1, 3, 4, 10, 9, 4, 3, 14, 3, 1, 3, 7, 3, 9, 12, 1,…	28	[1, 1, 1, 1, 1, 1, 1, 1, 1, 1, 1, 2, 1, 1, 1, 1, 1, 1, 1, 1, 1, 1, 2, 1, 1, 1]	0.337978	0
7	CLK1--ALS2CR12	chr2:201721405	chr2:202173968	-/-	u/d	346	[2, 7, 8, 9, 11, 12, 13, 15, 18, 19, 20, 22, 23, 24, 25, 26, 28, 33, 35, 38, 40, 41, 42, 44, 45, 49, 50, 51, 52, 55, 56, 57, 58, 59, 61, 62, 64, 65, 67, 68, 70, 71, 75, 77, 78, 81, 84, 86, 88, 89, 90, 91, 92, 93, 96, 97, 98, 100, 102, 106, 108, 115, 124, 127, 129, 131, 132, 133, 134, 135, 136, 139, 140, 141, 143, 146, 147, 148, 152, 155, 156, 158, 159, 160, 161, 162, 163, 164, 166, 168, 169, 171,…	5490	[9, 17, 2, 2, 10, 19, 13, 20, 14, 7, 7, 12, 20, 10, 12, 24, 1, 18, 12, 2, 11, 1, 20, 13, 18, 9, 24, 12, 4, 18, 4, 1, 23, 17, 34, 1, 2, 1, 15, 21, 16, 3, 15, 7, 4, 9, 26, 1, 13, 19, 1, 1, 16, 20, 1, 22, 23, 5, 7, 1, 9, 16, 23, 11, 2, 1, 1, 27, 2, 14, 17, 7, 4, 6, 23, 18, 10, 19, 24, 8, 3, 20, 19, 20, 19, 30, 27, 25, 18, 17, 16, 17, 27, 18, 30, 11, 3, 27, 1, 10, 11, 30, 19, 19, 31, 31, 24, 21, 22, …	1141	[1, 2, 4, 3, 1, 1, 1, 1, 1, 1, 1, 2, 1, 2, 2, 2, 4, 2, 1, 3, 3, 4, 1, 2, 4, 1, 4, 1, 6, 1, 2, 4, 1, 8, 1, 2, 2, 3, 4, 3, 6, 3, 4, 5, 4, 1, 2, 1, 7, 5, 1, 10, 2, 1, 2, 6, 2, 12, 2, 1, 1, 4, 4, 3, 6, 2, 6, 2, 4, 4, 3, 3, 2, 4, 1, 10, 5, 1, 11, 1, 2, 15, 1, 1, 4, 5, 3, 1, 3, 1, 5, 2, 1, 1, 4, 1, 4, 3, 2, 4, 1, 3, 1, 2, 3, 10, 1, 5, 5, 1, 1, 3, 2, 1, 2, 5, 3, 2, 5, 1, 19, 3, 4, 9, 1, 1, 2, 14, 6, 5, …	0.0199419	0
8	NEGR1--ZRANB2	chr1:72748002	chr1:71544391	-/-	u/d	350	[1, 2, 7, 8, 9, 10, 12, 18, 19, 20, 21, 23, 25, 26, 27, 29, 30, 32, 34, 36, 37, 38, 40, 41, 42, 44, 45, 50, 51, 53, 56, 58, 61, 62, 63, 64, 65, 66, 68, 69, 70, 74, 75, 77, 82, 83, 84, 87, 88, 89, 90, 92, 95, 96, 97, 100, 105, 106, 107, 109, 110, 111, 113, 115, 117, 119, 120, 125, 135, 138, 139, 140, 145, 152, 153, 154, 155, 156, 157, 158, 161, 162, 163, 167, 169, 170, 172, 177, 179, 180, 183, 184…	4324	[9, 21, 18, 13, 1, 15, 12, 32, 1, 8, 24, 9, 18, 3, 14, 3, 21, 2, 3, 1, 7, 13, 23, 27, 1, 13, 10, 3, 2, 4, 8, 10, 14, 1, 13, 1, 19, 29, 25, 20, 18, 8, 2, 21, 1, 17, 17, 1, 11, 17, 18, 5, 16, 17, 1, 15, 3, 25, 1, 6, 5, 20, 9, 17, 2, 3, 1, 1, 11, 23, 9, 8, 18, 14, 23, 1, 3, 1, 3, 5, 9, 16, 19, 3, 1, 27, 4, 32, 3, 14, 9, 16, 8, 15, 8, 25, 15, 1, 3, 17, 21, 1, 7, 13, 9, 2, 3, 14, 18, 13, 9, 7, 2, 17, …	472	[2, 2, 2, 3, 1, 2, 1, 2, 1, 2, 3, 3, 1, 1, 1, 2, 1, 1, 1, 1, 1, 2, 2, 3, 1, 3, 1, 4, 1, 1, 1, 3, 3, 1, 3, 1, 2, 1, 1, 2, 1, 2, 3, 4, 2, 1, 1, 1, 1, 1, 2, 2, 1, 1, 1, 1, 3, 3, 2, 3, 2, 4, 1, 2, 2, 2, 7, 2, 5, 6, 5, 2, 4, 7, 3, 2, 1, 1, 1, 1, 9, 1, 1, 4, 5, 3, 1, 1, 2, 1, 2, 3, 2, 4, 4, 2, 1, 2, 4, 3, 1, 1, 1, 4, 1, 2, 2, 2, 1, 12, 11, 1, 1, 1, 1, 3, 1, 1, 3, 1, 4, 11, 1, 1, 6, 1, 2, 1, 9, 4, 1, 4,…	0.137079	0
9	SMCHD1--DLGAP1	chr18:2673362	chr18:3742512	+/-	u/d	337	[2, 3, 4, 7, 8, 10, 11, 12, 14, 15, 20, 21, 22, 24, 26, 27, 30, 31, 32, 35, 36, 37, 39, 41, 42, 43, 45, 47, 48, 49, 50, 52, 54, 55, 56, 57, 58, 60, 61, 62, 64, 65, 66, 67, 74, 80, 81, 82, 83, 85, 88, 90, 91, 93, 94, 95, 96, 97, 98, 99, 100, 101, 102, 103, 107, 108, 112, 113, 114, 115, 124, 127, 131, 132, 133, 136, 138, 139, 140, 141, 142, 143, 144, 145, 146, 147, 148, 152, 153, 154, 155, 158, 159…	5172	[19, 7, 21, 19, 22, 26, 2, 5, 6, 1, 14, 23, 12, 22, 19, 5, 8, 26, 27, 1, 7, 25, 29, 1, 11, 19, 19, 4, 17, 16, 12, 18, 6, 15, 3, 19, 21, 4, 15, 4, 20, 18, 21, 1, 25, 12, 25, 20, 13, 18, 15, 1, 19, 17, 1, 1, 21, 15, 13, 13, 3, 3, 8, 6, 3, 7, 3, 9, 17, 11, 22, 27, 14, 9, 1, 24, 1, 32, 31, 4, 30, 7, 23, 14, 1, 9, 22, 20, 1, 22, 17, 21, 26, 28, 22, 4, 27, 25, 6, 28, 5, 4, 19, 29, 3, 12, 10, 14, 1, 20,…	1053	[4, 1, 1, 2, 1, 1, 6, 2, 3, 1, 2, 5, 1, 1, 1, 1, 2, 2, 1, 2, 2, 1, 1, 1, 2, 2, 1, 1, 5, 2, 9, 10, 3, 8, 1, 2, 3, 1, 1, 1, 2, 6, 7, 3, 1, 2, 6, 1, 2, 2, 1, 3, 2, 4, 5, 1, 4, 1, 2, 2, 1, 1, 1, 1, 1, 2, 3, 1, 1, 1, 1, 2, 1, 1, 1, 5, 1, 1, 2, 6, 2, 8, 1, 2, 3, 6, 2, 3, 4, 1, 6, 5, 9, 5, 4, 1, 1, 2, 1, 13, 4, 12, 19, 1, 11, 15, 76, 17, 9, 4, 11, 56, 1, 10, 1, 1, 67, 17, 24, 3, 2, 2, 6, 1, 1, 3, 1, 2, …	0.0637259	0
10	LMAN2--DOCK2	chr5:176778174	chr5:169174400	-/+	u/d	341	[3, 4, 5, 6, 7, 9, 10, 11, 13, 14, 16, 17, 18, 19, 20, 22, 23, 24, 25, 26, 27, 28, 29, 30, 33, 34, 36, 39, 40, 41, 42, 43, 44, 47, 49, 51, 52, 53, 54, 56, 57, 58, 59, 60, 61, 63, 66, 68, 70, 71, 73, 74, 75, 76, 78, 79, 81, 83, 88, 91, 92, 93, 96, 99, 100, 101, 103, 104, 107, 109, 112, 114, 115, 126, 127, 128, 129, 130, 135, 137, 138, 141, 143, 146, 155, 156, 157, 158, 159, 160, 161, 162, 163, 166…	3460	[5, 7, 3, 13, 14, 8, 3, 11, 12, 13, 8, 5, 2, 15, 1, 19, 1, 1, 8, 12, 15, 19, 19, 6, 11, 14, 7, 5, 4, 8, 12, 8, 7, 3, 1, 14, 14, 5, 8, 3, 8, 14, 16, 13, 10, 24, 8, 22, 7, 2, 8, 14, 19, 7, 1, 6, 8, 18, 8, 1, 5, 12, 7, 1, 14, 6, 8, 1, 9, 9, 1, 5, 20, 12, 20, 7, 12, 10, 10, 12, 18, 10, 1, 1, 9, 3, 1, 14, 9, 8, 8, 14, 1, 3, 6, 3, 13, 7, 17, 7, 24, 14, 16, 19, 12, 6, 15, 4, 9, 18, 3, 27, 20, 2, 10, 7, …	307	[1, 1, 2, 2, 1, 1, 1, 1, 1, 2, 1, 1, 1, 1, 1, 1, 1, 1, 1, 1, 1, 3, 1, 2, 1, 2, 2, 1, 1, 3, 2, 1, 1, 2, 1, 2, 3, 1, 1, 5, 1, 1, 1, 2, 2, 2, 2, 1, 2, 1, 2, 1, 2, 2, 1, 1, 1, 1, 1, 2, 1, 1, 1, 1, 1, 1, 2, 3, 1, 1, 1, 2, 2, 1, 3, 3, 3, 4, 1, 1, 1, 1, 1, 1, 1, 1, 2, 3, 2, 5, 5, 4, 1, 4, 2, 1, 2, 1, 3, 1, 2, 1, 6, 7, 1, 2, 3, 1, 3, 2, 1, 6, 1, 2, 4, 2, 1, 1, 2, 1, 1, 1, 1, 2, 5, 1, 2, 6, 2, 1, 4, 1, 5,…	0.275025	0
11	ANAPC5--LTA4H	chr12:121756080	chr12:96402926	-/-	u/d	321	[2, 4, 6, 7, 14, 17, 22, 23, 25, 33, 34, 36, 37, 41, 48, 53, 54, 55, 59, 63, 68, 70, 71, 77, 78, 82, 86, 87, 88, 94, 95, 96, 99, 100, 101, 102, 103, 104, 106, 107, 108, 111, 113, 115, 120, 123, 124, 128, 135, 139, 140, 144, 145, 146, 147, 148, 149, 156, 161, 171, 172, 173, 176, 182, 185, 188, 193, 194, 196, 198, 203, 209, 211, 212, 215, 216, 218, 219, 220, 224, 231, 234, 235, 238, 241, 246, 252, …	4639	[1, 8, 5, 18, 2, 18, 1, 13, 15, 3, 23, 1, 13, 13, 3, 8, 7, 3, 12, 13, 17, 1, 9, 24, 15, 6, 2, 19, 17, 22, 3, 6, 14, 22, 21, 23, 11, 18, 2, 19, 21, 4, 5, 1, 13, 7, 26, 11, 32, 2, 11, 17, 21, 11, 11, 12, 16, 1, 18, 6, 15, 16, 21, 7, 16, 17, 16, 29, 2, 4, 2, 18, 3, 21, 4, 2, 1, 6, 26, 11, 7, 3, 29, 1, 19, 17, 6, 13, 12, 13, 2, 1, 1, 14, 2, 5, 9, 15, 16, 27, 15, 21, 21, 11, 10, 11, 1, 15, 16, 13, 7, …	836	[1, 2, 4, 3, 1, 1, 1, 3, 2, 2, 1, 1, 2, 1, 2, 1, 1, 1, 3, 1, 1, 2, 1, 1, 3, 2, 1, 1, 2, 1, 1, 7, 2, 1, 4, 2, 1, 1, 1, 3, 1, 2, 2, 2, 3, 3, 1, 11, 2, 1, 3, 1, 3, 2, 13, 2, 1, 2, 1, 1, 2, 4, 2, 8, 4, 6, 9, 3, 14, 1, 11, 9, 2, 23, 6, 15, 4, 1, 2, 2, 5, 1, 16, 3, 2, 9, 19, 5, 1, 1, 5, 5, 4, 21, 4, 1, 12, 10, 7, 1, 3, 8, 8, 1, 5, 3, 15, 1, 3, 1, 1, 3, 2, 1, 4, 2, 7, 1, 2, 2, 19, 11, 1, 5, 6, 31, 12, 6…	0.0323717	0
12	MYO9B--TMEM189	chr19:17273932	chr20:48700791	+/-	u/d	325	[2, 8, 11, 12, 13, 14, 15, 17, 19, 21, 22, 23, 25, 29, 31, 34, 38, 39, 40, 43, 45, 46, 47, 48, 49, 50, 51, 52, 54, 55, 59, 60, 61, 63, 64, 65, 66, 67, 69, 70, 73, 75, 77, 78, 81, 84, 86, 88, 89, 90, 92, 93, 94, 96, 97, 99, 100, 101, 103, 106, 107, 113, 115, 116, 119, 124, 130, 133, 136, 137, 138, 139, 140, 145, 146, 148, 149, 152, 155, 157, 158, 159, 161, 164, 165, 171, 172, 177, 180, 183, 184, 1…	1269	[9, 1, 4, 4, 2, 1, 1, 3, 2, 1, 1, 5, 10, 3, 1, 4, 3, 2, 7, 4, 1, 2, 1, 1, 1, 3, 6, 6, 4, 1, 1, 1, 1, 4, 4, 4, 1, 2, 1, 1, 1, 2, 5, 1, 3, 7, 4, 3, 2, 1, 2, 1, 1, 1, 9, 1, 4, 5, 1, 2, 3, 3, 3, 1, 2, 4, 1, 2, 4, 4, 3, 5, 1, 4, 6, 5, 1, 3, 4, 1, 1, 3, 1, 5, 7, 1, 5, 4, 7, 1, 3, 2, 1, 5, 5, 11, 4, 1, 4, 1, 2, 1, 1, 6, 1, 3, 2, 1, 5, 4, 2, 14, 10, 5, 2, 11, 4, 2, 1, 2, 6, 9, 1, 3, 1, 8, 1, 5, 4, 1, 9, …	399	[1, 1, 1, 1, 2, 1, 1, 2, 1, 3, 3, 2, 1, 2, 1, 1, 2, 11, 2, 1, 1, 2, 2, 2, 1, 2, 1, 2, 1, 1, 2, 4, 1, 1, 1, 4, 1, 1, 1, 2, 1, 1, 2, 2, 2, 2, 2, 1, 1, 1, 1, 1, 3, 2, 4, 1, 2, 1, 1, 1, 2, 3, 1, 2, 8, 3, 2, 5, 4, 8, 1, 5, 2, 1, 3, 2, 1, 1, 2, 2, 2, 8, 2, 1, 4, 2, 2, 1, 3, 8, 2, 5, 2, 1, 1, 8, 10, 2, 1, 2, 1, 1, 5, 1, 3, 1, 1, 46, 1, 1, 3, 1, 1, 1, 6, 1, 1, 1, 6, 1, 2, 2, 2, 3, 1, 1, 3, 5, 8, 2, 1, 4,…	0.0401021	0
13	TBC1D15--LYZ	chr12:72300918	chr12:69743888	+/+	u/d	274	[3, 14, 20, 21, 24, 26, 27, 31, 36, 39, 41, 49, 62, 72, 85, 92, 99, 102, 103, 104, 105, 106, 108, 110, 111, 112, 114, 115, 117, 119, 120, 121, 129, 135, 140, 141, 147, 148, 149, 153, 154, 155, 156, 157, 166, 171, 175, 177, 178, 181, 182, 183, 185, 189, 193, 196, 200, 202, 203, 206, 207, 208, 209, 210, 211, 212, 213, 214, 215, 216, 229, 232, 234, 254, 260, 264, 265, 272, 273, 275, 279, 281, 285, 2…	4484	[1, 3, 1, 1, 1, 1, 1, 14, 37, 2, 1, 1, 34, 20, 18, 1, 7, 22, 1, 27, 25, 1, 15, 19, 22, 16, 14, 2, 1, 2, 20, 15, 4, 1, 2, 15, 27, 4, 1, 2, 13, 2, 22, 19, 4, 6, 27, 2, 21, 1, 2, 2, 1, 1, 1, 1, 1, 1, 4, 3, 1, 4, 5, 13, 23, 4, 4, 1, 33, 3, 26, 23, 1, 27, 3, 20, 32, 1, 30, 31, 14, 27, 24, 10, 2, 10, 13, 1, 23, 25, 27, 15, 4, 21, 8, 1, 15, 29, 7, 11, 2, 14, 4, 27, 1, 1, 32, 27, 3, 26, 3, 19, 28, 19, 6,…	2142	[21, 15, 2, 2, 1, 11, 1, 3, 6, 1, 16, 2, 12, 6, 7, 10, 4, 1, 1, 1, 5, 5, 7, 2, 31, 4, 7, 1, 9, 2, 2, 4, 11, 5, 24, 3, 12, 1, 4, 1, 55, 7, 6, 5, 15, 15, 11, 11, 25, 2, 29, 1, 8, 15, 3, 21, 17, 38, 1, 2, 6, 1, 21, 1, 23, 2, 10, 29, 2, 27, 37, 4, 19, 38, 19, 17, 11, 7, 10, 37, 7, 10, 11, 8, 2, 2, 42, 20, 39, 15, 1, 64, 7, 28, 1, 1, 1, 17, 24, 19, 13, 7, 1, 30, 1, 37, 3, 8, 26, 22, 19, 8, 2, 5, 7, 16…	0.0320558	0
14	UBA2--GPI	chr19:34925873	chr19:34887206	+/+	u/d	296	[3, 5, 6, 9, 11, 12, 14, 17, 18, 19, 22, 23, 24, 25, 26, 29, 34, 36, 37, 38, 40, 41, 42, 44, 45, 46, 47, 49, 50, 51, 52, 56, 57, 60, 61, 62, 65, 69, 75, 76, 77, 87, 88, 89, 90, 91, 92, 93, 94, 97, 99, 101, 103, 104, 105, 106, 107, 110, 112, 114, 115, 120, 127, 130, 134, 135, 138, 139, 140, 141, 147, 149, 151, 152, 153, 155, 157, 158, 159, 160, 161, 169, 172, 174, 177, 178, 179, 180, 183, 186, 187…	1562	[5, 11, 12, 8, 6, 1, 5, 3, 1, 2, 3, 3, 7, 8, 6, 4, 11, 2, 1, 1, 6, 5, 1, 7, 6, 2, 5, 15, 11, 7, 1, 1, 9, 1, 2, 1, 8, 6, 2, 1, 1, 1, 1, 3, 1, 2, 8, 5, 1, 9, 9, 6, 3, 1, 1, 1, 4, 5, 2, 1, 1, 3, 2, 7, 9, 4, 4, 3, 3, 2, 4, 1, 1, 5, 7, 3, 1, 5, 1, 9, 1, 2, 6, 3, 14, 2, 1, 6, 6, 5, 6, 3, 9, 7, 3, 1, 4, 1, 5, 1, 2, 1, 1, 5, 3, 3, 3, 8, 7, 1, 2, 1, 4, 2, 1, 1, 1, 2, 1, 6, 3, 3, 8, 1, 1, 4, 7, 18, 3, 1, 7…	469	[3, 3, 1, 1, 1, 1, 3, 3, 2, 2, 2, 1, 2, 2, 1, 1, 1, 1, 4, 2, 1, 1, 1, 2, 1, 1, 2, 1, 1, 4, 1, 1, 1, 1, 1, 1, 1, 1, 1, 1, 1, 1, 1, 1, 2, 1, 3, 2, 1, 1, 1, 1, 3, 1, 2, 2, 1, 2, 1, 1, 1, 1, 1, 1, 2, 1, 5, 1, 4, 2, 1, 1, 4, 3, 1, 1, 11, 4, 2, 3, 1, 1, 3, 6, 8, 3, 8, 8, 2, 1, 2, 1, 4, 16, 1, 2, 4, 2, 1, 9, 9, 4, 2, 2, 4, 2, 14, 1, 1, 3, 1, 2, 2, 4, 4, 2, 7, 3, 8, 5, 3, 6, 1, 15, 4, 2, 12, 3, 16, 1, 1,…	0.199097	0
15	OAZ1--RNF126	chr19:2269743	chr19:652884	+/-	u/d	312	[1, 2, 7, 8, 14, 17, 18, 19, 20, 21, 25, 26, 27, 28, 29, 33, 34, 35, 36, 41, 42, 44, 45, 46, 47, 48, 49, 53, 55, 56, 57, 59, 61, 62, 63, 65, 66, 70, 74, 78, 81, 82, 87, 89, 90, 92, 93, 94, 95, 96, 97, 98, 100, 101, 103, 104, 105, 107, 109, 110, 113, 114, 115, 124, 125, 126, 127, 130, 131, 132, 133, 134, 135, 137, 138, 140, 141, 143, 144, 145, 146, 149, 152, 153, 156, 158, 159, 160, 161, 162, 163,…	1318	[1, 1, 8, 2, 2, 7, 1, 4, 2, 8, 18, 7, 6, 2, 1, 1, 1, 1, 1, 1, 19, 5, 15, 1, 2, 6, 1, 1, 2, 3, 6, 2, 1, 1, 12, 5, 1, 1, 1, 6, 1, 2, 2, 1, 1, 1, 1, 21, 1, 18, 14, 8, 1, 1, 18, 1, 1, 10, 2, 1, 9, 1, 2, 1, 2, 1, 17, 1, 2, 1, 1, 9, 5, 21, 10, 10, 1, 2, 1, 2, 7, 1, 1, 10, 1, 1, 2, 3, 4, 5, 1, 1, 1, 1, 2, 4, 3, 1, 2, 1, 6, 1, 1, 1, 1, 1, 14, 1, 1, 2, 7, 1, 1, 1, 12, 1, 1, 1, 4, 7, 2, 2, 8, 1, 1, 1, 1, 1…	89	[1, 1, 2, 1, 1, 1, 1, 2, 1, 1, 1, 1, 2, 1, 1, 1, 1, 1, 1, 1, 1, 3, 1, 1, 5, 1, 1, 1, 1, 1, 3, 2, 1, 1, 1, 2, 3, 4, 1, 1, 1, 2, 1, 1, 3, 1, 4, 1, 1, 1, 2, 2, 1, 3, 2, 4, 1]	0.189197	0
16	IKZF4--DGKA	chr12:56420825	chr12:56345407	+/+	u/d	243	[1, 2, 3, 8, 11, 12, 16, 19, 26, 30, 31, 38, 39, 42, 43, 44, 47, 48, 49, 55, 59, 60, 62, 65, 71, 74, 75, 76, 77, 78, 79, 81, 89, 91, 92, 94, 97, 98, 100, 101, 102, 107, 108, 109, 115, 128, 131, 138, 139, 140, 148, 151, 158, 159, 162, 174, 177, 179, 181, 182, 183, 198, 201, 209, 211, 214, 217, 218, 222, 236, 238, 240, 244, 245, 246, 250, 251, 263, 269, 272, 286, 287, 288, 289, 293, 297, 298, 315, …	3701	[3, 7, 10, 17, 21, 16, 17, 2, 15, 19, 3, 14, 9, 27, 10, 7, 20, 14, 9, 5, 4, 18, 7, 23, 8, 8, 11, 1, 18, 14, 4, 20, 13, 1, 20, 1, 11, 10, 30, 3, 4, 5, 8, 11, 5, 1, 20, 17, 25, 8, 1, 23, 17, 20, 12, 15, 18, 1, 13, 6, 2, 4, 16, 1, 13, 18, 11, 22, 1, 2, 22, 24, 28, 16, 7, 3, 22, 7, 17, 7, 7, 27, 9, 9, 28, 16, 18, 3, 16, 23, 7, 10, 18, 20, 6, 2, 13, 4, 11, 19, 4, 8, 12, 12, 16, 12, 20, 8, 26, 4, 1, 28…	598	[1, 3, 2, 1, 1, 5, 1, 1, 1, 2, 1, 1, 1, 1, 1, 1, 1, 7, 2, 1, 2, 1, 1, 1, 1, 2, 1, 2, 3, 2, 1, 1, 1, 1, 3, 2, 1, 1, 2, 2, 3, 1, 2, 2, 1, 2, 1, 1, 3, 3, 3, 9, 4, 1, 4, 12, 2, 2, 8, 5, 4, 2, 2, 4, 2, 2, 1, 4, 3, 5, 1, 4, 1, 6, 3, 1, 2, 5, 6, 7, 1, 4, 1, 8, 9, 4, 3, 3, 1, 2, 12, 8, 7, 9, 18, 11, 7, 4, 6, 3, 12, 9, 6, 1, 12, 3, 12, 3, 4, 3, 1, 2, 1, 12, 6, 3, 4, 9, 10, 5, 6, 2, 2, 14, 3, 2, 1, 3, 10, …	0.446074	0
17	DNAJB6--UBE3C	chr7:157160177	chr7:157041062	+/+	u/d	276	[1, 3, 7, 10, 11, 12, 14, 17, 18, 19, 20, 30, 34, 36, 39, 43, 47, 48, 50, 52, 53, 54, 55, 56, 57, 58, 61, 66, 76, 77, 80, 81, 82, 86, 93, 96, 97, 98, 103, 112, 125, 126, 127, 128, 129, 130, 131, 133, 134, 136, 137, 138, 139, 143, 145, 146, 147, 148, 149, 150, 151, 153, 156, 157, 159, 161, 162, 163, 166, 167, 168, 169, 170, 175, 176, 177, 182, 185, 187, 189, 190, 193, 197, 198, 199, 200, 202, 203,…	1249	[1, 2, 3, 4, 6, 2, 2, 1, 3, 5, 6, 2, 2, 1, 1, 8, 2, 1, 4, 4, 7, 1, 5, 4, 8, 6, 2, 2, 1, 3, 1, 2, 2, 10, 1, 7, 1, 6, 2, 2, 1, 1, 5, 5, 8, 3, 4, 8, 1, 5, 3, 1, 4, 6, 1, 5, 6, 4, 1, 13, 1, 5, 1, 1, 5, 2, 4, 6, 1, 11, 2, 7, 7, 1, 8, 6, 1, 1, 2, 1, 8, 9, 10, 8, 8, 1, 7, 1, 3, 2, 1, 1, 5, 5, 2, 1, 7, 3, 6, 8, 3, 1, 4, 7, 1, 5, 1, 15, 1, 2, 4, 4, 1, 3, 1, 3, 2, 13, 2, 3, 2, 4, 6, 6, 9, 11, 1, 5, 5, 1, 1…	264	[2, 2, 1, 1, 1, 1, 1, 1, 1, 1, 1, 1, 1, 1, 2, 2, 1, 1, 1, 1, 2, 1, 2, 2, 2, 1, 1, 2, 2, 3, 1, 2, 2, 1, 2, 1, 2, 1, 1, 1, 1, 2, 1, 1, 3, 5, 1, 2, 1, 2, 1, 2, 3, 2, 3, 1, 1, 1, 1, 2, 1, 1, 5, 9, 8, 2, 2, 3, 1, 1, 4, 12, 2, 1, 5, 7, 1, 1, 2, 1, 3, 1, 8, 1, 6, 2, 1, 4, 3, 1, 3, 1, 1, 1, 1, 6, 2, 7, 5, 1, 3, 1, 1, 1, 5, 3, 1, 5, 1, 3, 3, 3, 1, 1, 2, 1, 2, 2, 3, 3]	0.200483	0
18	PID1--MRPS6	chr2:230020534	chr21:35497641	-/+	u/d	226	[11, 14, 17, 19, 20, 23, 26, 30, 36, 40, 44, 45, 46, 48, 49, 50, 51, 52, 55, 57, 64, 68, 78, 81, 89, 90, 100, 103, 104, 114, 124, 125, 128, 130, 138, 140, 143, 147, 150, 151, 152, 155, 156, 157, 160, 161, 163, 169, 170, 172, 175, 180, 182, 186, 188, 189, 191, 192, 193, 201, 204, 206, 211, 212, 216, 224, 226, 228, 237, 240, 246, 248, 250, 252, 259, 261, 265, 266, 267, 271, 279, 280, 283, 284, 286,…	3240	[16, 5, 16, 1, 27, 24, 2, 30, 3, 12, 1, 8, 19, 27, 16, 17, 15, 25, 1, 20, 22, 16, 6, 4, 3, 18, 24, 5, 1, 11, 2, 30, 24, 4, 18, 5, 3, 15, 1, 3, 26, 21, 1, 3, 18, 9, 15, 15, 14, 26, 10, 8, 20, 10, 27, 1, 18, 4, 13, 12, 15, 20, 24, 8, 5, 3, 20, 10, 7, 12, 3, 20, 22, 19, 25, 30, 5, 24, 15, 21, 6, 17, 16, 26, 6, 29, 12, 20, 28, 2, 28, 26, 13, 21, 18, 5, 1, 12, 3, 14, 10, 7, 2, 3, 7, 20, 22, 25, 11, 18…	431	[1, 6, 1, 2, 2, 2, 2, 1, 2, 1, 3, 3, 1, 1, 2, 3, 3, 1, 5, 3, 2, 1, 1, 1, 1, 2, 1, 1, 2, 2, 1, 1, 2, 2, 3, 2, 3, 1, 1, 1, 1, 2, 1, 1, 1, 1, 1, 7, 1, 2, 6, 1, 5, 3, 3, 6, 1, 3, 1, 2, 1, 14, 5, 1, 2, 1, 7, 3, 2, 6, 11, 6, 2, 2, 3, 3, 1, 1, 1, 1, 2, 4, 1, 4, 3, 2, 4, 3, 1, 8, 8, 1, 1, 10, 14, 3, 2, 1, 1, 2, 4, 5, 1, 1, 1, 2, 2, 13, 1, 3, 1, 7, 1, 14, 7, 7, 3, 12, 2, 4, 10, 3, 5, 1, 1, 1, 4, 7, 5, 2, …	0.638418	0
19	NFIX--RAD23A	chr19:13189549	chr19:13058662	+/+	u/d	236	[2, 5, 13, 14, 16, 17, 18, 21, 24, 28, 29, 30, 32, 33, 34, 36, 37, 38, 39, 42, 43, 48, 49, 51, 53, 54, 55, 56, 57, 58, 59, 62, 64, 65, 69, 71, 76, 77, 79, 81, 82, 83, 85, 88, 89, 92, 97, 98, 100, 101, 104, 106, 107, 115, 121, 127, 133, 140, 143, 145, 146, 147, 152, 155, 157, 158, 159, 161, 175, 179, 180, 181, 182, 183, 186, 188, 192, 193, 194, 197, 199, 200, 210, 213, 215, 217, 218, 220, 222, 224…	2503	[16, 18, 15, 11, 12, 8, 9, 1, 8, 5, 8, 19, 17, 22, 3, 1, 10, 6, 4, 20, 9, 2, 3, 18, 3, 14, 4, 16, 1, 5, 7, 12, 10, 7, 7, 18, 13, 19, 1, 20, 21, 12, 11, 12, 3, 9, 18, 5, 13, 11, 5, 1, 3, 4, 1, 12, 4, 3, 27, 3, 19, 10, 1, 7, 1, 1, 7, 10, 11, 18, 5, 20, 9, 8, 1, 15, 8, 26, 12, 17, 2, 14, 7, 9, 1, 11, 11, 11, 6, 2, 21, 10, 18, 15, 2, 5, 7, 7, 9, 6, 9, 8, 16, 10, 6, 8, 2, 9, 14, 8, 3, 15, 2, 25, 25, 1…	248	[1, 1, 1, 2, 1, 1, 1, 2, 1, 1, 3, 1, 1, 1, 1, 1, 1, 3, 2, 1, 1, 4, 2, 1, 1, 1, 1, 1, 1, 1, 1, 1, 1, 1, 1, 1, 2, 4, 3, 2, 3, 1, 1, 1, 1, 2, 1, 1, 2, 1, 1, 1, 1, 3, 2, 4, 2, 4, 3, 3, 2, 8, 2, 2, 2, 4, 1, 1, 2, 4, 8, 16, 1, 2, 5, 3, 3, 1, 2, 2, 6, 1, 7, 7, 1, 1, 4, 2, 2, 1, 1, 2, 1, 1, 8, 5, 7, 2, 1, 4, 4, 1, 4, 8]	0.69478	0
20	CANX--RUFY1	chr5:179155785	chr5:179023563	+/+	u/d	233	[1, 6, 13, 14, 16, 17, 19, 22, 24, 29, 30, 34, 36, 37, 41, 42, 45, 46, 47, 50, 52, 53, 57, 58, 68, 70, 73, 76, 77, 78, 79, 88, 89, 92, 95, 96, 97, 102, 103, 104, 113, 114, 115, 124, 128, 129, 131, 132, 136, 137, 140, 141, 144, 147, 149, 156, 157, 159, 161, 165, 171, 172, 173, 176, 183, 187, 188, 193, 197, 198, 200, 201, 204, 205, 208, 213, 214, 215, 217, 218, 224, 230, 237, 238, 244, 245, 246, 25…	2697	[13, 26, 1, 7, 3, 1, 7, 10, 21, 1, 16, 1, 7, 6, 4, 14, 1, 15, 18, 17, 1, 17, 23, 2, 20, 1, 22, 14, 5, 2, 9, 3, 26, 26, 13, 2, 4, 1, 3, 5, 5, 4, 10, 11, 11, 15, 4, 1, 1, 25, 16, 1, 14, 2, 1, 1, 1, 2, 5, 5, 16, 6, 14, 22, 4, 16, 9, 11, 13, 19, 5, 2, 22, 4, 29, 13, 1, 1, 4, 1, 2, 9, 1, 3, 4, 1, 11, 14, 2, 2, 1, 4, 9, 17, 17, 30, 9, 13, 23, 11, 11, 8, 3, 3, 12, 1, 4, 16, 21, 19, 22, 2, 11, 17, 2, 26,…	362	[2, 3, 1, 1, 1, 2, 1, 2, 1, 3, 3, 1, 1, 1, 4, 1, 1, 1, 2, 1, 2, 10, 1, 1, 2, 2, 1, 1, 1, 2, 1, 1, 4, 9, 1, 1, 2, 3, 1, 1, 3, 2, 2, 2, 1, 21, 8, 1, 3, 2, 3, 1, 1, 1, 5, 3, 2, 4, 1, 2, 3, 2, 4, 4, 1, 4, 1, 5, 1, 7, 1, 14, 5, 16, 6, 1, 1, 2, 4, 1, 16, 13, 4, 1, 6, 5, 5, 2, 1, 1, 1, 5, 9, 2, 2, 2, 1, 2, 7, 2, 2, 1, 1, 1, 7, 1, 7, 12, 1, 1, 3, 1, 4, 2]	0.502704	0
21	SOGA1--SAMHD1	chr20:35491061	chr20:35547922	-/-	u/d	230	[1, 4, 11, 20, 34, 35, 36, 39, 40, 42, 43, 45, 46, 48, 51, 52, 54, 55, 57, 58, 60, 63, 64, 67, 68, 70, 72, 76, 78, 79, 82, 83, 84, 86, 87, 88, 89, 90, 93, 94, 96, 97, 98, 100, 103, 104, 109, 112, 113, 114, 127, 128, 135, 140, 145, 147, 150, 152, 155, 157, 159, 162, 163, 166, 167, 170, 174, 177, 179, 183, 184, 186, 192, 201, 205, 207, 212, 214, 215, 216, 219, 220, 232, 233, 236, 242, 246, 252, 253…	2848	[17, 6, 4, 1, 10, 2, 4, 4, 14, 5, 18, 1, 3, 5, 16, 29, 5, 20, 18, 3, 22, 18, 19, 1, 13, 22, 21, 14, 1, 13, 19, 13, 23, 4, 14, 9, 11, 16, 1, 6, 3, 22, 1, 18, 10, 1, 14, 6, 18, 3, 14, 17, 18, 1, 2, 8, 3, 8, 14, 2, 1, 15, 9, 17, 23, 6, 6, 14, 4, 3, 20, 4, 1, 8, 17, 1, 13, 5, 1, 1, 17, 12, 1, 14, 5, 17, 13, 9, 15, 11, 22, 1, 4, 10, 7, 6, 24, 9, 25, 16, 9, 18, 12, 9, 2, 12, 8, 6, 4, 19, 19, 14, 11, 2,…	466	[1, 2, 1, 5, 1, 2, 1, 1, 1, 3, 1, 1, 1, 1, 1, 1, 1, 1, 2, 1, 2, 1, 2, 1, 2, 1, 1, 1, 1, 1, 2, 6, 1, 4, 4, 2, 2, 1, 1, 1, 2, 1, 2, 1, 1, 2, 2, 1, 9, 2, 1, 1, 1, 3, 10, 1, 1, 1, 3, 4, 2, 1, 1, 2, 2, 7, 1, 2, 2, 1, 7, 3, 7, 10, 6, 7, 4, 8, 3, 2, 2, 7, 7, 14, 2, 4, 3, 4, 2, 1, 2, 4, 2, 5, 9, 1, 2, 6, 9, 14, 10, 12, 6, 1, 5, 8, 9, 9, 5, 2, 5, 8, 19, 4, 4, 10, 11, 3, 1, 13, 3, 1, 4, 1, 3, 2, 3, 2, 8, 1]	0.413252	0
22	SDHD--CUL5	chr11:111959734	chr11:107943058	+/+	u/d	258	[1, 2, 4, 6, 12, 14, 15, 18, 19, 22, 25, 29, 32, 35, 36, 39, 40, 41, 48, 49, 55, 56, 57, 60, 62, 63, 65, 69, 70, 71, 75, 76, 78, 79, 84, 86, 88, 90, 92, 96, 99, 100, 101, 102, 103, 104, 106, 107, 108, 113, 114, 115, 116, 124, 126, 130, 131, 139, 141, 147, 148, 152, 155, 156, 158, 159, 160, 161, 165, 168, 171, 172, 177, 178, 180, 181, 184, 185, 188, 189, 195, 198, 203, 204, 206, 207, 209, 213, 214…	891	[7, 1, 1, 1, 2, 1, 4, 5, 2, 4, 1, 5, 14, 11, 1, 1, 1, 1, 8, 3, 6, 5, 1, 1, 1, 1, 2, 3, 1, 1, 10, 2, 1, 2, 11, 4, 2, 1, 2, 4, 10, 1, 1, 1, 3, 1, 4, 1, 2, 1, 2, 1, 1, 1, 6, 1, 1, 4, 1, 1, 6, 1, 2, 1, 2, 3, 9, 2, 1, 5, 1, 10, 1, 6, 9, 7, 1, 7, 1, 1, 4, 3, 2, 6, 1, 1, 1, 1, 1, 4, 6, 2, 3, 1, 6, 3, 1, 2, 1, 10, 3, 1, 1, 1, 5, 3, 7, 2, 1, 1, 2, 1, 1, 5, 3, 2, 3, 4, 1, 1, 1, 4, 1, 7, 9, 8, 5, 4, 4, 1, 8…	73	[1, 1, 2, 1, 1, 2, 1, 1, 2, 1, 1, 2, 1, 1, 1, 1, 1, 1, 1, 1, 1, 1, 1, 1, 2, 2, 1, 1, 2, 1, 1, 1, 2, 2, 2, 1, 1, 1, 2, 1, 1, 1, 1, 2, 2, 1, 1, 1, 2, 4, 1, 1, 3, 1]	0.105752	0
23	RPN2--MYL9	chr20:35842268	chr20:35177480	+/+	u/d	251	[4, 6, 12, 13, 15, 17, 18, 24, 27, 30, 33, 35, 36, 38, 40, 41, 42, 43, 44, 45, 46, 47, 51, 52, 55, 57, 58, 59, 61, 62, 64, 68, 69, 75, 77, 79, 81, 82, 85, 87, 90, 92, 100, 101, 102, 103, 106, 107, 109, 113, 115, 125, 126, 128, 130, 131, 132, 138, 141, 144, 146, 147, 148, 149, 156, 157, 158, 159, 160, 161, 167, 171, 172, 173, 174, 178, 179, 182, 183, 189, 190, 192, 195, 197, 198, 201, 203, 207, 21…	1016	[5, 4, 2, 1, 2, 6, 3, 1, 1, 5, 7, 3, 1, 1, 2, 1, 2, 7, 1, 5, 2, 1, 1, 1, 5, 6, 3, 5, 1, 1, 5, 10, 1, 2, 1, 7, 2, 2, 12, 1, 6, 1, 7, 2, 1, 1, 3, 1, 7, 1, 5, 8, 5, 5, 1, 8, 1, 3, 1, 2, 4, 1, 6, 4, 1, 2, 4, 1, 9, 4, 1, 7, 2, 1, 1, 3, 9, 1, 2, 9, 13, 1, 2, 6, 1, 1, 5, 4, 15, 6, 1, 2, 4, 3, 12, 5, 1, 3, 1, 3, 1, 1, 1, 5, 4, 2, 1, 1, 6, 2, 3, 3, 7, 4, 4, 4, 15, 6, 4, 2, 1, 6, 2, 6, 1, 1, 3, 11, 6, 2, 3…	0	[]	0.525934	0
24	SCAMP2--SCAPER	chr15:75137814	chr15:76668652	-/-	u/d	224	[2, 4, 5, 7, 9, 11, 12, 17, 22, 23, 26, 27, 29, 30, 34, 36, 40, 41, 43, 44, 48, 51, 53, 54, 57, 59, 62, 63, 67, 70, 71, 74, 75, 76, 77, 79, 84, 86, 87, 88, 89, 90, 92, 94, 101, 105, 106, 107, 109, 111, 112, 113, 115, 118, 124, 125, 128, 141, 143, 144, 146, 153, 154, 155, 156, 160, 161, 163, 164, 165, 169, 173, 174, 175, 176, 192, 193, 198, 203, 205, 209, 210, 216, 217, 222, 228, 233, 235, 236, 23…	2702	[10, 11, 2, 14, 12, 13, 1, 10, 16, 4, 21, 18, 21, 12, 23, 4, 15, 7, 18, 18, 11, 16, 12, 18, 4, 8, 7, 14, 1, 13, 10, 21, 7, 12, 15, 1, 1, 19, 2, 9, 16, 1, 10, 16, 7, 2, 1, 7, 2, 30, 1, 5, 3, 19, 1, 24, 9, 1, 4, 15, 10, 4, 1, 3, 2, 17, 14, 18, 17, 2, 18, 19, 4, 6, 16, 18, 21, 21, 6, 23, 2, 11, 2, 15, 1, 13, 13, 15, 27, 5, 16, 26, 7, 9, 2, 1, 5, 21, 10, 28, 18, 14, 11, 18, 13, 11, 13, 19, 12, 20, 1,…	200	[1, 1, 1, 1, 2, 1, 2, 1, 1, 1, 2, 1, 1, 2, 1, 2, 2, 1, 3, 3, 2, 2, 2, 1, 1, 3, 2, 1, 1, 1, 2, 2, 1, 1, 1, 4, 1, 1, 4, 4, 1, 3, 4, 2, 1, 3, 2, 3, 4, 1, 2, 1, 2, 6, 4, 6, 1, 3, 1, 1, 2, 2, 2, 10, 8, 1, 6, 4, 1, 2, 1, 1, 5, 1, 1, 2, 1, 1, 1, 3, 1, 4, 1, 1, 2, 1, 3, 1, 1, 1, 1, 2, 3, 5]	0.3975	0
25	SHOC2--ADD3	chr10:112724819	chr10:111860383	+/+	u/d	227	[1, 4, 7, 11, 12, 14, 17, 19, 21, 22, 23, 27, 32, 35, 36, 41, 42, 43, 44, 45, 50, 65, 66, 68, 69, 70, 73, 74, 77, 78, 79, 82, 83, 86, 89, 92, 94, 97, 98, 100, 101, 103, 106, 107, 109, 112, 113, 115, 124, 130, 132, 134, 135, 138, 144, 147, 148, 150, 151, 152, 155, 156, 157, 158, 159, 164, 167, 172, 178, 179, 181, 182, 183, 184, 186, 187, 192, 194, 195, 197, 208, 211, 212, 218, 222, 224, 228, 234, …	1794	[1, 1, 4, 3, 1, 2, 3, 3, 4, 5, 4, 4, 24, 3, 1, 1, 5, 4, 9, 2, 5, 10, 7, 3, 6, 1, 3, 3, 1, 9, 1, 1, 2, 5, 4, 3, 26, 1, 16, 8, 1, 8, 1, 3, 14, 4, 5, 4, 7, 5, 3, 8, 27, 1, 16, 5, 1, 8, 6, 1, 1, 4, 5, 7, 6, 2, 17, 4, 29, 2, 5, 1, 1, 1, 9, 27, 29, 26, 10, 2, 20, 2, 7, 2, 11, 1, 9, 17, 8, 2, 1, 2, 8, 3, 3, 5, 1, 1, 3, 4, 4, 2, 1, 12, 5, 4, 21, 7, 7, 3, 6, 12, 2, 15, 3, 7, 3, 22, 4, 3, 1, 8, 18, 3, 4, 5…	167	[1, 1, 2, 1, 3, 2, 1, 1, 1, 1, 3, 1, 1, 1, 2, 4, 2, 1, 1, 1, 1, 3, 1, 2, 1, 2, 5, 7, 1, 6, 3, 1, 1, 1, 2, 3, 2, 1, 1, 4, 4, 18, 9, 1, 1, 1, 3, 1, 5, 1, 1, 2, 1, 1, 2, 3, 2, 2, 1, 1, 3, 2, 2, 1, 5, 3, 7, 2, 3]	0.0144597	0
26	CDK5RAP3--KPNB1	chr17:46054188	chr17:45753775	+/+	u/d	247	[5, 6, 8, 12, 14, 20, 22, 24, 30, 32, 39, 42, 43, 49, 51, 52, 53, 55, 57, 59, 60, 64, 65, 67, 73, 76, 77, 81, 85, 88, 89, 93, 94, 96, 102, 104, 108, 112, 114, 115, 131, 134, 135, 138, 139, 140, 143, 154, 157, 158, 159, 160, 162, 163, 168, 171, 172, 173, 174, 179, 183, 185, 188, 189, 193, 194, 197, 199, 203, 206, 207, 212, 215, 216, 217, 218, 219, 223, 224, 227, 228, 233, 234, 238, 244, 245, 246, …	1101	[1, 2, 2, 1, 5, 1, 1, 8, 8, 4, 1, 1, 1, 1, 1, 7, 1, 1, 1, 3, 10, 2, 1, 8, 7, 1, 1, 1, 4, 1, 1, 1, 8, 13, 1, 1, 1, 6, 5, 1, 3, 1, 1, 1, 1, 1, 1, 2, 1, 1, 9, 6, 1, 2, 1, 10, 8, 8, 4, 1, 1, 1, 1, 4, 3, 4, 14, 1, 11, 1, 1, 1, 1, 1, 10, 1, 1, 8, 1, 5, 1, 3, 1, 1, 1, 1, 1, 6, 3, 5, 1, 1, 1, 2, 4, 3, 9, 2, 1, 3, 1, 4, 1, 2, 1, 3, 1, 7, 4, 1, 1, 7, 9, 8, 6, 2, 7, 13, 4, 3, 1, 11, 1, 1, 11, 1, 6, 1, 7, 1,…	131	[1, 1, 2, 3, 1, 1, 1, 1, 1, 2, 1, 1, 1, 1, 1, 1, 1, 1, 1, 3, 2, 2, 1, 3, 1, 1, 1, 1, 1, 1, 1, 4, 2, 1, 1, 1, 4, 2, 2, 1, 3, 2, 1, 2, 3, 1, 2, 1, 1, 5, 1, 2, 1, 4, 6, 1, 1, 1, 1, 1, 2, 1, 1, 2, 3, 2, 3, 2, 1, 6, 1, 1, 4, 2, 1]	0.537337	0
27	AATF--UBE2G1	chr17:35311207	chr17:4210418	+/-	u/d	207	[4, 6, 9, 10, 11, 12, 16, 17, 18, 19, 25, 27, 29, 33, 36, 38, 39, 42, 43, 48, 49, 52, 54, 55, 56, 60, 63, 66, 69, 76, 86, 88, 89, 92, 96, 97, 98, 99, 100, 109, 113, 114, 115, 116, 127, 128, 130, 136, 137, 139, 140, 141, 144, 145, 149, 150, 155, 157, 165, 166, 167, 169, 171, 173, 181, 184, 191, 207, 211, 213, 217, 219, 220, 224, 230, 233, 234, 245, 246, 248, 250, 252, 261, 267, 269, 279, 281, 282,…	2826	[9, 9, 18, 20, 1, 8, 14, 5, 1, 1, 2, 6, 1, 19, 4, 14, 15, 20, 18, 11, 10, 3, 19, 21, 9, 1, 1, 13, 29, 6, 1, 27, 17, 22, 28, 21, 11, 9, 15, 9, 30, 9, 11, 4, 15, 16, 1, 5, 19, 6, 1, 7, 8, 23, 22, 22, 23, 3, 4, 4, 24, 16, 21, 22, 13, 14, 3, 8, 18, 2, 1, 12, 11, 1, 16, 23, 9, 13, 3, 21, 23, 1, 8, 1, 22, 6, 2, 26, 19, 21, 15, 7, 17, 14, 14, 21, 13, 27, 1, 13, 19, 24, 11, 7, 10, 22, 22, 12, 16, 19, 24,…	288	[1, 3, 1, 2, 5, 2, 2, 3, 1, 1, 2, 2, 1, 1, 1, 1, 2, 1, 2, 3, 2, 1, 1, 1, 2, 2, 3, 1, 1, 1, 1, 1, 1, 2, 2, 1, 1, 1, 1, 2, 1, 1, 1, 1, 1, 7, 2, 3, 1, 1, 6, 1, 1, 6, 3, 7, 3, 4, 7, 1, 3, 9, 4, 6, 1, 1, 2, 2, 2, 1, 11, 4, 1, 1, 7, 1, 5, 6, 1, 4, 2, 1, 6, 1, 1, 1, 4, 5, 4, 5, 6, 5, 2, 1, 1, 13, 1, 3, 4, 1, 6, 1, 5, 1, 2, 1, 1, 1, 5, 1, 2]	0.0578934	0
28	REV3L--SNX3	chr6:111804868	chr6:108535826	-/-	d/d	224	[2, 6, 11, 12, 17, 18, 21, 24, 26, 29, 36, 38, 41, 43, 46, 48, 49, 51, 59, 60, 61, 67, 69, 73, 74, 85, 88, 90, 101, 104, 105, 107, 109, 113, 115, 125, 128, 132, 135, 138, 143, 145, 147, 148, 150, 152, 153, 155, 156, 157, 158, 159, 162, 167, 168, 170, 174, 175, 177, 178, 180, 182, 183, 185, 191, 192, 200, 205, 206, 209, 210, 212, 213, 215, 216, 224, 237, 241, 245, 246, 250, 252, 253, 259, 265, 269…	1811	[12, 12, 1, 10, 7, 1, 10, 6, 8, 12, 1, 15, 7, 3, 9, 8, 1, 8, 7, 4, 7, 1, 11, 19, 15, 1, 8, 1, 13, 5, 2, 16, 5, 8, 3, 16, 3, 6, 13, 1, 22, 6, 1, 13, 7, 9, 10, 5, 19, 2, 6, 4, 13, 4, 19, 1, 6, 4, 10, 6, 6, 13, 12, 12, 1, 7, 2, 3, 11, 6, 3, 1, 9, 4, 1, 1, 1, 12, 1, 4, 5, 11, 1, 9, 27, 5, 4, 1, 12, 12, 1, 6, 12, 7, 11, 13, 1, 2, 5, 12, 1, 4, 14, 8, 3, 8, 11, 6, 17, 4, 6, 1, 16, 1, 4, 3, 1, 9, 3, 18, …	33	[1, 1, 1, 1, 1, 1, 1, 1, 2, 12, 1, 1, 1, 2, 1, 1, 1, 1, 1, 1]	0.727737	0
29	ADAMTS17--AKAP13	chr15:100533253	chr15:86265222	-/+	u/d	203	[7, 9, 13, 14, 17, 18, 20, 21, 22, 23, 25, 26, 29, 30, 32, 33, 34, 35, 36, 37, 39, 40, 41, 42, 44, 45, 46, 47, 49, 50, 51, 54, 56, 60, 61, 64, 67, 70, 76, 77, 81, 86, 87, 91, 94, 96, 97, 98, 99, 100, 106, 113, 115, 116, 124, 130, 132, 135, 141, 143, 145, 155, 158, 159, 161, 162, 167, 172, 173, 174, 178, 183, 185, 188, 191, 194, 195, 196, 201, 203, 204, 205, 207, 211, 224, 230, 240, 242, 245, 246,…	2568	[20, 19, 11, 10, 6, 3, 18, 9, 6, 1, 9, 10, 5, 4, 18, 1, 15, 22, 1, 16, 19, 12, 15, 13, 22, 13, 6, 1, 5, 26, 1, 1, 10, 4, 19, 14, 10, 22, 1, 9, 14, 20, 9, 1, 17, 3, 7, 1, 2, 8, 15, 9, 1, 4, 1, 6, 11, 1, 3, 11, 27, 16, 13, 20, 13, 19, 10, 15, 24, 14, 1, 11, 17, 12, 9, 19, 3, 12, 4, 16, 9, 7, 18, 17, 13, 27, 26, 7, 1, 7, 2, 14, 12, 3, 19, 6, 17, 7, 3, 13, 14, 18, 21, 11, 8, 15, 26, 28, 18, 1, 16, 36…	263	[1, 1, 1, 1, 1, 2, 2, 2, 2, 1, 1, 3, 1, 2, 1, 2, 1, 1, 1, 1, 1, 1, 1, 5, 2, 1, 1, 2, 2, 2, 1, 1, 3, 3, 1, 3, 2, 1, 1, 2, 2, 2, 4, 3, 4, 1, 3, 3, 1, 2, 8, 1, 1, 3, 1, 3, 2, 1, 5, 2, 9, 2, 2, 1, 3, 18, 2, 2, 6, 2, 1, 5, 2, 7, 1, 7, 2, 4, 4, 3, 11, 14, 3, 4, 4, 2, 3, 5, 1, 1, 5, 4, 5, 2]	0.20508	0
30	KMT2E--LHFPL3	chr7:104731761	chr7:104377122	+/+	u/d	200	[1, 2, 10, 13, 14, 16, 17, 18, 21, 22, 24, 25, 30, 34, 35, 43, 46, 55, 56, 57, 62, 67, 68, 69, 71, 72, 74, 81, 87, 92, 99, 101, 106, 107, 108, 114, 121, 123, 124, 127, 128, 129, 131, 133, 139, 140, 142, 144, 147, 148, 149, 150, 156, 161, 163, 164, 166, 167, 170, 172, 176, 179, 182, 186, 189, 192, 193, 194, 199, 202, 204, 205, 212, 215, 216, 219, 224, 227, 228, 231, 237, 248, 253, 266, 272, 275, 2…	2343	[9, 23, 2, 10, 12, 12, 12, 27, 7, 13, 17, 1, 10, 20, 24, 2, 1, 9, 4, 1, 1, 12, 1, 8, 12, 11, 32, 6, 1, 14, 6, 5, 7, 15, 4, 8, 19, 5, 20, 5, 22, 19, 16, 1, 25, 6, 9, 19, 10, 1, 8, 28, 1, 7, 12, 16, 10, 18, 20, 1, 7, 29, 2, 1, 2, 3, 4, 1, 27, 2, 9, 17, 9, 13, 1, 6, 2, 27, 17, 19, 10, 23, 1, 5, 2, 1, 3, 4, 16, 9, 5, 1, 2, 9, 2, 10, 1, 1, 27, 12, 11, 7, 12, 15, 17, 8, 10, 19, 15, 12, 15, 22, 11, 1, 2…	319	[1, 1, 1, 1, 1, 1, 2, 1, 4, 1, 2, 1, 7, 1, 1, 2, 2, 1, 2, 2, 1, 1, 3, 3, 1, 3, 2, 2, 1, 2, 1, 1, 3, 2, 2, 1, 3, 1, 1, 2, 12, 2, 3, 2, 1, 1, 1, 9, 16, 25, 2, 1, 4, 2, 6, 12, 1, 8, 7, 1, 7, 3, 3, 7, 4, 1, 1, 1, 14, 1, 2, 1, 13, 2, 5, 10, 2, 7, 7, 5, 3, 1, 7, 3, 3, 2, 2, 4, 1, 2, 5, 3]	0.599619	0
31	AKAP10--HELZ	chr17:19861327	chr17:65199559	-/-	u/d	197	[3, 9, 10, 12, 14, 20, 24, 25, 27, 28, 31, 33, 35, 38, 40, 49, 50, 56, 57, 59, 60, 63, 64, 66, 68, 69, 73, 75, 77, 79, 82, 83, 89, 93, 95, 96, 98, 99, 102, 103, 104, 106, 108, 112, 114, 115, 127, 130, 132, 137, 138, 145, 147, 148, 156, 162, 164, 172, 178, 188, 193, 199, 202, 203, 212, 225, 233, 234, 237, 244, 245, 246, 252, 253, 255, 260, 263, 269, 272, 283, 295, 297, 303, 304, 319, 330, 336, 352…	2225	[1, 21, 25, 12, 2, 25, 12, 10, 1, 17, 1, 17, 3, 12, 18, 1, 1, 18, 20, 3, 13, 17, 9, 1, 15, 2, 1, 17, 25, 12, 15, 6, 3, 10, 2, 20, 1, 8, 17, 9, 1, 3, 18, 11, 1, 2, 17, 14, 15, 5, 1, 1, 2, 11, 3, 7, 9, 13, 9, 4, 19, 1, 10, 7, 5, 3, 13, 1, 1, 1, 1, 2, 9, 3, 2, 1, 25, 10, 7, 5, 17, 4, 17, 30, 10, 5, 17, 5, 4, 6, 7, 19, 16, 8, 3, 7, 2, 8, 19, 14, 4, 1, 1, 8, 4, 3, 28, 12, 29, 1, 27, 25, 1, 13, 25, 4, …	343	[4, 3, 2, 1, 1, 2, 1, 1, 2, 1, 4, 2, 1, 1, 1, 1, 2, 1, 1, 1, 1, 2, 1, 2, 1, 1, 1, 1, 1, 1, 2, 1, 10, 3, 3, 3, 8, 1, 1, 1, 3, 5, 23, 11, 1, 2, 14, 7, 2, 1, 2, 5, 1, 2, 3, 7, 4, 11, 4, 4, 9, 16, 2, 2, 6, 9, 11, 2, 6, 4, 1, 2, 2, 2, 2, 1, 7, 5, 2, 1, 9, 2, 2, 1, 7, 1, 2, 11, 15, 6, 2, 3]	0.0707668	0
32	PIM3--SCO2	chr22:50355459	chr22:50962853	+/-	u/d	188	[4, 7, 9, 12, 23, 25, 27, 30, 36, 57, 62, 63, 64, 76, 79, 82, 90, 95, 102, 103, 104, 105, 108, 111, 124, 127, 131, 135, 141, 144, 169, 176, 182, 188, 198, 207, 209, 212, 224, 246, 252, 255, 275, 276, 283, 285, 289, 295, 299, 303, 304, 306, 313, 322, 323, 324, 364, 369, 388, 391, 394, 400, 401, 405, 407, 410, 412, 416, 417, 418, 419, 423, 424, 425, 429, 430, 432, 433, 436, 440, 443, 451, 456, 460,…	2689	[6, 12, 14, 9, 1, 4, 8, 10, 2, 1, 1, 8, 18, 5, 3, 18, 19, 1, 5, 1, 2, 7, 1, 9, 1, 27, 2, 1, 7, 4, 6, 8, 19, 3, 2, 10, 10, 6, 1, 3, 1, 25, 14, 4, 5, 16, 4, 10, 22, 27, 10, 1, 14, 2, 18, 26, 1, 27, 8, 3, 40, 14, 19, 3, 13, 20, 19, 34, 22, 20, 1, 9, 8, 24, 3, 18, 17, 13, 2, 18, 20, 18, 19, 24, 3, 25, 13, 8, 4, 8, 34, 30, 11, 7, 38, 7, 1, 9, 17, 3, 20, 1, 16, 10, 7, 12, 9, 31, 17, 24, 13, 12, 35, 26,…	497	[1, 3, 2, 2, 2, 1, 1, 1, 2, 1, 1, 1, 3, 1, 1, 1, 3, 7, 7, 2, 1, 1, 4, 1, 6, 6, 4, 3, 2, 10, 2, 2, 3, 5, 1, 14, 1, 26, 7, 3, 21, 1, 2, 3, 3, 3, 1, 1, 1, 5, 1, 1, 3, 8, 2, 3, 3, 8, 1, 7, 6, 10, 5, 21, 5, 1, 10, 4, 2, 2, 3, 2, 1, 1, 19, 2, 5, 10, 14, 7, 5, 5, 1, 4, 1, 2, 1, 1, 3, 8, 18, 8, 1, 1, 2, 25, 9, 6, 2, 13, 1, 5, 7, 2, 1, 1, 2, 3, 2, 2, 2]	0.547056	0
33	TAX1BP1--SYT1	chr7:27827222	chr12:79611283	+/+	u/d	224	[4, 5, 7, 9, 10, 20, 24, 26, 27, 31, 36, 39, 40, 42, 44, 45, 50, 56, 59, 61, 65, 69, 70, 71, 72, 74, 75, 76, 78, 82, 83, 85, 93, 94, 99, 100, 102, 103, 104, 106, 108, 112, 113, 125, 128, 132, 133, 134, 137, 138, 140, 150, 153, 155, 156, 159, 160, 162, 163, 170, 177, 178, 183, 186, 190, 191, 193, 197, 200, 202, 206, 209, 212, 216, 217, 218, 224, 231, 237, 240, 248, 249, 252, 260, 262, 266, 279, 28…	762	[1, 1, 1, 1, 1, 1, 1, 1, 1, 2, 1, 10, 1, 3, 5, 2, 2, 6, 1, 5, 2, 1, 5, 1, 4, 7, 1, 2, 1, 1, 5, 1, 3, 1, 1, 1, 1, 2, 3, 1, 1, 1, 3, 6, 6, 2, 1, 1, 5, 2, 1, 2, 1, 1, 1, 1, 4, 2, 1, 3, 5, 7, 6, 3, 1, 4, 1, 2, 3, 3, 1, 2, 1, 1, 1, 2, 1, 1, 1, 2, 3, 4, 4, 3, 1, 2, 2, 4, 2, 2, 4, 1, 1, 1, 1, 2, 4, 2, 1, 1, 1, 5, 2, 4, 2, 1, 7, 4, 1, 1, 1, 1, 1, 1, 1, 1, 1, 4, 1, 1, 2, 1, 3, 1, 8, 1, 1, 1, 7, 1, 2, 3, 1…	372	[3, 2, 1, 1, 4, 1, 1, 1, 1, 2, 1, 1, 3, 2, 2, 1, 1, 2, 2, 1, 2, 1, 3, 3, 3, 1, 1, 3, 1, 2, 4, 1, 1, 3, 1, 2, 1, 4, 1, 1, 9, 2, 2, 4, 4, 1, 13, 2, 1, 7, 2, 5, 2, 6, 1, 3, 4, 2, 5, 6, 1, 3, 3, 8, 2, 2, 6, 3, 10, 6, 3, 5, 1, 2, 13, 2, 8, 3, 9, 1, 21, 2, 1, 2, 2, 2, 2, 2, 2, 7, 3, 4, 14, 3, 3, 8, 1, 6, 1, 8, 1, 9, 6, 2, 2, 5, 4, 4, 1]	0.0954813	0
34	CD9--PBXIP1	chr12:6309731	chr1:154917593	+/-	u/d	187	[2, 7, 12, 16, 17, 19, 20, 24, 25, 26, 30, 33, 34, 39, 41, 43, 45, 47, 54, 57, 60, 61, 63, 65, 66, 69, 71, 73, 75, 79, 82, 86, 88, 89, 93, 94, 109, 112, 113, 115, 127, 135, 144, 148, 149, 152, 155, 158, 161, 167, 168, 169, 170, 174, 177, 178, 179, 180, 184, 185, 189, 192, 200, 205, 210, 217, 218, 222, 224, 238, 240, 245, 246, 250, 252, 262, 272, 274, 283, 288, 289, 306, 309, 311, 312, 318, 321, 3…	2691	[16, 8, 12, 7, 5, 12, 13, 2, 20, 11, 18, 11, 5, 6, 10, 21, 19, 15, 26, 15, 13, 9, 3, 7, 14, 20, 14, 18, 6, 11, 17, 14, 17, 1, 11, 9, 4, 9, 5, 19, 9, 18, 15, 1, 13, 12, 11, 22, 6, 6, 7, 7, 16, 12, 18, 16, 4, 11, 10, 9, 14, 11, 3, 9, 3, 18, 20, 12, 5, 23, 18, 13, 4, 8, 17, 6, 9, 15, 3, 11, 15, 7, 22, 23, 27, 13, 6, 26, 10, 25, 11, 25, 7, 5, 20, 10, 26, 18, 21, 8, 19, 15, 11, 17, 6, 18, 2, 21, 7, 14…	361	[1, 1, 2, 4, 2, 2, 1, 2, 1, 1, 1, 3, 1, 2, 1, 1, 1, 1, 1, 2, 1, 3, 1, 1, 3, 2, 2, 1, 2, 3, 2, 1, 1, 2, 4, 6, 1, 1, 1, 2, 1, 12, 3, 6, 1, 4, 1, 1, 1, 3, 3, 1, 1, 1, 2, 2, 1, 1, 3, 1, 2, 16, 5, 1, 2, 3, 2, 1, 1, 4, 3, 2, 7, 1, 5, 1, 1, 2, 10, 1, 24, 11, 1, 8, 4, 11, 2, 10, 7, 2, 3, 1, 3, 8, 10, 5, 10, 5, 2, 3, 2, 2, 8, 1, 4, 3, 2, 4, 1, 1, 1, 5, 5, 2]	0.718659	0
35	FOXP1--PTPRD	chr3:71090479	chr9:9574781	-/-	u/d	189	[1, 4, 7, 13, 16, 22, 23, 29, 30, 46, 47, 50, 54, 56, 64, 65, 69, 73, 74, 75, 76, 81, 82, 87, 89, 101, 102, 103, 107, 108, 109, 113, 127, 128, 131, 132, 138, 144, 148, 149, 152, 156, 158, 162, 163, 167, 169, 174, 177, 179, 184, 186, 188, 189, 190, 193, 195, 198, 200, 205, 209, 211, 212, 213, 218, 222, 237, 238, 240, 244, 245, 246, 251, 252, 253, 255, 256, 263, 283, 288, 295, 297, 298, 300, 311, 3…	2511	[15, 12, 25, 11, 1, 18, 8, 20, 23, 1, 18, 2, 19, 17, 17, 18, 16, 2, 27, 5, 10, 19, 14, 10, 1, 10, 15, 8, 11, 13, 18, 17, 3, 21, 17, 2, 20, 10, 24, 1, 17, 2, 4, 23, 12, 2, 2, 2, 15, 1, 23, 4, 8, 4, 20, 19, 5, 5, 20, 25, 9, 10, 13, 14, 15, 8, 1, 10, 18, 26, 7, 1, 5, 14, 1, 3, 14, 17, 18, 11, 10, 17, 3, 16, 13, 13, 15, 19, 17, 8, 25, 4, 6, 19, 9, 13, 15, 7, 14, 12, 13, 1, 1, 5, 1, 13, 16, 1, 16, 11,…	338	[1, 3, 3, 1, 2, 2, 1, 1, 1, 1, 1, 3, 1, 1, 1, 1, 1, 1, 2, 2, 1, 3, 1, 1, 1, 2, 1, 6, 1, 5, 4, 1, 2, 3, 4, 1, 1, 1, 1, 1, 2, 1, 1, 1, 1, 1, 2, 1, 1, 1, 2, 1, 1, 2, 2, 1, 1, 1, 1, 3, 7, 12, 5, 9, 4, 1, 5, 5, 7, 3, 1, 2, 4, 5, 3, 4, 2, 2, 5, 1, 21, 3, 8, 5, 1, 4, 7, 6, 12, 4, 5, 6, 2, 4, 2, 2, 3, 3, 4, 6, 7, 2, 3, 14, 4, 2, 2, 4, 5, 2]	0.708467	0
36	RHOH--BCL6	chr4:40198920	chr3:187452695	+/-	u/d	184	[1, 2, 3, 5, 9, 11, 13, 15, 16, 17, 19, 21, 22, 24, 25, 26, 27, 28, 36, 38, 40, 43, 44, 51, 52, 63, 64, 66, 67, 69, 70, 71, 73, 74, 77, 81, 86, 88, 94, 95, 99, 101, 102, 104, 107, 108, 109, 110, 127, 129, 134, 136, 139, 141, 144, 146, 149, 150, 151, 152, 153, 156, 160, 161, 166, 172, 173, 174, 175, 176, 178, 181, 183, 184, 185, 187, 189, 190, 191, 193, 194, 200, 201, 205, 207, 211, 214, 219, 224,…	1524	[19, 2, 1, 4, 1, 9, 8, 1, 8, 3, 1, 10, 20, 1, 2, 3, 4, 3, 3, 1, 4, 1, 2, 5, 5, 1, 19, 2, 1, 1, 6, 9, 17, 19, 2, 14, 1, 1, 2, 10, 2, 3, 1, 9, 1, 1, 1, 1, 3, 16, 7, 9, 1, 1, 25, 5, 1, 28, 9, 5, 17, 16, 1, 7, 2, 21, 1, 1, 15, 2, 1, 1, 6, 9, 2, 4, 21, 11, 21, 2, 3, 18, 2, 4, 2, 2, 11, 2, 1, 1, 7, 2, 4, 1, 1, 3, 6, 2, 1, 10, 6, 5, 1, 6, 26, 17, 10, 5, 7, 1, 9, 23, 8, 10, 8, 1, 5, 27, 1, 3, 3, 2, 3, 3,…	248	[1, 1, 1, 1, 1, 5, 2, 1, 1, 2, 1, 2, 2, 2, 1, 2, 1, 1, 3, 3, 6, 1, 2, 2, 5, 2, 1, 3, 1, 14, 1, 1, 1, 10, 3, 7, 1, 7, 18, 21, 3, 5, 5, 1, 8, 2, 2, 9, 4, 1, 17, 10, 2, 6, 1, 3, 10, 2, 9, 1, 1, 1, 1, 3]	0.234451	0
37	CHD9--SPG7	chr16:53191453	chr16:89590414	+/+	u/d	177	[5, 7, 8, 10, 12, 15, 16, 20, 37, 38, 39, 45, 49, 53, 55, 60, 62, 63, 64, 66, 71, 75, 79, 87, 89, 93, 96, 101, 104, 105, 107, 112, 115, 116, 120, 129, 131, 140, 149, 150, 153, 157, 158, 168, 170, 173, 175, 182, 188, 189, 193, 194, 195, 197, 199, 204, 206, 212, 216, 218, 222, 224, 230, 231, 232, 244, 245, 250, 256, 261, 264, 278, 279, 283, 286, 287, 292, 309, 321, 327, 331, 340, 345, 348, 356, 359…	1853	[4, 1, 5, 21, 5, 16, 9, 14, 14, 1, 1, 6, 1, 12, 8, 2, 4, 3, 20, 10, 8, 9, 18, 5, 1, 9, 12, 1, 9, 1, 3, 12, 9, 1, 5, 4, 3, 1, 14, 7, 3, 1, 2, 1, 4, 16, 23, 10, 16, 14, 1, 15, 29, 1, 1, 20, 9, 2, 1, 2, 15, 1, 18, 8, 8, 11, 1, 9, 21, 7, 1, 20, 1, 1, 1, 20, 20, 19, 1, 1, 2, 15, 5, 18, 11, 22, 1, 7, 6, 1, 10, 21, 1, 10, 3, 7, 7, 7, 8, 9, 20, 30, 7, 8, 6, 17, 7, 1, 16, 9, 2, 38, 19, 9, 14, 25, 2, 10, 2…	170	[1, 3, 1, 2, 1, 1, 1, 1, 1, 1, 1, 1, 1, 1, 2, 5, 1, 1, 2, 1, 2, 2, 1, 2, 5, 2, 2, 1, 1, 3, 2, 1, 4, 1, 1, 11, 4, 6, 1, 1, 6, 10, 5, 2, 5, 2, 1, 1, 1, 1, 1, 2, 5, 9, 1, 7, 1, 2, 6, 1, 1, 3, 2, 2, 4, 1, 4, 2]	0.672096	0
38	TGFBR2--XPC	chr3:30648469	chr3:14214562	+/-	u/d	182	[2, 6, 13, 14, 15, 20, 23, 24, 26, 34, 36, 37, 38, 40, 42, 49, 51, 54, 62, 66, 79, 82, 83, 86, 87, 89, 90, 93, 94, 101, 102, 104, 105, 106, 107, 108, 109, 112, 124, 126, 128, 129, 130, 131, 132, 139, 140, 145, 149, 155, 158, 159, 168, 170, 171, 178, 179, 182, 184, 187, 188, 191, 193, 194, 196, 197, 198, 204, 205, 211, 214, 216, 217, 218, 222, 237, 246, 250, 252, 269, 279, 287, 305, 306, 317, 321,…	1564	[6, 7, 6, 1, 7, 7, 1, 22, 1, 11, 1, 5, 1, 8, 2, 5, 1, 12, 1, 17, 1, 17, 10, 21, 1, 14, 2, 4, 3, 7, 5, 2, 1, 3, 17, 6, 2, 7, 3, 3, 6, 2, 1, 10, 2, 2, 10, 10, 15, 15, 13, 13, 1, 1, 15, 12, 1, 8, 1, 6, 2, 3, 5, 1, 18, 11, 1, 3, 5, 1, 6, 1, 3, 12, 1, 4, 1, 2, 4, 4, 2, 16, 1, 2, 4, 12, 1, 20, 4, 8, 1, 1, 9, 7, 1, 9, 8, 1, 27, 4, 1, 7, 2, 3, 11, 1, 20, 21, 4, 6, 13, 2, 21, 4, 9, 2, 1, 22, 28, 1, 10, 24…	148	[1, 1, 1, 2, 1, 2, 1, 1, 1, 1, 1, 1, 1, 1, 1, 1, 1, 1, 1, 1, 1, 1, 2, 3, 10, 4, 8, 2, 11, 5, 3, 1, 1, 7, 12, 1, 1, 2, 2, 1, 1, 2, 1, 2, 5, 1, 2, 4, 3, 1, 2, 3, 2, 1, 3, 4, 1, 3, 3, 1, 2, 1]	0.73848	0
39	CDKAL1--C6orf89	chr6:20548936	chr6:36862280	+/+	u/d	174	[2, 3, 4, 6, 7, 13, 14, 18, 19, 23, 24, 27, 29, 33, 36, 38, 39, 41, 42, 43, 44, 45, 46, 48, 50, 51, 53, 63, 68, 75, 76, 78, 90, 92, 96, 97, 98, 102, 108, 112, 125, 128, 129, 137, 146, 149, 150, 157, 163, 164, 166, 169, 172, 177, 181, 184, 186, 199, 200, 201, 202, 205, 211, 212, 214, 222, 227, 234, 235, 236, 238, 239, 240, 250, 251, 260, 262, 266, 267, 269, 279, 283, 288, 289, 298, 304, 313, 315, …	1928	[13, 1, 15, 16, 5, 14, 3, 6, 14, 11, 18, 3, 5, 1, 1, 6, 7, 11, 8, 8, 23, 21, 2, 35, 1, 8, 15, 6, 6, 8, 3, 19, 1, 4, 5, 2, 1, 9, 17, 2, 17, 21, 1, 10, 2, 9, 22, 1, 9, 1, 3, 15, 2, 17, 16, 20, 15, 15, 9, 1, 13, 3, 19, 7, 11, 3, 6, 7, 9, 22, 14, 24, 1, 5, 10, 17, 32, 2, 3, 4, 17, 5, 1, 10, 23, 21, 24, 17, 22, 3, 20, 18, 13, 5, 10, 12, 14, 15, 7, 4, 25, 18, 12, 10, 9, 22, 26, 11, 16, 13, 3, 4, 2, 12,…	205	[1, 1, 1, 1, 1, 1, 2, 2, 1, 1, 1, 2, 1, 2, 1, 1, 1, 2, 1, 2, 2, 1, 3, 1, 30, 3, 6, 2, 1, 1, 1, 1, 1, 1, 4, 1, 3, 2, 2, 11, 3, 2, 2, 1, 1, 4, 5, 1, 3, 2, 1, 2, 7, 4, 3, 2, 2, 4, 3, 1, 2, 2, 1, 3, 3, 5, 2, 3, 5, 2, 1, 4, 3, 1, 1, 4, 1, 5, 1]	0.0220119	0
40	AFTPH--C1D	chr2:64800202	chr2:68274451	+/-	u/d	188	[2, 3, 6, 7, 8, 14, 15, 17, 18, 19, 21, 23, 31, 32, 34, 35, 36, 38, 40, 41, 43, 46, 49, 50, 51, 53, 57, 59, 61, 63, 64, 67, 68, 70, 76, 90, 91, 93, 101, 103, 105, 107, 112, 115, 136, 147, 148, 153, 156, 157, 161, 162, 163, 168, 170, 171, 172, 174, 177, 179, 180, 182, 183, 184, 191, 200, 204, 206, 209, 210, 212, 213, 214, 223, 226, 227, 228, 232, 234, 236, 238, 239, 240, 244, 256, 260, 267, 268, 2…	988	[7, 1, 1, 7, 7, 5, 7, 1, 1, 10, 4, 3, 5, 12, 5, 3, 2, 7, 1, 6, 6, 2, 1, 1, 3, 10, 5, 5, 10, 1, 9, 7, 1, 10, 6, 7, 1, 12, 2, 12, 2, 3, 1, 1, 1, 5, 1, 11, 1, 1, 8, 7, 4, 1, 3, 2, 9, 10, 5, 4, 5, 1, 2, 7, 7, 2, 13, 4, 1, 8, 1, 1, 1, 16, 9, 3, 9, 1, 1, 2, 3, 4, 1, 1, 6, 8, 1, 10, 7, 1, 4, 2, 1, 4, 1, 12, 5, 11, 2, 3, 9, 8, 6, 3, 10, 2, 12, 8, 12, 5, 4, 1, 2, 5, 5, 2, 1, 12, 6, 10, 5, 15, 5, 7, 2, 6, …	96	[1, 3, 1, 1, 1, 1, 1, 4, 1, 1, 1, 1, 1, 2, 1, 1, 1, 1, 1, 1, 1, 1, 4, 1, 1, 2, 1, 1, 4, 1, 1, 4, 1, 1, 1, 6, 1, 3, 1, 4, 5, 1, 1, 1, 4, 1, 1, 2, 1, 2, 3, 1, 1, 1, 1, 4]	0.309407	0
41	TSPAN14--FAM213A	chr10:82269227	chr10:82185622	+/+	u/d	176	[1, 2, 9, 17, 20, 22, 25, 27, 29, 32, 36, 37, 39, 41, 42, 47, 50, 52, 54, 56, 63, 64, 67, 69, 70, 71, 77, 78, 81, 83, 94, 98, 99, 101, 104, 107, 109, 114, 126, 127, 131, 136, 139, 140, 141, 143, 149, 151, 157, 158, 163, 173, 176, 177, 178, 184, 186, 192, 193, 196, 198, 203, 204, 212, 215, 217, 219, 228, 236, 237, 238, 240, 244, 246, 249, 253, 260, 261, 269, 283, 284, 288, 289, 291, 297, 306, 321,…	1746	[2, 13, 13, 12, 5, 5, 5, 10, 10, 1, 1, 1, 4, 15, 18, 1, 2, 6, 4, 8, 2, 14, 5, 8, 6, 9, 1, 16, 14, 4, 25, 9, 3, 1, 4, 6, 10, 10, 18, 1, 7, 19, 1, 14, 2, 18, 3, 5, 2, 21, 12, 17, 8, 30, 9, 17, 7, 2, 1, 16, 7, 1, 5, 13, 3, 1, 1, 12, 4, 3, 5, 1, 2, 4, 20, 17, 22, 17, 3, 12, 6, 11, 2, 9, 1, 16, 14, 4, 1, 14, 10, 4, 2, 24, 6, 6, 9, 11, 3, 20, 17, 9, 15, 17, 13, 5, 1, 1, 21, 14, 5, 6, 1, 2, 25, 1, 19, 7…	173	[1, 1, 2, 3, 1, 3, 1, 1, 1, 2, 3, 2, 2, 1, 1, 1, 1, 1, 1, 1, 2, 1, 1, 2, 2, 1, 1, 1, 3, 1, 1, 1, 2, 3, 2, 1, 2, 1, 1, 2, 3, 1, 4, 2, 1, 1, 8, 5, 2, 5, 1, 4, 2, 2, 2, 2, 5, 2, 1, 1, 6, 2, 4, 2, 1, 2, 2, 3, 1, 1, 1, 3, 8, 2, 3, 10, 1, 1, 2, 1, 2]	0.623816	0
42	NKX2-3--TRDC	chr10:101293246	chr14:22931924	+/+	u/d	149	[1, 6, 15, 20, 32, 35, 40, 41, 48, 50, 53, 59, 61, 63, 64, 65, 70, 75, 83, 86, 101, 107, 112, 122, 132, 137, 138, 153, 166, 188, 190, 194, 219, 220, 222, 227, 228, 230, 233, 235, 236, 237, 247, 252, 253, 256, 260, 261, 263, 266, 267, 268, 280, 284, 286, 288, 290, 294, 296, 303, 304, 305, 311, 318, 336, 349, 353, 357, 360, 362, 372, 373, 379, 381, 382, 387, 397, 398, 399, 406, 417, 422, 533, 545, …	2493	[5, 14, 21, 25, 4, 29, 9, 9, 19, 18, 22, 1, 1, 21, 20, 17, 17, 22, 16, 19, 10, 8, 1, 12, 19, 30, 1, 21, 21, 19, 22, 25, 31, 24, 1, 22, 13, 23, 22, 12, 20, 9, 29, 10, 10, 17, 9, 5, 15, 23, 24, 13, 20, 38, 25, 9, 28, 7, 27, 8, 24, 18, 28, 13, 22, 21, 1, 29, 14, 15, 16, 30, 28, 26, 17, 35, 21, 25, 32, 25, 22, 25, 26, 4, 27, 36, 31, 17, 4, 23, 21, 16, 34, 5, 2, 10, 24, 1, 1, 29, 1, 1, 3, 22, 12, 28, …	346	[1, 3, 1, 3, 2, 4, 1, 3, 1, 4, 4, 3, 3, 2, 3, 3, 2, 3, 1, 1, 1, 4, 2, 3, 5, 2, 3, 2, 9, 2, 1, 1, 1, 2, 5, 1, 1, 2, 3, 1, 4, 7, 1, 1, 2, 3, 7, 5, 12, 3, 1, 16, 4, 5, 1, 7, 5, 2, 6, 1, 1, 12, 1, 4, 3, 5, 3, 11, 5, 2, 6, 6, 6, 13, 2, 6, 2, 3, 2, 7, 9, 7, 4, 1, 1, 2, 1, 1, 11, 7, 5, 3, 2]	0.487131	0
43	PXDNL--USP8	chr8:52252184	chr15:50769473	-/+	u/d	150	[7, 11, 12, 13, 14, 16, 20, 22, 26, 36, 37, 39, 41, 53, 60, 62, 64, 69, 71, 74, 77, 82, 84, 87, 88, 90, 101, 107, 111, 113, 143, 144, 153, 155, 157, 160, 164, 167, 176, 187, 200, 206, 209, 215, 220, 230, 253, 255, 262, 265, 266, 267, 283, 305, 306, 314, 315, 322, 323, 329, 331, 337, 350, 365, 369, 374, 377, 383, 395, 404, 406, 407, 414, 420, 425, 426, 432, 448, 452, 457, 470, 471, 503, 513, 514, …	2090	[16, 8, 11, 16, 2, 4, 19, 3, 14, 9, 27, 12, 9, 17, 11, 5, 14, 2, 12, 24, 24, 22, 19, 24, 1, 6, 2, 5, 14, 8, 9, 15, 1, 15, 1, 5, 16, 15, 13, 17, 14, 16, 24, 5, 14, 22, 10, 18, 22, 3, 5, 6, 2, 4, 19, 17, 11, 1, 23, 3, 1, 3, 5, 8, 14, 19, 12, 6, 25, 17, 3, 21, 21, 3, 10, 2, 2, 27, 10, 17, 6, 16, 13, 14, 5, 12, 30, 13, 19, 21, 20, 20, 12, 19, 28, 5, 24, 23, 25, 6, 1, 1, 11, 21, 30, 1, 22, 8, 9, 14, 1…	480	[1, 1, 2, 1, 2, 1, 4, 1, 3, 4, 2, 1, 1, 1, 2, 2, 1, 2, 1, 2, 1, 3, 1, 3, 1, 4, 8, 1, 1, 2, 2, 1, 1, 2, 3, 2, 1, 2, 1, 18, 4, 15, 3, 4, 38, 3, 1, 1, 11, 1, 5, 4, 1, 7, 5, 3, 1, 3, 8, 9, 1, 1, 2, 25, 7, 2, 30, 1, 3, 4, 1, 8, 2, 19, 5, 24, 4, 14, 15, 12, 15, 1, 7, 3, 9, 5, 3, 1, 7, 4, 6, 4, 3, 6, 3, 3]	0.565852	0
44	CAT--POLDIP3	chr11:34485782	chr22:42993743	+/-	u/d	156	[1, 7, 11, 17, 19, 28, 29, 30, 36, 38, 40, 55, 63, 65, 67, 69, 71, 76, 89, 93, 94, 99, 101, 103, 104, 107, 108, 113, 114, 120, 130, 132, 134, 135, 141, 145, 147, 148, 153, 156, 160, 161, 168, 169, 176, 180, 183, 190, 193, 200, 203, 204, 209, 211, 224, 226, 228, 233, 234, 237, 240, 242, 246, 253, 259, 265, 267, 269, 274, 279, 281, 285, 286, 288, 291, 295, 297, 304, 306, 309, 331, 332, 333, 336, 34…	1842	[8, 16, 15, 1, 17, 26, 8, 10, 6, 16, 15, 15, 1, 1, 16, 12, 2, 12, 11, 11, 4, 15, 7, 12, 9, 14, 1, 1, 14, 16, 4, 9, 16, 1, 2, 1, 4, 12, 1, 6, 4, 1, 16, 7, 28, 5, 17, 1, 18, 24, 22, 7, 15, 19, 7, 5, 22, 18, 14, 9, 11, 23, 7, 11, 14, 4, 10, 15, 15, 9, 8, 12, 10, 8, 11, 10, 12, 6, 8, 29, 2, 15, 25, 6, 14, 21, 1, 16, 23, 1, 3, 11, 5, 18, 1, 14, 1, 18, 2, 13, 11, 4, 30, 2, 12, 2, 18, 9, 26, 8, 20, 19, …	205	[2, 4, 1, 2, 2, 2, 2, 1, 1, 1, 1, 2, 2, 1, 2, 2, 4, 1, 1, 2, 1, 1, 1, 1, 1, 1, 3, 9, 1, 3, 1, 2, 2, 4, 1, 1, 1, 1, 3, 3, 1, 1, 2, 1, 1, 2, 4, 2, 2, 1, 12, 6, 6, 1, 4, 3, 1, 2, 8, 2, 16, 2, 1, 5, 3, 1, 2, 1, 3, 5, 3, 1, 11, 9, 1, 1, 1]	0.122402	0
45	SARNP--NT5DC3	chr12:56188143	chr12:104200707	-/-	u/d	155	[3, 9, 11, 15, 20, 25, 28, 39, 42, 47, 55, 58, 62, 63, 69, 71, 86, 89, 92, 97, 103, 106, 112, 113, 114, 115, 119, 127, 128, 131, 132, 144, 147, 148, 157, 172, 173, 174, 177, 180, 189, 191, 205, 206, 207, 209, 214, 215, 220, 224, 238, 246, 253, 260, 266, 267, 281, 286, 287, 288, 290, 293, 298, 314, 333, 337, 339, 345, 349, 350, 359, 364, 367, 372, 373, 374, 377, 381, 382, 385, 387, 389, 397, 405, …	1580	[12, 17, 3, 8, 2, 9, 15, 8, 14, 11, 5, 9, 2, 15, 1, 5, 11, 8, 17, 18, 10, 7, 2, 10, 1, 2, 4, 12, 8, 11, 14, 20, 5, 8, 1, 22, 15, 1, 14, 5, 1, 22, 6, 10, 1, 1, 6, 1, 1, 2, 1, 7, 11, 2, 8, 13, 6, 11, 17, 17, 15, 9, 12, 19, 5, 8, 4, 6, 17, 5, 8, 5, 7, 18, 5, 8, 16, 9, 3, 3, 6, 8, 3, 19, 22, 9, 5, 13, 12, 14, 19, 15, 16, 21, 1, 15, 9, 1, 21, 6, 9, 10, 5, 29, 17, 2, 19, 18, 5, 13, 22, 17, 16, 1, 2, 19…	31	[1, 1, 1, 1, 1, 1, 1, 1, 1, 1, 1, 1, 1, 2, 1, 1, 1, 2, 2, 1, 1, 2, 1, 2, 1, 1]	0.274108	0
46	ASH1L--GON4L	chr1:155385535	chr1:155796819	-/-	u/d	161	[3, 8, 12, 22, 23, 30, 31, 33, 35, 40, 41, 42, 43, 45, 46, 50, 52, 55, 56, 58, 65, 66, 68, 73, 78, 79, 80, 82, 84, 93, 104, 110, 112, 124, 128, 132, 133, 134, 136, 137, 139, 141, 143, 144, 145, 153, 154, 160, 162, 168, 171, 172, 177, 182, 188, 192, 198, 200, 202, 206, 211, 213, 214, 216, 236, 241, 248, 251, 253, 255, 276, 278, 287, 288, 289, 297, 300, 305, 324, 327, 331, 336, 350, 352, 353, 369, …	960	[12, 4, 1, 3, 7, 4, 2, 7, 2, 2, 2, 6, 1, 6, 3, 16, 3, 2, 8, 3, 8, 2, 2, 22, 2, 2, 6, 4, 2, 2, 2, 4, 9, 4, 5, 14, 3, 9, 6, 1, 6, 10, 1, 4, 1, 7, 1, 8, 8, 2, 6, 8, 3, 1, 2, 1, 1, 16, 6, 5, 7, 1, 1, 1, 6, 2, 17, 1, 3, 5, 3, 7, 2, 6, 2, 4, 15, 1, 1, 7, 1, 8, 3, 1, 1, 6, 7, 5, 2, 1, 4, 20, 23, 13, 2, 2, 6, 3, 1, 1, 4, 25, 11, 15, 6, 2, 2, 1, 1, 4, 19, 15, 8, 8, 1, 4, 9, 4, 6, 1, 9, 7, 3, 3, 15, 6, 2, …	68	[2, 2, 1, 1, 1, 1, 1, 1, 1, 3, 1, 1, 1, 1, 2, 1, 9, 3, 1, 1, 2, 2, 1, 1, 3, 2, 1, 1, 2, 2, 1, 4, 2, 1, 1, 2, 1, 1, 2, 1]	0.0867345	0
47	PUM1--KANSL1	chr1:31532051	chr17:44145033	-/-	u/d	152	[4, 6, 11, 12, 14, 16, 17, 27, 30, 43, 46, 48, 51, 53, 54, 55, 60, 61, 64, 69, 70, 71, 77, 81, 84, 86, 87, 89, 103, 106, 107, 112, 124, 127, 132, 139, 141, 144, 148, 152, 155, 157, 171, 176, 178, 183, 189, 192, 194, 198, 200, 207, 208, 211, 216, 228, 234, 237, 244, 246, 250, 256, 259, 269, 279, 283, 288, 297, 303, 305, 311, 317, 330, 340, 345, 360, 373, 376, 379, 384, 387, 398, 399, 402, 405, 406…	1657	[14, 22, 8, 15, 1, 12, 1, 14, 8, 4, 4, 15, 3, 9, 1, 14, 4, 7, 10, 13, 9, 18, 18, 26, 6, 1, 5, 3, 6, 1, 1, 14, 5, 9, 1, 28, 1, 2, 3, 12, 7, 3, 7, 15, 2, 6, 1, 18, 21, 25, 4, 8, 5, 21, 1, 7, 19, 2, 24, 3, 2, 17, 15, 1, 5, 8, 12, 2, 19, 3, 11, 7, 11, 6, 16, 22, 22, 5, 17, 11, 6, 25, 18, 6, 1, 9, 23, 6, 4, 27, 19, 15, 15, 14, 1, 13, 10, 7, 16, 23, 6, 19, 19, 3, 17, 18, 23, 32, 18, 13, 1, 27, 1, 1, 6,…	191	[2, 1, 1, 1, 2, 2, 3, 1, 1, 1, 3, 1, 1, 2, 2, 1, 1, 2, 1, 1, 1, 1, 1, 1, 1, 1, 3, 1, 1, 8, 1, 1, 4, 3, 3, 1, 1, 1, 4, 4, 3, 2, 3, 3, 5, 2, 3, 5, 3, 2, 1, 17, 1, 1, 1, 9, 1, 18, 4, 6, 2, 1, 1, 6, 4, 1, 1, 6, 4, 1, 1, 1]	0.322178	0
48	FAM172A--NR2F1-AS1	chr5:93294482	chr5:92774447	-/-	u/d	153	[4, 8, 10, 11, 14, 15, 24, 27, 39, 41, 45, 50, 53, 56, 57, 59, 61, 62, 64, 75, 76, 93, 96, 97, 98, 101, 102, 106, 107, 108, 110, 114, 133, 134, 138, 140, 145, 146, 151, 157, 158, 162, 177, 184, 186, 189, 190, 193, 199, 201, 212, 215, 224, 227, 239, 240, 245, 246, 261, 272, 275, 279, 280, 285, 286, 289, 290, 305, 309, 317, 327, 343, 349, 350, 353, 354, 377, 388, 396, 399, 403, 404, 420, 430, 431, …	1591	[3, 3, 2, 1, 10, 1, 9, 6, 1, 1, 1, 7, 1, 5, 1, 18, 7, 16, 5, 28, 15, 18, 24, 1, 20, 12, 11, 27, 8, 22, 13, 9, 1, 2, 10, 20, 6, 1, 15, 1, 1, 3, 14, 16, 1, 7, 23, 1, 2, 20, 1, 3, 7, 11, 8, 18, 4, 1, 13, 5, 2, 2, 8, 13, 2, 1, 26, 19, 7, 11, 14, 12, 5, 6, 1, 2, 20, 1, 6, 1, 10, 16, 21, 20, 22, 4, 17, 19, 26, 9, 17, 6, 26, 20, 16, 11, 11, 1, 2, 30, 15, 4, 18, 9, 1, 2, 21, 23, 3, 1, 1, 34, 14, 28, 11, …	37	[1, 2, 2, 1, 1, 1, 1, 1, 1, 1, 2, 2, 2, 1, 2, 1, 2, 1, 1, 1, 3, 1, 2, 1, 1, 1, 1]	0.250614	0
49	MACF1--AKIRIN1	chr1:39723700	chr1:39463843	+/+	u/d	153	[2, 6, 8, 12, 14, 17, 18, 21, 23, 25, 30, 31, 34, 39, 41, 42, 43, 45, 51, 59, 61, 63, 65, 66, 67, 68, 73, 76, 77, 79, 81, 83, 88, 89, 94, 96, 98, 103, 113, 121, 126, 130, 133, 134, 141, 146, 147, 150, 156, 161, 162, 164, 166, 173, 174, 191, 192, 197, 198, 199, 202, 205, 207, 208, 222, 228, 238, 246, 252, 253, 269, 272, 281, 282, 283, 303, 305, 307, 321, 329, 331, 335, 336, 345, 351, 353, 372, 373…	1451	[12, 22, 18, 1, 10, 8, 16, 16, 1, 12, 1, 4, 1, 5, 12, 1, 16, 1, 12, 1, 13, 2, 11, 7, 1, 16, 23, 14, 1, 14, 16, 1, 16, 13, 4, 3, 16, 15, 12, 10, 1, 18, 1, 1, 3, 9, 6, 1, 1, 3, 18, 9, 25, 13, 4, 19, 18, 3, 9, 7, 21, 7, 6, 2, 11, 1, 20, 10, 16, 1, 1, 6, 17, 10, 20, 15, 2, 10, 13, 4, 2, 12, 1, 7, 5, 7, 13, 20, 4, 16, 1, 1, 15, 27, 22, 6, 6, 14, 8, 1, 11, 15, 6, 1, 7, 14, 5, 2, 8, 24, 18, 1, 17, 20, 4…	180	[3, 2, 1, 1, 3, 1, 1, 3, 4, 3, 2, 2, 2, 1, 2, 5, 1, 5, 1, 1, 1, 1, 3, 1, 2, 2, 1, 1, 1, 1, 3, 1, 1, 3, 3, 5, 4, 2, 1, 1, 5, 1, 2, 3, 3, 3, 1, 4, 2, 1, 4, 10, 8, 6, 1, 1, 2, 7, 2, 4, 7, 8, 3, 2, 5, 2, 1]	0.0726235	0
50	PGAP3--STARD3	chr17:37840850	chr17:37816464	-/+	u/d	142	[3, 5, 6, 14, 17, 18, 21, 24, 27, 29, 34, 39, 40, 48, 52, 55, 59, 60, 61, 66, 70, 71, 79, 83, 86, 89, 90, 98, 106, 115, 127, 144, 145, 150, 152, 155, 157, 161, 165, 172, 173, 178, 196, 198, 201, 203, 204, 205, 214, 219, 223, 234, 246, 252, 256, 259, 263, 265, 266, 272, 279, 282, 286, 295, 297, 301, 305, 306, 316, 317, 324, 326, 343, 345, 350, 368, 376, 380, 387, 389, 399, 400, 402, 404, 406, 413,…	1345	[12, 20, 7, 11, 11, 2, 19, 21, 16, 11, 3, 15, 15, 19, 6, 1, 21, 1, 1, 16, 1, 1, 21, 1, 10, 11, 17, 1, 14, 5, 4, 11, 12, 1, 1, 15, 1, 9, 19, 16, 12, 7, 16, 3, 1, 15, 15, 2, 1, 21, 17, 2, 2, 4, 15, 1, 15, 13, 18, 10, 1, 2, 2, 14, 12, 7, 18, 3, 16, 3, 5, 12, 7, 15, 7, 1, 11, 27, 15, 15, 1, 1, 16, 27, 7, 4, 13, 2, 22, 1, 2, 3, 1, 2, 4, 2, 4, 13, 5, 5, 2, 2, 5, 14, 26, 1, 4, 18, 3, 1, 1, 3, 6, 3, 18, …	151	[1, 1, 2, 1, 1, 3, 1, 1, 5, 2, 2, 1, 1, 2, 2, 1, 1, 2, 1, 1, 1, 1, 5, 1, 1, 1, 1, 2, 2, 1, 1, 1, 2, 1, 2, 2, 1, 1, 1, 1, 3, 1, 1, 10, 1, 4, 1, 1, 9, 11, 13, 1, 1, 2, 2, 1, 7, 1, 2, 4, 3, 3, 1, 5, 2]	0.47147	0
51	SEC62--RPL22L1	chr3:169706147	chr3:170586179	+/-	u/d	150	[1, 3, 8, 9, 11, 12, 16, 17, 25, 27, 38, 39, 41, 43, 53, 55, 56, 58, 71, 75, 76, 77, 79, 82, 83, 86, 87, 89, 95, 96, 128, 130, 131, 140, 150, 152, 153, 154, 158, 161, 165, 168, 178, 182, 188, 189, 191, 192, 197, 199, 204, 209, 210, 212, 214, 218, 220, 236, 237, 239, 246, 249, 252, 253, 267, 269, 277, 286, 307, 316, 326, 329, 343, 349, 350, 352, 353, 364, 365, 368, 379, 382, 388, 395, 403, 410, 41…	790	[7, 15, 1, 15, 1, 1, 13, 5, 1, 2, 1, 1, 8, 2, 3, 2, 7, 13, 4, 5, 1, 5, 1, 1, 15, 1, 8, 1, 4, 1, 6, 1, 5, 1, 2, 9, 1, 7, 10, 6, 20, 4, 5, 7, 1, 1, 15, 5, 7, 9, 11, 3, 9, 9, 10, 1, 2, 1, 1, 5, 6, 16, 4, 8, 1, 1, 4, 6, 15, 15, 2, 11, 1, 2, 9, 10, 1, 2, 6, 12, 12, 1, 5, 5, 4, 1, 8, 1, 1, 22, 8, 19, 4, 3, 5, 5, 1, 3, 3, 3, 3, 4, 7, 1, 1, 2, 1, 3, 5, 7, 1, 1, 6, 5, 1, 1, 10, 1, 5, 1, 2, 1, 4, 1, 22, 17…	132	[1, 1, 1, 1, 3, 1, 1, 2, 2, 2, 1, 1, 1, 2, 1, 1, 2, 8, 2, 2, 1, 2, 2, 1, 1, 1, 2, 3, 1, 11, 3, 8, 3, 1, 1, 1, 1, 2, 1, 1, 3, 1, 1, 3, 1, 1, 4, 1, 5, 2, 4, 9, 1, 1, 3, 1, 1, 1, 2, 1, 1, 2]	0.348908	0
52	LARS--CDKL3	chr5:145543873	chr5:133686118	-/-	u/d	134	[6, 17, 19, 20, 22, 24, 31, 33, 38, 43, 47, 48, 50, 55, 56, 57, 68, 70, 71, 75, 81, 89, 97, 100, 102, 108, 127, 131, 134, 140, 144, 148, 152, 153, 154, 155, 156, 161, 167, 177, 180, 182, 183, 185, 191, 195, 201, 210, 212, 213, 220, 224, 228, 241, 244, 250, 257, 276, 282, 283, 317, 327, 330, 331, 354, 368, 380, 382, 399, 400, 410, 417, 418, 419, 422, 423, 427, 437, 453, 466, 502, 532, 541, 546, 58…	1423	[9, 9, 6, 1, 8, 17, 3, 4, 22, 5, 15, 15, 3, 5, 22, 18, 3, 2, 7, 3, 13, 9, 2, 1, 1, 3, 3, 13, 11, 2, 3, 13, 7, 3, 6, 11, 1, 6, 14, 1, 9, 5, 21, 4, 5, 5, 2, 3, 1, 2, 16, 1, 13, 19, 2, 17, 8, 7, 3, 19, 6, 1, 7, 16, 21, 11, 18, 3, 7, 1, 3, 7, 1, 21, 3, 2, 33, 28, 1, 10, 8, 20, 2, 26, 4, 11, 14, 22, 3, 1, 1, 26, 26, 14, 18, 28, 2, 17, 1, 25, 10, 24, 11, 16, 3, 27, 17, 29, 16, 11, 17, 3, 3, 11, 14, 3, …	206	[1, 1, 1, 3, 1, 1, 1, 1, 2, 1, 1, 1, 1, 1, 4, 1, 1, 2, 5, 1, 17, 8, 1, 1, 1, 3, 30, 4, 3, 1, 20, 1, 9, 2, 1, 1, 7, 13, 3, 5, 3, 1, 1, 3, 2, 2, 5, 5, 3, 2, 3, 5, 2, 3, 1, 3]	0.0385525	0
53	KLF3--SCFD2	chr4:38691500	chr4:54011749	+/-	u/d	135	[3, 14, 15, 30, 36, 41, 53, 55, 67, 77, 79, 84, 88, 93, 96, 99, 100, 104, 114, 115, 129, 132, 135, 137, 139, 142, 147, 148, 166, 170, 186, 190, 196, 198, 200, 206, 217, 236, 244, 246, 249, 251, 252, 255, 257, 260, 269, 279, 280, 285, 288, 304, 306, 320, 324, 326, 329, 330, 340, 345, 349, 350, 353, 371, 373, 374, 378, 387, 391, 397, 401, 402, 403, 411, 412, 415, 418, 421, 423, 424, 425, 426, 430, …	1468	[2, 12, 5, 3, 1, 2, 4, 13, 1, 7, 26, 13, 1, 1, 6, 26, 1, 3, 2, 10, 1, 19, 4, 24, 16, 9, 1, 1, 3, 8, 1, 17, 26, 12, 9, 3, 4, 20, 1, 7, 16, 18, 1, 27, 21, 2, 2, 14, 5, 7, 8, 8, 17, 11, 2, 1, 5, 5, 4, 9, 15, 7, 4, 14, 20, 10, 18, 7, 11, 5, 1, 2, 9, 9, 11, 23, 1, 5, 9, 26, 11, 28, 1, 12, 14, 21, 3, 10, 15, 15, 20, 14, 7, 28, 10, 16, 16, 21, 7, 7, 10, 15, 10, 1, 1, 6, 21, 23, 7, 2, 10, 15, 8, 18, 15, …	121	[1, 2, 1, 2, 1, 1, 2, 2, 1, 12, 1, 1, 1, 1, 2, 1, 3, 1, 1, 1, 3, 1, 1, 6, 2, 3, 2, 2, 1, 2, 4, 1, 1, 2, 4, 4, 2, 2, 1, 12, 5, 1, 2, 3, 1, 2, 3, 6, 1, 2, 1]	0.514103	0
54	SEC61G--EGFR	chr7:54823472	chr7:55231426	-/+	u/d	146	[1, 4, 11, 13, 22, 23, 31, 33, 35, 36, 40, 43, 44, 55, 56, 60, 62, 63, 65, 67, 71, 74, 78, 83, 86, 89, 96, 100, 101, 103, 104, 107, 109, 110, 112, 113, 115, 125, 132, 133, 135, 138, 139, 140, 142, 143, 145, 146, 147, 152, 156, 157, 158, 161, 165, 171, 182, 185, 190, 195, 197, 203, 205, 206, 207, 210, 211, 212, 213, 214, 215, 222, 226, 237, 239, 240, 244, 245, 246, 253, 260, 261, 269, 279, 288, 29…	548	[9, 1, 8, 1, 3, 1, 2, 4, 1, 1, 3, 2, 1, 2, 1, 1, 1, 7, 1, 4, 1, 2, 1, 2, 5, 6, 1, 4, 1, 3, 2, 1, 1, 7, 1, 1, 2, 2, 4, 2, 3, 1, 2, 1, 5, 1, 3, 5, 1, 4, 1, 1, 1, 9, 1, 4, 1, 1, 1, 3, 2, 8, 1, 2, 1, 1, 2, 2, 1, 2, 1, 5, 10, 2, 9, 1, 1, 4, 6, 1, 3, 7, 9, 1, 1, 17, 2, 2, 4, 2, 1, 1, 6, 2, 1, 10, 2, 19, 1, 5, 7, 1, 1, 1, 1, 3, 1, 6, 3, 1, 4, 4, 29, 1, 1, 1, 6, 22, 4, 9, 2, 1, 12, 4, 5, 2, 1, 8, 23, 9, …	29	[1, 1, 1, 1, 1, 1, 1, 1, 1, 1, 1, 1, 1, 2, 2, 2, 1, 4, 1, 1, 1, 2]	0.0676633	0
55	CDYL--EEF1E1	chr6:4892613	chr6:8097700	+/-	u/d	132	[1, 5, 6, 18, 19, 20, 31, 52, 54, 61, 64, 66, 76, 88, 89, 90, 94, 96, 100, 101, 103, 104, 106, 107, 108, 109, 114, 115, 128, 129, 130, 132, 138, 146, 149, 153, 160, 165, 173, 177, 181, 184, 188, 202, 206, 207, 217, 222, 233, 236, 246, 251, 253, 258, 279, 281, 288, 306, 310, 314, 333, 341, 351, 354, 359, 364, 367, 374, 377, 378, 381, 396, 403, 405, 409, 411, 413, 415, 418, 423, 435, 444, 470, 478,…	1388	[11, 13, 10, 15, 16, 24, 14, 1, 12, 1, 8, 16, 18, 10, 4, 9, 11, 1, 21, 9, 19, 1, 24, 11, 1, 4, 4, 2, 1, 2, 1, 16, 10, 12, 22, 2, 2, 5, 14, 9, 1, 3, 9, 20, 9, 2, 12, 10, 15, 18, 3, 1, 6, 16, 1, 3, 3, 24, 17, 20, 2, 13, 24, 24, 16, 1, 10, 11, 2, 17, 6, 7, 3, 2, 23, 15, 7, 16, 15, 6, 3, 17, 2, 31, 3, 1, 12, 7, 4, 26, 1, 15, 1, 2, 4, 19, 16, 10, 13, 18, 18, 7, 1, 1, 20, 27, 6, 10, 7, 2, 3, 6, 1, 17, …	146	[3, 1, 1, 1, 1, 1, 1, 2, 1, 1, 1, 4, 2, 1, 1, 2, 4, 1, 1, 1, 1, 3, 1, 1, 1, 5, 2, 1, 1, 1, 5, 1, 2, 1, 4, 1, 9, 2, 2, 1, 1, 4, 1, 5, 5, 1, 2, 1, 2, 3, 4, 2, 1, 9, 3, 1, 8, 1, 3, 4, 3, 4, 2]	0.386653	0
56	KAT6B--ADK	chr10:76603236	chr10:76429941	+/+	u/d	123	[3, 6, 12, 17, 24, 38, 41, 42, 70, 75, 93, 97, 104, 109, 112, 115, 116, 128, 143, 146, 150, 151, 158, 161, 164, 170, 172, 174, 177, 178, 179, 182, 188, 189, 193, 206, 209, 213, 215, 219, 220, 233, 237, 246, 250, 252, 267, 272, 274, 279, 280, 288, 297, 314, 321, 330, 337, 343, 352, 358, 365, 367, 368, 387, 391, 402, 408, 409, 416, 421, 436, 441, 459, 464, 466, 472, 502, 509, 510, 517, 528, 540, 55…	1590	[4, 10, 11, 6, 3, 12, 13, 23, 13, 19, 16, 15, 1, 26, 13, 9, 29, 13, 2, 23, 5, 3, 5, 14, 13, 27, 1, 5, 28, 19, 1, 13, 10, 18, 23, 1, 22, 2, 2, 8, 18, 19, 1, 9, 5, 15, 6, 9, 28, 5, 15, 1, 24, 29, 21, 3, 1, 1, 1, 9, 26, 6, 7, 11, 13, 18, 14, 23, 22, 20, 18, 2, 5, 12, 1, 10, 2, 9, 15, 9, 7, 12, 7, 29, 16, 24, 22, 27, 1, 1, 1, 11, 16, 19, 27, 25, 15, 5, 7, 7, 14, 8, 11, 24, 4, 17, 12, 1, 28, 7, 13, 17…	171	[1, 4, 3, 1, 3, 2, 1, 2, 3, 6, 1, 1, 2, 1, 1, 1, 1, 2, 1, 1, 1, 1, 1, 3, 5, 9, 2, 1, 2, 2, 2, 2, 1, 9, 1, 1, 4, 2, 3, 13, 3, 1, 1, 1, 1, 1, 1, 4, 1, 5, 2, 2, 4, 6, 9, 6, 12, 5, 3]	0.464729	0
57	TARBP1--ARID4B	chr1:234582549	chr1:235295312	-/-	u/d	114	[3, 6, 12, 16, 22, 28, 36, 38, 41, 48, 57, 62, 63, 66, 69, 82, 83, 89, 93, 99, 105, 109, 136, 140, 142, 143, 144, 155, 156, 164, 175, 176, 192, 196, 226, 248, 263, 280, 283, 286, 304, 326, 330, 334, 338, 341, 342, 358, 361, 364, 379, 387, 391, 394, 409, 412, 418, 428, 431, 436, 453, 469, 473, 503, 528, 533, 546, 558, 567, 586, 587, 604, 607, 616, 647, 657, 660, 663, 680, 684, 694, 702, 705, 730, …	1427	[10, 18, 12, 15, 18, 10, 3, 1, 11, 15, 4, 1, 12, 16, 1, 17, 18, 6, 13, 11, 9, 2, 30, 1, 17, 17, 6, 1, 1, 3, 1, 15, 24, 1, 29, 7, 17, 5, 17, 5, 10, 4, 14, 13, 7, 14, 1, 24, 5, 2, 13, 7, 2, 2, 13, 10, 28, 18, 16, 15, 16, 16, 14, 2, 11, 13, 35, 24, 28, 19, 21, 17, 28, 13, 1, 27, 6, 5, 26, 20, 18, 20, 26, 2, 11, 17, 1, 2, 14, 10, 17, 5, 2, 7, 15, 27, 5, 15, 6, 2, 19, 19, 23, 4, 33, 1, 21, 7, 10, 23, …	149	[1, 1, 1, 1, 1, 1, 2, 4, 1, 2, 1, 1, 1, 1, 1, 1, 1, 2, 4, 1, 2, 2, 2, 3, 6, 2, 4, 2, 3, 1, 1, 9, 3, 2, 2, 7, 2, 1, 3, 2, 3, 2, 10, 12, 1, 2, 1, 2, 1, 4, 2, 2, 4, 7, 1, 2, 4, 1]	0.0591961	0
58	OXR1--MRPS28	chr8:107696587	chr8:80831383	+/-	u/d	114	[2, 4, 5, 6, 20, 22, 25, 28, 34, 36, 38, 43, 49, 55, 70, 72, 76, 77, 86, 89, 91, 108, 113, 115, 128, 134, 135, 138, 143, 148, 161, 162, 166, 168, 169, 173, 193, 198, 199, 205, 207, 213, 216, 220, 237, 242, 246, 250, 253, 259, 269, 284, 291, 297, 306, 317, 328, 333, 336, 342, 345, 351, 352, 353, 358, 360, 372, 376, 377, 381, 384, 387, 398, 409, 411, 426, 432, 455, 473, 478, 483, 494, 502, 575, 604…	1262	[4, 1, 3, 20, 30, 21, 23, 7, 1, 5, 5, 19, 13, 2, 4, 5, 7, 3, 33, 1, 19, 1, 18, 3, 2, 3, 34, 7, 1, 5, 31, 2, 3, 2, 11, 25, 4, 15, 3, 1, 18, 7, 1, 6, 3, 25, 5, 1, 1, 1, 1, 27, 10, 1, 19, 1, 32, 8, 8, 17, 1, 33, 2, 2, 31, 8, 21, 15, 27, 12, 11, 15, 21, 3, 26, 6, 23, 26, 1, 9, 11, 14, 3, 27, 16, 5, 6, 1, 1, 1, 26, 7, 11, 22, 23, 18, 14, 12, 4, 18, 1, 15, 4, 13, 14, 4, 25, 10, 12, 1, 31, 3, 2, 5]	150	[2, 3, 1, 1, 1, 1, 7, 3, 2, 1, 2, 2, 2, 1, 8, 7, 1, 3, 11, 3, 2, 5, 2, 1, 10, 2, 8, 2, 3, 5, 1, 7, 2, 1, 6, 12, 2, 3, 4, 2, 1, 2, 3, 1, 1]	0.49103	0
59	STAG1--MSL2	chr3:136323151	chr3:135871580	-/-	u/d	116	[1, 6, 9, 13, 20, 21, 24, 26, 30, 33, 37, 45, 49, 55, 61, 63, 67, 71, 81, 82, 87, 99, 100, 103, 104, 109, 112, 114, 124, 126, 132, 133, 143, 144, 152, 156, 158, 173, 186, 189, 191, 192, 203, 207, 212, 213, 234, 236, 237, 239, 240, 246, 251, 253, 272, 288, 296, 297, 305, 311, 315, 330, 333, 364, 381, 391, 413, 415, 416, 423, 429, 436, 447, 456, 504, 511, 517, 521, 523, 527, 553, 556, 573, 575, 590…	1111	[6, 1, 9, 8, 20, 1, 19, 3, 10, 5, 1, 9, 3, 1, 7, 9, 4, 6, 1, 7, 11, 24, 4, 2, 1, 20, 20, 1, 7, 2, 1, 5, 2, 18, 20, 2, 14, 2, 8, 1, 18, 10, 1, 1, 6, 1, 9, 6, 1, 3, 5, 4, 4, 2, 17, 11, 7, 7, 1, 22, 14, 21, 11, 1, 4, 1, 4, 32, 16, 1, 23, 17, 34, 2, 23, 5, 4, 14, 5, 1, 8, 9, 19, 12, 24, 4, 4, 1, 1, 2, 1, 9, 3, 18, 20, 15, 12, 12, 25, 20, 8, 6, 29, 10, 1, 12, 16, 26, 12, 18, 19, 11, 21, 11, 9, 19]	90	[1, 1, 1, 1, 3, 1, 1, 1, 1, 2, 4, 3, 1, 2, 2, 16, 2, 1, 5, 1, 7, 4, 1, 3, 3, 4, 3, 1, 1, 1, 1, 5, 2, 1, 1, 2]	0.108357	0
60	ZNF385B--CWC22	chr2:180725828	chr2:180858181	-/-	u/d	111	[2, 3, 5, 11, 14, 17, 27, 30, 36, 39, 45, 59, 76, 82, 87, 100, 101, 103, 107, 109, 112, 113, 135, 138, 148, 149, 156, 167, 170, 171, 176, 189, 200, 202, 208, 210, 211, 212, 220, 225, 245, 246, 261, 283, 288, 290, 304, 306, 321, 323, 327, 333, 338, 340, 343, 344, 345, 360, 362, 364, 399, 400, 406, 416, 419, 429, 477, 483, 513, 564, 569, 571, 572, 585, 591, 604, 607, 610, 611, 616, 627, 629, 637, 6…	1413	[8, 1, 1, 15, 19, 1, 16, 21, 4, 17, 14, 12, 11, 11, 13, 13, 15, 2, 9, 9, 8, 2, 15, 12, 1, 17, 7, 4, 22, 14, 21, 2, 7, 10, 27, 20, 9, 12, 7, 2, 16, 4, 30, 15, 1, 20, 4, 10, 2, 23, 4, 11, 19, 14, 6, 17, 9, 25, 11, 6, 13, 11, 17, 7, 13, 20, 17, 1, 19, 39, 28, 28, 25, 10, 15, 14, 23, 19, 10, 29, 2, 11, 1, 16, 1, 20, 3, 16, 14, 13, 1, 15, 7, 7, 1, 8, 25, 11, 18, 24, 3, 5, 8, 17, 24, 22, 16, 13, 11, 26…	140	[1, 1, 1, 1, 1, 1, 1, 1, 1, 2, 1, 1, 10, 1, 2, 1, 3, 1, 1, 1, 4, 2, 2, 2, 4, 3, 1, 3, 9, 3, 1, 1, 1, 5, 2, 1, 6, 2, 3, 8, 2, 3, 7, 1, 2, 4, 3, 1, 1, 1, 8, 2, 2, 6, 1]	0.486749	0
61	RFT1--DCP1A	chr3:53137969	chr3:53353500	-/-	u/d	105	[6, 19, 36, 40, 44, 50, 51, 53, 55, 58, 63, 64, 79, 82, 89, 97, 100, 101, 107, 109, 112, 129, 135, 137, 151, 152, 158, 164, 171, 175, 176, 177, 178, 180, 188, 190, 206, 211, 213, 218, 224, 225, 231, 237, 239, 240, 242, 244, 245, 246, 253, 261, 266, 293, 307, 315, 320, 327, 336, 350, 360, 362, 373, 376, 387, 391, 405, 412, 415, 418, 436, 484, 493, 504, 533, 557, 582, 604, 606, 607, 610, 611, 612, …	1342	[28, 16, 2, 1, 17, 16, 15, 3, 13, 18, 16, 28, 27, 9, 3, 20, 11, 3, 13, 22, 4, 28, 15, 9, 25, 7, 24, 1, 6, 7, 1, 3, 24, 1, 8, 9, 11, 28, 12, 17, 3, 1, 5, 1, 20, 1, 11, 5, 12, 1, 12, 20, 8, 26, 7, 20, 2, 1, 1, 22, 8, 30, 7, 23, 8, 7, 24, 9, 1, 20, 2, 4, 6, 21, 7, 11, 20, 10, 7, 29, 32, 14, 1, 2, 22, 1, 28, 25, 23, 31, 15, 22, 9, 10, 7, 15, 30, 17, 30, 1, 15, 1, 5, 1, 31]	120	[1, 1, 1, 4, 3, 1, 1, 3, 4, 1, 4, 2, 2, 3, 3, 1, 2, 3, 1, 1, 1, 2, 4, 3, 1, 1, 1, 1, 1, 1, 4, 4, 1, 11, 3, 5, 6, 1, 6, 1, 2, 8, 1, 8, 1]	0.564149	0
62	NCOA6--LSM1	chr20:33356267	chr8:38029551	-/-	u/d	109	[1, 2, 7, 12, 22, 25, 34, 38, 39, 47, 54, 59, 63, 65, 70, 71, 76, 81, 83, 94, 98, 100, 103, 104, 114, 120, 133, 149, 161, 167, 175, 179, 180, 181, 184, 188, 199, 200, 202, 215, 219, 237, 246, 271, 274, 279, 281, 288, 289, 292, 297, 307, 315, 329, 333, 336, 364, 377, 381, 391, 400, 402, 404, 405, 406, 407, 412, 413, 420, 422, 423, 460, 468, 469, 470, 494, 509, 528, 544, 570, 572, 578, 601, 606, 62…	795	[3, 17, 7, 2, 14, 3, 3, 4, 1, 6, 2, 2, 10, 6, 3, 3, 4, 6, 7, 13, 2, 8, 7, 4, 2, 6, 10, 2, 1, 1, 1, 3, 5, 6, 8, 13, 6, 1, 6, 1, 4, 7, 1, 11, 9, 2, 6, 9, 9, 22, 1, 8, 2, 14, 1, 2, 1, 6, 1, 2, 1, 3, 3, 20, 10, 4, 6, 3, 5, 7, 4, 11, 1, 24, 2, 6, 4, 6, 11, 12, 10, 17, 23, 19, 8, 1, 4, 21, 11, 1, 14, 2, 9, 23, 13, 28, 9, 7, 19, 6, 6, 9, 12, 8, 3, 14, 9, 15, 4]	95	[1, 1, 2, 1, 1, 1, 2, 1, 1, 1, 1, 1, 2, 1, 1, 1, 1, 1, 1, 7, 1, 1, 2, 1, 2, 3, 2, 2, 3, 1, 7, 4, 1, 3, 2, 15, 2, 4, 1, 1, 1, 2, 4, 1]	0.512196	0
63	DCAF12--DENND4C	chr9:34106432	chr9:19276156	-/+	u/d	104	[1, 7, 11, 22, 23, 24, 28, 29, 35, 36, 39, 45, 46, 54, 57, 58, 61, 66, 67, 69, 79, 82, 89, 93, 98, 103, 114, 139, 143, 146, 147, 155, 157, 160, 164, 166, 171, 176, 177, 186, 197, 205, 215, 218, 219, 233, 246, 256, 266, 286, 287, 290, 303, 307, 311, 315, 330, 333, 349, 360, 365, 382, 386, 400, 401, 402, 417, 436, 444, 466, 467, 476, 521, 533, 556, 560, 569, 571, 578, 597, 598, 613, 629, 637, 640, …	1226	[17, 28, 17, 7, 10, 2, 11, 17, 29, 23, 5, 2, 5, 11, 15, 10, 6, 1, 13, 12, 13, 1, 1, 18, 14, 15, 11, 11, 26, 20, 10, 11, 4, 26, 4, 26, 5, 14, 14, 4, 4, 14, 1, 18, 21, 4, 1, 14, 6, 4, 14, 12, 8, 17, 12, 12, 1, 1, 5, 8, 15, 12, 28, 8, 1, 13, 24, 2, 1, 1, 22, 11, 4, 5, 3, 25, 23, 13, 20, 12, 21, 2, 18, 6, 5, 21, 11, 11, 28, 1, 6, 11, 4, 12, 26, 25, 8, 16, 23, 4, 2, 11, 18, 27]	145	[1, 2, 1, 2, 2, 1, 1, 3, 4, 4, 1, 1, 2, 2, 2, 1, 1, 1, 1, 1, 6, 5, 1, 18, 2, 6, 6, 2, 3, 2, 2, 2, 1, 3, 2, 1, 1, 2, 3, 5, 4, 16, 1, 8, 6, 3]	0.181921	0
64	BCAS3--RAD51C	chr17:59161925	chr17:56772292	+/+	u/d	106	[1, 9, 12, 13, 15, 22, 26, 29, 35, 37, 39, 45, 51, 56, 69, 70, 78, 81, 92, 98, 103, 112, 131, 133, 136, 141, 144, 147, 151, 152, 156, 159, 161, 167, 174, 175, 176, 177, 185, 211, 216, 237, 238, 242, 246, 250, 257, 264, 265, 266, 267, 286, 294, 298, 304, 314, 330, 333, 353, 364, 365, 367, 379, 381, 382, 397, 405, 411, 417, 418, 426, 444, 467, 470, 481, 484, 561, 589, 591, 593, 602, 608, 612, 614, …	1230	[12, 12, 4, 1, 32, 11, 22, 17, 7, 10, 1, 21, 5, 27, 13, 1, 2, 9, 14, 19, 11, 5, 1, 12, 17, 8, 1, 11, 23, 16, 1, 10, 3, 12, 7, 11, 1, 13, 19, 9, 1, 15, 16, 9, 2, 11, 19, 2, 1, 17, 6, 9, 12, 8, 20, 16, 8, 22, 5, 6, 8, 12, 14, 3, 24, 4, 5, 1, 20, 1, 6, 10, 26, 1, 5, 10, 5, 26, 28, 18, 27, 21, 1, 1, 24, 1, 17, 9, 1, 2, 11, 28, 21, 1, 17, 25, 8, 13, 27, 24, 6, 24, 28, 1, 26, 3]	140	[1, 1, 1, 1, 1, 1, 2, 2, 1, 1, 1, 1, 1, 1, 3, 1, 1, 1, 2, 6, 1, 1, 1, 2, 3, 1, 24, 2, 4, 9, 5, 16, 2, 4, 3, 1, 8, 5, 1, 4, 3, 1, 1, 4, 2, 1, 1]	0.485691	0
65	TMEM209--COPG2	chr7:129841690	chr7:130148500	-/-	u/d	107	[14, 15, 17, 19, 21, 33, 40, 44, 47, 51, 53, 56, 57, 64, 65, 66, 71, 94, 103, 116, 125, 135, 138, 146, 152, 158, 162, 173, 178, 179, 180, 181, 182, 184, 185, 192, 195, 206, 214, 222, 224, 228, 233, 237, 239, 246, 250, 252, 259, 263, 286, 289, 297, 300, 301, 305, 306, 329, 333, 334, 335, 339, 340, 358, 374, 401, 406, 410, 412, 414, 462, 473, 548, 550, 562, 570, 571, 589, 607, 635, 643, 665, 678, 6…	1144	[2, 6, 2, 4, 1, 13, 6, 2, 2, 19, 14, 1, 3, 5, 2, 8, 2, 1, 1, 29, 24, 12, 1, 7, 11, 1, 5, 20, 1, 1, 16, 18, 12, 16, 1, 15, 10, 1, 12, 10, 10, 1, 6, 13, 2, 1, 9, 20, 16, 4, 10, 7, 3, 21, 17, 2, 6, 21, 16, 12, 14, 8, 1, 16, 1, 6, 7, 22, 21, 30, 1, 4, 30, 24, 8, 27, 27, 17, 23, 15, 1, 17, 4, 3, 25, 20, 4, 14, 7, 2, 17, 25, 26, 1, 15, 1, 5, 26, 1, 17, 1, 19, 23, 19, 10, 9, 16]	172	[1, 2, 1, 2, 1, 1, 2, 1, 1, 1, 2, 2, 1, 1, 1, 1, 1, 3, 5, 5, 6, 15, 1, 3, 19, 3, 8, 7, 5, 1, 1, 10, 1, 2, 2, 2, 10, 11, 2, 5, 6, 4, 3, 5, 2, 2, 1]	0.0312449	0
66	RARA--POLDIP2	chr17:38487648	chr17:26681611	+/-	u/d	104	[6, 12, 25, 30, 43, 45, 54, 67, 70, 71, 75, 78, 79, 86, 88, 90, 92, 94, 101, 103, 107, 112, 113, 124, 127, 144, 156, 157, 160, 161, 163, 170, 171, 173, 174, 180, 181, 182, 185, 195, 196, 198, 218, 228, 238, 250, 253, 260, 274, 294, 298, 306, 326, 333, 335, 352, 364, 368, 376, 378, 388, 391, 396, 401, 411, 413, 417, 464, 469, 470, 483, 484, 493, 521, 528, 570, 573, 579, 583, 596, 628, 630, 637, 63…	1047	[9, 13, 1, 15, 7, 11, 7, 11, 3, 5, 3, 2, 2, 13, 11, 10, 18, 10, 7, 9, 8, 1, 1, 6, 10, 6, 3, 6, 20, 14, 2, 14, 2, 19, 6, 12, 1, 2, 17, 11, 12, 8, 1, 19, 10, 12, 3, 14, 20, 16, 18, 17, 11, 7, 9, 14, 2, 20, 8, 16, 7, 13, 9, 3, 17, 9, 19, 6, 4, 17, 16, 5, 16, 6, 12, 24, 6, 9, 27, 15, 27, 17, 14, 1, 3, 2, 1, 12, 6, 3, 1, 6, 6, 5, 21, 2, 26, 1, 18, 7, 15, 9, 10, 29]	98	[1, 2, 1, 1, 1, 2, 1, 1, 2, 1, 2, 3, 1, 1, 1, 1, 1, 1, 1, 1, 1, 2, 3, 1, 1, 1, 3, 1, 3, 3, 5, 3, 9, 4, 9, 2, 1, 2, 1, 2, 3, 1, 2, 2, 7]	0.094512	0
67	BAZ1B--MLXIPL	chr7:72903524	chr7:73030507	-/-	u/d	103	[7, 12, 15, 26, 29, 36, 49, 53, 55, 57, 59, 61, 63, 65, 83, 84, 88, 93, 106, 112, 113, 124, 125, 127, 128, 132, 137, 141, 144, 149, 158, 164, 174, 181, 183, 188, 189, 195, 196, 198, 202, 207, 210, 214, 217, 224, 237, 238, 244, 246, 264, 265, 288, 290, 304, 313, 336, 353, 361, 391, 402, 404, 413, 443, 462, 466, 468, 526, 559, 568, 573, 588, 589, 600, 608, 609, 613, 625, 635, 651, 670, 671, 691, 75…	1072	[17, 1, 14, 3, 15, 3, 9, 8, 2, 19, 7, 1, 17, 6, 1, 14, 3, 1, 10, 13, 1, 1, 15, 14, 1, 15, 20, 14, 12, 1, 26, 3, 17, 1, 1, 2, 15, 2, 10, 3, 4, 1, 10, 20, 1, 1, 5, 2, 11, 1, 23, 6, 2, 24, 1, 7, 1, 11, 5, 2, 6, 4, 5, 26, 1, 21, 1, 10, 13, 29, 5, 24, 30, 6, 26, 8, 1, 1, 4, 8, 6, 2, 15, 1, 30, 20, 26, 18, 11, 26, 18, 31, 12, 11, 12, 5, 24, 27, 21, 20, 17, 7, 7]	188	[1, 1, 2, 1, 1, 1, 1, 1, 4, 2, 1, 2, 1, 1, 2, 7, 1, 2, 7, 6, 5, 3, 1, 1, 2, 6, 6, 22, 5, 34, 1, 18, 5, 2, 3, 1, 5, 11, 1, 6, 3, 1, 1]	0.276814	0
68	CPSF6--MYRFL	chr12:69656342	chr12:70297424	+/+	u/d	97	[3, 7, 20, 23, 25, 33, 36, 41, 45, 46, 70, 86, 89, 92, 100, 104, 112, 114, 124, 134, 138, 139, 141, 148, 155, 156, 157, 163, 180, 187, 204, 224, 233, 239, 246, 250, 263, 267, 272, 279, 282, 304, 305, 351, 353, 364, 366, 376, 388, 398, 416, 422, 436, 468, 470, 483, 517, 518, 557, 580, 589, 599, 616, 623, 642, 655, 663, 678, 684, 687, 693, 741, 746, 752, 765, 766, 779, 869, 875, 888, 893, 895, 896,…	1130	[5, 5, 5, 14, 2, 1, 1, 3, 1, 13, 11, 26, 10, 4, 17, 11, 1, 1, 16, 22, 15, 1, 16, 20, 14, 3, 4, 1, 1, 21, 20, 4, 21, 16, 14, 8, 8, 9, 13, 2, 21, 4, 10, 16, 3, 2, 17, 12, 2, 24, 15, 4, 11, 1, 17, 14, 4, 17, 3, 26, 4, 14, 9, 20, 1, 1, 12, 8, 19, 1, 15, 26, 5, 4, 4, 17, 22, 8, 31, 18, 6, 1, 27, 26, 1, 22, 28, 18, 22, 14, 6, 5, 31, 15, 21, 25, 20]	129	[5, 3, 1, 5, 1, 2, 1, 1, 1, 1, 1, 1, 2, 7, 4, 5, 1, 1, 6, 1, 7, 2, 2, 3, 1, 9, 2, 1, 1, 3, 1, 4, 6, 3, 7, 5, 3, 2, 8, 2, 4, 3]	0.445935	0
69	DNAJA3--ZDHHC16	chr16:4498849	chr10:99211428	+/+	u/d	97	[2, 6, 11, 12, 16, 25, 34, 36, 43, 45, 51, 63, 65, 70, 82, 87, 89, 92, 97, 98, 107, 109, 115, 125, 127, 134, 136, 139, 144, 155, 158, 160, 168, 169, 182, 192, 201, 206, 224, 234, 239, 246, 286, 314, 331, 345, 349, 364, 396, 399, 401, 414, 420, 422, 436, 478, 533, 549, 570, 595, 607, 615, 628, 637, 643, 655, 656, 678, 683, 700, 709, 719, 808, 869, 874, 884, 886, 895, 901, 904, 908, 919, 926, 940, …	1144	[24, 18, 1, 1, 9, 1, 1, 5, 5, 5, 16, 13, 6, 3, 3, 6, 12, 1, 1, 22, 1, 12, 3, 4, 3, 12, 7, 3, 6, 16, 24, 2, 4, 14, 13, 9, 4, 12, 3, 11, 15, 5, 3, 16, 16, 13, 12, 2, 1, 17, 3, 11, 15, 30, 10, 25, 3, 10, 27, 26, 12, 12, 22, 24, 2, 2, 1, 15, 9, 30, 29, 13, 19, 11, 22, 9, 28, 16, 20, 17, 20, 14, 1, 1, 10, 22, 25, 1, 6, 29, 12, 27, 21, 17, 9, 22, 18]	141	[1, 1, 1, 1, 1, 1, 2, 1, 1, 1, 1, 2, 1, 1, 2, 2, 1, 1, 3, 2, 1, 5, 1, 2, 2, 1, 2, 3, 1, 2, 22, 4, 4, 1, 2, 5, 4, 7, 5, 7, 1, 2, 4, 1, 4, 3, 3, 5, 2, 8]	0.328314	0
70	ABI2--CYP20A1	chr2:204193354	chr2:204154488	+/+	u/d	98	[6, 16, 18, 52, 53, 64, 67, 68, 70, 79, 81, 83, 86, 89, 101, 107, 113, 115, 120, 161, 167, 169, 177, 188, 192, 196, 197, 201, 207, 216, 232, 234, 250, 261, 266, 267, 288, 289, 306, 312, 314, 323, 332, 343, 352, 353, 361, 364, 373, 377, 378, 383, 390, 400, 409, 412, 413, 417, 419, 432, 484, 514, 533, 569, 573, 587, 598, 603, 606, 608, 614, 645, 647, 654, 659, 693, 750, 752, 757, 765, 842, 856, 878…	1004	[5, 1, 6, 6, 5, 9, 15, 8, 1, 18, 1, 20, 1, 14, 11, 8, 16, 7, 2, 1, 15, 1, 1, 5, 9, 11, 22, 6, 2, 3, 8, 14, 3, 16, 9, 1, 1, 17, 21, 17, 20, 1, 12, 1, 7, 15, 23, 3, 5, 1, 1, 21, 24, 1, 1, 1, 1, 23, 29, 1, 3, 14, 2, 26, 7, 21, 14, 13, 16, 29, 1, 1, 1, 1, 24, 13, 6, 11, 2, 1, 13, 9, 18, 23, 24, 2, 19, 1, 25, 11, 25, 11, 26, 13, 22, 4, 7, 17]	187	[1, 1, 1, 4, 2, 2, 1, 1, 1, 2, 1, 2, 1, 1, 2, 2, 1, 2, 2, 2, 6, 3, 8, 10, 5, 3, 9, 1, 12, 2, 3, 3, 11, 11, 2, 2, 1, 5, 2, 2, 8, 3, 2, 12, 7, 2, 7, 2, 3, 1, 7]	0.0553703	0
71	CACUL1--VTI1A	chr10:120488807	chr10:114286846	-/+	u/d	99	[8, 9, 25, 30, 31, 36, 45, 47, 57, 59, 63, 70, 71, 79, 97, 105, 120, 130, 134, 135, 138, 141, 144, 145, 148, 155, 156, 160, 161, 162, 174, 184, 189, 190, 197, 202, 209, 210, 212, 217, 246, 259, 269, 279, 289, 297, 336, 361, 374, 377, 386, 388, 396, 402, 404, 411, 417, 424, 444, 464, 484, 493, 503, 523, 526, 561, 565, 566, 567, 574, 580, 581, 628, 638, 644, 662, 677, 708, 719, 733, 765, 795, 819, …	840	[18, 3, 2, 20, 4, 5, 3, 1, 10, 11, 3, 12, 5, 3, 1, 1, 1, 5, 1, 2, 1, 10, 4, 1, 2, 3, 1, 22, 3, 7, 6, 10, 17, 16, 4, 15, 15, 1, 19, 2, 10, 4, 2, 1, 16, 2, 1, 5, 11, 1, 1, 9, 1, 24, 2, 2, 2, 4, 5, 13, 4, 17, 8, 24, 10, 23, 5, 12, 26, 4, 1, 18, 1, 1, 29, 1, 1, 22, 7, 25, 12, 12, 1, 5, 7, 25, 9, 8, 27, 1, 25, 2, 5, 29, 3, 13, 6, 3, 22]	109	[2, 1, 1, 1, 1, 2, 2, 3, 1, 1, 1, 1, 1, 3, 1, 2, 3, 1, 9, 2, 4, 4, 1, 1, 4, 1, 1, 1, 12, 9, 1, 4, 12, 1, 7, 1, 1, 5]	0.269719	0
72	PSPC1--MPHOSPH8	chr13:20315705	chr13:20233135	-/+	u/d	96	[1, 2, 9, 14, 16, 21, 36, 37, 40, 44, 45, 46, 47, 48, 50, 58, 67, 71, 76, 78, 97, 98, 101, 102, 106, 107, 108, 120, 128, 129, 135, 141, 145, 159, 174, 185, 186, 206, 214, 218, 222, 245, 250, 251, 253, 279, 282, 285, 288, 304, 311, 326, 329, 340, 343, 345, 353, 396, 399, 405, 409, 412, 417, 421, 422, 464, 483, 545, 558, 607, 647, 668, 675, 678, 682, 717, 796, 811, 814, 819, 838, 866, 884, 885, 887…	1000	[9, 7, 12, 12, 5, 16, 1, 2, 13, 11, 10, 11, 17, 3, 1, 1, 7, 1, 9, 9, 5, 24, 1, 4, 12, 2, 12, 1, 2, 22, 21, 1, 17, 2, 11, 23, 14, 17, 7, 16, 16, 14, 1, 1, 5, 4, 10, 2, 12, 2, 15, 10, 1, 7, 2, 6, 23, 1, 11, 20, 18, 7, 16, 15, 11, 10, 19, 28, 9, 19, 1, 1, 6, 23, 1, 27, 24, 13, 9, 1, 10, 15, 17, 9, 7, 14, 22, 19, 19, 18, 18, 5, 12, 15, 1, 7]	89	[1, 1, 2, 1, 1, 1, 1, 2, 1, 1, 1, 2, 2, 1, 2, 4, 2, 4, 2, 1, 5, 4, 7, 2, 5, 4, 1, 6, 7, 3, 4, 2, 4, 2]	0.165957	0
73	SCD5--SEC31A	chr4:83719459	chr4:83748785	-/-	u/d	92	[1, 12, 14, 38, 39, 43, 46, 48, 50, 55, 68, 81, 83, 96, 103, 145, 147, 148, 151, 185, 187, 204, 214, 215, 222, 224, 225, 238, 252, 253, 261, 265, 274, 277, 280, 302, 304, 327, 334, 336, 342, 349, 364, 386, 391, 396, 402, 405, 406, 413, 414, 418, 419, 456, 478, 517, 574, 588, 594, 598, 599, 603, 608, 610, 617, 637, 651, 675, 716, 754, 785, 814, 815, 852, 863, 880, 893, 894, 903, 911, 932, 936, 941…	1011	[9, 5, 1, 6, 4, 9, 11, 4, 11, 3, 4, 14, 3, 9, 4, 11, 16, 3, 11, 4, 11, 16, 5, 9, 1, 4, 17, 13, 5, 10, 10, 3, 6, 1, 18, 15, 9, 19, 9, 10, 1, 9, 3, 10, 1, 6, 8, 3, 12, 2, 18, 7, 33, 21, 20, 6, 3, 8, 19, 22, 10, 23, 16, 19, 21, 13, 7, 25, 30, 7, 14, 8, 22, 29, 12, 4, 15, 20, 10, 5, 16, 18, 2, 7, 5, 7, 33, 4, 21, 12, 18, 13]	78	[1, 1, 2, 1, 1, 1, 2, 1, 1, 2, 1, 1, 1, 1, 1, 1, 1, 1, 1, 2, 1, 2, 1, 1, 6, 12, 1, 1, 1, 5, 3, 7, 2, 3, 1, 4, 1, 2]	0.727431	0
74	WDR43--BRE	chr2:29145849	chr2:28550141	+/+	u/d	105	[6, 11, 21, 22, 30, 36, 37, 38, 41, 42, 43, 46, 47, 59, 65, 77, 81, 88, 89, 97, 99, 102, 108, 110, 125, 133, 134, 149, 153, 158, 162, 163, 167, 186, 190, 201, 206, 210, 211, 214, 232, 233, 244, 245, 246, 250, 252, 273, 286, 288, 303, 315, 335, 343, 406, 410, 416, 435, 456, 466, 542, 552, 569, 570, 574, 575, 579, 587, 589, 598, 603, 604, 606, 626, 630, 638, 667, 693, 697, 738, 752, 763, 765, 795, …	392	[4, 3, 3, 1, 1, 1, 1, 1, 1, 2, 1, 6, 10, 1, 3, 1, 1, 1, 1, 3, 1, 1, 2, 3, 1, 1, 2, 5, 5, 5, 1, 1, 1, 1, 1, 1, 1, 2, 8, 4, 7, 1, 1, 3, 1, 2, 2, 1, 1, 2, 1, 2, 1, 1, 1, 2, 7, 21, 1, 1, 2, 14, 5, 22, 5, 3, 3, 5, 16, 1, 15, 2, 2, 1, 3, 1, 8, 2, 1, 2, 1, 21, 1, 4, 1, 1, 21, 1, 8, 5, 2, 1, 1, 2, 1, 1, 1, 1, 15, 1, 10, 18, 4, 4, 1]	200	[1, 1, 2, 1, 1, 2, 1, 1, 1, 3, 3, 4, 1, 4, 1, 2, 5, 1, 1, 1, 1, 2, 4, 1, 4, 20, 1, 2, 5, 6, 4, 1, 2, 3, 1, 1, 8, 1, 41, 7, 13, 8, 6, 1, 1, 1, 1, 11, 1, 4, 1]	0.193443	0
75	PTBP1--RNF126	chr19:799443	chr19:650296	+/-	u/d	115	[7, 14, 17, 25, 26, 27, 40, 42, 44, 45, 48, 55, 63, 65, 70, 78, 87, 94, 96, 97, 98, 101, 103, 107, 111, 113, 115, 127, 133, 134, 135, 137, 138, 141, 153, 161, 162, 173, 181, 183, 185, 192, 207, 217, 224, 228, 246, 252, 253, 266, 272, 285, 287, 288, 303, 306, 307, 313, 345, 351, 353, 368, 373, 374, 378, 386, 391, 399, 401, 402, 406, 414, 417, 422, 429, 430, 436, 466, 473, 493, 513, 547, 555, 564, …	4184	[24, 4, 34, 58, 53, 15, 2, 54, 23, 56, 52, 17, 29, 31, 14, 13, 15, 67, 62, 69, 53, 27, 66, 42, 7, 55, 9, 93, 21, 1, 20, 115, 8, 10, 19, 13, 23, 14, 17, 21, 12, 53, 35, 17, 6, 36, 12, 5, 31, 15, 12, 66, 19, 31, 46, 12, 102, 80, 50, 56, 6, 42, 26, 51, 3, 42, 9, 40, 20, 31, 30, 25, 61, 39, 17, 7, 22, 5, 60, 42, 51, 37, 54, 18, 25, 19, 35, 61, 16, 107, 2, 124, 19, 89, 1, 10, 61, 59, 47, 25, 116, 18, …	226	[0, 0, 1, 2, 0, 0, 0, 2, 0, 3, 0, 1, 2, 1, 1, 1, 2, 4, 2, 1, 3, 0, 2, 1, 0, 2, 0, 2, 0, 0, 2, 14, 1, 1, 1, 0, 0, 0, 0, 1, 0, 2, 1, 2, 0, 1, 0, 0, 0, 1, 0, 3, 0, 0, 0, 0, 10, 4, 0, 1, 0, 2, 0, 0, 0, 0, 0, 0, 0, 3, 4, 1, 6, 1, 0, 0, 1, 0, 4, 2, 3, 3, 4, 1, 0, 0, 2, 6, 0, 4, 0, 17, 0, 5, 0, 0, 1, 6, 1, 1, 15, 2, 2, 2, 5, 4, 9, 0, 6, 0, 11, 4, 7, 3, 0]	0.25779	0
76	LMNA--PRPF3	chr1:156076614	chr1:150305155	+/+	u/d	89	[1, 17, 40, 44, 45, 46, 54, 55, 63, 70, 76, 77, 99, 101, 107, 109, 124, 128, 134, 146, 147, 148, 158, 176, 178, 199, 210, 212, 213, 230, 233, 234, 238, 258, 317, 331, 345, 349, 351, 353, 377, 379, 382, 388, 404, 405, 409, 411, 415, 432, 465, 466, 533, 541, 544, 546, 561, 585, 588, 600, 633, 637, 642, 661, 663, 680, 713, 768, 836, 887, 895, 910, 911, 912, 916, 920, 921, 924, 926, 927, 930, 941, 94…	4453	[61, 35, 55, 38, 6, 56, 103, 51, 22, 57, 16, 58, 14, 33, 44, 25, 4, 69, 7, 29, 18, 68, 68, 49, 12, 21, 46, 3, 50, 49, 76, 11, 67, 53, 24, 1, 57, 22, 73, 50, 11, 90, 16, 39, 35, 53, 15, 82, 10, 58, 17, 27, 122, 6, 61, 45, 28, 39, 140, 49, 4, 99, 1, 49, 70, 13, 30, 127, 97, 45, 91, 100, 34, 68, 92, 116, 68, 108, 1, 53, 5, 14, 134, 75, 113, 71, 105, 16, 110]	461	[3, 3, 0, 0, 0, 1, 5, 2, 3, 0, 0, 3, 1, 0, 3, 0, 0, 3, 0, 1, 1, 3, 2, 3, 1, 2, 4, 0, 5, 1, 1, 0, 3, 2, 0, 1, 2, 0, 5, 0, 0, 11, 0, 0, 2, 6, 0, 9, 1, 5, 1, 3, 26, 1, 7, 3, 1, 4, 46, 4, 1, 9, 0, 3, 12, 0, 0, 28, 9, 1, 11, 15, 1, 9, 11, 23, 6, 15, 0, 4, 0, 1, 57, 5, 16, 4, 17, 0, 9]	0.372087	0
77	N4BP1--GPATCH2	chr16:48643686	chr1:217793841	-/-	u/d	85	[1, 18, 34, 39, 74, 75, 76, 78, 80, 91, 110, 114, 115, 128, 140, 142, 156, 171, 175, 176, 182, 184, 196, 201, 210, 219, 222, 224, 254, 266, 269, 274, 277, 286, 322, 359, 364, 385, 391, 412, 424, 426, 433, 440, 455, 466, 470, 490, 493, 494, 525, 528, 547, 567, 573, 585, 612, 613, 623, 626, 693, 700, 705, 709, 722, 740, 744, 746, 755, 765, 789, 797, 800, 816, 830, 863, 866, 898, 934, 936, 942, 960,…	1125	[10, 11, 8, 1, 1, 1, 12, 4, 26, 20, 14, 8, 1, 5, 1, 28, 7, 11, 3, 19, 1, 18, 3, 23, 15, 21, 11, 7, 8, 12, 1, 14, 33, 3, 21, 23, 1, 15, 10, 1, 23, 17, 24, 7, 23, 14, 18, 27, 13, 2, 32, 17, 8, 24, 8, 32, 1, 2, 2, 1, 16, 29, 11, 23, 18, 32, 6, 2, 29, 7, 27, 25, 12, 19, 7, 11, 22, 18, 11, 2, 2, 25, 8, 17, 19]	245	[5, 6, 2, 10, 1, 1, 5, 1, 1, 2, 10, 7, 4, 7, 3, 3, 15, 4, 16, 2, 13, 5, 1, 1, 3, 21, 7, 9, 12, 1, 5, 1, 5, 38, 1, 2, 1, 2, 4, 1, 1, 1, 4, 1]	0.744801	0
78	DSTYK--NUAK2	chr1:205138291	chr1:205280953	-/-	u/d	87	[1, 13, 16, 20, 33, 38, 49, 66, 98, 99, 101, 104, 106, 107, 115, 134, 175, 186, 187, 201, 217, 222, 224, 228, 230, 240, 241, 245, 269, 282, 288, 297, 308, 321, 340, 364, 376, 383, 386, 404, 413, 415, 419, 422, 436, 462, 466, 504, 526, 601, 615, 654, 670, 692, 743, 747, 754, 765, 817, 827, 866, 870, 877, 879, 887, 889, 890, 897, 899, 901, 918, 919, 931, 937, 958, 963, 964, 967, 969, 970, 975, 982,…	867	[13, 4, 8, 6, 17, 3, 2, 4, 1, 16, 1, 2, 4, 5, 4, 1, 1, 13, 16, 2, 11, 6, 3, 13, 14, 2, 21, 11, 3, 10, 5, 1, 1, 10, 10, 1, 13, 19, 1, 22, 12, 27, 6, 6, 7, 2, 1, 14, 5, 15, 10, 1, 13, 24, 4, 4, 2, 2, 16, 1, 15, 23, 7, 21, 15, 6, 16, 21, 13, 18, 2, 14, 4, 1, 18, 3, 28, 14, 2, 30, 8, 20, 17, 17, 31, 25, 6]	101	[2, 1, 1, 2, 1, 1, 3, 2, 4, 2, 2, 1, 13, 2, 1, 3, 5, 3, 5, 3, 1, 5, 13, 2, 2, 5, 1, 1, 2, 1, 4, 5, 2]	0.13053	0
79	CEP85L--JAK2	chr6:118886692	chr9:4985940	-/+	u/d	85	[1, 3, 4, 5, 6, 10, 23, 30, 66, 76, 78, 86, 87, 89, 91, 97, 101, 107, 129, 139, 141, 143, 149, 152, 164, 166, 172, 203, 209, 230, 246, 254, 258, 261, 279, 283, 295, 298, 376, 400, 402, 409, 410, 419, 423, 437, 481, 483, 554, 571, 574, 588, 601, 607, 622, 642, 649, 656, 719, 761, 769, 799, 812, 830, 839, 863, 880, 889, 897, 910, 913, 914, 917, 921, 930, 937, 942, 951, 955, 957, 958, 962, 978, 998,…	988	[1, 18, 21, 5, 19, 13, 8, 22, 1, 10, 1, 10, 21, 1, 1, 14, 3, 6, 1, 16, 3, 27, 1, 2, 15, 1, 21, 9, 13, 24, 1, 26, 7, 18, 3, 22, 19, 23, 2, 2, 5, 20, 12, 23, 11, 4, 31, 23, 7, 5, 26, 3, 16, 26, 1, 1, 8, 3, 13, 13, 4, 16, 4, 4, 2, 8, 10, 21, 30, 28, 18, 16, 15, 7, 1, 3, 1, 5, 2, 24, 4, 23, 28, 25, 7]	122	[1, 1, 3, 1, 1, 2, 3, 4, 5, 1, 1, 3, 2, 2, 2, 1, 2, 1, 11, 1, 1, 4, 1, 1, 3, 1, 3, 1, 3, 5, 7, 3, 4, 3, 7, 2, 1, 1, 2, 3, 14, 3, 1]	0.335775	0
80	PDE7A--ADHFE1	chr8:66753606	chr8:67380504	-/+	u/d	75	[20, 27, 32, 33, 40, 53, 58, 59, 61, 68, 70, 83, 85, 99, 101, 107, 109, 110, 135, 151, 174, 178, 179, 180, 189, 192, 196, 199, 214, 226, 235, 240, 242, 285, 286, 291, 297, 309, 324, 332, 343, 402, 405, 406, 421, 436, 540, 584, 623, 639, 661, 662, 678, 685, 701, 718, 730, 735, 757, 777, 786, 791, 796, 801, 834, 838, 844, 890, 897, 902, 915, 943, 944, 952, 965]	1035	[16, 1, 13, 5, 2, 22, 15, 25, 15, 3, 2, 23, 15, 1, 1, 1, 1, 19, 1, 1, 13, 12, 16, 9, 9, 1, 5, 8, 2, 24, 14, 15, 16, 18, 4, 22, 2, 24, 18, 21, 5, 16, 19, 9, 3, 18, 22, 12, 28, 15, 1, 9, 16, 21, 25, 9, 4, 26, 23, 23, 21, 29, 22, 28, 27, 22, 16, 21, 15, 24, 24, 1, 9, 19, 18]	243	[2, 3, 1, 2, 2, 2, 1, 5, 4, 2, 1, 2, 1, 2, 1, 4, 6, 4, 3, 4, 2, 5, 4, 2, 1, 12, 3, 8, 3, 7, 16, 7, 4, 7, 2, 22, 40, 21, 1, 5, 2, 8, 6, 1, 1, 1]	0.696766	0
81	PEPD--CHST8	chr19:33892627	chr19:34158673	-/+	u/d	83	[1, 4, 6, 17, 27, 36, 44, 57, 76, 87, 88, 91, 92, 96, 97, 106, 109, 137, 138, 145, 155, 172, 186, 201, 203, 214, 220, 225, 235, 241, 253, 265, 286, 288, 291, 306, 317, 321, 328, 331, 332, 338, 350, 362, 379, 383, 384, 385, 386, 409, 413, 415, 420, 431, 468, 470, 483, 540, 541, 560, 589, 592, 610, 617, 632, 648, 654, 673, 679, 881, 886, 888, 890, 891, 894, 933, 937, 941, 947, 949, 957, 976, 982]	551	[1, 12, 12, 3, 10, 1, 11, 5, 7, 8, 4, 1, 7, 7, 1, 6, 1, 7, 9, 8, 2, 14, 8, 6, 9, 11, 5, 1, 20, 11, 1, 7, 4, 4, 20, 5, 11, 11, 13, 9, 6, 8, 2, 10, 3, 5, 7, 2, 7, 8, 9, 10, 5, 1, 6, 4, 6, 1, 1, 8, 12, 3, 8, 3, 1, 10, 1, 15, 1, 10, 2, 5, 4, 8, 4, 10, 1, 11, 4, 14, 6, 15, 1]	4	[1, 1, 1, 1]	0.0515825	0
82	SLC35E3--NUP107	chr12:69141820	chr12:69119507	+/+	u/d	76	[8, 9, 17, 24, 29, 31, 32, 36, 37, 39, 41, 46, 49, 51, 74, 86, 89, 93, 99, 125, 136, 141, 156, 161, 207, 217, 237, 246, 251, 254, 267, 298, 304, 306, 312, 321, 326, 347, 367, 373, 383, 386, 396, 402, 456, 466, 470, 517, 556, 584, 641, 656, 658, 692, 693, 698, 705, 709, 733, 754, 772, 774, 776, 777, 808, 825, 831, 874, 898, 901, 907, 937, 953, 965, 979, 995]	977	[15, 18, 13, 2, 17, 1, 8, 1, 23, 3, 1, 12, 13, 4, 33, 1, 11, 3, 13, 22, 11, 6, 4, 4, 12, 1, 15, 3, 26, 17, 1, 13, 7, 1, 21, 2, 27, 17, 16, 8, 18, 30, 1, 2, 1, 12, 24, 18, 9, 11, 17, 1, 1, 24, 8, 29, 20, 35, 1, 5, 29, 8, 3, 28, 29, 24, 28, 21, 28, 2, 10, 3, 23, 21, 21, 6]	135	[2, 1, 2, 2, 2, 1, 1, 2, 1, 2, 1, 3, 1, 3, 3, 1, 3, 4, 1, 4, 6, 17, 10, 1, 2, 1, 12, 2, 8, 7, 3, 4, 1, 2, 1, 6, 7, 5]	0.17026	0
83	RNGTT--MDN1	chr6:89554076	chr6:90374347	-/-	u/d	78	[14, 17, 21, 40, 66, 72, 81, 84, 97, 98, 103, 106, 124, 132, 133, 141, 145, 148, 155, 158, 161, 177, 183, 196, 201, 202, 209, 225, 235, 248, 261, 267, 288, 306, 312, 334, 336, 343, 346, 352, 376, 414, 418, 421, 430, 451, 453, 489, 566, 573, 580, 583, 595, 604, 612, 615, 702, 710, 717, 759, 832, 847, 871, 872, 876, 879, 900, 903, 910, 913, 917, 923, 957, 961, 973, 987, 988, 991]	883	[1, 5, 1, 10, 4, 8, 13, 1, 21, 3, 1, 2, 3, 3, 23, 1, 1, 3, 4, 5, 7, 17, 13, 8, 16, 6, 1, 17, 6, 7, 20, 5, 5, 17, 16, 3, 3, 1, 18, 9, 17, 9, 9, 25, 7, 18, 2, 13, 14, 8, 12, 34, 28, 23, 1, 15, 16, 6, 29, 28, 1, 27, 12, 26, 20, 19, 20, 8, 28, 1, 6, 21, 19, 18, 4, 18, 7, 6]	122	[2, 1, 2, 1, 1, 1, 2, 1, 1, 1, 1, 1, 1, 5, 1, 1, 1, 2, 10, 2, 6, 1, 2, 2, 8, 6, 1, 3, 5, 1, 5, 2, 10, 3, 4, 2, 7, 3, 3, 3, 2, 4, 1]	0.328988	0
84	CD302--ALPL	chr2:160634449	chr1:21880471	-/+	u/d	80	[36, 104, 105, 106, 110, 114, 116, 120, 139, 147, 154, 157, 181, 213, 215, 216, 262, 275, 279, 285, 299, 301, 320, 348, 364, 391, 403, 412, 423, 424, 425, 429, 434, 440, 445, 449, 456, 462, 464, 466, 473, 475, 476, 483, 485, 494, 502, 515, 517, 526, 539, 676, 696, 701, 702, 716, 717, 720, 723, 726, 731, 737, 739, 743, 747, 749, 755, 761, 769, 771, 788, 807, 810, 826, 830, 842, 843, 868, 879, 984]	786	[9, 3, 1, 17, 18, 1, 26, 21, 1, 15, 11, 10, 2, 21, 22, 1, 22, 10, 1, 1, 6, 27, 1, 5, 6, 1, 2, 1, 3, 1, 22, 1, 1, 7, 2, 15, 20, 3, 3, 14, 2, 8, 8, 2, 1, 19, 15, 12, 21, 14, 5, 1, 6, 5, 7, 19, 10, 11, 14, 23, 9, 6, 4, 8, 27, 15, 18, 2, 12, 23, 12, 2, 11, 13, 9, 23, 4, 13, 7, 11]	91	[1, 5, 2, 2, 2, 1, 3, 1, 6, 1, 1, 2, 2, 1, 1, 1, 1, 2, 1, 3, 1, 1, 1, 1, 3, 2, 1, 14, 1, 1, 1, 2, 5, 1, 1, 2, 6, 1, 3, 2, 2]	0.0697466	0
85	RPS6KC1--LYST	chr1:213303232	chr1:235840919	+/-	u/d	72	[2, 18, 26, 27, 42, 47, 49, 55, 61, 65, 104, 128, 194, 196, 204, 213, 220, 260, 268, 288, 297, 300, 304, 315, 327, 361, 391, 402, 424, 433, 449, 456, 473, 480, 505, 506, 509, 518, 521, 523, 532, 540, 551, 561, 571, 591, 627, 630, 631, 633, 656, 662, 663, 684, 695, 717, 734, 737, 738, 790, 793, 795, 810, 813, 815, 818, 829, 830, 854, 912, 922, 968]	1093	[3, 26, 3, 30, 10, 30, 16, 11, 7, 2, 4, 14, 23, 4, 12, 1, 4, 20, 18, 1, 16, 19, 10, 9, 21, 29, 8, 12, 30, 19, 24, 7, 10, 7, 14, 19, 16, 10, 8, 33, 23, 7, 11, 20, 45, 7, 1, 32, 1, 1, 1, 6, 2, 31, 6, 26, 28, 7, 17, 23, 5, 12, 16, 38, 6, 35, 20, 30, 36, 28, 6, 6]	226	[2, 4, 1, 1, 2, 1, 1, 1, 2, 2, 4, 4, 2, 15, 1, 6, 1, 1, 2, 1, 14, 4, 1, 1, 9, 16, 8, 1, 5, 23, 10, 2, 4, 20, 19, 2, 13, 10, 7, 1, 2]	0.178792	0
86	USP48--WNT4	chr1:22073560	chr1:22448069	-/-	u/d	77	[4, 11, 16, 36, 38, 39, 40, 49, 55, 56, 66, 87, 88, 89, 90, 101, 104, 107, 110, 115, 134, 137, 141, 147, 161, 175, 176, 182, 187, 191, 228, 237, 246, 253, 254, 269, 286, 288, 300, 307, 323, 396, 402, 420, 429, 464, 468, 492, 540, 552, 573, 576, 596, 600, 612, 621, 627, 644, 645, 647, 671, 693, 709, 755, 773, 804, 810, 815, 819, 833, 886, 891, 898, 925, 950, 969, 971]	805	[10, 7, 8, 1, 4, 16, 14, 20, 24, 2, 2, 1, 18, 14, 1, 4, 1, 5, 20, 7, 1, 8, 21, 4, 12, 15, 27, 12, 22, 7, 1, 1, 3, 11, 1, 10, 4, 6, 13, 2, 15, 3, 7, 6, 14, 13, 18, 20, 10, 23, 4, 13, 32, 21, 3, 3, 1, 7, 1, 1, 1, 4, 26, 16, 14, 5, 17, 11, 1, 36, 28, 18, 6, 1, 2, 8, 36]	117	[2, 2, 2, 1, 1, 2, 1, 1, 2, 1, 1, 1, 2, 1, 1, 3, 5, 4, 12, 6, 2, 9, 8, 1, 1, 34, 3, 6, 1, 1]	0.0192914	0
87	ZDHHC13--MGAT4C	chr11:19174231	chr12:86405680	+/-	u/d	37	[21, 42, 70, 71, 74, 77, 83, 84, 93, 116, 141, 151, 161, 200, 222, 237, 246, 267, 280, 293, 309, 320, 422, 469, 470, 473, 548, 565, 693, 879, 888, 912, 956, 970, 973, 980, 994]	361	[9, 15, 3, 2, 8, 13, 1, 5, 5, 2, 6, 16, 4, 26, 13, 8, 1, 4, 5, 10, 9, 11, 18, 21, 10, 1, 1, 10, 7, 17, 11, 16, 20, 12, 8, 20, 13]	38	[1, 1, 1, 1, 2, 3, 2, 1, 3, 1, 2, 2, 1, 2, 2, 3, 6, 1, 2, 1]	0.512118	0
88	TRIP12--SLC16A14	chr2:230723488	chr2:230902247	-/-	u/d	35	[28, 44, 64, 141, 146, 147, 182, 183, 191, 195, 210, 286, 293, 415, 418, 464, 516, 528, 560, 571, 582, 597, 610, 625, 700, 717, 788, 795, 815, 859, 871, 900, 910, 937, 973]	298	[3, 1, 1, 1, 3, 1, 3, 15, 2, 17, 13, 1, 11, 8, 1, 13, 9, 6, 3, 15, 19, 4, 26, 1, 5, 34, 8, 1, 22, 4, 7, 16, 17, 3, 4]	38	[3, 3, 1, 3, 2, 5, 4, 1, 6, 1, 2, 5, 2]	0.373279	0
89	OBSCN--NLRP3	chr1:228412435	chr1:247607274	+/+	u/d	15	[198, 232, 254, 333, 423, 454, 523, 540, 703, 756, 786, 805, 806, 854, 930]	177	[21, 6, 2, 4, 7, 6, 16, 4, 16, 5, 10, 24, 13, 32, 11]	31	[1, 1, 1, 1, 4, 5, 18]	0.719247	0
90	PLCB1--WDFY3-AS2	chr20:8131018	chr4:85925383	+/+	u/d	15	[20, 131, 204, 252, 275, 573, 591, 648, 684, 725, 751, 792, 821, 838, 867]	159	[1, 1, 6, 1, 9, 1, 15, 24, 8, 14, 18, 20, 25, 9, 7]	22	[1, 1, 2, 1, 1, 8, 2, 3, 3]	0.293863	0
91	MICAL2--NELL1	chr11:12183966	chr11:21392399	+/+	u/d	10	[198, 408, 415, 477, 486, 607, 613, 722, 725, 787]	188	[1, 26, 12, 21, 25, 20, 1, 33, 26, 23]	35	[19, 1, 5, 1, 5, 3, 1]	0.74737	0
92	SIPA1L3--ZNF527	chr19:38423332	chr19:37879208	+/+	u/d	10	[12, 82, 184, 289, 321, 827, 902, 956, 957, 968]	105	[10, 1, 10, 15, 1, 5, 16, 8, 17, 22]	13	[1, 3, 1, 2, 6]	0.472993	0.0259643
93	CUX1--THSD7A	chr7:101713697	chr7:11676588	+/-	u/d	6	[307, 406, 464, 467, 470, 732]	88	[3, 1, 19, 15, 17, 33]	18	[3, 3, 1, 11]	0.261309	0.0179521
94	NUP153--KIAA0922	chr6:17616289	chr4:154387515	-/+	u/d	195	[6, 15, 36, 38, 39, 45, 52, 55, 59, 64, 69, 80, 84, 96, 97, 104, 108, 109, 119, 120, 122, 129, 133, 142, 144, 158, 162, 166, 177, 188, 196, 207, 208, 209, 215, 221, 224, 226, 245, 254, 256, 261, 262, 263, 272, 274, 278, 279, 281, 283, 285, 286, 293, 302, 306, 307, 313, 316, 320, 325, 349, 359, 372, 388, 391, 392, 396, 408, 409, 410, 413, 418, 424, 430, 440, 441, 450, 451, 452, 457, 467, 476, 481,…	242	[1, 1, 1, 1, 1, 1, 1, 1, 1, 3, 1, 1, 1, 1, 1, 1, 2, 1, 1, 2, 1, 1, 1, 1, 1, 1, 1, 1, 1, 1, 1, 1, 1, 1, 1, 1, 1, 1, 1, 1, 1, 1, 4, 1, 1, 1, 1, 3, 1, 1, 1, 1, 1, 1, 1, 1, 1, 2, 1, 1, 1, 1, 1, 1, 1, 1, 1, 1, 1, 1, 1, 1, 2, 2, 1, 1, 1, 1, 1, 3, 1, 1, 1, 1, 1, 1, 1, 2, 3, 1, 1, 2, 1, 1, 1, 1, 1, 1, 1, 2, 1, 1, 1, 1, 1, 1, 1, 1, 1, 2, 1, 1, 2, 1, 1, 1, 1, 1, 1, 1, 1, 1, 1, 1, 2, 1, 1, 1, 1, 1, 1, 3, 1,…	248	[1, 0, 1, 0, 0, 1, 0, 1, 0, 1, 1, 2, 1, 5, 1, 0, 0, 2, 2, 4, 2, 2, 0, 0, 0, 0, 2, 0, 1, 0, 3, 1, 5, 0, 1, 0, 0, 0, 2, 1, 1, 0, 7, 4, 2, 2, 4, 0, 0, 0, 1, 0, 0, 0, 2, 3, 0, 3, 0, 0, 0, 0, 0, 0, 3, 0, 0, 1, 1, 0, 0, 0, 0, 1, 3, 0, 0, 4, 0, 1, 1, 0, 4, 0, 1, 0, 0, 2, 1, 3, 0, 2, 1, 3, 0, 1, 0, 2, 0, 0, 1, 0, 1, 1, 1, 2, 1, 1, 1, 4, 1, 1, 1, 3, 1, 2, 0, 1, 0, 4, 0, 0, 0, 0, 0, 1, 1, 1, 3, 2, 0, 9, 0,…	0.749539	0
95	SAFB--GMCL1	chr19:5668473	chr2:70056807	+/+	u/d	129	[3, 14, 18, 19, 21, 25, 27, 39, 44, 47, 61, 93, 94, 108, 113, 116, 117, 118, 122, 134, 146, 157, 182, 187, 193, 198, 223, 245, 262, 293, 310, 317, 318, 325, 333, 339, 359, 361, 414, 418, 420, 422, 425, 430, 433, 437, 446, 450, 453, 454, 457, 469, 480, 487, 489, 499, 509, 512, 525, 528, 569, 570, 575, 577, 585, 586, 588, 595, 600, 601, 605, 611, 621, 638, 641, 661, 666, 672, 679, 683, 689, 690, 71…	151	[2, 1, 1, 1, 1, 1, 1, 1, 1, 1, 1, 1, 1, 1, 1, 1, 1, 1, 2, 1, 2, 1, 1, 1, 1, 1, 1, 1, 1, 1, 1, 1, 1, 1, 1, 1, 1, 1, 1, 1, 1, 1, 1, 1, 1, 2, 1, 1, 1, 1, 1, 1, 1, 1, 1, 1, 1, 1, 1, 1, 1, 1, 1, 1, 1, 1, 3, 1, 2, 1, 4, 1, 1, 1, 1, 2, 1, 1, 1, 2, 1, 1, 1, 1, 2, 2, 1, 1, 1, 1, 1, 1, 1, 1, 1, 1, 1, 1, 1, 3, 1, 1, 2, 1, 1, 1, 1, 2, 1, 1, 1, 1, 1, 1, 1, 1, 1, 1, 1, 2, 1, 1, 2, 1, 2, 1, 1, 1, 2]	125	[1, 0, 0, 0, 11, 1, 1, 1, 0, 0, 1, 1, 0, 3, 0, 0, 0, 1, 1, 0, 0, 0, 0, 1, 2, 3, 2, 2, 1, 0, 1, 0, 0, 0, 5, 0, 0, 0, 1, 0, 1, 9, 0, 3, 0, 0, 0, 3, 0, 1, 2, 0, 0, 3, 1, 0, 0, 2, 1, 0, 0, 0, 1, 0, 4, 1, 0, 1, 0, 1, 3, 0, 1, 0, 1, 3, 0, 1, 0, 1, 0, 0, 5, 0, 0, 0, 3, 0, 1, 0, 2, 1, 0, 0, 1, 0, 1, 0, 0, 2, 0, 0, 0, 2, 0, 1, 4, 0, 1, 1, 1, 1, 4, 1, 0, 0, 2, 0, 1, 1, 1, 0, 0, 0, 1, 1, 0, 0, 2]	0.641626	0
96	FBXL12--PPIP5K2	chr19:9920992	chr5:102503919	-/+	u/d	137	[5, 6, 13, 15, 24, 36, 45, 64, 75, 77, 95, 97, 104, 114, 121, 122, 131, 139, 146, 147, 149, 170, 171, 178, 191, 194, 206, 221, 227, 231, 274, 276, 280, 281, 292, 296, 297, 313, 316, 329, 333, 337, 343, 351, 362, 373, 377, 380, 381, 405, 408, 413, 421, 434, 440, 463, 467, 481, 482, 484, 486, 494, 496, 499, 503, 504, 506, 514, 528, 539, 562, 568, 575, 580, 585, 590, 591, 609, 613, 620, 626, 630, 64…	157	[1, 1, 1, 1, 3, 1, 3, 1, 1, 2, 1, 1, 1, 1, 1, 1, 1, 2, 1, 1, 1, 1, 1, 1, 1, 1, 1, 1, 1, 2, 1, 1, 1, 1, 1, 1, 1, 1, 1, 1, 1, 2, 1, 1, 1, 1, 1, 1, 1, 1, 1, 1, 1, 1, 1, 1, 1, 1, 1, 1, 2, 1, 1, 1, 2, 1, 1, 1, 1, 1, 1, 1, 1, 1, 1, 2, 1, 1, 1, 1, 1, 1, 1, 1, 1, 1, 1, 2, 1, 1, 1, 2, 1, 1, 1, 1, 1, 1, 1, 1, 1, 1, 1, 1, 1, 1, 2, 1, 1, 1, 1, 1, 2, 1, 1, 1, 1, 1, 1, 2, 2, 1, 1, 1, 1, 1, 2, 1, 1, 1, 1, 1, 2,…	136	[0, 0, 1, 0, 1, 2, 1, 1, 1, 1, 1, 0, 0, 2, 0, 3, 3, 0, 0, 0, 0, 2, 1, 0, 2, 0, 1, 1, 1, 3, 2, 2, 0, 1, 0, 1, 2, 1, 2, 1, 0, 0, 1, 0, 1, 0, 0, 0, 1, 0, 1, 1, 1, 3, 0, 6, 1, 1, 0, 1, 0, 0, 0, 0, 4, 0, 0, 1, 2, 0, 1, 0, 0, 0, 0, 0, 0, 0, 2, 2, 0, 2, 1, 1, 0, 3, 1, 0, 1, 0, 1, 5, 1, 0, 0, 1, 0, 2, 4, 3, 0, 0, 0, 0, 4, 0, 1, 2, 0, 1, 0, 0, 1, 1, 0, 0, 4, 0, 2, 0, 2, 0, 1, 0, 4, 1, 0, 0, 2, 0, 0, 0, 11…	0.184601	0
97	ABCB9--PPOX	chr12:123419886	chr1:161136505	-/+	u/d	121	[2, 4, 18, 19, 27, 28, 30, 43, 47, 58, 60, 65, 66, 67, 69, 82, 87, 94, 96, 117, 124, 130, 131, 147, 151, 154, 160, 161, 171, 173, 181, 199, 200, 204, 215, 236, 247, 252, 259, 261, 273, 284, 289, 296, 309, 310, 316, 342, 356, 357, 364, 366, 379, 386, 393, 396, 401, 407, 424, 438, 457, 483, 485, 486, 487, 496, 502, 516, 541, 558, 559, 565, 585, 587, 602, 606, 608, 621, 624, 633, 649, 660, 677, 679,…	136	[1, 1, 1, 1, 1, 1, 1, 1, 1, 1, 1, 1, 1, 1, 1, 1, 1, 1, 1, 2, 1, 1, 1, 1, 1, 1, 1, 1, 2, 1, 1, 1, 1, 2, 1, 1, 1, 1, 1, 1, 1, 1, 1, 1, 1, 1, 1, 2, 1, 2, 1, 1, 2, 1, 2, 1, 1, 1, 2, 1, 1, 1, 1, 1, 2, 1, 1, 1, 1, 3, 1, 1, 1, 1, 2, 1, 1, 1, 1, 1, 1, 1, 1, 1, 1, 1, 1, 1, 1, 1, 1, 1, 1, 1, 1, 1, 1, 2, 1, 1, 1, 1, 1, 1, 1, 1, 1, 1, 1, 1, 1, 1, 1, 1, 1, 1, 1, 1, 2, 1, 2]	174	[1, 2, 0, 2, 1, 3, 0, 1, 1, 2, 0, 1, 4, 0, 2, 0, 1, 4, 1, 2, 5, 2, 1, 2, 0, 1, 3, 1, 2, 3, 3, 1, 0, 1, 3, 0, 0, 1, 0, 0, 0, 1, 4, 0, 0, 1, 1, 3, 2, 1, 3, 0, 5, 1, 3, 3, 2, 2, 2, 0, 0, 0, 7, 0, 3, 0, 0, 0, 1, 5, 2, 0, 1, 0, 7, 2, 2, 2, 1, 1, 1, 0, 0, 3, 2, 2, 1, 1, 1, 1, 0, 1, 4, 0, 0, 2, 4, 1, 5, 0, 1, 4, 0, 2, 1, 2, 1, 0, 3, 0, 0, 1, 1, 0, 2, 1, 0, 0, 0, 1, 0]	0.723043	0
98	GTF2A1--SP140	chr14:81646564	chr2:231090470	-/+	u/d	126	[1, 3, 8, 32, 34, 37, 55, 65, 69, 71, 76, 80, 85, 90, 92, 113, 124, 125, 126, 136, 138, 148, 149, 163, 170, 181, 182, 186, 188, 190, 207, 223, 226, 233, 247, 258, 262, 266, 309, 315, 321, 337, 342, 354, 359, 365, 366, 367, 372, 377, 382, 390, 392, 397, 398, 399, 403, 405, 410, 411, 415, 418, 421, 422, 433, 434, 435, 445, 460, 462, 466, 481, 512, 517, 519, 523, 538, 542, 550, 552, 559, 564, 567, 6…	147	[1, 1, 1, 1, 2, 2, 1, 1, 1, 1, 1, 2, 1, 1, 1, 1, 1, 1, 1, 1, 1, 1, 1, 2, 1, 2, 1, 1, 1, 1, 1, 2, 1, 1, 1, 1, 1, 2, 1, 1, 2, 1, 1, 1, 1, 2, 1, 1, 1, 1, 1, 1, 1, 1, 1, 1, 1, 1, 1, 1, 1, 1, 1, 1, 1, 1, 1, 1, 1, 2, 1, 1, 1, 1, 1, 1, 1, 1, 1, 1, 1, 1, 1, 1, 1, 1, 1, 1, 1, 1, 1, 1, 1, 1, 1, 2, 1, 1, 1, 3, 1, 1, 1, 1, 1, 2, 1, 3, 1, 1, 3, 1, 1, 1, 1, 1, 1, 1, 1, 1, 2, 1, 1, 1, 1, 3]	180	[5, 1, 1, 0, 3, 10, 3, 4, 0, 1, 1, 8, 1, 0, 4, 1, 1, 1, 1, 1, 0, 0, 0, 3, 1, 6, 0, 1, 0, 2, 1, 4, 1, 0, 1, 1, 1, 1, 0, 0, 1, 1, 0, 0, 3, 3, 4, 2, 0, 1, 1, 2, 1, 2, 1, 0, 2, 0, 0, 0, 0, 0, 0, 0, 3, 0, 1, 0, 0, 3, 1, 1, 1, 0, 3, 1, 0, 0, 0, 0, 0, 1, 0, 0, 1, 12, 2, 2, 2, 0, 0, 2, 1, 0, 1, 0, 0, 1, 2, 3, 1, 0, 5, 1, 1, 3, 0, 2, 0, 0, 2, 6, 1, 0, 3, 3, 1, 0, 1, 0, 0, 0, 2, 0, 0, 10]	0.644303	0
99	GGA1--NLN	chr22:38029559	chr5:65081623	+/+	u/d	158	[4, 22, 32, 45, 61, 65, 67, 73, 74, 76, 78, 84, 87, 89, 96, 101, 126, 127, 135, 140, 141, 145, 154, 156, 161, 162, 164, 178, 182, 186, 188, 192, 193, 204, 205, 215, 224, 226, 228, 247, 265, 271, 273, 287, 301, 326, 329, 330, 336, 364, 371, 372, 379, 386, 387, 388, 392, 397, 406, 418, 419, 421, 423, 425, 455, 457, 469, 472, 479, 489, 494, 495, 512, 516, 523, 525, 528, 533, 535, 536, 537, 541, 545,…	192	[1, 2, 1, 2, 1, 1, 1, 1, 1, 1, 3, 1, 1, 2, 1, 1, 1, 1, 2, 1, 1, 1, 1, 1, 2, 1, 1, 1, 1, 1, 1, 1, 1, 1, 1, 1, 3, 1, 1, 1, 1, 1, 1, 1, 1, 1, 1, 1, 1, 4, 1, 3, 1, 1, 1, 1, 1, 1, 1, 1, 1, 1, 1, 2, 3, 1, 1, 1, 1, 1, 1, 1, 1, 1, 1, 1, 1, 1, 2, 1, 1, 1, 1, 1, 1, 1, 1, 1, 1, 1, 3, 2, 2, 1, 1, 2, 1, 1, 1, 1, 1, 1, 1, 1, 1, 1, 1, 1, 1, 1, 1, 1, 2, 1, 1, 1, 1, 1, 1, 3, 1, 1, 1, 1, 1, 1, 1, 1, 1, 1, 1, 2, 2,…	171	[2, 3, 0, 2, 0, 0, 1, 4, 1, 0, 2, 0, 0, 0, 0, 0, 1, 0, 0, 1, 0, 0, 1, 0, 1, 0, 2, 1, 1, 1, 1, 2, 2, 1, 2, 0, 3, 1, 0, 1, 1, 0, 0, 1, 2, 1, 0, 1, 2, 1, 0, 1, 0, 0, 2, 1, 2, 2, 1, 3, 3, 0, 0, 2, 1, 0, 0, 0, 0, 5, 2, 0, 2, 0, 0, 1, 0, 0, 4, 0, 1, 1, 2, 1, 0, 0, 0, 0, 0, 1, 7, 1, 0, 0, 2, 10, 1, 0, 4, 1, 0, 0, 0, 0, 0, 1, 3, 0, 0, 1, 0, 1, 0, 1, 0, 0, 2, 1, 2, 4, 0, 0, 2, 6, 0, 1, 2, 0, 1, 0, 3, 0, 0…	0.73397	0
100	SHMT2--KCTD19	chr12:57628233	chr16:67360639	+/-	u/d	159	[11, 12, 13, 15, 23, 25, 31, 33, 34, 38, 45, 46, 65, 67, 85, 87, 93, 103, 111, 116, 118, 124, 129, 131, 135, 136, 147, 159, 169, 172, 181, 188, 190, 192, 205, 211, 214, 215, 224, 231, 238, 240, 247, 255, 259, 266, 268, 271, 274, 277, 297, 300, 306, 307, 326, 327, 337, 339, 341, 350, 362, 366, 370, 372, 377, 379, 386, 391, 404, 408, 414, 423, 438, 446, 448, 450, 455, 464, 465, 466, 472, 480, 491, …	196	[1, 1, 1, 1, 1, 1, 1, 3, 1, 1, 1, 1, 2, 1, 1, 1, 1, 1, 2, 1, 1, 1, 2, 2, 1, 1, 1, 1, 1, 1, 1, 1, 1, 1, 1, 1, 1, 1, 1, 1, 1, 1, 1, 1, 1, 1, 1, 1, 2, 1, 1, 2, 1, 1, 1, 1, 1, 1, 1, 3, 1, 1, 1, 1, 3, 1, 2, 1, 1, 2, 2, 1, 1, 1, 3, 1, 1, 1, 1, 1, 2, 2, 1, 1, 2, 1, 1, 1, 1, 1, 1, 1, 1, 1, 1, 1, 1, 1, 1, 1, 1, 1, 2, 1, 1, 2, 2, 1, 1, 2, 2, 1, 2, 1, 1, 1, 1, 1, 1, 1, 1, 1, 1, 1, 1, 1, 1, 1, 1, 1, 1, 1, 1,…	180	[0, 1, 1, 2, 0, 0, 0, 4, 0, 0, 1, 2, 2, 0, 1, 0, 1, 1, 6, 2, 2, 0, 1, 0, 3, 1, 3, 2, 0, 0, 0, 0, 0, 0, 1, 1, 7, 2, 1, 1, 2, 1, 2, 3, 0, 1, 3, 1, 1, 1, 0, 0, 0, 1, 1, 2, 0, 1, 2, 0, 3, 1, 0, 1, 5, 0, 0, 0, 2, 3, 2, 0, 3, 0, 1, 1, 0, 1, 3, 1, 6, 0, 1, 0, 0, 2, 0, 4, 1, 0, 2, 0, 3, 0, 0, 1, 0, 0, 0, 0, 0, 0, 1, 4, 1, 0, 4, 0, 2, 2, 1, 0, 0, 0, 0, 1, 1, 1, 0, 0, 0, 0, 0, 0, 0, 1, 0, 3, 0, 3, 1, 2, 1,…	0.058939	0
101	CCDC65--KLHL3	chr12:49315185	chr5:137028355	+/-	u/d	132	[10, 11, 17, 27, 31, 34, 41, 42, 44, 49, 53, 66, 67, 71, 74, 80, 82, 90, 93, 100, 104, 106, 117, 141, 145, 149, 155, 171, 182, 191, 198, 206, 208, 209, 212, 215, 222, 225, 243, 250, 252, 253, 256, 276, 287, 289, 293, 296, 298, 315, 323, 339, 341, 355, 356, 370, 373, 390, 391, 395, 399, 403, 414, 424, 426, 459, 489, 503, 519, 520, 522, 543, 547, 553, 565, 580, 581, 582, 590, 604, 615, 622, 623, 63…	155	[1, 2, 2, 1, 1, 2, 2, 1, 1, 1, 1, 1, 1, 1, 1, 1, 1, 1, 1, 5, 1, 1, 1, 1, 1, 1, 2, 1, 1, 2, 2, 3, 1, 1, 1, 1, 1, 1, 1, 1, 2, 2, 1, 1, 1, 1, 1, 1, 1, 1, 1, 1, 1, 1, 2, 1, 1, 1, 1, 1, 3, 1, 1, 2, 1, 1, 1, 1, 1, 1, 1, 1, 1, 2, 2, 1, 1, 1, 1, 1, 1, 1, 1, 1, 1, 1, 1, 1, 1, 1, 1, 1, 1, 1, 1, 1, 1, 1, 1, 1, 1, 1, 1, 2, 1, 1, 1, 1, 1, 1, 2, 1, 1, 1, 1, 1, 1, 1, 1, 1, 1, 1, 1, 1, 1, 1, 1, 1, 1, 1, 1, 1]	191	[2, 0, 0, 2, 0, 3, 2, 2, 1, 2, 0, 3, 1, 1, 1, 1, 1, 0, 1, 9, 1, 1, 1, 0, 3, 3, 7, 2, 2, 2, 10, 0, 2, 1, 2, 5, 2, 4, 1, 0, 1, 1, 0, 0, 1, 0, 1, 0, 0, 3, 2, 2, 1, 1, 0, 6, 1, 3, 0, 2, 1, 1, 0, 3, 2, 0, 0, 0, 2, 0, 1, 2, 3, 4, 3, 0, 1, 0, 0, 1, 0, 1, 0, 1, 1, 0, 1, 3, 2, 2, 0, 0, 1, 3, 2, 2, 2, 0, 2, 0, 0, 0, 2, 3, 8, 0, 3, 0, 2, 2, 0, 0, 0, 1, 1, 4, 0, 2, 0, 3, 1, 0, 1, 0, 2, 2, 0, 0, 1, 0, 0, 0]	0.561965	0
