# Supplementary material for: Single-cell gene fusion detection by scFusion
Source: Nat Commun. 2022 Feb 28;13:1084. doi: 10.1038/s41467-022-28661-6 (PMC8885711; doi:10.1038/s41467-022-28661-6)
Supplement: Supplementary file 7 — Supplementary Data 3 [file 41467_2022_28661_MOESM7_ESM.xlsx]

## Sheet: Sheet1
Data S3. Reported Fusions by Arriba in Simulation (4M, 1000 cells)
Fusion-id	breakpoint1	breakpoint2	#SupportingCell	SupportingCells	#TotalSplitRead	SplitRead	#TotalDiscordantRead	DiscordantRead
RPS3--TSKU	chr11:75113490:+	chr11:76506653:+	756	[1, 2, 3, 4, 5, 6, 7, 8, 9, 10, 11, 12, 13, 14, 15, 16, 17, 18, 19, 20, 21, 22, 23, 24, 25, 26, 27, 28, 29, 30, 31, 32, 33, 34, 35, 36, 37, 38, 39, 40, 41, 42, 43, 44, 45, 46, 47, 48, 49, 50, 51, 52, 53, 54, 55, 56, 57, 58, 59, 60, 61, 62, 63, 64, 65, 66, 67, 68, 69, 70, 71, 72, 73, 74, 75, 76, 77, 78, 79, 80, 81, 82, 83, 84, 86, 87, 88, 89, 90, 91, 92, 93, 94, 96, 97, 98, 99, 100, 101, 102, 103,…	68134	[137, 114, 119, 118, 104, 74, 117, 126, 62, 115, 110, 27, 109, 111, 110, 127, 103, 129, 112, 91, 98, 123, 81, 119, 129, 54, 109, 137, 108, 102, 51, 128, 124, 63, 113, 84, 125, 127, 119, 106, 39, 80, 125, 137, 134, 98, 113, 120, 110, 135, 122, 83, 129, 113, 119, 105, 122, 61, 115, 113, 125, 61, 77, 131, 126, 131, 107, 70, 108, 64, 126, 56, 62, 122, 128, 128, 128, 125, 109, 46, 109, 128, 101, 112, …	3979	[1, 3, 2, 4, 1, 5, 3, 0, 1, 2, 4, 0, 0, 3, 4, 3, 4, 5, 1, 3, 4, 4, 2, 8, 4, 2, 3, 5, 6, 1, 3, 0, 4, 1, 2, 1, 6, 4, 3, 6, 0, 3, 2, 1, 6, 3, 2, 1, 2, 6, 1, 0, 3, 0, 5, 5, 4, 1, 3, 1, 2, 0, 1, 7, 3, 4, 2, 2, 2, 1, 2, 1, 3, 5, 4, 8, 4, 14, 15, 1, 3, 1, 3, 1, 2, 2, 6, 4, 1, 3, 9, 2, 4, 6, 5, 8, 11, 16, 5, 5, 3, 1, 0, 8, 6, 3, 4, 2, 0, 1, 4, 0, 0, 0, 12, 0, 1, 2, 1, 4, 7, 5, 1, 8, 1, 4, 1, 5, 3, 12, 1,…
FLT1--HMGB1	chr13:28971097:-	chr13:31037831:-	557	[1, 3, 4, 5, 6, 7, 8, 9, 11, 12, 13, 15, 16, 17, 18, 19, 20, 21, 23, 24, 25, 26, 27, 29, 30, 31, 32, 33, 34, 35, 36, 38, 39, 41, 42, 43, 44, 45, 46, 47, 49, 50, 51, 52, 53, 54, 55, 56, 57, 58, 59, 60, 61, 62, 63, 64, 65, 66, 67, 68, 69, 70, 71, 73, 74, 75, 76, 77, 78, 79, 81, 83, 84, 86, 87, 88, 90, 91, 92, 93, 94, 96, 97, 98, 99, 100, 101, 102, 103, 104, 105, 106, 108, 109, 111, 112, 113, 115, 1…	19375	[62, 42, 7, 61, 61, 59, 17, 52, 20, 28, 17, 61, 25, 48, 62, 42, 10, 52, 55, 65, 57, 22, 20, 26, 65, 29, 48, 66, 39, 30, 12, 15, 43, 53, 25, 61, 61, 6, 24, 71, 12, 62, 41, 52, 22, 71, 47, 62, 32, 52, 11, 13, 14, 10, 19, 53, 31, 44, 13, 58, 68, 43, 53, 62, 46, 6, 38, 54, 19, 34, 51, 61, 47, 35, 51, 61, 35, 48, 30, 59, 66, 49, 50, 51, 5, 13, 12, 6, 46, 18, 13, 52, 16, 9, 56, 25, 62, 20, 7, 3, 14, 70…	0	[0, 0, 0, 0, 0, 0, 0, 0, 0, 0, 0, 0, 0, 0, 0, 0, 0, 0, 0, 0, 0, 0, 0, 0, 0, 0, 0, 0, 0, 0, 0, 0, 0, 0, 0, 0, 0, 0, 0, 0, 0, 0, 0, 0, 0, 0, 0, 0, 0, 0, 0, 0, 0, 0, 0, 0, 0, 0, 0, 0, 0, 0, 0, 0, 0, 0, 0, 0, 0, 0, 0, 0, 0, 0, 0, 0, 0, 0, 0, 0, 0, 0, 0, 0, 0, 0, 0, 0, 0, 0, 0, 0, 0, 0, 0, 0, 0, 0, 0, 0, 0, 0, 0, 0, 0, 0, 0, 0, 0, 0, 0, 0, 0, 0, 0, 0, 0, 0, 0, 0, 0, 0, 0, 0, 0, 0, 0, 0, 0, 0, 0, 0, 0,…
SOGA1--SAMHD1	chr20:35491061:-	chr20:35547922:-	206	[1, 4, 11, 34, 39, 40, 42, 43, 45, 46, 48, 51, 52, 54, 55, 57, 58, 60, 63, 64, 68, 70, 72, 76, 79, 82, 83, 84, 86, 87, 88, 89, 90, 94, 96, 97, 100, 103, 104, 109, 112, 113, 114, 127, 128, 135, 145, 147, 150, 152, 155, 157, 162, 163, 166, 167, 170, 174, 177, 183, 184, 186, 201, 205, 212, 214, 219, 220, 233, 236, 242, 246, 252, 253, 267, 283, 286, 288, 289, 294, 295, 302, 303, 309, 327, 329, 330, 3…	8845	[61, 10, 22, 23, 8, 19, 9, 103, 3, 5, 5, 55, 106, 6, 39, 60, 11, 31, 35, 24, 28, 75, 83, 47, 29, 46, 32, 65, 11, 31, 28, 69, 63, 7, 7, 68, 43, 33, 6, 25, 9, 26, 4, 31, 38, 38, 26, 26, 5, 15, 57, 6, 22, 22, 110, 94, 12, 14, 45, 8, 73, 12, 30, 68, 33, 8, 57, 17, 43, 6, 66, 30, 27, 33, 20, 48, 3, 13, 17, 9, 10, 119, 13, 86, 66, 53, 48, 44, 25, 7, 20, 10, 9, 28, 64, 56, 30, 38, 9, 9, 7, 17, 68, 84, 2…	451	[1, 0, 1, 0, 0, 0, 2, 4, 0, 0, 0, 3, 2, 0, 1, 1, 0, 0, 0, 0, 2, 0, 2, 0, 1, 0, 1, 3, 0, 0, 0, 1, 0, 1, 0, 1, 1, 1, 0, 0, 0, 0, 0, 2, 1, 2, 0, 1, 0, 0, 0, 0, 1, 2, 1, 3, 0, 0, 3, 0, 3, 0, 0, 2, 1, 1, 2, 1, 0, 0, 2, 0, 0, 0, 2, 2, 0, 1, 0, 0, 0, 0, 0, 9, 1, 0, 0, 0, 2, 0, 0, 0, 0, 0, 2, 1, 1, 0, 0, 0, 0, 0, 4, 5, 2, 0, 1, 0, 3, 2, 1, 0, 3, 0, 0, 0, 1, 5, 0, 4, 1, 0, 4, 0, 2, 4, 3, 4, 3, 0, 0, 9, 4,…
ARHGEF1--RPS19	chr19:42397374:+	chr19:42373101:+	859	[1, 2, 3, 4, 5, 6, 7, 8, 9, 10, 11, 12, 13, 14, 15, 16, 17, 18, 19, 20, 21, 22, 23, 24, 25, 26, 27, 28, 29, 30, 31, 32, 33, 34, 35, 36, 37, 38, 39, 40, 41, 42, 43, 44, 45, 46, 47, 48, 49, 50, 51, 52, 53, 54, 55, 56, 57, 58, 59, 60, 61, 62, 63, 64, 65, 66, 67, 68, 69, 70, 71, 72, 73, 74, 75, 76, 77, 78, 79, 80, 81, 82, 83, 84, 85, 86, 87, 88, 89, 90, 91, 92, 93, 94, 95, 96, 97, 98, 99, 100, 101, 1…	41611	[64, 79, 75, 67, 71, 62, 26, 67, 66, 44, 83, 73, 58, 86, 82, 62, 61, 65, 69, 47, 53, 68, 65, 88, 45, 70, 29, 73, 65, 64, 31, 79, 68, 68, 57, 45, 73, 79, 83, 52, 29, 40, 62, 84, 72, 74, 69, 73, 104, 78, 63, 68, 48, 86, 62, 63, 46, 55, 85, 59, 22, 11, 69, 63, 72, 66, 90, 70, 74, 60, 39, 11, 71, 68, 66, 61, 90, 67, 60, 36, 74, 78, 34, 57, 48, 66, 72, 63, 69, 55, 27, 106, 67, 17, 38, 74, 64, 79, 65, …	2872	[4, 7, 5, 3, 6, 1, 0, 1, 4, 2, 12, 3, 0, 5, 6, 3, 3, 0, 1, 1, 1, 0, 3, 1, 0, 5, 0, 3, 2, 4, 1, 3, 5, 3, 5, 4, 3, 5, 0, 2, 0, 0, 3, 3, 0, 4, 5, 3, 7, 3, 2, 2, 4, 6, 1, 3, 1, 2, 8, 1, 0, 0, 8, 2, 1, 3, 5, 16, 6, 2, 2, 0, 5, 6, 6, 3, 2, 4, 2, 1, 2, 5, 1, 2, 3, 3, 8, 2, 1, 2, 0, 6, 5, 0, 6, 7, 5, 8, 2, 6, 9, 2, 3, 1, 0, 7, 7, 2, 2, 1, 2, 1, 1, 0, 1, 0, 9, 2, 0, 2, 5, 1, 3, 4, 7, 5, 1, 1, 0, 2, 1, 7, …
CANX--RUFY1	chr5:179155785:+	chr5:179023563:+	198	[1, 6, 14, 16, 17, 19, 22, 24, 30, 36, 37, 41, 42, 46, 47, 50, 52, 53, 57, 58, 68, 70, 73, 76, 77, 78, 79, 89, 92, 95, 97, 104, 113, 114, 115, 124, 128, 129, 131, 137, 140, 144, 147, 159, 161, 165, 171, 172, 173, 176, 183, 187, 188, 193, 197, 198, 200, 201, 204, 205, 208, 213, 215, 217, 224, 230, 238, 244, 246, 251, 287, 288, 294, 301, 302, 311, 316, 323, 327, 331, 336, 339, 345, 358, 361, 363, 3…	7279	[44, 99, 11, 7, 3, 19, 29, 80, 32, 7, 42, 12, 29, 69, 33, 36, 4, 20, 45, 7, 34, 4, 65, 35, 9, 3, 17, 56, 101, 42, 7, 4, 15, 5, 13, 18, 26, 44, 10, 120, 36, 21, 9, 3, 13, 28, 28, 15, 27, 74, 9, 29, 16, 15, 24, 42, 11, 5, 83, 7, 119, 21, 5, 8, 10, 14, 5, 10, 20, 50, 24, 32, 31, 77, 29, 28, 91, 37, 20, 18, 14, 21, 16, 17, 82, 116, 34, 42, 3, 17, 27, 9, 59, 26, 8, 58, 25, 17, 27, 19, 38, 24, 10, 88, …	328	[2, 1, 0, 0, 0, 0, 0, 1, 0, 1, 0, 0, 0, 2, 1, 0, 0, 0, 1, 0, 3, 0, 1, 0, 0, 0, 0, 1, 3, 3, 0, 0, 0, 0, 0, 2, 0, 2, 0, 2, 0, 0, 1, 0, 0, 0, 0, 0, 0, 1, 0, 0, 1, 0, 0, 0, 0, 0, 3, 0, 13, 3, 0, 0, 0, 0, 0, 0, 0, 1, 2, 0, 0, 3, 0, 0, 0, 1, 0, 0, 0, 0, 1, 0, 1, 4, 0, 1, 0, 0, 0, 0, 1, 2, 0, 3, 1, 0, 1, 1, 5, 0, 0, 2, 0, 3, 1, 0, 2, 12, 4, 0, 1, 2, 0, 2, 1, 4, 0, 2, 2, 3, 0, 1, 0, 1, 1, 7, 3, 0, 1, 1, …
KMT2E--LHFPL3	chr7:104731761:+	chr7:104377122:+	175	[1, 2, 13, 14, 16, 17, 18, 21, 22, 24, 30, 34, 35, 43, 55, 56, 57, 67, 68, 69, 71, 72, 74, 81, 92, 101, 106, 107, 108, 114, 121, 123, 124, 127, 128, 129, 131, 139, 140, 142, 144, 147, 149, 150, 156, 161, 163, 164, 166, 167, 170, 176, 179, 182, 192, 193, 194, 199, 202, 204, 205, 212, 215, 216, 219, 227, 228, 231, 237, 248, 253, 266, 272, 275, 280, 287, 293, 300, 304, 305, 315, 322, 323, 327, 331, …	6260	[42, 49, 23, 8, 20, 28, 62, 4, 20, 45, 11, 94, 67, 4, 7, 13, 6, 28, 11, 20, 43, 21, 106, 5, 16, 4, 11, 21, 5, 15, 68, 14, 60, 9, 68, 51, 40, 50, 9, 14, 30, 15, 6, 77, 6, 11, 22, 39, 20, 46, 55, 3, 103, 5, 7, 14, 5, 76, 4, 5, 35, 21, 13, 5, 18, 82, 38, 49, 13, 128, 4, 13, 8, 3, 8, 5, 31, 10, 14, 3, 29, 3, 20, 70, 39, 23, 26, 32, 31, 46, 11, 35, 30, 27, 34, 60, 110, 14, 60, 26, 37, 9, 18, 14, 132, …	355	[0, 0, 0, 1, 1, 1, 1, 0, 0, 0, 0, 4, 4, 0, 0, 0, 0, 0, 0, 0, 0, 0, 3, 0, 1, 0, 0, 0, 0, 1, 3, 0, 2, 0, 6, 2, 2, 2, 0, 0, 2, 0, 1, 0, 1, 0, 0, 4, 0, 1, 1, 0, 2, 0, 0, 0, 0, 4, 0, 1, 2, 0, 0, 0, 0, 1, 1, 1, 0, 0, 0, 0, 0, 0, 0, 0, 0, 1, 0, 0, 0, 0, 0, 0, 2, 0, 0, 2, 1, 1, 0, 0, 1, 2, 1, 0, 5, 1, 6, 3, 2, 0, 3, 1, 13, 4, 19, 17, 0, 4, 2, 3, 1, 7, 1, 1, 0, 10, 0, 0, 13, 7, 6, 0, 4, 0, 3, 4, 0, 10, 5,…
SDHD--CUL5	chr11:111959735:+	chr11:107943059:+	252	[1, 4, 6, 12, 14, 15, 18, 19, 22, 25, 29, 32, 35, 36, 39, 40, 41, 48, 49, 55, 56, 57, 60, 62, 63, 65, 69, 70, 71, 75, 76, 78, 79, 84, 86, 88, 90, 92, 96, 99, 100, 101, 102, 103, 104, 106, 107, 108, 114, 115, 116, 124, 126, 130, 131, 139, 141, 147, 148, 155, 156, 158, 159, 160, 161, 165, 168, 171, 172, 177, 178, 180, 181, 184, 185, 188, 189, 195, 198, 203, 204, 206, 207, 213, 214, 218, 220, 224, 2…	10581	[69, 27, 23, 24, 18, 38, 90, 24, 37, 22, 41, 106, 80, 7, 19, 21, 5, 52, 24, 46, 59, 7, 10, 28, 55, 26, 35, 27, 53, 53, 87, 14, 31, 109, 37, 30, 39, 30, 36, 86, 30, 5, 12, 60, 6, 43, 16, 23, 10, 12, 7, 20, 95, 8, 7, 70, 11, 13, 56, 26, 10, 6, 75, 241, 33, 3, 42, 10, 130, 12, 121, 63, 72, 51, 77, 43, 4, 61, 33, 21, 78, 7, 23, 25, 4, 68, 30, 37, 25, 32, 73, 9, 12, 53, 18, 79, 55, 5, 5, 34, 30, 159, …	395	[1, 1, 2, 1, 0, 3, 1, 1, 0, 1, 0, 1, 3, 0, 0, 0, 0, 2, 0, 0, 1, 0, 0, 2, 1, 0, 2, 0, 0, 1, 2, 0, 0, 8, 0, 0, 2, 2, 5, 4, 0, 0, 1, 0, 0, 1, 0, 0, 1, 0, 0, 0, 5, 0, 0, 0, 0, 0, 1, 2, 2, 0, 2, 1, 1, 0, 3, 1, 6, 0, 2, 3, 0, 0, 0, 0, 0, 2, 4, 3, 1, 0, 2, 0, 1, 2, 0, 1, 2, 0, 1, 0, 0, 1, 1, 1, 0, 0, 0, 0, 0, 2, 2, 0, 1, 1, 0, 0, 1, 3, 0, 0, 2, 1, 0, 0, 0, 4, 1, 1, 3, 2, 0, 1, 4, 1, 1, 5, 1, 1, 0, 1, 1,…
FOXP1--PTPRD	chr3:71090479:-	chr9:9574781:-	164	[1, 4, 7, 13, 22, 29, 30, 47, 50, 54, 56, 64, 65, 69, 74, 75, 76, 81, 82, 87, 89, 101, 102, 103, 107, 108, 109, 113, 127, 128, 131, 138, 144, 148, 152, 156, 158, 162, 163, 167, 174, 177, 179, 184, 186, 188, 189, 190, 193, 195, 198, 200, 205, 209, 211, 212, 213, 218, 222, 238, 240, 244, 245, 251, 252, 256, 263, 283, 288, 295, 297, 298, 300, 311, 315, 317, 329, 330, 352, 353, 360, 368, 373, 376, 37…	6377	[28, 39, 63, 52, 40, 41, 44, 38, 7, 26, 22, 24, 26, 23, 51, 18, 41, 23, 47, 14, 3, 13, 16, 14, 17, 37, 27, 27, 7, 36, 37, 41, 36, 62, 31, 5, 9, 77, 18, 9, 3, 35, 3, 55, 9, 14, 9, 73, 39, 4, 7, 78, 95, 29, 27, 15, 14, 61, 10, 21, 68, 108, 20, 7, 25, 81, 37, 24, 19, 20, 19, 4, 56, 20, 29, 59, 54, 61, 21, 50, 22, 14, 51, 17, 23, 23, 15, 31, 28, 21, 7, 21, 19, 42, 12, 11, 7, 15, 9, 15, 31, 12, 3, 12,…	384	[3, 0, 0, 2, 1, 0, 2, 0, 0, 0, 1, 1, 0, 1, 1, 1, 1, 2, 1, 0, 0, 0, 3, 1, 2, 2, 2, 1, 0, 1, 1, 0, 0, 2, 0, 1, 0, 3, 2, 0, 0, 3, 0, 2, 0, 0, 1, 1, 0, 0, 0, 3, 3, 2, 0, 1, 1, 1, 1, 1, 0, 0, 0, 0, 2, 1, 1, 1, 0, 1, 1, 0, 4, 1, 0, 0, 3, 1, 0, 1, 0, 0, 0, 2, 2, 2, 0, 2, 0, 2, 0, 3, 0, 2, 1, 2, 1, 0, 3, 4, 5, 2, 0, 2, 1, 5, 0, 9, 21, 0, 8, 0, 5, 5, 0, 2, 7, 3, 7, 6, 0, 0, 0, 0, 0, 7, 4, 2, 7, 1, 4, 8, 2…
LMNA--PRPF3	chr1:156076614:+	chr1:150305155:+	78	[1, 17, 40, 44, 46, 54, 55, 63, 70, 76, 77, 99, 101, 107, 109, 124, 128, 134, 146, 147, 148, 158, 176, 178, 199, 210, 213, 230, 233, 234, 238, 258, 317, 345, 349, 351, 353, 377, 379, 382, 388, 404, 405, 411, 432, 465, 466, 533, 544, 546, 561, 585, 588, 600, 637, 661, 663, 680, 713, 768, 836, 887, 895, 910, 911, 912, 916, 920, 921, 924, 927, 948, 953, 970, 975, 976, 991, 993]	1977	[25, 12, 22, 10, 22, 55, 24, 12, 25, 10, 19, 5, 9, 8, 5, 3, 24, 3, 15, 4, 21, 30, 16, 3, 5, 17, 17, 18, 42, 4, 24, 41, 14, 18, 9, 31, 24, 3, 41, 4, 28, 13, 12, 30, 13, 7, 6, 84, 26, 13, 11, 12, 109, 14, 36, 11, 27, 4, 8, 98, 42, 9, 28, 53, 8, 24, 48, 74, 33, 72, 17, 81, 21, 50, 18, 62, 6, 75]	94	[0, 0, 0, 0, 1, 0, 0, 1, 0, 0, 1, 0, 0, 0, 0, 0, 1, 0, 1, 0, 1, 0, 1, 0, 0, 2, 0, 0, 0, 0, 2, 1, 0, 0, 0, 2, 0, 0, 2, 0, 0, 0, 3, 1, 1, 0, 2, 3, 3, 1, 0, 2, 9, 1, 3, 1, 1, 0, 0, 4, 3, 0, 2, 3, 1, 1, 1, 2, 3, 4, 1, 15, 1, 2, 1, 1, 0, 2]
RHOH--BCL6	chr4:40198920:+	chr3:187452695:-	98	[1, 5, 11, 16, 22, 26, 27, 28, 51, 64, 70, 71, 73, 74, 81, 95, 104, 110, 129, 134, 136, 144, 146, 150, 151, 152, 153, 156, 161, 172, 175, 184, 189, 190, 191, 194, 200, 201, 205, 214, 235, 244, 269, 288, 294, 316, 323, 327, 339, 346, 347, 350, 358, 364, 369, 401, 417, 423, 446, 453, 474, 480, 522, 525, 527, 540, 546, 561, 562, 563, 570, 580, 581, 583, 589, 605, 609, 616, 651, 678, 681, 690, 692, 6…	1841	[24, 4, 3, 9, 15, 3, 4, 3, 5, 13, 5, 5, 18, 20, 4, 4, 3, 3, 22, 10, 5, 16, 3, 45, 5, 5, 27, 14, 11, 15, 5, 3, 13, 18, 55, 3, 7, 3, 5, 5, 3, 3, 10, 6, 5, 47, 18, 5, 9, 17, 31, 7, 9, 3, 103, 5, 3, 9, 60, 16, 60, 4, 69, 49, 123, 4, 52, 10, 3, 11, 42, 19, 7, 5, 15, 110, 5, 4, 7, 3, 6, 113, 70, 4, 7, 5, 35, 5, 27, 4, 14, 35, 16, 37, 13, 4, 3, 32]	178	[2, 0, 0, 0, 1, 0, 0, 0, 0, 0, 0, 0, 2, 0, 0, 0, 0, 0, 1, 1, 1, 1, 0, 2, 0, 0, 2, 1, 1, 0, 0, 0, 0, 1, 3, 0, 1, 0, 0, 0, 0, 0, 0, 0, 0, 0, 4, 1, 0, 0, 3, 0, 1, 0, 13, 0, 0, 1, 14, 3, 8, 0, 8, 8, 13, 1, 4, 2, 0, 0, 5, 2, 0, 0, 0, 11, 0, 3, 0, 0, 4, 10, 4, 1, 0, 0, 7, 0, 1, 0, 5, 6, 1, 9, 0, 1, 0, 4]
SEC62--RPL22L1	chr3:169706147:+	chr3:170586179:-	122	[1, 3, 8, 9, 11, 16, 17, 27, 41, 43, 53, 55, 56, 58, 71, 75, 76, 77, 83, 87, 89, 95, 96, 128, 130, 131, 150, 152, 153, 154, 158, 161, 165, 168, 178, 182, 188, 191, 192, 197, 199, 204, 209, 210, 212, 214, 220, 236, 246, 249, 252, 253, 267, 269, 277, 286, 307, 316, 329, 349, 350, 352, 353, 364, 365, 368, 379, 388, 395, 403, 410, 412, 426, 428, 451, 452, 457, 494, 504, 510, 520, 532, 548, 550, 556, …	2654	[29, 94, 6, 24, 3, 35, 13, 7, 16, 3, 3, 10, 22, 44, 17, 12, 5, 10, 34, 11, 6, 18, 3, 15, 4, 40, 4, 16, 7, 23, 23, 19, 100, 7, 13, 28, 17, 52, 13, 31, 17, 35, 17, 81, 21, 16, 14, 8, 13, 55, 8, 45, 4, 9, 12, 3, 58, 73, 17, 15, 25, 19, 5, 5, 39, 32, 23, 13, 13, 12, 3, 32, 92, 26, 114, 18, 4, 16, 12, 12, 14, 6, 5, 9, 33, 4, 3, 4, 15, 17, 41, 3, 19, 8, 19, 3, 18, 4, 18, 102, 23, 36, 88, 13, 4, 14, 16,…	96	[1, 1, 0, 0, 0, 0, 0, 1, 0, 0, 0, 0, 1, 1, 0, 0, 0, 0, 0, 0, 0, 0, 0, 2, 0, 1, 0, 1, 1, 2, 1, 0, 3, 1, 0, 2, 0, 3, 1, 0, 3, 0, 0, 2, 0, 1, 0, 0, 1, 0, 1, 0, 0, 0, 0, 0, 1, 0, 1, 0, 0, 0, 0, 0, 3, 0, 0, 0, 0, 0, 0, 0, 4, 4, 6, 2, 0, 6, 0, 1, 2, 0, 0, 1, 2, 0, 0, 0, 0, 1, 4, 1, 1, 1, 0, 0, 0, 0, 3, 1, 2, 2, 6, 1, 0, 0, 0, 0, 1, 1, 0, 1, 0, 1, 0, 0, 1, 2, 1, 1, 0, 0]
DSTYK--NUAK2	chr1:205138291:-	chr1:205280953:-	72	[1, 13, 16, 20, 33, 38, 49, 66, 99, 104, 106, 115, 186, 187, 201, 217, 222, 224, 228, 230, 241, 245, 269, 282, 288, 321, 340, 364, 376, 383, 404, 413, 415, 419, 436, 462, 466, 504, 526, 601, 615, 670, 692, 743, 747, 765, 817, 866, 870, 877, 879, 887, 889, 890, 897, 899, 901, 919, 931, 958, 963, 964, 967, 969, 970, 975, 982, 988, 990, 992, 994, 997]	2050	[19, 11, 9, 7, 41, 4, 4, 8, 33, 5, 7, 5, 29, 61, 6, 48, 7, 6, 21, 30, 27, 30, 11, 15, 8, 11, 10, 3, 28, 82, 39, 12, 50, 7, 10, 5, 4, 11, 3, 16, 7, 23, 132, 5, 5, 3, 20, 52, 92, 8, 60, 43, 7, 57, 124, 26, 27, 25, 4, 61, 4, 102, 36, 3, 65, 18, 64, 39, 28, 59, 101, 7]	93	[1, 0, 0, 0, 5, 0, 0, 0, 3, 0, 1, 0, 4, 1, 1, 0, 0, 0, 0, 2, 0, 0, 0, 0, 0, 1, 0, 0, 1, 2, 3, 0, 4, 0, 0, 0, 0, 0, 0, 0, 0, 0, 9, 0, 1, 0, 0, 3, 3, 3, 0, 2, 0, 7, 6, 0, 2, 0, 0, 2, 1, 3, 1, 0, 2, 0, 2, 0, 1, 8, 7, 1]
MDM1--RAP1B	chr12:68707223:-	chr12:69044180:+	386	[1, 3, 4, 6, 7, 8, 9, 11, 15, 16, 17, 19, 21, 22, 24, 26, 27, 30, 31, 32, 33, 34, 35, 36, 38, 39, 40, 41, 42, 44, 45, 47, 48, 49, 51, 52, 53, 54, 56, 57, 60, 63, 65, 67, 68, 69, 70, 71, 75, 76, 81, 82, 84, 86, 88, 89, 90, 92, 94, 96, 100, 101, 102, 103, 104, 105, 106, 107, 108, 109, 110, 114, 115, 116, 118, 121, 124, 128, 129, 132, 134, 135, 136, 137, 140, 141, 143, 146, 147, 148, 150, 152, 155, …	16726	[24, 63, 77, 35, 98, 27, 50, 12, 13, 62, 80, 32, 55, 44, 26, 17, 66, 22, 3, 104, 31, 49, 54, 10, 11, 24, 12, 5, 56, 42, 24, 11, 19, 36, 39, 66, 16, 57, 48, 38, 18, 65, 25, 57, 72, 25, 27, 6, 26, 19, 5, 4, 108, 98, 12, 36, 24, 40, 77, 18, 5, 30, 10, 66, 63, 33, 15, 44, 18, 10, 27, 46, 41, 4, 105, 4, 82, 46, 53, 53, 4, 36, 37, 83, 45, 39, 73, 20, 9, 29, 86, 38, 29, 8, 4, 23, 75, 31, 33, 54, 19, 71,…	1155	[1, 1, 1, 1, 6, 1, 1, 0, 0, 2, 3, 0, 0, 1, 1, 0, 0, 1, 0, 3, 0, 2, 1, 0, 0, 0, 1, 0, 3, 1, 0, 1, 0, 0, 0, 1, 1, 1, 3, 2, 0, 3, 0, 0, 1, 0, 3, 0, 3, 0, 2, 0, 9, 5, 0, 0, 1, 1, 5, 1, 0, 0, 1, 3, 1, 0, 0, 1, 0, 1, 1, 1, 0, 0, 6, 0, 5, 1, 3, 1, 0, 1, 1, 7, 1, 2, 2, 1, 0, 0, 2, 3, 5, 0, 0, 1, 3, 1, 0, 2, 1, 5, 1, 2, 0, 3, 0, 0, 0, 1, 2, 1, 5, 3, 4, 3, 1, 0, 0, 1, 1, 2, 2, 0, 2, 0, 2, 0, 5, 0, 2, 0, 2,…
NKX2-3--TRDC	chr10:101293246:+	chr14:22931924:+	130	[1, 6, 15, 20, 32, 35, 40, 41, 48, 50, 53, 59, 61, 63, 64, 65, 70, 75, 83, 86, 101, 107, 122, 132, 137, 153, 166, 188, 190, 194, 219, 220, 227, 228, 230, 233, 235, 236, 237, 247, 252, 253, 256, 260, 261, 263, 266, 267, 268, 280, 284, 286, 288, 290, 294, 296, 303, 304, 305, 311, 318, 336, 349, 357, 360, 362, 372, 373, 379, 381, 382, 387, 397, 398, 399, 406, 417, 422, 533, 545, 561, 566, 570, 587, …	9260	[22, 25, 67, 40, 11, 96, 21, 30, 75, 26, 124, 4, 14, 80, 59, 115, 30, 109, 65, 77, 22, 19, 38, 41, 109, 71, 116, 26, 64, 110, 124, 50, 46, 36, 148, 109, 47, 85, 26, 113, 33, 35, 62, 26, 16, 107, 110, 124, 79, 121, 132, 130, 18, 128, 15, 138, 28, 83, 30, 121, 35, 122, 100, 117, 78, 52, 34, 104, 118, 67, 55, 97, 114, 131, 109, 104, 130, 117, 74, 10, 122, 122, 115, 35, 6, 122, 58, 52, 134, 7, 34, 11…	344	[1, 0, 1, 1, 1, 5, 0, 0, 4, 1, 3, 0, 0, 1, 0, 1, 1, 4, 2, 0, 0, 0, 3, 1, 5, 2, 2, 2, 1, 1, 7, 3, 2, 1, 1, 0, 0, 1, 1, 10, 0, 0, 1, 1, 0, 0, 2, 0, 2, 1, 4, 6, 1, 3, 1, 2, 0, 0, 1, 6, 0, 0, 2, 1, 1, 0, 1, 6, 6, 0, 0, 5, 0, 4, 1, 5, 3, 10, 3, 1, 18, 5, 4, 1, 0, 3, 2, 1, 6, 1, 0, 7, 2, 3, 3, 4, 0, 0, 6, 2, 4, 10, 0, 1, 2, 0, 4, 12, 5, 4, 2, 8, 6, 6, 12, 3, 3, 0, 0, 0, 2, 0, 1, 7, 12, 9, 6, 5, 1, 2]
BCAS3--RAD51C	chr17:59161925:+	chr17:56772292:+	90	[1, 9, 12, 15, 22, 26, 29, 35, 37, 45, 51, 56, 69, 78, 81, 92, 98, 103, 112, 133, 136, 141, 147, 151, 152, 159, 161, 167, 174, 175, 176, 177, 185, 211, 237, 238, 242, 246, 250, 257, 265, 266, 267, 286, 294, 298, 304, 314, 330, 333, 353, 364, 365, 367, 379, 381, 382, 397, 405, 417, 426, 444, 467, 481, 484, 561, 589, 591, 593, 602, 608, 623, 666, 667, 720, 760, 766, 873, 874, 895, 899, 912, 919, 93…	2793	[20, 14, 7, 55, 46, 54, 34, 5, 25, 65, 4, 50, 16, 5, 18, 25, 15, 11, 19, 27, 26, 4, 12, 45, 41, 19, 3, 17, 6, 12, 4, 23, 32, 17, 26, 28, 31, 6, 21, 30, 3, 46, 7, 17, 21, 9, 25, 43, 8, 84, 7, 15, 25, 16, 36, 3, 61, 13, 5, 26, 10, 4, 119, 7, 5, 5, 79, 111, 31, 128, 83, 40, 75, 8, 8, 12, 107, 38, 3, 59, 87, 18, 39, 48, 86, 4, 58, 38, 90, 5]	91	[1, 0, 0, 2, 1, 1, 2, 0, 0, 1, 0, 0, 0, 0, 0, 0, 1, 0, 0, 0, 0, 0, 0, 3, 0, 0, 0, 0, 0, 0, 0, 0, 0, 0, 0, 0, 0, 0, 1, 1, 0, 4, 0, 0, 0, 0, 0, 0, 0, 0, 0, 0, 1, 0, 2, 0, 0, 0, 0, 1, 0, 0, 15, 0, 1, 0, 2, 4, 0, 8, 3, 2, 1, 2, 1, 2, 9, 2, 0, 0, 3, 1, 0, 2, 2, 0, 7, 1, 1, 0]
CDYL--EEF1E1	chr6:4892613:+	chr6:8097700:-	104	[1, 5, 6, 18, 19, 20, 31, 54, 64, 66, 76, 88, 89, 90, 94, 100, 101, 103, 106, 107, 109, 114, 115, 132, 138, 146, 149, 153, 165, 173, 177, 188, 202, 206, 217, 222, 233, 236, 251, 253, 258, 288, 306, 310, 314, 341, 351, 354, 359, 367, 374, 377, 378, 381, 396, 403, 409, 411, 413, 415, 418, 423, 435, 444, 478, 484, 508, 510, 533, 562, 572, 574, 580, 592, 604, 607, 615, 617, 623, 635, 657, 678, 684, 6…	2308	[15, 16, 19, 20, 19, 40, 11, 12, 10, 19, 36, 12, 4, 7, 12, 19, 11, 25, 77, 11, 6, 3, 4, 15, 22, 23, 46, 4, 6, 27, 5, 24, 53, 14, 11, 22, 32, 27, 4, 6, 47, 5, 23, 14, 24, 15, 58, 63, 17, 8, 38, 3, 70, 8, 12, 4, 53, 24, 19, 9, 29, 8, 4, 37, 31, 3, 11, 12, 73, 34, 3, 4, 6, 26, 22, 8, 11, 35, 25, 9, 29, 45, 11, 5, 5, 5, 4, 66, 30, 3, 22, 7, 61, 19, 30, 65, 7, 8, 42, 35, 32, 39, 56, 28]	125	[0, 1, 1, 0, 1, 0, 0, 1, 1, 0, 0, 0, 1, 0, 2, 0, 2, 2, 3, 1, 1, 1, 0, 0, 1, 0, 1, 0, 0, 1, 0, 0, 2, 1, 4, 1, 0, 2, 0, 0, 0, 0, 1, 1, 0, 1, 2, 2, 0, 1, 3, 0, 2, 0, 0, 0, 3, 3, 1, 1, 1, 1, 0, 1, 0, 0, 3, 1, 5, 1, 0, 0, 2, 2, 2, 0, 1, 1, 1, 1, 4, 6, 0, 1, 0, 0, 0, 2, 5, 0, 2, 1, 6, 1, 1, 6, 0, 0, 1, 5, 2, 1, 5, 1]
SCD5--SEC31A	chr4:83719459:-	chr4:83748785:-	86	[1, 12, 38, 39, 43, 46, 48, 50, 55, 68, 81, 83, 96, 103, 145, 147, 148, 151, 185, 187, 204, 214, 215, 224, 225, 238, 253, 261, 265, 274, 280, 302, 304, 327, 334, 336, 342, 349, 364, 386, 396, 402, 405, 406, 413, 414, 418, 419, 456, 478, 517, 574, 588, 594, 598, 599, 603, 608, 610, 617, 637, 651, 675, 716, 754, 785, 814, 815, 852, 863, 893, 894, 903, 911, 932, 936, 941, 956, 959, 962, 968, 974, 98…	2148	[14, 8, 10, 12, 21, 11, 18, 25, 4, 10, 25, 4, 13, 3, 16, 21, 3, 16, 10, 24, 36, 5, 17, 7, 20, 40, 24, 9, 6, 18, 31, 36, 36, 41, 12, 17, 5, 7, 4, 30, 10, 17, 11, 11, 3, 29, 11, 64, 36, 28, 16, 8, 10, 31, 27, 9, 59, 45, 46, 92, 14, 6, 96, 117, 13, 25, 5, 56, 52, 19, 109, 56, 10, 7, 36, 31, 12, 17, 6, 7, 105, 6, 55, 10, 32, 14]	89	[0, 0, 0, 0, 1, 1, 1, 0, 0, 0, 2, 0, 1, 0, 0, 0, 0, 0, 0, 0, 0, 0, 0, 0, 0, 0, 0, 0, 0, 1, 0, 1, 0, 0, 1, 1, 0, 0, 0, 0, 0, 0, 0, 0, 0, 2, 2, 5, 2, 1, 2, 0, 1, 2, 0, 0, 0, 1, 6, 5, 1, 0, 4, 6, 0, 0, 1, 3, 5, 4, 14, 3, 0, 0, 1, 1, 0, 1, 0, 0, 2, 1, 0, 0, 2, 1]
DCAF12--DENND4C	chr9:34106432:-	chr9:19276156:+	91	[1, 7, 11, 22, 23, 28, 29, 35, 36, 39, 46, 54, 57, 58, 61, 67, 69, 79, 93, 98, 103, 114, 139, 143, 146, 147, 155, 160, 164, 166, 171, 176, 177, 186, 197, 205, 215, 218, 219, 233, 246, 256, 266, 286, 287, 290, 303, 307, 311, 315, 330, 333, 349, 360, 365, 382, 386, 400, 402, 417, 467, 476, 521, 533, 560, 569, 571, 578, 597, 598, 629, 637, 640, 657, 673, 675, 752, 765, 876, 886, 912, 915, 920, 922, …	3103	[14, 78, 36, 6, 17, 26, 37, 64, 28, 11, 5, 23, 42, 21, 17, 46, 8, 11, 34, 20, 37, 18, 16, 77, 74, 32, 12, 41, 16, 87, 4, 25, 54, 8, 6, 15, 4, 38, 78, 20, 4, 47, 11, 13, 18, 21, 16, 31, 15, 41, 3, 4, 13, 25, 29, 31, 117, 6, 23, 67, 126, 12, 3, 8, 96, 110, 14, 43, 49, 57, 87, 8, 5, 97, 9, 14, 36, 3, 7, 15, 20, 91, 98, 4, 29, 125, 10, 3, 72, 42, 69]	151	[0, 2, 3, 0, 0, 0, 1, 2, 1, 0, 0, 1, 0, 0, 1, 1, 0, 1, 2, 2, 0, 0, 0, 2, 1, 0, 1, 0, 1, 3, 0, 0, 0, 1, 0, 0, 0, 0, 1, 0, 0, 0, 0, 2, 0, 1, 1, 2, 1, 0, 0, 0, 0, 0, 1, 1, 4, 1, 1, 9, 19, 1, 0, 1, 3, 7, 1, 3, 1, 4, 3, 0, 0, 1, 1, 0, 1, 0, 2, 1, 3, 2, 4, 0, 1, 27, 1, 0, 5, 3, 5]
N4BP1--GPATCH2	chr16:48643686:-	chr1:217793841:-	66	[1, 18, 34, 76, 80, 91, 110, 114, 128, 142, 156, 171, 175, 176, 184, 201, 210, 219, 222, 224, 254, 266, 274, 277, 286, 322, 359, 364, 385, 391, 424, 426, 433, 440, 455, 466, 470, 490, 493, 525, 528, 547, 567, 573, 585, 623, 693, 700, 705, 709, 722, 740, 746, 755, 765, 789, 797, 800, 816, 830, 866, 898, 960, 965, 982, 997]	2298	[15, 9, 6, 7, 80, 73, 38, 10, 5, 87, 5, 9, 3, 41, 36, 69, 11, 62, 9, 19, 18, 16, 16, 88, 3, 68, 47, 4, 37, 12, 45, 12, 49, 3, 84, 9, 22, 113, 10, 68, 18, 13, 24, 7, 85, 3, 7, 120, 6, 79, 81, 74, 3, 83, 3, 46, 126, 12, 14, 4, 36, 40, 23, 8, 43, 22]	146	[0, 0, 0, 0, 3, 2, 0, 0, 2, 9, 0, 0, 0, 1, 0, 3, 2, 0, 0, 0, 0, 0, 0, 4, 0, 6, 2, 0, 0, 0, 4, 0, 3, 0, 10, 0, 2, 10, 0, 14, 5, 0, 1, 0, 3, 0, 1, 5, 0, 4, 3, 4, 0, 4, 0, 3, 22, 0, 1, 0, 1, 4, 2, 2, 2, 2]
NEGR1--ZRANB2	chr1:72748002:-	chr1:71544391:-	299	[1, 2, 7, 8, 10, 12, 18, 20, 21, 23, 25, 26, 27, 29, 30, 37, 38, 40, 41, 42, 44, 45, 51, 53, 56, 58, 61, 63, 64, 65, 66, 68, 69, 70, 74, 77, 83, 84, 87, 88, 89, 90, 92, 95, 96, 100, 105, 106, 109, 110, 111, 113, 115, 119, 135, 138, 139, 140, 145, 152, 153, 158, 161, 162, 163, 167, 170, 172, 177, 179, 180, 183, 184, 185, 187, 190, 195, 197, 203, 204, 206, 209, 211, 214, 225, 230, 232, 234, 235, 23…	9882	[13, 37, 38, 26, 24, 12, 93, 8, 65, 13, 15, 3, 17, 6, 58, 4, 19, 50, 80, 4, 25, 19, 3, 3, 6, 16, 28, 28, 7, 18, 87, 113, 59, 85, 10, 50, 17, 25, 4, 29, 39, 17, 4, 35, 30, 38, 8, 43, 17, 7, 73, 15, 22, 9, 21, 64, 21, 9, 24, 33, 44, 7, 17, 72, 36, 7, 54, 9, 86, 4, 19, 10, 32, 21, 100, 10, 49, 13, 3, 54, 40, 7, 4, 26, 13, 13, 19, 40, 22, 29, 9, 3, 29, 23, 5, 115, 5, 93, 14, 21, 17, 34, 23, 84, 4, 29…	347	[0, 0, 0, 0, 0, 2, 2, 0, 1, 0, 0, 0, 0, 0, 0, 0, 0, 2, 0, 0, 1, 0, 0, 0, 0, 1, 0, 0, 0, 0, 1, 1, 0, 0, 1, 2, 1, 0, 0, 0, 0, 2, 1, 1, 0, 2, 0, 5, 0, 0, 2, 0, 0, 1, 0, 2, 0, 0, 2, 0, 3, 0, 0, 1, 3, 0, 2, 0, 1, 0, 0, 1, 0, 0, 4, 0, 1, 0, 0, 0, 2, 0, 0, 0, 0, 0, 1, 0, 1, 1, 1, 0, 0, 0, 0, 0, 0, 0, 0, 1, 0, 0, 1, 1, 0, 0, 1, 0, 2, 2, 3, 1, 0, 0, 0, 1, 1, 0, 0, 2, 1, 0, 2, 1, 0, 1, 1, 0, 1, 0, 0, 0, 1,…
PSPC1--MPHOSPH8	chr13:20315705:-	chr13:20233135:+	77	[1, 2, 9, 14, 16, 21, 37, 40, 44, 45, 46, 47, 48, 58, 67, 76, 78, 97, 98, 101, 102, 106, 107, 108, 129, 135, 145, 174, 185, 186, 206, 214, 218, 222, 245, 253, 279, 282, 288, 304, 311, 326, 340, 343, 345, 353, 399, 405, 409, 412, 417, 421, 422, 464, 483, 545, 558, 607, 675, 678, 717, 796, 811, 838, 866, 884, 885, 887, 888, 901, 908, 910, 911, 927, 945, 950, 959]	1342	[12, 12, 20, 6, 4, 28, 6, 10, 17, 16, 28, 33, 5, 3, 5, 10, 13, 3, 16, 3, 4, 8, 4, 9, 26, 32, 13, 23, 45, 8, 13, 14, 27, 16, 17, 4, 3, 15, 12, 5, 17, 11, 13, 3, 5, 14, 13, 38, 17, 5, 16, 14, 8, 6, 16, 62, 20, 30, 9, 49, 41, 80, 12, 12, 9, 17, 7, 4, 24, 33, 19, 49, 15, 62, 14, 24, 6]	83	[2, 0, 0, 0, 0, 2, 0, 0, 1, 1, 0, 0, 0, 0, 0, 0, 2, 0, 1, 0, 0, 1, 0, 2, 1, 0, 2, 0, 0, 1, 0, 1, 0, 0, 0, 0, 0, 0, 0, 1, 0, 0, 0, 0, 0, 0, 1, 7, 0, 1, 1, 4, 0, 0, 1, 6, 2, 3, 1, 5, 1, 6, 0, 1, 2, 2, 1, 0, 5, 4, 3, 2, 1, 4, 0, 1, 0]
NCOA6--LSM1	chr20:33356267:-	chr8:38029551:-	95	[1, 2, 7, 12, 22, 25, 34, 38, 47, 54, 59, 63, 65, 70, 71, 76, 81, 83, 94, 98, 100, 103, 114, 120, 133, 149, 161, 179, 180, 181, 184, 188, 199, 202, 215, 219, 237, 246, 271, 274, 279, 281, 288, 289, 292, 297, 307, 315, 329, 333, 336, 377, 381, 402, 405, 406, 407, 412, 413, 420, 422, 423, 460, 469, 494, 509, 528, 544, 570, 572, 578, 601, 606, 621, 660, 663, 665, 736, 799, 815, 820, 828, 884, 890, 8…	1534	[10, 22, 11, 6, 28, 8, 6, 7, 9, 3, 7, 16, 8, 5, 15, 12, 19, 11, 11, 3, 15, 10, 4, 20, 18, 8, 3, 4, 16, 8, 9, 21, 6, 7, 4, 16, 6, 9, 36, 15, 4, 6, 13, 28, 59, 3, 18, 4, 20, 3, 10, 5, 4, 7, 21, 16, 3, 17, 3, 9, 6, 7, 20, 72, 8, 8, 6, 17, 23, 17, 27, 81, 22, 14, 5, 34, 25, 31, 6, 36, 19, 134, 13, 7, 37, 6, 13, 13, 23, 15, 6, 24, 7, 41, 6]	38	[1, 0, 0, 0, 0, 0, 0, 0, 0, 0, 0, 0, 0, 0, 0, 0, 1, 0, 0, 0, 0, 0, 0, 0, 1, 0, 0, 0, 1, 0, 0, 0, 0, 0, 0, 1, 0, 0, 1, 0, 0, 0, 0, 3, 2, 0, 2, 0, 1, 0, 0, 0, 0, 0, 0, 1, 0, 1, 0, 0, 0, 0, 1, 1, 1, 0, 0, 0, 1, 0, 0, 2, 2, 1, 0, 0, 1, 0, 0, 1, 0, 8, 0, 1, 0, 0, 0, 0, 0, 1, 0, 1, 0, 0, 0]
FGFR3--TACC3	chr4:1808661:+	chr4:1741429:+	73	[1, 45, 47, 75, 82, 88, 101, 107, 113, 141, 152, 160, 170, 213, 217, 231, 238, 246, 261, 264, 267, 272, 289, 304, 308, 311, 315, 331, 334, 356, 357, 364, 381, 390, 402, 405, 409, 414, 418, 423, 424, 433, 449, 460, 494, 499, 544, 605, 661, 687, 733, 739, 777, 790, 806, 810, 833, 835, 858, 867, 875, 879, 880, 881, 913, 924, 934, 948, 967, 969, 975, 993, 997]	1570	[10, 11, 25, 8, 20, 8, 10, 7, 25, 15, 20, 3, 16, 4, 6, 22, 19, 7, 23, 22, 6, 11, 11, 11, 9, 86, 11, 12, 23, 16, 7, 12, 22, 21, 17, 52, 32, 10, 4, 8, 42, 83, 6, 29, 4, 17, 21, 81, 24, 3, 47, 5, 7, 4, 11, 21, 107, 35, 120, 22, 7, 37, 15, 18, 7, 6, 28, 19, 16, 6, 25, 17, 18]	0	[0, 0, 0, 0, 0, 0, 0, 0, 0, 0, 0, 0, 0, 0, 0, 0, 0, 0, 0, 0, 0, 0, 0, 0, 0, 0, 0, 0, 0, 0, 0, 0, 0, 0, 0, 0, 0, 0, 0, 0, 0, 0, 0, 0, 0, 0, 0, 0, 0, 0, 0, 0, 0, 0, 0, 0, 0, 0, 0, 0, 0, 0, 0, 0, 0, 0, 0, 0, 0, 0, 0, 0, 0]
SEC61G--EGFR	chr7:54823472:-	chr7:55231426:+	94	[1, 11, 13, 22, 33, 36, 43, 56, 60, 63, 67, 78, 83, 86, 89, 103, 104, 109, 110, 112, 113, 132, 135, 138, 139, 142, 145, 146, 152, 156, 161, 171, 182, 185, 195, 197, 203, 206, 222, 226, 237, 239, 240, 244, 245, 246, 260, 261, 269, 294, 299, 306, 315, 330, 338, 345, 367, 373, 375, 378, 386, 389, 401, 410, 417, 418, 425, 445, 446, 481, 497, 526, 547, 596, 615, 639, 663, 715, 756, 767, 821, 846, 871,…	978	[14, 12, 4, 5, 7, 3, 3, 3, 8, 9, 7, 4, 5, 9, 5, 5, 4, 3, 21, 3, 8, 6, 5, 4, 4, 11, 4, 4, 8, 6, 4, 3, 5, 3, 5, 6, 12, 5, 12, 27, 3, 15, 3, 6, 3, 7, 4, 12, 18, 43, 5, 5, 3, 7, 13, 3, 10, 5, 53, 3, 10, 23, 4, 3, 6, 5, 8, 5, 82, 8, 39, 6, 7, 4, 23, 4, 5, 5, 3, 120, 27, 4, 6, 11, 6, 7, 11, 10, 5, 4, 3, 3, 4, 10]	35	[0, 2, 0, 0, 0, 0, 0, 0, 0, 1, 1, 0, 0, 0, 0, 0, 0, 0, 0, 0, 0, 0, 0, 0, 0, 0, 0, 0, 0, 0, 1, 0, 0, 0, 0, 0, 2, 0, 0, 0, 0, 2, 0, 0, 0, 0, 0, 0, 0, 0, 0, 0, 0, 0, 0, 0, 0, 0, 2, 0, 0, 0, 0, 0, 1, 1, 0, 1, 3, 2, 3, 0, 1, 0, 2, 0, 0, 1, 0, 4, 1, 0, 0, 0, 1, 1, 0, 1, 0, 0, 0, 0, 0, 1]
CAT--POLDIP3	chr11:34485782:+	chr22:42993743:-	135	[1, 7, 11, 19, 28, 29, 30, 36, 38, 40, 55, 67, 69, 76, 89, 93, 94, 99, 101, 103, 104, 107, 113, 114, 120, 130, 132, 134, 141, 147, 148, 156, 160, 168, 169, 176, 180, 183, 193, 200, 203, 204, 209, 211, 224, 226, 228, 233, 234, 237, 240, 242, 246, 253, 259, 265, 267, 269, 274, 279, 281, 285, 286, 288, 291, 295, 297, 304, 306, 309, 332, 333, 336, 346, 351, 356, 367, 384, 396, 397, 405, 406, 411, 413…	4563	[11, 46, 19, 41, 111, 14, 25, 9, 41, 27, 28, 32, 18, 35, 27, 20, 3, 20, 7, 41, 36, 26, 3, 19, 16, 6, 18, 63, 4, 11, 21, 6, 5, 23, 6, 76, 4, 70, 39, 102, 60, 11, 20, 27, 12, 16, 53, 74, 31, 25, 31, 68, 14, 17, 35, 3, 9, 79, 23, 9, 36, 28, 13, 17, 31, 21, 12, 18, 18, 130, 24, 67, 8, 29, 62, 5, 23, 78, 11, 35, 6, 38, 47, 17, 37, 26, 3, 52, 4, 22, 8, 64, 20, 64, 17, 46, 65, 57, 11, 26, 17, 55, 9, 105…	178	[0, 0, 0, 0, 5, 0, 0, 0, 1, 0, 3, 1, 0, 1, 1, 0, 0, 3, 1, 0, 1, 0, 0, 1, 1, 0, 0, 3, 0, 0, 1, 0, 0, 0, 0, 2, 0, 1, 0, 4, 1, 0, 0, 0, 0, 0, 0, 2, 2, 0, 1, 0, 0, 0, 1, 1, 1, 0, 1, 0, 1, 0, 0, 1, 1, 2, 0, 1, 1, 7, 2, 1, 0, 1, 1, 0, 0, 1, 0, 0, 1, 3, 2, 1, 1, 1, 0, 2, 0, 1, 0, 3, 1, 4, 0, 0, 0, 5, 0, 0, 0, 2, 0, 4, 6, 4, 2, 4, 1, 0, 0, 1, 5, 0, 2, 14, 0, 0, 1, 4, 0, 2, 3, 1, 2, 2, 1, 10, 4, 0, 8, 5, …
STAG1--MSL2	chr3:136323151:-	chr3:135871580:-	94	[6, 9, 13, 20, 24, 26, 30, 33, 45, 49, 55, 61, 63, 67, 71, 82, 87, 99, 100, 103, 109, 112, 124, 126, 132, 143, 144, 152, 158, 173, 186, 191, 192, 207, 212, 213, 234, 236, 239, 240, 246, 253, 272, 288, 296, 297, 311, 315, 330, 333, 381, 415, 416, 429, 436, 447, 504, 511, 517, 521, 523, 527, 553, 556, 573, 575, 590, 597, 604, 680, 693, 766, 784, 870, 872, 875, 879, 881, 884, 888, 893, 909, 910, 913…	2991	[3, 17, 7, 52, 56, 3, 21, 9, 21, 4, 3, 4, 11, 11, 10, 3, 34, 66, 6, 3, 46, 121, 9, 8, 5, 4, 31, 43, 15, 4, 8, 34, 35, 4, 9, 3, 23, 18, 5, 6, 7, 4, 31, 18, 10, 9, 70, 44, 38, 38, 3, 57, 30, 62, 40, 129, 99, 11, 14, 22, 12, 16, 14, 17, 66, 31, 120, 10, 9, 7, 5, 79, 107, 55, 27, 53, 103, 50, 7, 16, 70, 41, 7, 33, 57, 64, 27, 49, 124, 14, 87, 43, 20, 40]	114	[0, 1, 0, 0, 2, 1, 1, 0, 0, 0, 0, 0, 0, 0, 0, 0, 0, 3, 0, 0, 3, 1, 0, 0, 0, 0, 1, 4, 0, 0, 0, 0, 0, 0, 1, 0, 1, 0, 0, 0, 0, 0, 0, 0, 0, 0, 2, 0, 0, 1, 0, 4, 1, 0, 7, 13, 2, 0, 1, 2, 0, 0, 1, 1, 2, 1, 6, 0, 0, 1, 0, 6, 6, 2, 1, 2, 3, 3, 0, 1, 6, 0, 0, 3, 1, 4, 0, 1, 3, 1, 4, 1, 1, 1]
SHOC2--ADD3	chr10:112724819:+	chr10:111860383:+	157	[1, 7, 17, 21, 22, 32, 35, 36, 42, 43, 44, 65, 69, 73, 74, 77, 78, 86, 89, 92, 94, 98, 100, 106, 107, 109, 112, 113, 124, 130, 134, 135, 138, 144, 150, 151, 158, 164, 167, 178, 181, 186, 187, 192, 194, 195, 197, 208, 211, 212, 222, 228, 234, 235, 238, 252, 253, 261, 269, 282, 288, 305, 307, 311, 318, 321, 331, 340, 343, 344, 353, 354, 366, 368, 376, 385, 386, 388, 399, 404, 418, 420, 436, 445, 52…	2242	[3, 5, 4, 4, 9, 60, 3, 3, 3, 4, 21, 12, 6, 5, 4, 3, 11, 10, 4, 3, 36, 34, 4, 3, 3, 25, 4, 3, 4, 5, 3, 28, 3, 11, 4, 5, 5, 3, 12, 27, 7, 7, 34, 67, 63, 9, 8, 19, 4, 3, 5, 6, 14, 7, 4, 10, 4, 7, 4, 7, 3, 19, 6, 25, 13, 3, 3, 8, 3, 20, 3, 4, 20, 4, 12, 34, 4, 9, 3, 3, 3, 7, 7, 22, 38, 3, 5, 101, 29, 62, 6, 61, 5, 17, 3, 3, 5, 4, 5, 28, 15, 7, 3, 3, 24, 4, 25, 14, 24, 82, 78, 6, 3, 17, 11, 8, 7, 6, 6…	120	[0, 0, 0, 1, 1, 0, 0, 0, 0, 0, 0, 1, 0, 0, 0, 0, 0, 0, 0, 0, 1, 0, 0, 0, 0, 2, 0, 0, 1, 0, 0, 1, 0, 0, 0, 0, 0, 0, 0, 1, 1, 0, 3, 1, 6, 0, 0, 1, 0, 0, 0, 0, 0, 0, 0, 0, 0, 0, 0, 0, 0, 1, 0, 0, 0, 0, 0, 0, 0, 0, 0, 0, 2, 1, 2, 0, 0, 0, 0, 0, 0, 1, 1, 1, 10, 0, 0, 3, 1, 2, 0, 3, 0, 0, 0, 0, 1, 0, 0, 2, 2, 1, 0, 1, 0, 0, 2, 2, 1, 8, 8, 0, 0, 0, 0, 0, 2, 0, 0, 3, 0, 0, 0, 0, 0, 0, 0, 1, 9, 0, 0, 0, 0…
DNAJB6--UBE3C	chr7:157160177:+	chr7:157041062:+	153	[3, 7, 11, 12, 17, 18, 20, 34, 43, 50, 52, 53, 55, 57, 58, 61, 77, 86, 96, 98, 126, 127, 128, 129, 130, 131, 133, 136, 137, 139, 143, 146, 147, 148, 150, 153, 162, 163, 167, 168, 170, 176, 177, 190, 193, 197, 198, 202, 205, 213, 228, 235, 236, 237, 244, 260, 279, 287, 294, 301, 305, 306, 317, 319, 321, 329, 334, 335, 365, 373, 378, 379, 382, 404, 412, 414, 416, 417, 419, 483, 484, 487, 493, 504, …	1500	[4, 4, 6, 3, 4, 5, 10, 3, 9, 4, 4, 3, 4, 3, 3, 3, 6, 4, 3, 4, 3, 4, 10, 12, 3, 7, 4, 11, 6, 9, 5, 5, 6, 3, 16, 9, 10, 4, 9, 3, 7, 5, 9, 5, 7, 18, 12, 5, 4, 9, 3, 4, 4, 5, 5, 16, 3, 5, 4, 16, 5, 4, 8, 6, 6, 3, 4, 5, 4, 4, 8, 13, 5, 14, 5, 8, 7, 6, 6, 4, 4, 5, 10, 11, 3, 15, 24, 6, 22, 45, 10, 16, 34, 30, 18, 24, 40, 17, 6, 6, 32, 61, 6, 27, 23, 4, 22, 3, 14, 8, 40, 5, 16, 8, 7, 10, 7, 11, 14, 3, 7…	373	[0, 1, 2, 1, 3, 1, 2, 0, 2, 0, 1, 0, 2, 1, 2, 0, 1, 1, 2, 2, 0, 2, 2, 5, 1, 4, 1, 0, 5, 0, 2, 3, 0, 2, 1, 1, 2, 0, 1, 0, 3, 1, 0, 2, 1, 4, 3, 1, 0, 0, 0, 2, 4, 1, 1, 3, 0, 3, 2, 4, 2, 0, 2, 1, 2, 0, 1, 0, 4, 0, 3, 4, 0, 2, 1, 4, 3, 4, 2, 2, 2, 1, 1, 1, 1, 3, 10, 1, 4, 13, 2, 4, 9, 5, 3, 7, 13, 5, 1, 0, 5, 9, 2, 3, 3, 1, 2, 2, 6, 1, 17, 1, 2, 2, 2, 2, 3, 7, 3, 0, 1, 0, 5, 3, 1, 11, 0, 4, 2, 5, 1, …
PEPD--CHST8	chr19:33892627:-	chr19:34158673:+	67	[1, 4, 6, 17, 27, 44, 57, 76, 87, 92, 96, 106, 137, 138, 145, 155, 172, 186, 201, 203, 214, 220, 235, 241, 253, 265, 286, 288, 291, 306, 317, 321, 328, 331, 332, 338, 362, 379, 383, 384, 385, 386, 409, 413, 415, 468, 470, 483, 540, 560, 589, 592, 610, 617, 648, 673, 881, 888, 890, 891, 894, 933, 941, 949, 957, 976, 982]	1045	[3, 26, 13, 13, 25, 21, 8, 16, 21, 5, 16, 14, 11, 13, 26, 4, 30, 21, 13, 9, 11, 14, 50, 19, 6, 6, 11, 8, 35, 6, 22, 18, 58, 14, 13, 19, 33, 8, 17, 8, 11, 9, 9, 20, 6, 18, 9, 13, 4, 14, 21, 6, 4, 6, 25, 46, 20, 5, 5, 16, 6, 15, 30, 16, 5, 19, 3]	7	[0, 0, 0, 0, 0, 0, 0, 0, 0, 0, 0, 0, 0, 0, 0, 0, 0, 0, 0, 1, 0, 0, 0, 0, 0, 0, 0, 0, 0, 0, 0, 0, 0, 0, 0, 0, 0, 0, 0, 0, 0, 0, 1, 0, 0, 0, 0, 0, 0, 0, 1, 0, 0, 0, 1, 1, 0, 0, 1, 0, 0, 0, 1, 0, 0, 0, 0]
IKZF4--DGKA	chr12:56420825:+	chr12:56345407:+	230	[2, 3, 8, 11, 12, 16, 19, 26, 30, 31, 38, 39, 42, 43, 44, 47, 48, 49, 55, 59, 60, 62, 65, 71, 74, 75, 76, 77, 78, 79, 81, 89, 92, 97, 98, 100, 101, 102, 107, 108, 109, 115, 131, 138, 139, 140, 151, 158, 159, 162, 174, 177, 181, 182, 183, 198, 201, 211, 214, 217, 218, 236, 238, 240, 244, 245, 246, 250, 251, 263, 269, 272, 286, 287, 288, 289, 293, 297, 298, 315, 317, 321, 322, 326, 330, 331, 332, 3…	11348	[12, 31, 50, 52, 47, 42, 8, 15, 58, 6, 20, 23, 74, 17, 4, 38, 38, 25, 8, 12, 65, 14, 76, 21, 16, 30, 4, 34, 20, 6, 56, 33, 51, 18, 43, 49, 4, 13, 5, 18, 26, 8, 43, 25, 83, 10, 46, 46, 38, 27, 60, 19, 25, 8, 9, 4, 39, 49, 31, 14, 113, 7, 78, 77, 119, 38, 10, 7, 67, 15, 48, 12, 6, 54, 15, 23, 92, 49, 110, 10, 21, 130, 13, 17, 34, 125, 16, 10, 14, 5, 29, 46, 10, 26, 24, 35, 17, 33, 43, 25, 117, 9, 4…	510	[0, 1, 1, 0, 0, 1, 0, 0, 1, 0, 1, 0, 1, 0, 0, 0, 0, 1, 0, 0, 0, 0, 1, 0, 0, 0, 0, 1, 0, 0, 0, 2, 2, 1, 1, 0, 1, 0, 0, 0, 0, 0, 0, 1, 1, 0, 1, 2, 0, 2, 4, 1, 0, 0, 0, 0, 2, 2, 1, 0, 2, 0, 3, 1, 0, 0, 0, 0, 0, 0, 0, 0, 0, 1, 0, 0, 1, 2, 3, 0, 0, 4, 0, 0, 0, 4, 0, 0, 0, 0, 0, 2, 0, 0, 2, 0, 0, 1, 2, 0, 2, 0, 4, 6, 5, 1, 1, 3, 1, 3, 11, 6, 3, 1, 1, 0, 5, 0, 2, 3, 6, 2, 2, 0, 4, 0, 7, 3, 1, 0, 1, 4, 4…
TSPAN14--FAM213A	chr10:82269227:+	chr10:82185622:+	152	[2, 9, 17, 20, 22, 25, 27, 29, 32, 37, 39, 41, 42, 50, 52, 54, 56, 63, 64, 67, 69, 70, 71, 78, 81, 83, 94, 98, 99, 101, 104, 107, 109, 114, 126, 131, 136, 140, 143, 149, 151, 157, 158, 163, 173, 176, 177, 178, 184, 186, 193, 196, 198, 204, 212, 215, 219, 228, 236, 237, 238, 246, 249, 253, 260, 261, 269, 283, 284, 288, 289, 291, 306, 321, 330, 336, 345, 348, 389, 391, 402, 404, 406, 409, 411, 415,…	3778	[32, 40, 7, 16, 19, 25, 30, 7, 3, 3, 9, 13, 38, 10, 18, 3, 17, 3, 67, 10, 19, 14, 20, 55, 59, 19, 44, 23, 5, 3, 4, 7, 11, 11, 44, 14, 39, 16, 43, 3, 17, 5, 60, 21, 21, 12, 68, 17, 24, 7, 13, 42, 26, 14, 31, 3, 3, 23, 5, 12, 6, 5, 68, 18, 60, 41, 5, 50, 4, 36, 8, 35, 30, 41, 4, 47, 12, 7, 109, 10, 12, 19, 15, 5, 72, 62, 18, 34, 18, 12, 3, 40, 29, 7, 9, 105, 4, 38, 16, 95, 8, 26, 53, 51, 16, 20, 12…	150	[0, 0, 0, 1, 0, 1, 0, 0, 0, 0, 1, 1, 1, 0, 1, 0, 0, 0, 0, 0, 0, 0, 0, 2, 1, 0, 0, 1, 0, 0, 1, 0, 0, 1, 1, 0, 0, 1, 1, 0, 0, 0, 2, 1, 0, 0, 2, 1, 0, 1, 0, 1, 0, 0, 1, 0, 0, 0, 0, 0, 0, 0, 0, 0, 2, 1, 0, 0, 0, 2, 0, 1, 0, 2, 0, 1, 1, 0, 0, 0, 0, 0, 0, 0, 7, 5, 3, 1, 1, 2, 1, 5, 1, 0, 0, 6, 0, 0, 0, 4, 0, 1, 6, 0, 0, 1, 0, 0, 0, 1, 3, 0, 3, 0, 0, 2, 3, 3, 0, 0, 1, 6, 2, 0, 0, 1, 4, 2, 1, 3, 1, 0, 1,…
PSMD4--S100A10	chr1:151234777:+	chr1:151955800:-	659	[3, 4, 7, 8, 10, 12, 14, 15, 16, 17, 18, 20, 21, 24, 26, 27, 28, 29, 30, 31, 33, 34, 35, 36, 37, 39, 40, 41, 42, 43, 44, 45, 48, 49, 51, 52, 53, 54, 55, 56, 57, 58, 59, 60, 61, 62, 66, 67, 68, 70, 76, 78, 79, 82, 84, 85, 86, 87, 88, 89, 90, 91, 92, 93, 94, 95, 96, 97, 99, 101, 102, 103, 104, 105, 106, 107, 108, 110, 111, 112, 113, 115, 118, 120, 124, 125, 127, 129, 130, 131, 134, 135, 137, 138, 1…	53611	[41, 56, 3, 108, 45, 125, 18, 103, 58, 105, 27, 36, 118, 112, 68, 22, 111, 125, 105, 35, 127, 111, 121, 84, 135, 35, 70, 109, 4, 94, 107, 99, 111, 61, 116, 31, 71, 32, 37, 36, 47, 115, 33, 86, 15, 119, 56, 6, 4, 45, 127, 64, 132, 44, 110, 108, 83, 108, 115, 128, 36, 135, 40, 107, 115, 108, 9, 137, 122, 5, 3, 113, 113, 60, 54, 12, 3, 119, 4, 25, 119, 115, 112, 125, 131, 17, 109, 129, 130, 113, 120…	4086	[0, 0, 0, 3, 1, 7, 1, 3, 1, 11, 1, 0, 6, 9, 2, 0, 3, 3, 4, 1, 5, 3, 10, 4, 10, 0, 3, 4, 0, 1, 2, 0, 1, 3, 4, 0, 0, 2, 1, 2, 0, 0, 0, 0, 0, 13, 0, 0, 0, 0, 5, 4, 3, 2, 9, 3, 1, 5, 4, 8, 2, 6, 2, 1, 2, 7, 0, 5, 9, 1, 0, 6, 6, 0, 3, 0, 0, 2, 0, 1, 3, 2, 6, 6, 10, 0, 1, 12, 2, 10, 4, 5, 0, 3, 2, 0, 4, 0, 9, 8, 1, 8, 1, 9, 3, 2, 1, 3, 1, 0, 5, 10, 0, 4, 6, 0, 3, 0, 0, 7, 12, 1, 2, 0, 2, 1, 3, 5, 1, 0,…
C6orf62--FAM65B	chr6:24716376:-	chr6:24818853:-	348	[3, 4, 5, 7, 11, 12, 13, 15, 16, 18, 19, 21, 23, 25, 26, 27, 28, 29, 30, 33, 34, 35, 36, 39, 41, 42, 43, 45, 46, 48, 50, 52, 53, 54, 55, 56, 57, 58, 60, 61, 63, 64, 66, 68, 69, 70, 71, 73, 75, 78, 79, 82, 83, 84, 86, 87, 88, 89, 92, 93, 96, 99, 100, 102, 103, 108, 109, 112, 113, 124, 128, 129, 130, 131, 135, 136, 139, 141, 144, 145, 146, 147, 151, 152, 153, 155, 156, 158, 159, 161, 164, 168, 172,…	8235	[10, 12, 17, 11, 34, 14, 4, 21, 26, 5, 54, 15, 19, 34, 9, 52, 18, 40, 14, 3, 13, 13, 4, 15, 18, 19, 21, 26, 5, 25, 21, 27, 62, 7, 20, 14, 19, 21, 19, 22, 6, 5, 4, 7, 70, 19, 19, 5, 21, 24, 31, 30, 31, 4, 54, 25, 23, 6, 29, 26, 30, 45, 4, 15, 44, 34, 4, 7, 14, 7, 8, 10, 25, 34, 12, 10, 21, 9, 16, 21, 8, 5, 9, 8, 16, 10, 4, 18, 21, 14, 19, 4, 38, 11, 5, 6, 35, 56, 33, 5, 19, 11, 27, 31, 27, 26, 21,…	43	[0, 0, 0, 0, 0, 0, 0, 0, 0, 0, 0, 0, 0, 0, 0, 0, 0, 0, 0, 0, 0, 0, 0, 0, 0, 0, 0, 0, 0, 0, 0, 0, 0, 0, 1, 0, 0, 0, 0, 0, 0, 0, 0, 0, 0, 0, 0, 0, 0, 0, 0, 0, 0, 0, 0, 0, 0, 0, 1, 1, 0, 0, 0, 1, 0, 0, 0, 0, 0, 0, 0, 1, 0, 0, 0, 0, 0, 0, 0, 0, 0, 0, 0, 0, 0, 0, 0, 0, 0, 0, 0, 0, 0, 0, 0, 0, 0, 0, 0, 0, 0, 0, 0, 0, 0, 0, 0, 0, 0, 0, 0, 0, 0, 0, 0, 0, 0, 0, 0, 0, 0, 1, 0, 0, 1, 0, 0, 0, 0, 0, 0, 0, 0,…
CEP85L--JAK2	chr6:118886692:-	chr9:4985940:+	59	[3, 4, 5, 6, 10, 23, 30, 76, 86, 87, 97, 101, 107, 139, 143, 164, 172, 203, 209, 230, 254, 258, 261, 283, 295, 298, 400, 409, 410, 419, 423, 437, 481, 483, 554, 574, 601, 607, 649, 719, 761, 799, 839, 863, 880, 889, 897, 910, 913, 914, 917, 921, 937, 957, 958, 962, 978, 998, 999]	1216	[21, 26, 3, 15, 4, 7, 13, 14, 10, 19, 10, 6, 3, 19, 69, 5, 52, 4, 13, 50, 27, 12, 21, 34, 22, 53, 9, 12, 5, 33, 7, 3, 123, 16, 6, 19, 13, 32, 5, 9, 3, 7, 3, 14, 26, 18, 28, 31, 38, 40, 15, 5, 5, 24, 3, 29, 61, 31, 11]	87	[0, 0, 0, 2, 0, 1, 1, 0, 0, 2, 1, 0, 0, 1, 3, 1, 3, 0, 0, 1, 1, 0, 2, 1, 0, 2, 1, 2, 1, 4, 2, 0, 10, 1, 0, 3, 0, 4, 0, 1, 0, 0, 0, 2, 3, 4, 0, 1, 2, 5, 2, 0, 0, 3, 0, 1, 8, 4, 1]
DIS3L2--SP100	chr2:232826475:+	chr2:231307652:+	385	[2, 6, 9, 10, 12, 13, 14, 15, 16, 17, 18, 20, 21, 25, 26, 27, 28, 30, 32, 33, 34, 35, 37, 38, 39, 40, 41, 42, 44, 45, 48, 49, 54, 55, 56, 58, 59, 60, 64, 65, 66, 67, 68, 69, 70, 71, 74, 75, 76, 77, 79, 82, 83, 84, 85, 86, 89, 92, 96, 97, 98, 101, 102, 103, 104, 106, 107, 108, 110, 111, 112, 113, 115, 117, 125, 126, 128, 130, 131, 133, 135, 136, 139, 140, 143, 146, 147, 148, 149, 150, 152, 155, 15…	16370	[59, 8, 50, 55, 35, 22, 39, 21, 49, 16, 83, 44, 9, 35, 7, 44, 40, 30, 88, 30, 45, 5, 26, 62, 18, 27, 20, 92, 84, 62, 31, 62, 9, 17, 35, 80, 54, 44, 20, 28, 14, 30, 51, 19, 47, 9, 18, 26, 6, 22, 17, 35, 33, 20, 77, 14, 4, 34, 71, 32, 54, 29, 22, 27, 33, 7, 19, 31, 4, 3, 57, 44, 9, 4, 66, 79, 58, 14, 70, 41, 28, 93, 88, 50, 75, 26, 15, 60, 36, 4, 22, 27, 84, 7, 46, 54, 54, 44, 6, 16, 16, 72, 78, 47…	1154	[3, 0, 0, 0, 1, 2, 0, 0, 0, 0, 4, 1, 0, 1, 0, 1, 0, 3, 2, 1, 2, 0, 2, 1, 2, 0, 2, 7, 1, 1, 1, 2, 0, 1, 0, 2, 0, 1, 0, 1, 0, 0, 2, 0, 1, 0, 0, 1, 0, 0, 0, 0, 3, 0, 0, 0, 0, 4, 2, 1, 0, 0, 2, 1, 0, 1, 2, 4, 0, 0, 1, 1, 1, 1, 2, 4, 4, 0, 3, 3, 3, 2, 3, 0, 3, 1, 0, 3, 3, 0, 0, 1, 4, 0, 1, 1, 1, 2, 0, 0, 0, 4, 1, 0, 1, 1, 2, 2, 1, 0, 4, 0, 1, 7, 0, 3, 2, 3, 0, 0, 0, 3, 1, 0, 3, 0, 2, 1, 2, 8, 0, 0, 0,…
DNAJA3--ZDHHC16	chr16:4498849:+	chr10:99211428:+	80	[2, 6, 16, 25, 36, 43, 45, 51, 63, 65, 82, 87, 89, 98, 109, 115, 125, 127, 134, 136, 139, 144, 155, 158, 168, 169, 182, 192, 201, 206, 224, 234, 239, 246, 314, 331, 345, 349, 399, 401, 414, 420, 422, 436, 478, 549, 570, 595, 607, 615, 628, 637, 678, 683, 700, 709, 719, 808, 869, 874, 884, 886, 895, 901, 904, 908, 919, 940, 947, 948, 950, 955, 964, 967, 978, 981, 987, 989, 992, 999]	2968	[63, 38, 16, 3, 5, 8, 8, 40, 28, 13, 3, 8, 20, 21, 31, 3, 19, 8, 40, 12, 7, 11, 30, 60, 11, 30, 20, 7, 4, 36, 6, 27, 54, 10, 55, 37, 33, 27, 25, 4, 20, 38, 46, 18, 69, 14, 108, 85, 41, 30, 63, 88, 37, 40, 137, 58, 22, 19, 13, 54, 7, 127, 27, 84, 88, 43, 42, 3, 19, 88, 42, 3, 99, 33, 56, 113, 51, 14, 122, 26]	141	[2, 1, 0, 0, 0, 0, 0, 1, 0, 0, 1, 0, 0, 0, 0, 0, 2, 0, 0, 1, 0, 0, 2, 2, 0, 0, 0, 0, 0, 0, 0, 1, 0, 0, 1, 0, 0, 1, 0, 0, 1, 1, 3, 0, 4, 0, 9, 4, 4, 3, 6, 3, 5, 1, 17, 5, 1, 0, 0, 5, 1, 6, 2, 3, 2, 6, 2, 0, 2, 5, 0, 0, 6, 0, 5, 4, 1, 3, 4, 2]
MACF1--AKIRIN1	chr1:39723700:+	chr1:39463843:+	132	[2, 6, 8, 14, 17, 18, 21, 23, 25, 30, 31, 41, 42, 43, 51, 59, 61, 65, 66, 68, 73, 76, 77, 79, 81, 88, 89, 94, 96, 98, 103, 113, 121, 130, 133, 134, 141, 146, 147, 156, 161, 162, 164, 166, 173, 174, 191, 192, 198, 199, 202, 205, 207, 208, 222, 238, 246, 252, 269, 272, 281, 282, 283, 303, 307, 321, 329, 335, 336, 345, 351, 353, 372, 373, 374, 377, 391, 402, 404, 406, 411, 413, 415, 416, 418, 419, 4…	5132	[58, 113, 56, 37, 20, 41, 70, 4, 52, 10, 11, 64, 3, 33, 48, 6, 53, 31, 31, 48, 73, 77, 3, 78, 70, 40, 33, 4, 5, 63, 39, 36, 20, 40, 6, 4, 15, 29, 13, 4, 5, 132, 33, 120, 21, 3, 63, 59, 17, 24, 73, 19, 18, 4, 45, 65, 18, 54, 3, 16, 45, 64, 52, 37, 47, 28, 7, 24, 14, 32, 6, 15, 29, 86, 9, 112, 4, 6, 77, 108, 85, 14, 26, 21, 38, 8, 14, 47, 9, 10, 26, 28, 17, 6, 17, 106, 61, 4, 63, 104, 6, 44, 54, 11…	223	[2, 0, 1, 1, 0, 0, 0, 0, 2, 0, 0, 0, 0, 0, 2, 0, 0, 0, 2, 2, 3, 2, 0, 6, 1, 0, 1, 0, 0, 3, 1, 0, 2, 0, 0, 0, 0, 0, 0, 0, 2, 4, 1, 5, 1, 0, 1, 2, 1, 0, 2, 1, 2, 1, 0, 2, 0, 0, 0, 0, 1, 1, 0, 2, 2, 0, 1, 2, 0, 2, 0, 0, 2, 1, 0, 4, 0, 0, 3, 3, 5, 1, 1, 2, 5, 0, 0, 5, 0, 1, 1, 1, 1, 0, 2, 7, 2, 0, 0, 6, 0, 2, 2, 11, 1, 13, 6, 0, 0, 2, 1, 0, 1, 0, 0, 1, 0, 15, 3, 1, 4, 9, 2, 9, 3, 2, 10, 4, 1, 0, 0, 0]
NFIX--RAD23A	chr19:13189549:+	chr19:13058662:+	208	[2, 5, 13, 14, 16, 17, 18, 24, 28, 29, 30, 32, 33, 34, 37, 38, 39, 42, 43, 49, 51, 53, 54, 55, 56, 58, 59, 62, 64, 65, 69, 71, 76, 77, 81, 82, 83, 85, 88, 89, 92, 97, 98, 100, 101, 107, 121, 127, 133, 140, 143, 145, 146, 147, 155, 157, 159, 161, 175, 179, 180, 181, 182, 183, 188, 192, 193, 194, 197, 199, 200, 210, 217, 218, 220, 222, 224, 235, 237, 240, 244, 245, 246, 251, 253, 256, 267, 269, 272…	5678	[51, 44, 31, 25, 21, 6, 19, 15, 5, 17, 39, 30, 38, 19, 16, 9, 5, 72, 13, 5, 25, 12, 22, 24, 34, 11, 12, 7, 35, 11, 7, 29, 20, 24, 53, 28, 16, 43, 16, 4, 13, 49, 8, 50, 27, 16, 3, 35, 4, 4, 65, 10, 64, 14, 19, 6, 11, 13, 10, 29, 9, 70, 9, 24, 16, 19, 82, 25, 42, 5, 22, 19, 25, 12, 29, 21, 3, 68, 25, 60, 7, 3, 7, 16, 17, 69, 4, 24, 16, 45, 18, 7, 9, 16, 17, 20, 6, 26, 5, 123, 73, 18, 126, 3, 24, 12…	155	[0, 0, 0, 0, 0, 0, 0, 0, 0, 0, 1, 1, 0, 0, 0, 0, 1, 1, 1, 0, 0, 1, 0, 0, 1, 0, 0, 0, 1, 0, 1, 0, 1, 0, 0, 0, 0, 1, 0, 0, 1, 2, 0, 2, 0, 0, 0, 1, 0, 0, 2, 0, 0, 0, 0, 0, 0, 0, 0, 0, 0, 0, 0, 0, 0, 0, 2, 1, 0, 0, 0, 0, 0, 1, 0, 0, 0, 0, 0, 1, 0, 0, 1, 0, 0, 0, 0, 0, 0, 0, 1, 0, 0, 0, 0, 0, 0, 1, 0, 6, 3, 1, 0, 0, 0, 0, 0, 2, 0, 0, 1, 0, 0, 1, 0, 2, 0, 0, 1, 0, 2, 0, 0, 1, 0, 0, 2, 2, 2, 1, 0, 0, 0,…
CDKAL1--C6orf89	chr6:20548936:+	chr6:36862280:+	156	[2, 3, 4, 6, 7, 13, 18, 19, 23, 24, 27, 29, 33, 38, 39, 41, 42, 43, 44, 45, 46, 48, 50, 51, 53, 63, 68, 75, 76, 78, 90, 96, 102, 108, 112, 125, 128, 137, 146, 149, 150, 157, 163, 169, 172, 177, 181, 184, 186, 199, 200, 201, 202, 205, 211, 212, 214, 222, 227, 234, 235, 236, 238, 239, 250, 251, 260, 262, 266, 267, 269, 279, 283, 289, 298, 304, 313, 315, 316, 321, 326, 329, 330, 331, 332, 334, 335, …	4817	[48, 3, 17, 30, 3, 23, 12, 38, 16, 38, 12, 20, 5, 8, 10, 34, 25, 14, 110, 64, 4, 101, 4, 7, 38, 3, 7, 25, 5, 52, 3, 11, 16, 21, 5, 26, 60, 11, 7, 15, 43, 7, 29, 30, 3, 29, 35, 50, 15, 25, 38, 11, 31, 8, 27, 13, 21, 11, 11, 17, 7, 45, 32, 122, 16, 51, 33, 120, 13, 6, 6, 55, 5, 11, 100, 52, 79, 38, 90, 3, 57, 55, 25, 17, 16, 41, 24, 46, 20, 10, 83, 29, 40, 16, 23, 52, 121, 25, 40, 28, 3, 3, 11, 28,…	140	[1, 0, 0, 2, 0, 0, 0, 0, 0, 2, 0, 0, 0, 0, 0, 0, 0, 0, 1, 0, 0, 0, 0, 0, 0, 0, 0, 0, 0, 0, 0, 0, 0, 0, 0, 0, 3, 0, 0, 0, 1, 0, 1, 0, 0, 0, 1, 1, 0, 0, 1, 1, 1, 0, 0, 0, 0, 0, 0, 0, 0, 0, 1, 5, 0, 0, 1, 11, 0, 0, 0, 0, 0, 0, 3, 1, 1, 0, 0, 0, 2, 1, 0, 0, 0, 0, 1, 1, 0, 0, 1, 1, 0, 1, 2, 0, 4, 0, 2, 1, 0, 0, 0, 1, 1, 1, 0, 0, 6, 5, 0, 0, 1, 0, 0, 2, 0, 1, 7, 1, 3, 0, 0, 3, 0, 0, 2, 0, 1, 0, 2, 3, 2…
SMCHD1--DLGAP1	chr18:2673362:+	chr18:3742512:-	294	[2, 3, 4, 7, 8, 10, 11, 12, 14, 20, 21, 22, 24, 26, 27, 30, 31, 32, 36, 37, 39, 42, 43, 45, 47, 48, 49, 50, 52, 54, 55, 56, 57, 58, 60, 61, 62, 64, 65, 66, 74, 80, 81, 82, 83, 85, 88, 91, 93, 96, 97, 98, 99, 100, 102, 103, 107, 108, 112, 113, 114, 115, 124, 127, 131, 132, 136, 138, 139, 140, 141, 142, 143, 144, 145, 147, 148, 152, 154, 155, 158, 159, 160, 163, 164, 166, 169, 172, 173, 177, 178, 1…	15540	[51, 10, 62, 24, 47, 46, 3, 16, 15, 60, 50, 35, 73, 78, 10, 19, 83, 89, 9, 61, 89, 23, 43, 23, 3, 62, 21, 15, 51, 5, 21, 5, 112, 36, 7, 68, 11, 64, 38, 33, 123, 17, 55, 68, 20, 23, 60, 40, 84, 58, 30, 30, 35, 10, 25, 6, 5, 13, 5, 14, 27, 25, 63, 126, 32, 24, 112, 4, 113, 124, 10, 128, 8, 46, 47, 8, 117, 52, 102, 13, 91, 37, 55, 136, 7, 123, 44, 83, 12, 6, 90, 117, 10, 17, 25, 53, 47, 43, 68, 99, …	1036	[1, 0, 1, 0, 2, 0, 0, 1, 1, 0, 1, 1, 1, 2, 1, 0, 6, 0, 1, 0, 3, 2, 2, 1, 0, 1, 0, 1, 3, 0, 0, 0, 3, 1, 0, 2, 0, 2, 0, 1, 2, 1, 0, 1, 0, 1, 2, 0, 0, 2, 1, 0, 0, 0, 1, 0, 0, 0, 0, 0, 0, 1, 2, 7, 0, 0, 6, 0, 4, 4, 0, 14, 0, 2, 2, 0, 6, 1, 5, 1, 4, 0, 0, 5, 0, 6, 1, 2, 0, 0, 1, 3, 1, 0, 1, 2, 3, 1, 2, 3, 0, 1, 3, 4, 1, 7, 1, 0, 0, 1, 1, 3, 1, 2, 0, 1, 0, 0, 2, 0, 2, 1, 0, 2, 0, 0, 1, 1, 1, 4, 0, 0, 0…
CD9--PBXIP1	chr12:6309731:+	chr1:154917593:-	179	[2, 7, 12, 16, 17, 19, 20, 24, 25, 26, 30, 33, 34, 39, 41, 43, 45, 47, 54, 57, 60, 61, 65, 66, 69, 71, 73, 75, 79, 82, 86, 88, 93, 94, 109, 112, 113, 115, 127, 135, 144, 149, 152, 155, 158, 161, 167, 168, 169, 170, 174, 177, 178, 179, 180, 184, 185, 189, 192, 200, 205, 210, 217, 218, 222, 224, 238, 240, 245, 246, 250, 252, 262, 272, 274, 283, 288, 289, 306, 309, 311, 312, 318, 321, 329, 330, 331,…	6980	[29, 4, 21, 25, 8, 29, 17, 8, 33, 25, 30, 16, 7, 13, 20, 35, 37, 47, 82, 42, 39, 30, 26, 25, 36, 20, 55, 16, 8, 31, 27, 51, 35, 17, 8, 15, 13, 53, 21, 39, 53, 16, 24, 25, 77, 5, 10, 9, 11, 47, 18, 62, 27, 15, 31, 15, 15, 53, 20, 3, 10, 8, 54, 81, 21, 4, 56, 66, 33, 11, 18, 41, 10, 22, 60, 8, 22, 54, 10, 114, 108, 122, 40, 23, 83, 21, 44, 17, 99, 20, 11, 49, 26, 100, 42, 45, 7, 44, 41, 21, 23, 5, …	284	[0, 0, 1, 0, 0, 1, 1, 0, 0, 0, 1, 1, 0, 0, 0, 1, 0, 1, 1, 0, 0, 0, 1, 3, 1, 1, 2, 0, 0, 1, 0, 0, 1, 1, 0, 0, 0, 1, 2, 1, 0, 0, 0, 0, 1, 1, 0, 1, 0, 1, 2, 0, 0, 0, 1, 1, 0, 0, 1, 0, 1, 0, 1, 1, 0, 0, 0, 1, 0, 0, 0, 0, 0, 0, 0, 0, 0, 1, 0, 9, 1, 4, 0, 0, 3, 1, 1, 0, 2, 0, 0, 2, 0, 1, 5, 2, 0, 1, 0, 0, 2, 1, 0, 0, 1, 2, 2, 2, 0, 2, 3, 4, 6, 1, 3, 1, 5, 2, 3, 1, 2, 2, 0, 2, 1, 1, 2, 0, 0, 3, 0, 2, 3,…
SCAMP2--SCAPER	chr15:75137814:-	chr15:76668652:-	202	[2, 4, 5, 7, 9, 11, 17, 22, 23, 26, 27, 29, 30, 34, 36, 40, 41, 43, 44, 48, 51, 53, 54, 57, 59, 62, 63, 70, 71, 74, 75, 76, 77, 84, 86, 87, 88, 89, 92, 94, 101, 105, 107, 109, 111, 113, 115, 118, 125, 128, 143, 144, 146, 153, 155, 156, 160, 161, 163, 164, 165, 169, 173, 174, 175, 176, 192, 193, 198, 203, 205, 209, 210, 216, 217, 222, 228, 233, 235, 236, 237, 238, 239, 245, 246, 265, 267, 271, 279…	7477	[22, 20, 4, 27, 35, 8, 17, 43, 6, 105, 26, 87, 39, 75, 7, 46, 13, 52, 32, 33, 59, 20, 35, 10, 12, 11, 35, 40, 14, 59, 10, 28, 26, 4, 77, 3, 32, 30, 21, 65, 18, 5, 20, 17, 123, 18, 6, 125, 127, 17, 6, 27, 39, 3, 10, 3, 41, 39, 42, 30, 8, 78, 49, 3, 9, 58, 55, 70, 66, 7, 80, 8, 28, 7, 44, 3, 25, 27, 43, 127, 14, 44, 73, 38, 11, 3, 12, 88, 24, 73, 66, 9, 18, 26, 22, 16, 20, 90, 36, 79, 7, 26, 6, 6, …	251	[1, 1, 0, 0, 0, 2, 1, 0, 1, 2, 0, 1, 0, 2, 0, 2, 0, 0, 3, 0, 1, 1, 0, 0, 0, 0, 0, 2, 1, 1, 0, 0, 0, 0, 1, 0, 0, 2, 1, 1, 0, 0, 0, 0, 4, 0, 0, 3, 3, 1, 1, 0, 0, 0, 0, 0, 0, 0, 0, 0, 0, 3, 0, 0, 1, 1, 0, 0, 1, 0, 1, 0, 0, 0, 0, 0, 0, 0, 0, 4, 0, 0, 1, 0, 1, 0, 0, 3, 0, 1, 1, 0, 0, 0, 0, 0, 1, 0, 0, 1, 1, 0, 1, 1, 0, 0, 0, 0, 0, 0, 0, 0, 1, 0, 2, 0, 2, 1, 1, 0, 4, 1, 0, 2, 1, 0, 0, 0, 4, 4, 1, 2, 0,…
AFTPH--C1D	chr2:64800202:+	chr2:68274451:-	164	[2, 7, 8, 14, 15, 17, 18, 19, 21, 23, 31, 32, 34, 35, 36, 38, 40, 41, 43, 46, 51, 53, 57, 59, 61, 64, 67, 68, 70, 76, 90, 93, 101, 103, 105, 107, 112, 115, 147, 153, 161, 162, 163, 168, 170, 171, 172, 174, 177, 179, 180, 183, 184, 191, 204, 206, 209, 210, 223, 226, 227, 228, 234, 236, 238, 239, 240, 256, 260, 267, 268, 270, 279, 283, 295, 307, 311, 313, 318, 326, 335, 339, 345, 351, 353, 357, 360…	6932	[20, 113, 20, 41, 102, 8, 3, 59, 20, 74, 3, 120, 41, 3, 6, 35, 3, 42, 34, 5, 44, 17, 66, 75, 105, 89, 43, 7, 71, 18, 27, 62, 37, 99, 13, 12, 3, 3, 34, 93, 46, 56, 13, 4, 58, 3, 35, 77, 72, 43, 14, 5, 46, 39, 78, 18, 20, 67, 118, 120, 11, 71, 8, 4, 24, 40, 16, 115, 96, 4, 99, 115, 8, 3, 29, 20, 12, 92, 50, 67, 6, 17, 109, 57, 14, 36, 72, 9, 103, 45, 46, 25, 25, 4, 52, 49, 15, 42, 3, 50, 26, 30, 26…	148	[0, 1, 0, 2, 3, 0, 0, 1, 0, 0, 0, 3, 1, 0, 0, 0, 0, 0, 0, 0, 0, 0, 0, 0, 1, 1, 0, 0, 1, 0, 1, 0, 1, 3, 0, 1, 1, 0, 0, 1, 0, 1, 1, 0, 0, 0, 1, 1, 0, 0, 0, 0, 1, 1, 1, 0, 0, 0, 2, 0, 0, 1, 0, 0, 1, 1, 0, 1, 1, 0, 1, 0, 0, 0, 0, 0, 1, 1, 1, 0, 0, 0, 5, 3, 0, 0, 0, 0, 2, 2, 0, 0, 0, 0, 0, 1, 0, 3, 0, 1, 3, 3, 0, 5, 3, 0, 0, 0, 0, 0, 2, 0, 1, 2, 4, 0, 4, 1, 0, 4, 9, 1, 2, 2, 0, 1, 0, 1, 0, 4, 1, 0, 1,…
ZNF385B--CWC22	chr2:180725828:-	chr2:180858181:-	100	[2, 11, 14, 27, 30, 39, 45, 59, 76, 82, 87, 100, 101, 103, 107, 109, 112, 113, 135, 138, 149, 156, 167, 170, 171, 176, 189, 200, 202, 208, 210, 211, 212, 220, 225, 245, 246, 261, 283, 288, 290, 304, 306, 321, 323, 327, 333, 338, 340, 343, 344, 345, 360, 362, 364, 399, 400, 406, 416, 419, 429, 477, 513, 564, 569, 571, 572, 585, 591, 604, 607, 610, 611, 616, 629, 639, 663, 678, 681, 784, 815, 843, …	3689	[19, 19, 20, 32, 50, 39, 31, 17, 21, 44, 21, 12, 17, 12, 19, 14, 20, 6, 40, 16, 40, 9, 4, 62, 13, 54, 3, 9, 23, 106, 41, 17, 12, 6, 4, 34, 3, 126, 42, 8, 64, 7, 17, 5, 49, 9, 32, 52, 33, 16, 23, 24, 69, 34, 6, 19, 22, 63, 7, 53, 110, 21, 32, 115, 103, 125, 118, 14, 77, 29, 58, 68, 13, 112, 14, 60, 129, 9, 25, 44, 21, 45, 5, 15, 4, 14, 82, 29, 66, 39, 6, 3, 60, 59, 68, 19, 18, 21, 94, 56]	182	[0, 1, 0, 0, 0, 1, 1, 0, 0, 0, 1, 1, 0, 1, 0, 0, 1, 0, 1, 0, 1, 0, 1, 0, 0, 4, 0, 1, 2, 1, 3, 0, 1, 0, 0, 0, 0, 6, 1, 0, 1, 1, 0, 0, 0, 0, 1, 3, 0, 0, 1, 2, 1, 2, 0, 0, 1, 2, 1, 4, 7, 3, 5, 7, 5, 9, 10, 0, 3, 2, 5, 2, 1, 13, 2, 4, 7, 0, 1, 2, 1, 4, 0, 1, 0, 1, 2, 4, 5, 0, 0, 0, 2, 1, 6, 4, 1, 1, 8, 4]
CLK1--ALS2CR12	chr2:201721405:-	chr2:202173968:-	305	[2, 7, 8, 11, 12, 13, 15, 18, 19, 20, 22, 23, 24, 25, 26, 28, 33, 35, 38, 40, 42, 44, 45, 49, 50, 51, 52, 55, 56, 58, 59, 61, 62, 65, 67, 68, 70, 71, 75, 77, 78, 81, 84, 88, 89, 92, 93, 97, 98, 100, 102, 108, 115, 124, 127, 133, 134, 135, 136, 139, 140, 141, 143, 146, 147, 148, 152, 155, 156, 158, 159, 160, 161, 162, 163, 164, 166, 168, 169, 171, 172, 174, 175, 176, 178, 179, 181, 182, 184, 185, …	19242	[15, 31, 4, 22, 56, 76, 54, 62, 26, 5, 89, 37, 10, 26, 67, 3, 36, 35, 9, 31, 52, 33, 54, 18, 119, 15, 7, 54, 5, 67, 62, 121, 3, 4, 24, 90, 47, 8, 34, 21, 3, 34, 110, 35, 73, 48, 113, 59, 127, 13, 18, 17, 28, 111, 10, 114, 3, 120, 54, 12, 3, 12, 130, 27, 12, 41, 39, 18, 9, 117, 38, 43, 49, 139, 87, 124, 124, 82, 101, 40, 105, 51, 120, 30, 6, 99, 14, 15, 110, 53, 65, 112, 106, 117, 127, 66, 56, 133…	1113	[0, 0, 0, 0, 0, 1, 1, 0, 0, 0, 1, 0, 0, 1, 1, 0, 0, 0, 0, 2, 1, 0, 0, 2, 1, 0, 0, 1, 0, 3, 0, 4, 0, 0, 0, 2, 1, 0, 1, 0, 0, 1, 2, 1, 0, 4, 4, 1, 5, 0, 0, 0, 2, 4, 0, 3, 0, 7, 1, 0, 1, 0, 1, 1, 1, 1, 0, 1, 0, 6, 0, 1, 4, 3, 5, 6, 3, 2, 0, 1, 2, 2, 4, 2, 1, 4, 1, 0, 6, 1, 0, 2, 6, 3, 8, 1, 1, 7, 6, 0, 6, 3, 9, 4, 1, 2, 3, 2, 1, 4, 1, 9, 1, 3, 0, 2, 0, 6, 1, 1, 4, 7, 0, 2, 2, 6, 4, 0, 0, 1, 2, 1, 1,…
TRAF3IP2-AS1--SNX3	chr6:111804868:+	chr6:108535826:-	60	[2, 6, 24, 26, 41, 51, 59, 73, 74, 107, 143, 153, 159, 162, 167, 168, 182, 185, 206, 209, 241, 252, 295, 304, 395, 459, 477, 483, 504, 505, 508, 525, 549, 554, 560, 570, 572, 580, 599, 615, 661, 666, 675, 683, 707, 742, 782, 799, 801, 872, 873, 880, 895, 901, 903, 911, 976, 979, 984, 991]	348	[3, 5, 3, 3, 3, 3, 3, 3, 3, 3, 8, 4, 4, 5, 4, 7, 3, 6, 5, 3, 6, 3, 3, 5, 10, 7, 14, 6, 6, 5, 3, 25, 3, 3, 4, 4, 9, 8, 7, 3, 4, 3, 4, 5, 23, 4, 15, 3, 12, 3, 10, 4, 6, 3, 4, 6, 12, 3, 5, 4]	0	[0, 0, 0, 0, 0, 0, 0, 0, 0, 0, 0, 0, 0, 0, 0, 0, 0, 0, 0, 0, 0, 0, 0, 0, 0, 0, 0, 0, 0, 0, 0, 0, 0, 0, 0, 0, 0, 0, 0, 0, 0, 0, 0, 0, 0, 0, 0, 0, 0, 0, 0, 0, 0, 0, 0, 0, 0, 0, 0, 0]
OXR1--MRPS28	chr8:107696587:+	chr8:80831383:-	96	[2, 4, 5, 6, 20, 22, 25, 28, 34, 36, 43, 49, 70, 72, 76, 77, 86, 91, 108, 113, 115, 128, 134, 135, 138, 148, 161, 166, 168, 169, 173, 193, 198, 199, 207, 213, 220, 237, 242, 246, 250, 259, 269, 284, 291, 306, 317, 328, 333, 336, 342, 351, 358, 360, 372, 376, 377, 381, 384, 387, 398, 409, 411, 426, 432, 455, 473, 478, 483, 494, 502, 575, 604, 615, 657, 659, 666, 670, 678, 681, 704, 721, 730, 743, …	3258	[3, 3, 14, 29, 86, 29, 81, 12, 10, 6, 22, 35, 6, 5, 9, 3, 107, 90, 5, 54, 4, 5, 3, 70, 8, 5, 65, 4, 4, 34, 74, 9, 45, 4, 33, 22, 9, 4, 107, 8, 3, 6, 3, 113, 35, 36, 4, 133, 9, 17, 34, 118, 104, 17, 36, 22, 64, 22, 36, 41, 52, 3, 85, 8, 46, 118, 3, 10, 31, 9, 4, 65, 73, 9, 122, 7, 19, 124, 122, 29, 34, 15, 3, 31, 3, 20, 10, 19, 19, 3, 77, 17, 21, 57, 7, 4]	111	[0, 0, 0, 0, 1, 0, 3, 0, 0, 1, 0, 0, 0, 0, 1, 0, 3, 1, 0, 1, 0, 0, 0, 3, 0, 1, 1, 0, 0, 1, 2, 0, 2, 0, 0, 1, 0, 0, 5, 0, 0, 0, 0, 3, 1, 3, 0, 4, 0, 0, 0, 2, 3, 0, 1, 1, 0, 2, 1, 2, 1, 0, 5, 0, 3, 12, 0, 0, 0, 0, 1, 0, 3, 0, 3, 1, 0, 5, 8, 0, 1, 1, 0, 4, 0, 1, 0, 1, 0, 0, 3, 2, 1, 5, 0, 0]
RPS6KC1--LYST	chr1:213303232:+	chr1:235840919:-	62	[18, 27, 42, 47, 49, 55, 61, 104, 128, 194, 196, 204, 220, 260, 268, 297, 300, 304, 315, 327, 361, 391, 402, 424, 433, 449, 456, 473, 505, 506, 509, 518, 521, 523, 532, 540, 551, 561, 571, 591, 630, 633, 663, 684, 695, 717, 734, 737, 738, 790, 793, 795, 810, 813, 815, 818, 829, 830, 854, 912, 922, 968]	3263	[68, 88, 17, 114, 30, 17, 9, 13, 34, 71, 7, 34, 7, 81, 59, 14, 34, 20, 24, 130, 114, 15, 21, 121, 52, 52, 5, 7, 26, 38, 68, 9, 14, 124, 112, 13, 10, 119, 123, 9, 129, 3, 10, 115, 3, 115, 127, 5, 40, 112, 13, 17, 27, 108, 6, 125, 46, 119, 100, 107, 8, 5]	193	[1, 3, 0, 1, 1, 0, 0, 0, 2, 3, 0, 0, 0, 0, 1, 1, 0, 0, 0, 4, 1, 0, 2, 10, 1, 6, 0, 2, 1, 3, 3, 0, 0, 7, 6, 0, 0, 13, 11, 0, 7, 0, 0, 3, 0, 8, 19, 0, 0, 11, 3, 0, 3, 17, 0, 8, 0, 8, 9, 10, 1, 3]
ANAPC5--LTA4H	chr12:121756080:-	chr12:96402926:-	286	[4, 6, 7, 14, 17, 23, 25, 34, 37, 41, 53, 54, 55, 59, 63, 68, 71, 77, 78, 82, 87, 88, 94, 95, 96, 99, 100, 101, 102, 103, 104, 107, 108, 111, 113, 115, 120, 123, 124, 128, 135, 140, 144, 145, 146, 147, 148, 149, 161, 171, 172, 173, 176, 182, 185, 188, 193, 194, 196, 198, 209, 212, 215, 219, 220, 224, 231, 234, 235, 241, 246, 252, 253, 254, 259, 267, 269, 276, 277, 279, 283, 286, 289, 291, 295, 29…	13179	[14, 6, 26, 9, 31, 15, 28, 80, 33, 30, 12, 32, 3, 15, 31, 21, 14, 63, 114, 10, 45, 34, 71, 3, 7, 23, 51, 43, 134, 10, 56, 61, 60, 4, 16, 3, 28, 12, 47, 23, 61, 23, 29, 66, 35, 20, 27, 49, 118, 5, 32, 31, 89, 3, 23, 46, 41, 58, 3, 5, 27, 32, 7, 19, 36, 28, 12, 9, 121, 48, 14, 15, 15, 28, 15, 11, 5, 5, 31, 5, 3, 14, 48, 69, 49, 24, 27, 47, 28, 35, 14, 39, 60, 56, 15, 63, 52, 25, 62, 53, 14, 55, 35,…	438	[0, 0, 0, 0, 0, 0, 0, 2, 2, 0, 0, 0, 0, 0, 0, 0, 0, 1, 1, 1, 1, 0, 0, 0, 0, 0, 0, 0, 3, 0, 2, 0, 1, 0, 0, 0, 0, 0, 1, 1, 1, 1, 0, 2, 1, 0, 0, 0, 0, 0, 0, 0, 0, 0, 0, 1, 0, 0, 0, 0, 0, 0, 1, 0, 0, 0, 1, 1, 2, 0, 0, 0, 1, 0, 0, 0, 0, 0, 0, 0, 0, 1, 0, 2, 2, 0, 0, 1, 0, 1, 0, 0, 2, 1, 0, 0, 2, 1, 1, 2, 0, 0, 0, 0, 8, 2, 0, 1, 3, 0, 1, 1, 1, 0, 2, 0, 3, 1, 0, 0, 2, 0, 1, 1, 1, 4, 0, 2, 0, 0, 3, 3, 4,…
SRGAP1--USP15	chr12:64505766:+	chr12:62687960:+	240	[5, 9, 11, 12, 17, 21, 22, 23, 24, 27, 30, 33, 37, 38, 39, 46, 52, 57, 62, 64, 65, 69, 73, 74, 89, 100, 102, 104, 105, 106, 108, 110, 114, 123, 124, 126, 127, 130, 134, 135, 136, 137, 139, 144, 146, 147, 149, 152, 154, 158, 161, 162, 163, 168, 175, 176, 179, 180, 185, 187, 191, 193, 195, 198, 201, 203, 205, 208, 209, 214, 234, 241, 246, 259, 264, 275, 276, 280, 285, 288, 290, 299, 300, 306, 307, …	6982	[7, 26, 47, 10, 3, 3, 15, 25, 14, 17, 13, 11, 4, 10, 9, 59, 16, 19, 57, 25, 38, 20, 17, 26, 43, 82, 4, 33, 10, 5, 8, 34, 9, 8, 7, 16, 6, 8, 17, 16, 6, 18, 14, 27, 17, 7, 42, 6, 26, 5, 10, 32, 17, 12, 54, 34, 11, 22, 38, 6, 9, 60, 20, 15, 12, 32, 15, 25, 5, 16, 25, 128, 14, 16, 124, 35, 28, 6, 10, 5, 57, 28, 26, 85, 37, 72, 25, 4, 10, 4, 6, 22, 113, 3, 123, 26, 6, 30, 33, 15, 101, 71, 23, 23, 123,…	365	[0, 2, 1, 1, 0, 0, 0, 0, 0, 0, 1, 0, 0, 0, 2, 1, 0, 0, 0, 2, 0, 0, 0, 0, 1, 0, 0, 2, 0, 0, 0, 0, 0, 0, 1, 0, 2, 0, 0, 0, 0, 1, 1, 0, 0, 1, 0, 2, 1, 0, 0, 1, 0, 0, 0, 1, 1, 0, 0, 0, 0, 3, 1, 0, 0, 0, 0, 1, 1, 0, 0, 5, 1, 0, 10, 0, 2, 0, 0, 0, 0, 1, 0, 3, 1, 3, 1, 0, 0, 0, 0, 0, 4, 0, 6, 1, 0, 1, 1, 0, 0, 0, 0, 0, 4, 2, 0, 0, 0, 1, 0, 5, 1, 2, 5, 17, 0, 1, 3, 2, 0, 20, 0, 0, 0, 0, 0, 0, 23, 1, 3, 0…
OAZ1--RNF126	chr19:2269743:+	chr19:652884:-	101	[7, 17, 21, 25, 26, 27, 28, 42, 45, 48, 57, 63, 65, 70, 78, 94, 96, 97, 98, 103, 107, 113, 127, 134, 135, 137, 138, 140, 146, 153, 161, 173, 183, 192, 197, 200, 207, 214, 217, 228, 249, 253, 272, 279, 285, 287, 288, 303, 304, 307, 313, 318, 327, 330, 345, 353, 355, 368, 373, 374, 386, 391, 399, 401, 402, 406, 414, 417, 422, 429, 436, 473, 481, 493, 501, 513, 547, 555, 564, 579, 582, 591, 615, 629…	1162	[10, 7, 12, 36, 9, 8, 3, 11, 14, 13, 4, 10, 4, 7, 3, 21, 16, 10, 12, 24, 4, 7, 23, 9, 3, 53, 8, 5, 7, 6, 3, 5, 11, 13, 3, 8, 11, 5, 10, 7, 7, 20, 3, 4, 23, 6, 7, 7, 11, 29, 31, 3, 6, 6, 7, 5, 23, 11, 15, 6, 10, 3, 17, 16, 7, 6, 3, 6, 6, 6, 8, 10, 3, 15, 18, 30, 6, 17, 3, 18, 13, 3, 9, 38, 25, 8, 11, 21, 11, 7, 23, 17, 4, 5, 26, 3, 6, 6, 13, 32, 8]	68	[0, 0, 0, 0, 1, 0, 0, 0, 1, 0, 0, 0, 0, 0, 0, 0, 0, 1, 0, 1, 0, 2, 0, 0, 0, 3, 0, 0, 0, 1, 0, 0, 0, 0, 0, 0, 1, 0, 0, 0, 0, 0, 0, 0, 1, 0, 0, 0, 0, 0, 1, 0, 0, 0, 0, 0, 5, 0, 0, 0, 0, 0, 0, 1, 2, 0, 1, 0, 1, 1, 1, 1, 0, 1, 1, 2, 0, 2, 1, 1, 2, 0, 2, 1, 4, 3, 0, 0, 0, 0, 4, 1, 0, 3, 1, 1, 2, 0, 3, 4, 3]
TGFBR2--XPC	chr3:30648469:+	chr3:14214562:-	39	[13, 24, 66, 89, 106, 140, 149, 159, 196, 287, 326, 383, 402, 412, 430, 446, 463, 464, 481, 557, 568, 571, 572, 590, 604, 678, 705, 750, 781, 900, 907, 934, 946, 972, 979, 982, 986, 987, 990]	275	[3, 3, 5, 3, 3, 3, 4, 4, 3, 3, 6, 3, 4, 3, 3, 7, 24, 4, 3, 4, 5, 25, 43, 4, 7, 6, 3, 6, 14, 5, 4, 7, 13, 11, 3, 14, 4, 3, 3]	75	[0, 0, 0, 0, 0, 0, 1, 1, 1, 1, 2, 1, 1, 6, 1, 6, 4, 2, 1, 2, 0, 11, 3, 0, 2, 1, 0, 2, 2, 0, 4, 6, 0, 6, 0, 4, 1, 2, 1]
PGAP3--STARD3	chr17:37840850:-	chr17:37816464:+	119	[3, 5, 6, 14, 17, 18, 21, 24, 27, 29, 34, 39, 40, 48, 52, 59, 66, 79, 86, 89, 90, 106, 115, 127, 144, 145, 150, 152, 155, 161, 165, 172, 173, 178, 196, 198, 203, 204, 219, 223, 234, 246, 252, 256, 263, 265, 266, 272, 282, 286, 295, 297, 301, 305, 306, 316, 317, 324, 326, 343, 345, 350, 368, 376, 380, 387, 389, 402, 404, 406, 413, 418, 420, 422, 427, 428, 436, 473, 513, 576, 580, 587, 603, 606, 63…	3856	[32, 44, 15, 14, 27, 4, 67, 75, 19, 51, 5, 27, 19, 63, 15, 65, 24, 54, 34, 15, 81, 24, 9, 6, 29, 25, 4, 7, 25, 16, 92, 36, 28, 8, 42, 7, 30, 36, 22, 39, 11, 8, 5, 42, 46, 15, 40, 20, 4, 6, 51, 19, 12, 130, 13, 65, 13, 3, 31, 23, 24, 4, 4, 53, 81, 43, 37, 18, 56, 33, 7, 35, 3, 75, 4, 13, 11, 3, 7, 7, 17, 29, 24, 7, 27, 103, 4, 48, 7, 5, 8, 4, 122, 10, 55, 108, 8, 126, 133, 7, 34, 41, 37, 33, 5, 61…	151	[0, 2, 1, 0, 0, 0, 0, 0, 0, 2, 0, 0, 0, 1, 0, 2, 1, 1, 0, 1, 1, 1, 0, 0, 3, 2, 0, 0, 1, 0, 1, 0, 1, 0, 0, 1, 1, 1, 1, 0, 0, 1, 0, 0, 1, 0, 0, 0, 0, 0, 0, 1, 0, 2, 0, 0, 0, 0, 0, 0, 1, 0, 0, 0, 4, 1, 1, 1, 4, 2, 0, 1, 0, 2, 0, 1, 0, 0, 1, 0, 1, 0, 2, 1, 2, 10, 0, 3, 1, 0, 0, 2, 3, 1, 8, 3, 0, 5, 16, 0, 0, 4, 6, 2, 1, 5, 1, 7, 0, 2, 1, 5, 2, 0, 0, 1, 0, 5, 2]
GON4L--ARHGEF2	chr1:155764841:-	chr1:155924760:-	48	[3, 11, 23, 39, 43, 50, 82, 103, 106, 146, 204, 244, 251, 253, 269, 288, 289, 297, 336, 343, 365, 382, 396, 399, 415, 418, 469, 470, 488, 526, 574, 583, 634, 641, 651, 661, 689, 711, 712, 727, 838, 889, 895, 953, 966, 968, 976, 986]	1048	[37, 19, 7, 17, 3, 44, 4, 4, 18, 12, 15, 4, 9, 6, 3, 3, 8, 10, 14, 3, 54, 9, 4, 25, 13, 34, 11, 5, 27, 13, 14, 7, 7, 34, 7, 31, 119, 119, 8, 23, 118, 12, 8, 16, 34, 11, 25, 20]	42	[0, 1, 0, 0, 0, 2, 0, 0, 3, 1, 0, 0, 0, 0, 0, 0, 0, 1, 0, 0, 1, 0, 0, 0, 1, 0, 0, 0, 1, 1, 0, 0, 1, 1, 0, 0, 10, 9, 0, 0, 5, 1, 1, 0, 0, 0, 1, 1]
TARBP1--RBM34	chr1:234582549:-	chr1:235295312:-	102	[3, 6, 12, 16, 22, 28, 41, 48, 57, 62, 63, 66, 69, 82, 83, 89, 93, 99, 105, 136, 142, 143, 144, 164, 176, 192, 226, 248, 263, 280, 283, 286, 304, 326, 330, 334, 338, 341, 358, 361, 379, 387, 391, 394, 409, 412, 418, 428, 431, 436, 453, 469, 473, 503, 528, 533, 546, 558, 567, 586, 587, 604, 607, 616, 647, 657, 660, 663, 680, 684, 694, 702, 705, 730, 736, 742, 756, 782, 793, 796, 805, 829, 839, 862…	3574	[29, 14, 17, 26, 78, 20, 20, 35, 4, 3, 19, 23, 3, 27, 51, 7, 24, 30, 14, 81, 72, 36, 25, 3, 55, 44, 121, 26, 91, 20, 40, 5, 8, 6, 18, 8, 14, 68, 59, 6, 46, 18, 3, 4, 46, 22, 68, 36, 46, 24, 31, 41, 25, 4, 33, 21, 113, 90, 73, 25, 107, 31, 56, 8, 3, 89, 8, 5, 56, 59, 25, 79, 116, 6, 23, 26, 7, 32, 6, 23, 10, 3, 13, 18, 104, 7, 28, 7, 8, 22, 63, 52, 96, 5, 30, 13, 24, 87, 29, 9, 79, 83]	142	[0, 0, 0, 2, 2, 1, 0, 0, 0, 0, 1, 0, 0, 0, 0, 0, 0, 0, 0, 5, 5, 1, 1, 0, 0, 2, 0, 0, 0, 0, 0, 0, 0, 0, 0, 0, 0, 2, 0, 1, 0, 0, 1, 0, 2, 1, 2, 2, 7, 3, 4, 0, 0, 0, 0, 4, 6, 6, 4, 0, 6, 0, 0, 0, 0, 5, 1, 0, 1, 2, 0, 7, 6, 0, 3, 0, 0, 2, 0, 2, 0, 0, 0, 1, 5, 1, 0, 0, 1, 2, 4, 1, 3, 0, 8, 0, 1, 2, 1, 0, 8, 4]
UBA2--GPI	chr19:34925873:+	chr19:34887206:+	270	[3, 5, 6, 9, 11, 12, 14, 17, 18, 19, 22, 23, 24, 25, 26, 29, 34, 36, 37, 38, 40, 41, 42, 44, 45, 46, 47, 49, 50, 51, 57, 60, 61, 65, 69, 75, 77, 87, 89, 91, 92, 93, 94, 97, 99, 101, 103, 104, 106, 107, 110, 112, 115, 120, 130, 134, 135, 138, 139, 140, 141, 147, 149, 151, 152, 153, 155, 157, 158, 159, 160, 161, 169, 172, 174, 177, 178, 179, 180, 183, 186, 187, 190, 191, 196, 198, 199, 201, 203, 20…	7418	[20, 49, 56, 37, 8, 5, 15, 25, 8, 19, 5, 16, 19, 41, 24, 14, 38, 12, 4, 3, 29, 7, 6, 46, 19, 10, 10, 56, 44, 48, 32, 5, 24, 35, 21, 5, 9, 7, 24, 11, 68, 17, 4, 29, 21, 26, 12, 12, 7, 10, 24, 19, 8, 7, 11, 42, 12, 14, 25, 15, 19, 14, 25, 11, 18, 18, 31, 4, 32, 8, 60, 8, 22, 17, 27, 51, 10, 7, 36, 19, 13, 50, 14, 38, 17, 3, 3, 23, 6, 17, 4, 8, 5, 6, 43, 12, 17, 34, 52, 45, 9, 17, 12, 11, 26, 7, 13,…	493	[1, 1, 4, 0, 1, 0, 1, 2, 1, 0, 0, 0, 0, 1, 2, 0, 1, 1, 0, 1, 1, 0, 0, 1, 1, 0, 1, 1, 0, 1, 1, 0, 1, 1, 0, 1, 1, 0, 0, 0, 2, 1, 0, 1, 1, 0, 0, 1, 0, 0, 1, 1, 0, 1, 0, 0, 0, 0, 2, 1, 0, 0, 1, 0, 2, 2, 1, 1, 1, 1, 3, 0, 1, 0, 1, 5, 0, 0, 4, 0, 0, 3, 0, 2, 0, 0, 0, 2, 0, 2, 0, 0, 0, 0, 0, 0, 2, 2, 1, 3, 0, 2, 0, 0, 0, 0, 0, 1, 2, 0, 0, 1, 0, 0, 0, 2, 0, 0, 0, 0, 0, 0, 1, 0, 2, 1, 1, 0, 1, 0, 0, 0, 2,…
SARNP--NT5DC3	chr12:56188143:-	chr12:104200707:-	125	[3, 9, 11, 15, 25, 28, 39, 42, 47, 58, 63, 71, 86, 89, 92, 97, 103, 106, 113, 119, 127, 128, 131, 132, 144, 148, 172, 173, 177, 180, 189, 191, 205, 206, 207, 214, 224, 246, 253, 260, 266, 267, 281, 286, 287, 288, 290, 293, 298, 314, 333, 337, 339, 345, 349, 350, 359, 367, 372, 373, 374, 377, 381, 382, 385, 387, 389, 405, 410, 411, 413, 414, 415, 416, 421, 436, 452, 454, 473, 487, 488, 494, 523, 5…	3082	[8, 32, 13, 41, 18, 50, 17, 14, 21, 20, 11, 15, 24, 8, 30, 51, 14, 3, 22, 3, 27, 15, 18, 42, 26, 13, 26, 21, 27, 3, 4, 45, 13, 10, 9, 10, 20, 8, 18, 4, 13, 12, 10, 12, 30, 31, 31, 14, 19, 53, 8, 12, 12, 16, 24, 39, 17, 11, 73, 13, 16, 21, 15, 8, 6, 13, 12, 29, 53, 6, 4, 20, 8, 18, 62, 22, 23, 49, 13, 58, 9, 9, 14, 7, 46, 35, 4, 37, 58, 10, 36, 23, 28, 55, 40, 41, 15, 35, 28, 3, 23, 50, 34, 6, 70,…	47	[0, 0, 0, 0, 0, 1, 0, 0, 1, 0, 0, 0, 0, 0, 0, 0, 0, 0, 0, 0, 0, 0, 0, 0, 0, 0, 0, 0, 1, 0, 0, 0, 0, 0, 1, 0, 0, 0, 0, 0, 0, 0, 0, 0, 0, 1, 0, 0, 0, 0, 0, 0, 0, 0, 0, 0, 1, 0, 0, 0, 0, 0, 0, 0, 0, 0, 0, 0, 0, 0, 0, 0, 0, 1, 6, 1, 1, 1, 0, 1, 0, 2, 2, 0, 2, 0, 0, 0, 1, 0, 0, 0, 2, 3, 1, 0, 0, 0, 0, 0, 0, 0, 0, 0, 0, 1, 0, 0, 2, 2, 1, 0, 0, 0, 3, 1, 2, 0, 1, 1, 2, 0, 1, 0, 0]
LMAN2--DOCK2	chr5:176778174:-	chr5:169174400:+	309	[3, 4, 6, 7, 9, 10, 11, 13, 14, 16, 17, 18, 19, 22, 25, 26, 27, 28, 29, 30, 33, 34, 36, 39, 40, 41, 42, 43, 44, 47, 51, 52, 53, 54, 57, 58, 59, 60, 61, 63, 66, 68, 70, 73, 74, 75, 76, 79, 81, 83, 88, 92, 93, 96, 100, 101, 103, 107, 109, 112, 115, 126, 127, 128, 129, 130, 135, 137, 138, 141, 143, 146, 155, 156, 157, 158, 159, 160, 161, 162, 163, 166, 167, 169, 170, 171, 172, 174, 176, 177, 178, 18…	8050	[10, 8, 14, 37, 10, 12, 7, 29, 28, 35, 11, 6, 37, 48, 12, 14, 29, 45, 28, 11, 29, 37, 7, 8, 13, 9, 23, 16, 19, 4, 34, 30, 15, 19, 12, 18, 26, 59, 36, 57, 31, 72, 15, 22, 25, 42, 8, 16, 20, 50, 16, 16, 21, 11, 38, 12, 12, 19, 21, 3, 43, 20, 30, 9, 17, 11, 25, 20, 36, 15, 3, 3, 19, 8, 5, 45, 18, 24, 8, 25, 3, 5, 18, 6, 14, 10, 26, 16, 55, 30, 35, 62, 17, 7, 17, 16, 37, 3, 95, 60, 22, 12, 25, 15, 19…	199	[0, 0, 0, 0, 0, 1, 0, 0, 0, 0, 0, 0, 0, 1, 0, 0, 0, 0, 1, 0, 0, 1, 0, 0, 0, 0, 0, 1, 0, 0, 0, 0, 0, 1, 0, 0, 1, 0, 1, 0, 0, 1, 0, 0, 0, 0, 0, 0, 0, 0, 0, 1, 1, 0, 2, 0, 0, 1, 0, 0, 0, 0, 1, 0, 0, 1, 0, 0, 1, 1, 0, 0, 2, 0, 0, 0, 0, 0, 1, 0, 0, 0, 1, 0, 1, 0, 2, 0, 1, 0, 3, 0, 0, 1, 0, 0, 0, 0, 1, 2, 0, 0, 2, 1, 0, 0, 1, 0, 0, 0, 0, 1, 0, 1, 0, 0, 3, 0, 0, 0, 0, 0, 0, 0, 1, 0, 0, 0, 1, 1, 1, 0, 1,…
CPSF6--MYRFL	chr12:69656342:+	chr12:70297424:+	86	[3, 7, 20, 23, 25, 33, 41, 46, 70, 86, 89, 100, 104, 112, 124, 134, 138, 141, 148, 155, 156, 157, 163, 180, 187, 204, 224, 233, 239, 246, 250, 263, 267, 272, 279, 282, 304, 305, 351, 353, 366, 376, 398, 416, 422, 436, 470, 483, 517, 518, 557, 580, 599, 616, 623, 655, 663, 678, 684, 687, 693, 741, 746, 752, 765, 766, 779, 869, 875, 888, 893, 895, 896, 904, 913, 939, 941, 947, 955, 959, 963, 975, 9…	2999	[10, 10, 17, 26, 6, 3, 4, 23, 43, 103, 13, 54, 18, 5, 50, 111, 19, 31, 21, 25, 7, 9, 3, 3, 55, 20, 8, 62, 37, 35, 28, 10, 17, 27, 4, 86, 12, 34, 32, 7, 69, 35, 98, 49, 6, 22, 24, 25, 4, 16, 12, 42, 22, 12, 69, 4, 57, 14, 58, 3, 31, 117, 8, 11, 6, 50, 31, 10, 69, 55, 15, 7, 55, 109, 8, 64, 106, 85, 59, 35, 12, 129, 19, 67, 80, 32]	112	[0, 0, 0, 0, 0, 0, 0, 0, 0, 4, 0, 0, 0, 0, 1, 3, 0, 0, 0, 1, 0, 0, 1, 1, 1, 0, 0, 1, 0, 0, 0, 0, 0, 0, 0, 1, 0, 1, 1, 0, 0, 1, 3, 3, 0, 1, 0, 0, 0, 0, 0, 7, 0, 0, 5, 0, 3, 2, 5, 0, 1, 6, 0, 0, 0, 4, 2, 0, 1, 5, 1, 0, 3, 10, 1, 3, 5, 4, 4, 2, 1, 8, 0, 2, 2, 1]
KLF3--SCFD2	chr4:38691500:+	chr4:54011749:-	115	[14, 15, 30, 36, 41, 53, 55, 77, 79, 84, 93, 96, 99, 104, 114, 115, 132, 135, 137, 139, 142, 147, 170, 190, 196, 198, 200, 206, 217, 236, 246, 249, 251, 255, 257, 269, 279, 280, 285, 288, 304, 306, 320, 324, 330, 340, 345, 349, 350, 353, 371, 373, 374, 378, 387, 391, 397, 402, 403, 411, 412, 415, 421, 423, 424, 425, 426, 436, 458, 460, 468, 470, 504, 508, 513, 523, 551, 562, 573, 576, 582, 607, 6…	3288	[20, 6, 4, 7, 14, 3, 35, 16, 65, 30, 3, 7, 66, 8, 6, 39, 36, 6, 74, 40, 16, 3, 11, 29, 71, 22, 19, 3, 5, 26, 9, 67, 61, 138, 47, 4, 21, 8, 11, 25, 18, 31, 13, 5, 7, 10, 6, 28, 15, 3, 89, 50, 28, 59, 11, 26, 15, 3, 15, 15, 17, 33, 18, 9, 82, 34, 66, 15, 36, 78, 7, 30, 40, 19, 29, 21, 8, 66, 7, 24, 36, 73, 7, 8, 14, 22, 13, 10, 55, 68, 11, 3, 11, 14, 15, 48, 21, 119, 129, 25, 46, 5, 61, 13, 3, 45, …	142	[0, 0, 1, 0, 0, 0, 0, 0, 2, 3, 0, 0, 1, 0, 0, 0, 0, 0, 0, 3, 2, 0, 0, 0, 1, 0, 1, 0, 0, 0, 0, 0, 0, 4, 1, 0, 1, 0, 0, 0, 0, 1, 0, 0, 1, 0, 0, 0, 1, 0, 0, 0, 1, 0, 0, 0, 0, 0, 1, 0, 3, 2, 0, 0, 7, 4, 7, 1, 1, 1, 1, 3, 4, 2, 3, 3, 1, 10, 0, 0, 3, 3, 0, 0, 0, 2, 0, 0, 3, 6, 1, 0, 0, 0, 1, 1, 2, 16, 2, 3, 2, 0, 2, 0, 0, 0, 5, 5, 1, 0, 1, 1, 2, 2, 0]
TBC1D15--LYZ	chr12:72300918:+	chr12:69743888:+	232	[3, 14, 27, 31, 36, 62, 72, 85, 92, 99, 102, 104, 105, 108, 110, 111, 112, 114, 119, 120, 121, 129, 135, 141, 147, 148, 154, 156, 157, 166, 171, 175, 177, 178, 182, 200, 203, 206, 208, 209, 210, 211, 212, 213, 215, 216, 229, 232, 234, 254, 264, 265, 273, 275, 279, 281, 285, 294, 303, 311, 320, 325, 327, 337, 342, 345, 346, 351, 356, 364, 382, 396, 400, 403, 413, 423, 424, 429, 431, 432, 433, 439,…	17111	[3, 5, 3, 27, 126, 137, 66, 106, 3, 9, 93, 136, 114, 51, 88, 135, 74, 93, 4, 117, 26, 4, 3, 59, 117, 3, 33, 130, 131, 4, 4, 107, 4, 121, 4, 4, 3, 8, 4, 6, 15, 50, 3, 8, 113, 12, 79, 112, 3, 117, 117, 127, 132, 129, 28, 130, 102, 13, 6, 20, 31, 119, 121, 118, 21, 8, 105, 8, 38, 123, 3, 13, 5, 86, 133, 131, 47, 119, 99, 100, 125, 8, 4, 109, 111, 21, 107, 10, 79, 131, 26, 117, 131, 129, 11, 33, 105,…	1442	[0, 0, 0, 1, 15, 11, 0, 1, 0, 0, 3, 7, 1, 1, 2, 1, 2, 0, 0, 9, 0, 0, 0, 2, 11, 0, 1, 3, 5, 0, 0, 5, 0, 2, 0, 0, 1, 0, 0, 0, 1, 2, 0, 1, 2, 0, 0, 8, 0, 5, 1, 26, 0, 5, 1, 7, 1, 0, 0, 0, 0, 2, 8, 6, 0, 0, 9, 0, 0, 5, 0, 0, 0, 5, 27, 7, 3, 5, 8, 5, 8, 0, 0, 4, 17, 2, 19, 1, 4, 7, 1, 13, 15, 19, 0, 1, 6, 0, 13, 0, 23, 1, 2, 0, 16, 3, 15, 29, 2, 8, 31, 16, 12, 13, 8, 7, 25, 6, 11, 12, 6, 2, 0, 38, 13,…
KAT6B--ADK	chr10:76603236:+	chr10:76429941:+	101	[6, 12, 17, 24, 38, 41, 42, 70, 75, 93, 97, 109, 112, 115, 116, 128, 146, 150, 158, 161, 164, 170, 172, 174, 177, 178, 182, 188, 189, 193, 209, 219, 220, 233, 246, 250, 252, 272, 274, 280, 297, 314, 321, 330, 337, 352, 358, 365, 367, 368, 387, 391, 402, 408, 409, 416, 421, 436, 459, 464, 472, 509, 510, 517, 528, 540, 554, 562, 584, 598, 599, 610, 637, 639, 660, 670, 681, 683, 684, 695, 702, 746, …	2314	[25, 5, 9, 3, 10, 8, 30, 11, 29, 19, 16, 43, 18, 7, 85, 29, 37, 4, 4, 15, 10, 87, 4, 11, 60, 17, 10, 7, 23, 36, 44, 6, 22, 15, 8, 5, 12, 11, 56, 19, 25, 71, 23, 4, 3, 4, 5, 37, 6, 4, 16, 17, 17, 11, 32, 20, 36, 13, 3, 11, 8, 11, 6, 11, 16, 21, 6, 73, 10, 35, 48, 57, 15, 15, 31, 82, 26, 11, 11, 9, 5, 10, 4, 9, 66, 16, 12, 35, 8, 26, 21, 15, 48, 11, 64, 31, 35, 82, 25, 57, 4]	133	[1, 0, 0, 0, 0, 0, 1, 0, 2, 1, 0, 2, 0, 0, 0, 1, 2, 0, 0, 0, 0, 4, 0, 0, 2, 0, 1, 1, 1, 1, 0, 0, 1, 0, 0, 0, 0, 0, 1, 1, 1, 0, 2, 0, 0, 0, 0, 1, 0, 1, 0, 0, 1, 2, 5, 4, 5, 2, 0, 1, 0, 2, 1, 0, 1, 2, 0, 0, 0, 1, 1, 4, 0, 2, 4, 14, 1, 1, 1, 1, 1, 0, 1, 1, 2, 1, 1, 2, 0, 5, 0, 2, 4, 2, 7, 4, 2, 10, 3, 1, 0]
AKAP10--HELZ	chr17:19861327:-	chr17:65199559:-	167	[3, 9, 10, 12, 14, 20, 24, 25, 28, 31, 33, 38, 40, 56, 57, 59, 60, 63, 64, 66, 68, 69, 75, 77, 79, 82, 83, 93, 96, 99, 102, 103, 108, 112, 127, 130, 132, 137, 148, 156, 162, 164, 172, 178, 188, 193, 199, 202, 203, 212, 225, 233, 252, 253, 263, 269, 272, 283, 295, 297, 303, 304, 319, 330, 336, 352, 353, 356, 358, 360, 361, 385, 387, 388, 397, 398, 401, 405, 409, 410, 414, 416, 424, 427, 441, 456, …	6573	[4, 30, 133, 39, 3, 51, 23, 14, 45, 6, 49, 25, 29, 66, 38, 5, 69, 44, 29, 3, 56, 8, 34, 62, 32, 52, 14, 21, 49, 13, 31, 16, 34, 16, 45, 59, 26, 5, 27, 3, 21, 5, 25, 26, 4, 108, 4, 18, 11, 5, 6, 24, 21, 7, 100, 50, 22, 10, 42, 16, 27, 43, 26, 14, 31, 6, 7, 3, 14, 45, 44, 45, 11, 10, 11, 69, 31, 4, 9, 6, 19, 3, 130, 22, 121, 3, 136, 101, 11, 32, 6, 28, 69, 124, 106, 116, 36, 93, 116, 81, 21, 4, 11,…	283	[0, 0, 2, 1, 0, 1, 0, 2, 1, 0, 1, 0, 0, 3, 0, 0, 1, 0, 0, 0, 2, 0, 1, 2, 0, 1, 0, 0, 1, 1, 1, 0, 1, 1, 0, 2, 1, 0, 1, 0, 1, 0, 0, 1, 1, 3, 0, 0, 0, 0, 0, 0, 0, 0, 0, 0, 1, 0, 0, 0, 1, 1, 0, 0, 0, 0, 0, 0, 0, 1, 0, 0, 0, 0, 0, 1, 0, 0, 0, 0, 1, 0, 12, 2, 5, 0, 2, 5, 0, 1, 0, 1, 3, 1, 19, 6, 1, 3, 13, 5, 0, 0, 0, 3, 0, 0, 0, 2, 3, 2, 0, 1, 6, 3, 0, 2, 2, 2, 0, 2, 2, 10, 8, 2, 1, 0, 4, 10, 0, 10, 0,…
CPD--AATF	chr17:28712254:+	chr17:35388911:+	9	[55, 143, 179, 184, 196, 470, 684, 732, 945]	55	[3, 5, 3, 3, 3, 5, 16, 14, 3]	0	[0, 0, 0, 0, 0, 0, 0, 0, 0]
SYN3--C6orf48	chr22:32992660:-	chr6:31803188:+	212	[4, 6, 7, 11, 12, 14, 17, 19, 23, 26, 28, 30, 33, 34, 37, 38, 39, 40, 41, 47, 48, 52, 55, 58, 60, 61, 66, 69, 70, 74, 77, 78, 79, 80, 81, 88, 90, 92, 96, 97, 99, 102, 104, 105, 106, 108, 109, 112, 114, 127, 129, 130, 135, 138, 153, 158, 161, 162, 164, 165, 166, 175, 177, 179, 181, 182, 186, 191, 194, 195, 196, 198, 202, 207, 212, 218, 222, 223, 224, 225, 232, 236, 238, 240, 241, 244, 245, 259, 26…	5035	[26, 6, 26, 8, 53, 17, 23, 12, 8, 15, 49, 15, 21, 23, 8, 22, 12, 15, 30, 17, 3, 14, 45, 19, 14, 11, 6, 57, 15, 45, 6, 19, 16, 4, 15, 8, 8, 10, 4, 6, 6, 33, 5, 7, 14, 27, 12, 7, 10, 14, 20, 34, 11, 22, 4, 4, 8, 87, 11, 40, 34, 10, 9, 3, 5, 61, 5, 38, 3, 20, 26, 80, 5, 25, 11, 23, 14, 97, 8, 10, 40, 10, 91, 79, 22, 7, 45, 8, 3, 21, 121, 17, 35, 27, 3, 9, 18, 15, 7, 5, 71, 40, 8, 12, 53, 13, 25, 45,…	203	[1, 1, 1, 0, 1, 1, 1, 0, 0, 0, 0, 0, 0, 0, 0, 1, 1, 0, 2, 0, 0, 0, 2, 0, 2, 1, 0, 0, 0, 0, 0, 0, 0, 0, 0, 0, 0, 1, 1, 0, 0, 1, 0, 0, 0, 0, 0, 0, 0, 0, 0, 2, 0, 0, 0, 0, 1, 3, 1, 0, 0, 1, 1, 0, 0, 0, 0, 1, 0, 0, 0, 2, 0, 0, 0, 1, 0, 2, 0, 0, 0, 0, 2, 1, 0, 1, 0, 0, 0, 2, 3, 0, 3, 1, 0, 0, 1, 0, 0, 0, 0, 0, 1, 0, 0, 0, 2, 2, 0, 0, 0, 1, 0, 0, 1, 0, 0, 0, 0, 0, 1, 1, 1, 5, 2, 0, 1, 1, 3, 10, 0, 1, 8…
FAM172A--NR2F1-AS1	chr5:93294482:-	chr5:92774447:-	138	[4, 8, 10, 14, 15, 24, 27, 39, 45, 50, 53, 56, 59, 61, 62, 64, 75, 76, 93, 96, 97, 98, 101, 102, 106, 107, 108, 110, 114, 134, 138, 140, 145, 146, 151, 162, 177, 184, 189, 190, 199, 201, 212, 215, 224, 227, 239, 240, 245, 246, 261, 272, 275, 279, 280, 285, 286, 290, 305, 309, 317, 327, 343, 349, 350, 354, 377, 396, 399, 403, 404, 420, 430, 431, 432, 441, 454, 512, 519, 533, 549, 560, 582, 592, 59…	7230	[19, 9, 5, 57, 20, 48, 15, 11, 5, 20, 8, 33, 91, 34, 46, 25, 104, 91, 49, 114, 6, 75, 76, 81, 101, 32, 91, 119, 25, 5, 60, 92, 6, 5, 111, 6, 51, 71, 33, 116, 4, 93, 6, 6, 32, 86, 37, 121, 18, 10, 42, 30, 8, 5, 41, 69, 4, 103, 99, 24, 65, 38, 48, 7, 8, 3, 77, 24, 7, 25, 61, 112, 97, 132, 3, 95, 122, 96, 16, 107, 18, 124, 121, 100, 51, 31, 3, 6, 116, 71, 6, 69, 10, 3, 8, 89, 134, 7, 92, 49, 110, 63…	391	[0, 0, 0, 0, 1, 0, 0, 0, 0, 1, 0, 0, 1, 0, 0, 1, 2, 5, 1, 15, 0, 3, 1, 4, 2, 0, 0, 3, 0, 0, 1, 0, 0, 0, 7, 0, 0, 3, 0, 4, 1, 3, 0, 0, 0, 1, 2, 0, 0, 0, 2, 0, 0, 0, 0, 4, 0, 2, 3, 3, 1, 0, 1, 1, 0, 0, 1, 1, 0, 0, 2, 11, 8, 9, 2, 0, 6, 55, 1, 3, 0, 5, 8, 3, 5, 1, 0, 0, 9, 5, 0, 3, 2, 0, 0, 4, 4, 0, 9, 3, 3, 0, 18, 10, 18, 1, 1, 1, 3, 0, 3, 0, 2, 28, 0, 6, 0, 2, 1, 0, 2, 7, 2, 9, 8, 5, 1, 6, 0, 0, 0…
PUM1--KANSL1	chr1:31532051:-	chr17:44145033:-	135	[4, 6, 11, 12, 16, 17, 27, 30, 43, 46, 48, 51, 53, 55, 60, 61, 64, 69, 70, 71, 77, 81, 84, 87, 89, 103, 112, 124, 127, 139, 144, 148, 152, 155, 157, 171, 176, 178, 183, 189, 192, 194, 198, 200, 207, 208, 211, 228, 234, 237, 244, 246, 250, 256, 259, 269, 279, 283, 288, 297, 303, 305, 311, 317, 330, 340, 345, 360, 373, 376, 379, 384, 387, 398, 399, 402, 406, 409, 414, 416, 417, 419, 423, 436, 466, …	4026	[16, 60, 9, 37, 12, 4, 42, 9, 4, 5, 22, 7, 20, 37, 7, 6, 24, 18, 10, 37, 29, 35, 19, 6, 4, 10, 25, 6, 15, 109, 3, 16, 39, 9, 6, 4, 43, 3, 9, 3, 50, 102, 78, 8, 24, 6, 67, 21, 56, 6, 46, 7, 8, 42, 28, 12, 8, 21, 74, 6, 42, 9, 20, 12, 25, 13, 22, 58, 42, 13, 35, 28, 11, 86, 54, 10, 16, 80, 6, 10, 60, 29, 25, 17, 18, 3, 22, 12, 3, 26, 59, 4, 27, 95, 7, 29, 74, 50, 105, 50, 25, 84, 13, 19, 16, 65, 14…	147	[0, 0, 0, 2, 0, 0, 2, 0, 1, 0, 1, 0, 1, 0, 0, 0, 0, 1, 0, 0, 0, 0, 0, 0, 0, 0, 1, 0, 1, 0, 0, 0, 0, 0, 0, 0, 0, 0, 2, 0, 0, 4, 1, 0, 1, 0, 0, 0, 1, 1, 0, 0, 0, 0, 0, 0, 0, 1, 1, 0, 2, 0, 0, 0, 0, 0, 1, 1, 0, 0, 1, 0, 0, 3, 0, 0, 4, 6, 0, 0, 7, 0, 1, 2, 1, 0, 0, 0, 1, 3, 4, 1, 0, 3, 0, 0, 0, 6, 4, 3, 2, 3, 0, 0, 0, 1, 13, 0, 0, 0, 3, 0, 0, 7, 2, 14, 0, 5, 2, 0, 0, 0, 0, 5, 2, 0, 4, 4, 0, 1, 0, 2, …
USP48--WNT4	chr1:22073560:-	chr1:22448069:-	56	[4, 11, 16, 38, 39, 40, 49, 55, 88, 89, 101, 107, 110, 115, 137, 141, 147, 161, 175, 176, 182, 187, 191, 246, 253, 254, 269, 286, 288, 300, 323, 402, 420, 429, 464, 468, 492, 540, 552, 576, 596, 600, 644, 709, 755, 773, 804, 810, 815, 833, 886, 891, 898, 950, 969, 971]	1175	[16, 8, 10, 6, 19, 9, 23, 25, 28, 18, 3, 4, 30, 4, 8, 25, 8, 17, 31, 28, 13, 25, 8, 8, 5, 3, 16, 6, 6, 18, 25, 5, 3, 7, 17, 8, 21, 6, 61, 10, 64, 29, 5, 58, 16, 7, 5, 69, 20, 133, 73, 31, 4, 3, 28, 39]	81	[1, 1, 0, 0, 0, 1, 0, 3, 0, 2, 0, 2, 0, 0, 0, 0, 0, 2, 1, 2, 0, 0, 1, 0, 0, 0, 0, 0, 0, 1, 0, 0, 0, 1, 1, 1, 1, 0, 9, 0, 6, 0, 0, 5, 0, 0, 0, 5, 2, 20, 6, 1, 0, 0, 3, 3]
RPN2--MYL9	chr20:35842268:+	chr20:35177480:+	207	[4, 6, 12, 15, 17, 18, 24, 27, 30, 33, 35, 38, 40, 41, 42, 43, 44, 45, 46, 51, 52, 55, 57, 58, 59, 64, 68, 69, 75, 79, 81, 82, 85, 87, 90, 92, 100, 101, 103, 106, 109, 115, 125, 126, 128, 131, 138, 144, 146, 148, 149, 156, 157, 158, 160, 161, 167, 171, 178, 179, 182, 183, 189, 190, 197, 201, 203, 207, 210, 212, 214, 215, 219, 222, 230, 234, 235, 237, 242, 245, 263, 266, 272, 278, 280, 281, 286, 2…	2717	[9, 17, 14, 11, 14, 10, 4, 4, 23, 30, 12, 3, 9, 10, 4, 13, 7, 14, 7, 30, 8, 3, 16, 7, 14, 10, 16, 4, 6, 16, 5, 12, 38, 3, 21, 10, 8, 4, 4, 6, 15, 24, 29, 6, 20, 18, 8, 5, 8, 10, 8, 4, 5, 24, 28, 4, 5, 8, 9, 17, 3, 9, 15, 23, 28, 6, 7, 11, 25, 15, 4, 7, 11, 7, 41, 18, 3, 7, 12, 4, 34, 21, 4, 6, 18, 8, 5, 8, 19, 15, 7, 4, 62, 14, 7, 3, 10, 7, 23, 21, 12, 6, 6, 5, 8, 4, 31, 15, 7, 4, 8, 8, 9, 19, 40…	1	[0, 0, 0, 0, 0, 0, 0, 0, 0, 0, 0, 0, 0, 0, 0, 0, 0, 0, 0, 0, 0, 0, 0, 0, 0, 0, 0, 0, 0, 0, 0, 0, 0, 0, 0, 0, 0, 0, 0, 0, 0, 0, 0, 0, 0, 0, 0, 0, 0, 0, 0, 0, 0, 0, 0, 0, 0, 0, 0, 0, 0, 0, 0, 0, 0, 0, 0, 0, 0, 0, 0, 0, 0, 0, 0, 0, 0, 0, 0, 0, 0, 0, 0, 0, 0, 0, 0, 0, 0, 0, 0, 0, 0, 0, 0, 0, 0, 0, 0, 0, 0, 0, 0, 0, 0, 0, 0, 0, 0, 0, 0, 0, 0, 0, 0, 0, 0, 0, 0, 0, 0, 0, 0, 0, 0, 0, 0, 0, 0, 0, 0, 0, 0,…
TAX1BP1--SYT1	chr7:27827222:+	chr12:79611283:+	189	[4, 5, 7, 9, 10, 24, 26, 31, 39, 42, 44, 45, 50, 56, 59, 61, 65, 69, 70, 71, 72, 74, 76, 83, 93, 94, 99, 100, 102, 103, 104, 106, 108, 113, 114, 125, 128, 132, 134, 137, 138, 140, 150, 153, 159, 160, 162, 170, 177, 178, 183, 186, 191, 193, 197, 200, 202, 209, 212, 217, 218, 240, 248, 249, 252, 260, 262, 266, 279, 284, 287, 288, 292, 295, 296, 297, 305, 314, 321, 334, 338, 340, 345, 353, 357, 372,…	4439	[3, 8, 9, 5, 16, 19, 21, 13, 43, 9, 23, 13, 10, 12, 15, 48, 29, 12, 22, 5, 24, 27, 14, 61, 10, 7, 14, 14, 8, 8, 16, 7, 8, 14, 3, 28, 22, 7, 7, 38, 19, 12, 4, 10, 10, 14, 25, 26, 16, 35, 7, 20, 31, 3, 11, 36, 16, 32, 15, 5, 7, 7, 20, 33, 23, 27, 7, 19, 5, 35, 8, 9, 41, 11, 21, 10, 18, 65, 18, 6, 4, 10, 14, 6, 17, 35, 8, 37, 29, 26, 4, 26, 4, 36, 7, 17, 28, 12, 3, 82, 41, 3, 63, 8, 11, 5, 77, 7, 61…	300	[0, 0, 0, 0, 0, 4, 1, 2, 2, 2, 1, 0, 0, 0, 1, 0, 0, 0, 1, 0, 1, 0, 1, 0, 1, 0, 0, 0, 0, 0, 2, 2, 1, 2, 0, 0, 1, 0, 0, 1, 0, 0, 1, 1, 0, 1, 1, 1, 1, 2, 1, 0, 3, 0, 1, 2, 0, 1, 0, 1, 1, 0, 0, 0, 0, 1, 0, 1, 0, 2, 0, 0, 2, 1, 0, 0, 0, 1, 1, 0, 0, 0, 0, 0, 2, 1, 0, 3, 1, 0, 1, 2, 0, 2, 1, 2, 2, 1, 1, 9, 2, 0, 4, 0, 0, 0, 7, 1, 3, 1, 0, 1, 4, 0, 10, 1, 1, 1, 5, 10, 1, 1, 3, 0, 6, 3, 1, 2, 6, 0, 3, 0, …
CHD9--SPG7	chr16:53191453:+	chr16:89590414:+	148	[5, 8, 10, 12, 15, 16, 20, 37, 38, 45, 53, 55, 60, 62, 63, 64, 66, 71, 75, 79, 87, 89, 93, 96, 101, 104, 105, 107, 112, 115, 116, 120, 129, 140, 149, 150, 153, 168, 170, 173, 175, 182, 188, 189, 193, 194, 195, 197, 204, 206, 212, 218, 222, 230, 231, 232, 244, 250, 256, 261, 264, 278, 286, 287, 292, 309, 327, 340, 345, 348, 356, 359, 388, 396, 403, 406, 413, 421, 425, 438, 441, 443, 453, 458, 464,…	5308	[11, 5, 96, 12, 41, 35, 45, 30, 8, 16, 35, 17, 5, 8, 18, 59, 42, 10, 12, 39, 16, 3, 54, 38, 7, 16, 5, 6, 45, 12, 4, 10, 6, 3, 40, 11, 3, 3, 5, 88, 108, 11, 42, 83, 3, 45, 61, 4, 80, 11, 3, 4, 49, 59, 19, 15, 59, 22, 78, 16, 3, 100, 3, 38, 82, 58, 4, 24, 5, 56, 40, 102, 35, 7, 27, 70, 25, 4, 14, 23, 19, 17, 57, 83, 46, 6, 18, 10, 30, 13, 23, 21, 98, 102, 16, 24, 83, 4, 11, 58, 7, 23, 91, 4, 134, 8…	87	[0, 0, 0, 0, 0, 0, 0, 1, 0, 0, 0, 1, 0, 0, 0, 1, 0, 0, 0, 0, 0, 0, 0, 0, 0, 0, 0, 0, 0, 0, 0, 0, 0, 0, 0, 0, 0, 0, 0, 1, 1, 1, 0, 0, 0, 0, 1, 0, 2, 0, 0, 0, 0, 0, 0, 0, 0, 0, 0, 0, 0, 0, 0, 0, 0, 2, 0, 0, 0, 1, 2, 2, 0, 0, 0, 0, 2, 0, 0, 0, 0, 0, 0, 2, 0, 0, 0, 0, 2, 0, 2, 0, 5, 1, 1, 0, 4, 0, 0, 0, 0, 0, 3, 0, 8, 1, 1, 1, 2, 0, 2, 0, 0, 1, 0, 0, 2, 0, 4, 1, 0, 0, 0, 0, 0, 0, 6, 0, 1, 2, 0, 0, 8,…
CDK5RAP3--KPNB1	chr17:46054188:+	chr17:45753775:+	161	[5, 6, 14, 16, 24, 30, 32, 52, 59, 60, 64, 67, 73, 77, 94, 96, 112, 114, 115, 131, 159, 160, 162, 163, 168, 171, 172, 173, 174, 189, 194, 197, 203, 217, 218, 219, 223, 227, 228, 233, 234, 246, 248, 250, 261, 284, 287, 288, 289, 300, 306, 317, 322, 323, 327, 332, 333, 340, 343, 345, 349, 353, 365, 366, 367, 372, 380, 388, 391, 395, 399, 408, 411, 413, 420, 422, 424, 426, 427, 430, 444, 446, 453, 4…	2712	[5, 9, 11, 3, 15, 12, 12, 16, 7, 41, 5, 19, 24, 7, 39, 34, 15, 9, 3, 7, 21, 6, 4, 3, 6, 27, 11, 15, 10, 4, 5, 49, 21, 11, 3, 3, 12, 16, 4, 17, 3, 4, 25, 5, 6, 6, 3, 6, 22, 5, 6, 5, 6, 3, 9, 16, 12, 4, 16, 9, 22, 6, 15, 50, 4, 19, 43, 8, 4, 30, 14, 5, 17, 4, 3, 29, 7, 20, 12, 4, 3, 50, 4, 65, 4, 14, 12, 31, 14, 17, 27, 40, 7, 31, 6, 77, 41, 22, 25, 19, 3, 20, 11, 4, 6, 55, 6, 29, 11, 8, 11, 83, 13…	192	[0, 0, 0, 0, 1, 0, 0, 1, 0, 0, 0, 0, 1, 0, 3, 0, 0, 0, 1, 0, 0, 0, 0, 0, 0, 2, 0, 0, 0, 0, 0, 3, 1, 0, 0, 1, 0, 0, 0, 1, 0, 0, 0, 0, 0, 0, 0, 0, 2, 0, 0, 0, 1, 0, 0, 1, 0, 0, 0, 0, 0, 0, 0, 2, 1, 1, 0, 0, 0, 1, 0, 1, 1, 0, 0, 6, 1, 0, 2, 0, 0, 7, 0, 5, 0, 2, 0, 1, 0, 5, 3, 3, 2, 3, 1, 2, 4, 0, 1, 2, 1, 2, 1, 0, 0, 6, 0, 4, 4, 1, 0, 3, 3, 5, 5, 0, 1, 3, 8, 0, 0, 0, 0, 1, 0, 0, 1, 0, 1, 1, 1, 3, 1,…
RFT1--DCP1A	chr3:53137969:-	chr3:53353500:-	86	[6, 19, 36, 44, 50, 51, 55, 58, 63, 64, 79, 82, 89, 97, 100, 101, 107, 109, 112, 129, 135, 137, 151, 152, 158, 171, 175, 178, 188, 190, 206, 211, 213, 218, 224, 231, 239, 242, 244, 245, 246, 253, 261, 266, 293, 307, 315, 320, 327, 350, 360, 362, 373, 376, 387, 391, 405, 412, 418, 484, 504, 533, 557, 582, 604, 606, 607, 610, 611, 617, 628, 629, 630, 635, 644, 660, 874, 883, 884, 888, 910, 912, 919…	3616	[68, 75, 4, 42, 59, 43, 14, 41, 37, 49, 46, 34, 3, 50, 21, 5, 12, 72, 18, 78, 24, 8, 100, 18, 58, 17, 15, 34, 8, 21, 36, 53, 15, 48, 11, 3, 58, 20, 11, 39, 5, 32, 67, 19, 89, 12, 46, 7, 4, 58, 23, 126, 19, 100, 9, 21, 74, 37, 29, 11, 40, 6, 25, 67, 7, 9, 112, 89, 23, 63, 102, 71, 103, 108, 29, 116, 14, 21, 16, 52, 140, 32, 121, 18, 11, 65]	140	[2, 0, 0, 1, 0, 0, 0, 0, 0, 1, 2, 1, 0, 2, 1, 0, 1, 2, 0, 3, 0, 0, 6, 0, 0, 0, 0, 0, 0, 2, 0, 2, 0, 0, 0, 0, 1, 0, 2, 0, 0, 1, 1, 0, 0, 0, 0, 0, 0, 3, 2, 3, 1, 7, 1, 1, 5, 2, 5, 1, 1, 1, 0, 3, 1, 0, 3, 8, 1, 0, 4, 6, 9, 8, 0, 11, 1, 1, 1, 3, 3, 3, 8, 1, 1, 0]
WDR43--BRE	chr2:29145849:+	chr2:28550141:+	83	[6, 11, 21, 22, 30, 36, 38, 43, 46, 47, 59, 65, 77, 94, 96, 97, 99, 102, 108, 110, 125, 133, 149, 153, 158, 162, 167, 186, 199, 206, 211, 214, 232, 233, 244, 245, 250, 252, 273, 286, 288, 303, 315, 335, 339, 410, 416, 435, 542, 552, 569, 570, 574, 575, 579, 587, 589, 603, 604, 606, 616, 630, 667, 693, 738, 763, 795, 871, 873, 875, 878, 879, 888, 917, 932, 944, 947, 950, 955, 966, 971, 992, 995]	2037	[24, 8, 39, 5, 3, 6, 13, 10, 21, 32, 9, 18, 4, 5, 3, 52, 10, 3, 7, 17, 3, 7, 40, 37, 44, 3, 4, 6, 3, 26, 32, 33, 59, 17, 26, 17, 17, 6, 7, 5, 3, 9, 30, 14, 8, 18, 52, 105, 9, 44, 5, 85, 24, 11, 12, 22, 43, 71, 8, 4, 3, 21, 65, 7, 26, 142, 37, 5, 81, 3, 74, 38, 12, 14, 5, 3, 13, 87, 3, 27, 78, 9, 26]	201	[1, 0, 0, 0, 0, 1, 1, 1, 1, 0, 0, 1, 0, 0, 0, 1, 0, 0, 0, 3, 0, 0, 3, 2, 2, 0, 1, 0, 0, 2, 2, 1, 1, 1, 1, 0, 2, 0, 0, 1, 0, 1, 0, 1, 0, 3, 6, 31, 1, 6, 0, 11, 2, 1, 0, 1, 3, 5, 0, 0, 0, 1, 5, 1, 3, 49, 4, 0, 5, 0, 4, 2, 3, 1, 1, 1, 1, 8, 1, 1, 5, 1, 3]
LARS--CDKL3	chr5:145543873:-	chr5:133686118:-	113	[6, 17, 19, 20, 22, 24, 31, 33, 38, 43, 47, 48, 50, 55, 56, 57, 68, 71, 75, 81, 89, 97, 127, 131, 134, 140, 148, 152, 153, 154, 155, 161, 167, 180, 182, 183, 185, 191, 195, 210, 213, 220, 224, 228, 241, 250, 257, 276, 283, 317, 330, 331, 354, 368, 380, 382, 399, 410, 417, 419, 422, 423, 427, 437, 466, 502, 532, 541, 546, 587, 600, 602, 630, 690, 723, 727, 759, 762, 782, 784, 791, 799, 800, 803, 8…	3776	[28, 6, 16, 4, 10, 45, 6, 3, 56, 5, 28, 14, 3, 10, 65, 40, 8, 13, 9, 23, 15, 6, 9, 64, 48, 5, 43, 9, 4, 9, 25, 12, 34, 11, 5, 54, 9, 8, 3, 3, 4, 64, 5, 27, 103, 36, 18, 10, 61, 10, 4, 17, 102, 14, 47, 6, 12, 13, 8, 67, 5, 3, 129, 72, 15, 12, 41, 4, 59, 4, 41, 13, 50, 106, 93, 16, 67, 115, 27, 3, 129, 31, 55, 14, 20, 11, 82, 114, 112, 104, 24, 47, 8, 9, 25, 26, 16, 84, 22, 3, 30, 57, 24, 6, 15, 44…	143	[0, 0, 0, 0, 0, 1, 0, 0, 0, 0, 0, 0, 0, 1, 1, 1, 0, 0, 1, 0, 0, 0, 0, 1, 0, 0, 1, 0, 0, 0, 0, 1, 0, 0, 0, 0, 0, 0, 0, 0, 0, 0, 0, 1, 0, 0, 0, 0, 1, 0, 0, 0, 6, 1, 1, 0, 0, 0, 0, 2, 0, 0, 14, 6, 0, 0, 1, 0, 2, 0, 2, 1, 1, 16, 4, 1, 2, 17, 3, 1, 6, 2, 1, 0, 1, 0, 3, 8, 2, 2, 0, 4, 0, 0, 0, 1, 1, 3, 2, 0, 1, 2, 2, 0, 0, 3, 0, 2, 3, 2, 0, 0, 1]
RARA--POLDIP2	chr17:38487648:+	chr17:26681611:-	92	[6, 12, 25, 30, 43, 45, 54, 67, 70, 71, 75, 78, 86, 88, 90, 92, 94, 101, 103, 107, 124, 127, 144, 156, 157, 160, 161, 163, 170, 171, 173, 174, 180, 181, 185, 195, 196, 198, 228, 238, 250, 253, 260, 274, 294, 298, 306, 326, 333, 335, 352, 368, 376, 378, 388, 391, 396, 401, 411, 413, 417, 469, 470, 483, 484, 493, 521, 528, 570, 573, 579, 583, 596, 628, 630, 637, 684, 693, 815, 847, 850, 851, 870, 8…	2404	[25, 22, 3, 20, 19, 18, 6, 14, 5, 10, 5, 3, 79, 48, 18, 42, 19, 8, 28, 11, 8, 15, 11, 13, 3, 86, 31, 4, 46, 13, 29, 21, 18, 5, 46, 27, 29, 8, 45, 50, 36, 10, 25, 34, 61, 55, 29, 50, 9, 10, 17, 46, 10, 71, 21, 33, 7, 6, 22, 11, 20, 3, 16, 19, 9, 30, 7, 32, 81, 10, 5, 128, 15, 105, 123, 12, 20, 6, 7, 8, 6, 4, 23, 9, 56, 4, 20, 18, 35, 19, 18, 62]	77	[1, 0, 0, 0, 0, 0, 0, 0, 0, 0, 0, 0, 1, 1, 0, 2, 1, 1, 1, 0, 0, 0, 0, 2, 0, 3, 0, 0, 3, 0, 0, 0, 1, 0, 0, 1, 0, 0, 3, 2, 0, 0, 0, 0, 1, 0, 2, 0, 0, 0, 0, 0, 0, 1, 0, 2, 0, 1, 1, 0, 2, 1, 1, 1, 1, 0, 0, 1, 6, 0, 0, 4, 1, 3, 7, 0, 1, 0, 1, 1, 1, 1, 2, 0, 3, 0, 1, 0, 2, 1, 0, 4]
ABI2--CYP20A1	chr2:204193354:+	chr2:204154488:+	69	[18, 52, 53, 64, 67, 68, 79, 83, 89, 101, 107, 113, 115, 120, 161, 167, 188, 192, 196, 197, 201, 232, 234, 261, 266, 289, 306, 312, 314, 332, 352, 353, 361, 364, 373, 378, 383, 390, 417, 419, 484, 514, 569, 573, 587, 598, 603, 606, 608, 659, 693, 750, 752, 842, 856, 878, 880, 886, 895, 950, 952, 966, 969, 976, 977, 985, 986, 991, 994]	2050	[8, 17, 4, 8, 17, 3, 53, 41, 18, 23, 14, 22, 4, 8, 3, 13, 16, 8, 19, 43, 3, 14, 20, 36, 18, 36, 30, 47, 73, 15, 7, 11, 84, 4, 4, 3, 65, 63, 71, 49, 5, 21, 71, 10, 107, 13, 27, 40, 103, 73, 17, 5, 21, 14, 12, 28, 95, 26, 19, 73, 12, 54, 23, 57, 25, 25, 6, 8, 65]	113	[0, 0, 0, 2, 0, 0, 0, 0, 0, 0, 0, 0, 0, 0, 0, 1, 0, 0, 0, 3, 0, 0, 0, 2, 0, 0, 2, 3, 0, 0, 0, 1, 9, 0, 0, 0, 3, 4, 4, 4, 1, 2, 9, 0, 7, 0, 2, 1, 7, 5, 1, 0, 1, 0, 1, 2, 8, 5, 1, 6, 1, 4, 0, 3, 2, 1, 1, 0, 4]
PXDNL--USP8	chr8:52252184:-	chr15:50769473:+	139	[7, 11, 12, 13, 14, 16, 20, 22, 26, 36, 37, 39, 41, 53, 60, 62, 64, 71, 74, 77, 82, 84, 87, 90, 101, 107, 111, 113, 143, 144, 155, 160, 164, 167, 176, 187, 200, 206, 209, 215, 220, 230, 253, 255, 262, 265, 266, 267, 283, 306, 314, 315, 323, 329, 331, 337, 350, 365, 369, 374, 377, 383, 395, 404, 407, 414, 420, 425, 432, 448, 452, 457, 470, 471, 503, 513, 514, 517, 520, 532, 545, 549, 551, 565, 572…	6944	[71, 13, 18, 26, 3, 5, 88, 9, 40, 4, 74, 31, 5, 53, 29, 7, 68, 30, 58, 42, 43, 68, 53, 4, 8, 11, 111, 29, 17, 47, 32, 9, 50, 33, 23, 40, 31, 35, 108, 12, 16, 35, 20, 83, 123, 13, 7, 5, 7, 35, 124, 19, 68, 12, 7, 4, 13, 18, 24, 42, 27, 26, 124, 50, 60, 55, 5, 20, 6, 121, 40, 146, 9, 43, 19, 45, 14, 42, 115, 42, 32, 85, 107, 29, 12, 124, 105, 4, 68, 75, 35, 8, 4, 26, 74, 98, 109, 8, 6, 56, 33, 123,…	423	[2, 0, 0, 0, 0, 0, 2, 0, 3, 0, 1, 0, 0, 0, 0, 0, 1, 0, 3, 1, 1, 5, 1, 1, 1, 0, 0, 0, 1, 3, 1, 0, 2, 2, 0, 1, 1, 0, 3, 0, 1, 2, 0, 1, 4, 0, 1, 1, 0, 1, 1, 0, 1, 0, 0, 0, 0, 0, 1, 0, 1, 0, 1, 1, 6, 3, 1, 1, 1, 15, 1, 15, 0, 0, 0, 3, 2, 1, 29, 2, 2, 0, 15, 1, 1, 5, 4, 0, 5, 0, 3, 1, 0, 1, 2, 4, 9, 0, 2, 2, 0, 16, 9, 3, 24, 1, 2, 0, 16, 1, 0, 27, 5, 0, 20, 1, 9, 10, 12, 12, 0, 6, 1, 6, 4, 6, 2, 1, 4,…
ADAMTS17--AKAP13	chr15:100533253:-	chr15:86265222:+	176	[7, 9, 13, 14, 17, 18, 20, 21, 22, 25, 26, 30, 32, 34, 35, 37, 39, 40, 41, 42, 44, 45, 46, 49, 50, 54, 56, 60, 61, 64, 67, 70, 76, 77, 81, 86, 87, 94, 97, 99, 100, 106, 113, 116, 130, 132, 135, 141, 143, 145, 155, 158, 159, 161, 162, 167, 172, 173, 174, 183, 185, 188, 191, 194, 196, 201, 203, 204, 205, 207, 211, 224, 230, 240, 242, 246, 252, 253, 257, 266, 269, 272, 275, 280, 288, 294, 296, 304, …	7465	[58, 39, 17, 28, 8, 3, 39, 30, 21, 14, 25, 6, 65, 79, 52, 39, 35, 25, 48, 28, 41, 33, 8, 10, 75, 6, 34, 5, 61, 38, 23, 46, 3, 16, 32, 44, 7, 56, 15, 3, 11, 43, 20, 7, 10, 29, 6, 5, 9, 91, 42, 28, 65, 49, 102, 30, 37, 101, 34, 11, 37, 16, 9, 80, 4, 4, 37, 38, 14, 22, 28, 26, 130, 122, 27, 9, 5, 65, 53, 47, 16, 61, 8, 8, 26, 27, 112, 36, 18, 29, 81, 85, 85, 45, 40, 121, 29, 31, 24, 110, 27, 21, 64,…	270	[0, 1, 0, 0, 0, 0, 1, 0, 0, 0, 1, 0, 1, 1, 0, 1, 0, 1, 1, 0, 0, 0, 0, 0, 2, 0, 1, 0, 1, 1, 0, 2, 0, 0, 1, 0, 0, 1, 0, 1, 0, 1, 1, 0, 0, 1, 0, 0, 0, 3, 2, 0, 2, 0, 3, 1, 0, 2, 0, 0, 1, 0, 0, 1, 0, 0, 0, 1, 0, 0, 1, 0, 2, 2, 0, 0, 0, 1, 0, 0, 0, 0, 0, 0, 0, 2, 1, 0, 0, 0, 3, 1, 0, 0, 3, 2, 0, 0, 1, 4, 3, 0, 1, 0, 0, 0, 0, 0, 2, 2, 5, 2, 0, 0, 4, 0, 3, 2, 0, 0, 2, 1, 1, 3, 2, 5, 7, 3, 0, 3, 4, 1, 16…
BAZ1B--MLXIPL	chr7:72903524:-	chr7:73030507:-	82	[7, 15, 26, 29, 36, 49, 53, 55, 57, 59, 61, 63, 65, 84, 106, 112, 125, 127, 132, 137, 141, 144, 158, 164, 174, 189, 196, 198, 202, 207, 210, 214, 217, 224, 237, 238, 244, 264, 265, 288, 290, 313, 336, 353, 361, 402, 404, 443, 462, 466, 468, 526, 559, 568, 588, 589, 600, 608, 609, 635, 651, 670, 691, 753, 763, 766, 771, 775, 795, 797, 871, 879, 881, 882, 886, 898, 906, 909, 932, 936, 941, 948]	2730	[25, 46, 8, 58, 3, 15, 14, 8, 30, 9, 5, 32, 13, 21, 21, 25, 79, 50, 59, 58, 40, 25, 65, 7, 51, 31, 11, 4, 3, 3, 14, 20, 6, 4, 11, 3, 42, 43, 5, 7, 92, 10, 7, 15, 6, 7, 10, 70, 8, 35, 3, 14, 35, 117, 57, 81, 7, 51, 15, 14, 31, 15, 28, 3, 75, 42, 108, 109, 7, 128, 20, 128, 15, 23, 39, 57, 77, 58, 67, 56, 5, 11]	178	[0, 2, 0, 0, 0, 0, 1, 0, 0, 1, 0, 0, 0, 1, 1, 0, 2, 2, 2, 2, 0, 0, 2, 0, 0, 0, 0, 0, 2, 0, 1, 0, 0, 0, 0, 0, 2, 2, 0, 0, 0, 0, 0, 0, 0, 1, 1, 7, 1, 0, 0, 0, 4, 10, 6, 5, 1, 4, 0, 1, 0, 1, 1, 0, 2, 2, 21, 2, 3, 32, 4, 11, 1, 4, 2, 7, 9, 4, 6, 1, 0, 1]
PTBP1--RNF126	chr19:799443:+	chr19:650296:-	91	[7, 17, 25, 26, 27, 42, 44, 45, 48, 63, 65, 94, 96, 97, 98, 101, 103, 107, 113, 127, 133, 134, 135, 137, 153, 162, 181, 183, 192, 207, 217, 228, 246, 253, 266, 272, 285, 287, 288, 303, 307, 313, 345, 351, 368, 373, 374, 386, 391, 399, 401, 402, 406, 414, 417, 422, 430, 436, 473, 493, 513, 547, 555, 579, 582, 589, 615, 617, 629, 649, 663, 670, 680, 681, 684, 706, 810, 871, 880, 885, 888, 891, 894,…	1412	[5, 11, 13, 21, 5, 16, 7, 27, 15, 9, 14, 29, 16, 11, 21, 5, 21, 12, 10, 27, 5, 4, 4, 85, 6, 4, 8, 4, 15, 10, 8, 19, 3, 9, 7, 3, 40, 3, 15, 16, 75, 27, 7, 28, 17, 5, 16, 9, 4, 22, 6, 6, 9, 11, 19, 4, 3, 12, 19, 13, 17, 13, 15, 7, 3, 4, 15, 3, 54, 79, 5, 30, 4, 8, 21, 19, 7, 39, 5, 5, 4, 11, 16, 26, 6, 24, 39, 14, 25, 10, 9]	46	[0, 0, 1, 0, 0, 0, 0, 0, 0, 0, 0, 0, 1, 0, 1, 0, 1, 1, 1, 0, 0, 0, 2, 2, 0, 0, 0, 0, 0, 0, 0, 1, 0, 0, 0, 0, 1, 0, 0, 0, 4, 0, 0, 0, 0, 0, 0, 0, 0, 0, 0, 0, 0, 0, 1, 1, 0, 0, 1, 0, 0, 1, 0, 0, 0, 1, 1, 1, 0, 1, 0, 2, 0, 0, 1, 2, 0, 5, 1, 0, 0, 3, 2, 1, 0, 1, 4, 0, 0, 0, 0]
CACUL1--VTI1A	chr10:120488807:-	chr10:114286846:+	73	[8, 9, 30, 31, 36, 57, 59, 63, 70, 71, 79, 120, 130, 134, 135, 138, 141, 144, 148, 160, 162, 174, 184, 189, 190, 197, 202, 209, 212, 246, 259, 269, 289, 361, 374, 386, 388, 402, 417, 424, 464, 484, 493, 503, 523, 526, 561, 565, 566, 567, 574, 581, 644, 708, 719, 733, 765, 795, 862, 869, 873, 890, 901, 906, 907, 910, 932, 939, 943, 948, 955, 979, 982]	2112	[69, 4, 74, 9, 6, 12, 12, 3, 42, 7, 4, 5, 9, 5, 3, 3, 20, 3, 3, 44, 10, 23, 22, 56, 55, 3, 41, 43, 38, 13, 15, 6, 45, 7, 46, 3, 22, 53, 3, 5, 46, 4, 19, 21, 122, 15, 70, 6, 11, 65, 4, 62, 64, 53, 4, 139, 18, 11, 7, 7, 125, 11, 4, 59, 8, 117, 5, 95, 8, 23, 5, 7, 51]	101	[0, 0, 2, 0, 0, 1, 0, 0, 0, 0, 0, 0, 0, 0, 0, 0, 0, 1, 0, 2, 2, 0, 1, 0, 0, 1, 2, 0, 1, 1, 0, 0, 0, 0, 1, 0, 0, 4, 0, 0, 2, 1, 0, 2, 9, 1, 9, 0, 0, 3, 0, 2, 5, 4, 1, 15, 0, 1, 0, 1, 8, 1, 1, 3, 1, 6, 0, 1, 0, 1, 0, 0, 4]
SLC35E3--NUP107	chr12:69141820:+	chr12:69119507:+	63	[8, 9, 17, 29, 32, 37, 46, 49, 74, 86, 89, 93, 99, 125, 136, 141, 156, 161, 207, 237, 251, 254, 298, 304, 306, 312, 321, 326, 347, 367, 373, 383, 386, 396, 402, 466, 470, 517, 556, 584, 641, 692, 693, 698, 705, 709, 733, 754, 772, 774, 776, 777, 808, 825, 831, 874, 898, 907, 937, 953, 965, 979, 995]	2778	[32, 41, 26, 45, 14, 42, 14, 11, 53, 5, 18, 6, 28, 88, 43, 14, 5, 4, 17, 45, 96, 53, 46, 4, 4, 55, 3, 67, 47, 38, 29, 19, 90, 4, 3, 16, 42, 71, 17, 13, 43, 58, 17, 123, 122, 129, 7, 5, 107, 9, 10, 129, 78, 107, 104, 57, 54, 19, 3, 110, 89, 112, 18]	151	[0, 0, 2, 1, 0, 2, 2, 0, 2, 0, 0, 0, 0, 1, 3, 0, 0, 0, 0, 1, 0, 1, 1, 0, 0, 2, 0, 2, 4, 2, 1, 0, 2, 0, 0, 1, 2, 4, 1, 2, 0, 3, 1, 3, 24, 8, 1, 0, 1, 0, 0, 16, 6, 10, 8, 3, 7, 0, 0, 12, 5, 4, 0]
PID1--MRPS6	chr2:230020534:-	chr21:35497641:+	202	[11, 14, 17, 20, 23, 26, 30, 36, 40, 45, 46, 48, 49, 50, 51, 52, 57, 64, 68, 78, 81, 89, 90, 100, 103, 114, 125, 128, 130, 138, 140, 147, 151, 152, 155, 157, 160, 161, 163, 169, 170, 172, 175, 180, 182, 186, 188, 191, 192, 193, 201, 204, 206, 211, 212, 216, 224, 226, 228, 237, 240, 246, 248, 250, 252, 259, 261, 265, 266, 267, 271, 279, 280, 283, 284, 286, 287, 288, 296, 305, 309, 310, 311, 312, 3…	10483	[39, 14, 119, 86, 59, 3, 55, 3, 41, 12, 79, 117, 74, 31, 91, 59, 98, 114, 66, 7, 5, 7, 70, 56, 8, 22, 118, 55, 4, 49, 8, 73, 3, 115, 67, 8, 75, 32, 16, 34, 61, 81, 17, 18, 66, 20, 59, 50, 3, 31, 25, 27, 74, 86, 41, 11, 14, 137, 36, 15, 36, 3, 76, 60, 76, 75, 94, 5, 59, 35, 93, 9, 52, 25, 91, 21, 96, 49, 77, 111, 112, 68, 45, 130, 84, 10, 34, 4, 29, 10, 16, 3, 12, 62, 117, 125, 67, 38, 28, 27, 23,…	457	[2, 1, 2, 3, 0, 0, 2, 0, 0, 0, 2, 6, 3, 0, 1, 2, 0, 3, 1, 0, 0, 0, 4, 2, 1, 0, 6, 4, 1, 3, 1, 1, 0, 1, 5, 0, 2, 2, 1, 2, 2, 2, 0, 0, 3, 1, 1, 0, 0, 0, 0, 0, 3, 4, 1, 0, 0, 2, 3, 1, 0, 0, 0, 0, 1, 0, 3, 0, 0, 2, 1, 1, 0, 1, 3, 2, 5, 1, 2, 3, 9, 0, 0, 1, 1, 0, 2, 0, 2, 0, 0, 0, 0, 2, 6, 12, 0, 1, 1, 0, 0, 0, 0, 0, 0, 2, 0, 1, 1, 8, 4, 0, 4, 6, 7, 7, 4, 5, 10, 5, 1, 0, 2, 2, 0, 2, 3, 0, 2, 2, 0, 2, …
SIPA1L3--ZNF527	chr19:38423332:+	chr19:37879208:+	9	[12, 184, 289, 321, 827, 902, 956, 957, 968]	148	[15, 14, 28, 3, 7, 12, 8, 16, 45]	9	[1, 0, 3, 0, 0, 1, 0, 1, 3]
TMEM209--COPG2	chr7:129841690:-	chr7:130148500:-	81	[14, 15, 19, 33, 40, 44, 51, 53, 64, 65, 66, 71, 116, 125, 135, 146, 152, 158, 162, 173, 180, 181, 182, 184, 192, 195, 214, 222, 224, 233, 237, 250, 252, 259, 263, 286, 289, 297, 300, 301, 306, 329, 333, 334, 335, 339, 358, 401, 406, 410, 412, 414, 548, 550, 562, 570, 571, 589, 607, 635, 665, 687, 709, 740, 743, 806, 876, 880, 881, 906, 916, 922, 930, 939, 944, 974, 975, 986, 996, 997, 1000]	2348	[3, 7, 5, 43, 7, 3, 23, 22, 13, 6, 11, 6, 113, 50, 21, 4, 13, 3, 11, 45, 43, 78, 23, 14, 36, 12, 13, 16, 16, 10, 30, 10, 27, 24, 5, 14, 13, 3, 38, 31, 6, 38, 14, 23, 16, 19, 13, 14, 6, 39, 50, 52, 98, 105, 10, 39, 97, 23, 97, 81, 49, 4, 75, 47, 3, 11, 3, 29, 67, 77, 24, 3, 5, 55, 29, 19, 41, 59, 6, 11, 26]	161	[0, 0, 0, 2, 0, 0, 0, 3, 2, 1, 0, 0, 0, 0, 3, 0, 0, 0, 0, 2, 3, 1, 1, 0, 0, 0, 0, 0, 0, 2, 0, 0, 0, 0, 0, 1, 0, 0, 0, 4, 0, 2, 1, 2, 1, 0, 0, 0, 0, 2, 3, 3, 15, 14, 1, 3, 16, 2, 11, 7, 7, 0, 7, 2, 1, 2, 0, 2, 6, 8, 1, 0, 0, 3, 7, 2, 2, 1, 0, 0, 2]
RNGTT--MDN1	chr6:89554076:-	chr6:90374347:-	65	[17, 40, 72, 81, 97, 98, 106, 124, 132, 133, 141, 158, 161, 177, 183, 196, 201, 202, 225, 235, 248, 261, 267, 288, 306, 312, 334, 336, 346, 352, 376, 414, 418, 421, 430, 451, 489, 566, 573, 580, 583, 595, 604, 615, 702, 710, 717, 759, 847, 871, 872, 876, 879, 900, 903, 910, 913, 917, 923, 957, 961, 973, 987, 988, 991]	1974	[5, 13, 15, 23, 51, 7, 6, 11, 3, 43, 4, 4, 18, 42, 24, 10, 29, 25, 23, 3, 23, 79, 10, 25, 23, 24, 8, 11, 61, 16, 28, 11, 24, 101, 11, 43, 21, 41, 9, 13, 125, 116, 33, 18, 39, 4, 124, 59, 36, 15, 59, 45, 30, 29, 8, 64, 7, 29, 38, 33, 32, 5, 68, 4, 13]	131	[0, 1, 0, 1, 2, 0, 1, 1, 0, 5, 0, 0, 1, 1, 0, 0, 1, 2, 0, 0, 0, 6, 0, 0, 1, 0, 2, 1, 2, 0, 1, 0, 0, 4, 1, 6, 1, 4, 0, 1, 7, 9, 1, 3, 2, 0, 6, 5, 4, 3, 6, 5, 1, 6, 1, 9, 0, 2, 2, 5, 1, 0, 7, 0, 0]
ST14--APLP2	chr11:130068964:+	chr11:129996595:+	73	[18, 41, 67, 75, 77, 79, 85, 90, 101, 103, 107, 137, 143, 148, 151, 152, 158, 160, 174, 176, 183, 210, 224, 236, 260, 266, 269, 281, 284, 294, 313, 317, 334, 336, 341, 349, 351, 352, 383, 390, 391, 406, 409, 421, 431, 457, 470, 484, 502, 521, 541, 554, 580, 589, 615, 621, 623, 639, 653, 663, 707, 722, 757, 789, 796, 822, 840, 893, 900, 917, 983, 985, 990]	1934	[9, 28, 22, 10, 14, 8, 8, 18, 10, 23, 12, 5, 27, 23, 43, 12, 25, 4, 17, 16, 17, 46, 5, 25, 32, 52, 19, 19, 8, 9, 43, 4, 7, 12, 108, 11, 17, 20, 33, 48, 9, 8, 27, 41, 5, 13, 32, 14, 5, 8, 5, 58, 7, 41, 10, 11, 104, 60, 22, 21, 10, 75, 20, 6, 40, 131, 20, 28, 58, 24, 26, 47, 79]	82	[1, 1, 0, 0, 1, 0, 0, 1, 0, 1, 1, 0, 2, 0, 2, 0, 1, 0, 1, 0, 0, 2, 0, 0, 1, 1, 0, 0, 0, 0, 0, 0, 0, 0, 1, 0, 0, 0, 2, 1, 0, 0, 0, 6, 0, 2, 1, 2, 0, 1, 2, 5, 0, 2, 3, 1, 5, 0, 1, 2, 0, 2, 1, 0, 1, 10, 1, 2, 3, 1, 1, 1, 6]
PDE7A--ADHFE1	chr8:66753606:-	chr8:67380504:+	63	[20, 32, 33, 40, 53, 58, 59, 61, 68, 83, 85, 110, 151, 174, 178, 179, 180, 189, 196, 226, 235, 240, 242, 285, 286, 291, 309, 324, 332, 343, 402, 405, 406, 436, 540, 584, 623, 639, 661, 662, 678, 685, 701, 718, 730, 735, 757, 777, 786, 791, 796, 801, 834, 838, 844, 890, 897, 902, 915, 943, 944, 952, 965]	3339	[72, 23, 8, 4, 55, 62, 70, 29, 8, 48, 47, 78, 5, 53, 31, 39, 7, 18, 4, 123, 72, 58, 52, 74, 14, 16, 44, 80, 88, 13, 27, 49, 41, 31, 32, 27, 66, 41, 4, 14, 92, 58, 108, 36, 4, 102, 112, 140, 90, 49, 54, 136, 124, 111, 62, 59, 57, 73, 128, 4, 25, 55, 33]	129	[2, 0, 1, 0, 0, 0, 0, 0, 1, 0, 1, 1, 0, 0, 0, 0, 0, 0, 0, 1, 0, 0, 0, 0, 1, 0, 2, 1, 0, 0, 0, 4, 2, 3, 5, 0, 3, 1, 0, 0, 4, 1, 4, 1, 0, 5, 12, 9, 3, 5, 0, 13, 17, 11, 1, 3, 1, 2, 5, 0, 1, 1, 1]
PLCB1--WDFY3-AS2	chr20:8131018:+	chr4:85925383:+	5	[591, 684, 792, 821, 838]	28	[6, 3, 10, 6, 3]	4	[1, 0, 2, 0, 1]
ZDHHC13--MGAT4C	chr11:19174231:+	chr12:86405680:-	35	[21, 42, 70, 71, 74, 77, 84, 93, 116, 141, 151, 161, 200, 222, 237, 246, 267, 280, 293, 309, 320, 422, 469, 470, 548, 565, 693, 879, 888, 912, 956, 970, 973, 980, 994]	750	[26, 26, 3, 4, 22, 18, 6, 5, 5, 5, 44, 16, 52, 36, 6, 6, 4, 10, 21, 24, 19, 27, 82, 10, 5, 39, 3, 32, 17, 50, 28, 28, 15, 34, 22]	30	[0, 2, 0, 0, 0, 0, 1, 0, 0, 0, 5, 0, 1, 0, 0, 1, 0, 0, 0, 4, 0, 3, 1, 1, 0, 1, 0, 1, 1, 0, 2, 4, 0, 1, 1]
TCF12--NCOA3	chr15:57213296:+	chr20:46211927:+	11	[73, 239, 371, 585, 608, 628, 800, 816, 920, 921, 982]	43	[4, 3, 6, 3, 5, 5, 3, 5, 3, 3, 3]	0	[0, 0, 0, 0, 0, 0, 0, 0, 0, 0, 0]
TRIP12--SLC16A14	chr2:230723488:-	chr2:230902247:-	26	[28, 64, 183, 195, 210, 286, 293, 415, 464, 516, 528, 560, 571, 582, 597, 610, 700, 717, 788, 795, 815, 859, 871, 900, 910, 973]	759	[12, 6, 64, 50, 18, 7, 26, 19, 17, 10, 10, 4, 14, 85, 3, 115, 6, 115, 8, 5, 35, 8, 5, 71, 42, 4]	26	[0, 0, 2, 2, 0, 0, 0, 0, 0, 1, 0, 0, 1, 6, 0, 2, 0, 6, 1, 0, 0, 0, 0, 4, 1, 0]
CD302--ALPL	chr2:160634449:-	chr1:21880471:+	51	[106, 110, 116, 120, 147, 154, 157, 213, 215, 262, 275, 299, 301, 364, 425, 449, 456, 466, 475, 476, 483, 494, 502, 515, 517, 526, 696, 701, 702, 716, 717, 720, 723, 726, 731, 737, 739, 743, 747, 749, 755, 769, 771, 788, 810, 826, 830, 842, 868, 879, 984]	974	[40, 29, 64, 21, 11, 22, 6, 15, 11, 44, 9, 10, 59, 9, 17, 15, 26, 14, 5, 11, 6, 12, 9, 7, 17, 13, 8, 7, 3, 30, 12, 17, 11, 89, 13, 6, 3, 5, 83, 18, 21, 9, 47, 13, 8, 4, 4, 21, 16, 5, 19]	66	[2, 2, 0, 1, 0, 2, 0, 2, 1, 0, 0, 0, 1, 0, 3, 4, 3, 1, 0, 1, 0, 3, 0, 2, 1, 2, 1, 0, 0, 0, 1, 0, 0, 5, 1, 1, 0, 1, 9, 1, 0, 1, 5, 1, 1, 0, 0, 4, 1, 1, 1]
NPHP4--FGGY	chr1:5993209:-	chr1:59787206:+	7	[255, 382, 535, 660, 760, 806, 886]	252	[58, 4, 77, 32, 5, 39, 37]	15	[3, 0, 6, 4, 0, 1, 1]
OBSCN--NLRP3	chr1:228412435:+	chr1:247607274:+	15	[198, 232, 254, 333, 423, 454, 523, 540, 703, 756, 786, 805, 806, 854, 930]	515	[63, 17, 5, 7, 14, 10, 40, 8, 57, 9, 6, 119, 29, 117, 14]	36	[2, 0, 0, 0, 1, 1, 2, 0, 2, 0, 1, 5, 0, 21, 1]
MICAL2--NELL1	chr11:12183966:+	chr11:21392399:+	8	[408, 415, 477, 486, 607, 722, 725, 787]	650	[121, 33, 41, 124, 36, 113, 118, 64]	40	[10, 1, 4, 7, 5, 9, 2, 2]
CUX1--THSD7A	chr7:101713697:+	chr7:11676588:-	5	[307, 464, 467, 470, 732]	309	[7, 93, 55, 33, 121]	16	[0, 4, 3, 1, 8]
MPND--HGS	chr19:4359198:+	chr17:79663002:+	59	[1, 7, 41, 56, 69, 88, 140, 192, 212, 261, 277, 307, 323, 330, 331, 336, 338, 359, 387, 390, 404, 438, 463, 491, 525, 538, 565, 572, 579, 609, 638, 642, 658, 662, 678, 686, 698, 702, 715, 731, 736, 749, 762, 786, 787, 814, 816, 827, 843, 875, 878, 919, 922, 924, 946, 955, 981, 988, 991]	228	[3, 5, 3, 3, 4, 3, 4, 3, 3, 3, 3, 3, 4, 5, 3, 3, 3, 5, 5, 3, 5, 9, 3, 3, 3, 3, 3, 5, 3, 5, 3, 4, 4, 7, 3, 3, 4, 3, 4, 3, 4, 3, 4, 3, 4, 5, 3, 3, 8, 3, 5, 3, 4, 3, 7, 5, 4, 3, 3]	313	[13, 6, 2, 10, 4, 1, 9, 2, 0, 4, 1, 5, 2, 7, 6, 1, 4, 3, 4, 5, 17, 18, 3, 0, 4, 3, 7, 18, 1, 9, 2, 6, 2, 8, 0, 2, 5, 3, 4, 6, 4, 3, 1, 5, 5, 3, 3, 1, 12, 2, 16, 2, 7, 4, 20, 7, 3, 7, 1]
RABEP2--SCPEP1	chr16:28925593:-	chr17:55055489:+	61	[53, 54, 67, 119, 127, 146, 166, 172, 217, 222, 261, 266, 271, 306, 310, 313, 331, 351, 369, 379, 392, 410, 413, 415, 444, 474, 484, 497, 520, 529, 531, 549, 567, 578, 593, 595, 611, 613, 619, 620, 624, 654, 662, 686, 687, 699, 713, 715, 724, 798, 811, 841, 854, 867, 877, 903, 915, 973, 991, 997, 1000]	229	[3, 3, 5, 4, 8, 3, 4, 3, 5, 3, 3, 3, 5, 3, 5, 3, 5, 3, 3, 5, 3, 3, 5, 3, 3, 3, 3, 3, 5, 5, 5, 4, 3, 3, 5, 3, 3, 3, 5, 4, 3, 3, 3, 3, 3, 3, 5, 3, 4, 3, 3, 3, 4, 3, 5, 3, 8, 3, 3, 3, 5]	540	[2, 12, 17, 3, 35, 8, 7, 10, 4, 2, 8, 5, 8, 9, 13, 3, 13, 3, 9, 10, 5, 12, 15, 3, 3, 27, 2, 16, 16, 18, 23, 10, 7, 11, 4, 14, 2, 5, 6, 6, 4, 12, 8, 11, 4, 13, 10, 2, 5, 6, 13, 6, 4, 12, 12, 2, 7, 1, 4, 8, 10]
SCRT1--FADS3	chr8:145554369:-	chr11:61658869:-	76	[1, 10, 11, 26, 73, 74, 88, 89, 90, 97, 106, 107, 115, 119, 122, 163, 164, 171, 176, 189, 253, 254, 255, 304, 309, 310, 323, 324, 334, 348, 369, 380, 393, 400, 426, 433, 451, 465, 466, 516, 522, 573, 575, 578, 591, 608, 609, 623, 634, 644, 645, 653, 669, 676, 683, 695, 716, 735, 745, 768, 777, 830, 831, 834, 864, 869, 872, 880, 904, 925, 930, 939, 947, 978, 980, 998]	319	[3, 3, 3, 4, 3, 5, 3, 3, 4, 3, 3, 3, 3, 3, 3, 3, 3, 3, 3, 4, 3, 3, 4, 5, 3, 3, 3, 3, 5, 3, 3, 4, 4, 4, 4, 8, 7, 4, 5, 5, 3, 3, 4, 4, 6, 4, 3, 3, 5, 4, 3, 5, 7, 5, 3, 3, 4, 11, 4, 5, 4, 4, 3, 4, 6, 3, 3, 3, 7, 4, 8, 4, 5, 4, 16, 4]	618	[5, 1, 9, 2, 7, 15, 13, 1, 8, 2, 2, 1, 7, 4, 4, 8, 2, 10, 3, 6, 2, 2, 5, 3, 8, 1, 4, 7, 7, 3, 2, 5, 11, 1, 9, 14, 8, 4, 6, 18, 5, 7, 7, 9, 11, 5, 10, 8, 10, 12, 8, 16, 13, 7, 3, 8, 8, 47, 6, 10, 6, 17, 12, 8, 18, 9, 9, 2, 2, 10, 25, 3, 10, 6, 39, 2]
CCDC65--KLHL3	chr12:49315185:+	chr5:137028355:-	67	[35, 46, 59, 61, 79, 83, 95, 106, 131, 154, 196, 207, 224, 229, 232, 245, 259, 264, 283, 295, 296, 298, 302, 307, 312, 319, 320, 328, 331, 338, 380, 385, 395, 400, 409, 411, 473, 490, 493, 511, 512, 527, 571, 591, 608, 613, 614, 631, 653, 687, 694, 714, 728, 743, 779, 782, 784, 805, 839, 849, 852, 856, 870, 907, 924, 965, 996]	262	[3, 3, 4, 3, 3, 3, 3, 3, 3, 4, 4, 3, 4, 3, 3, 4, 5, 3, 3, 3, 5, 3, 3, 3, 7, 3, 3, 3, 3, 6, 4, 3, 6, 3, 3, 5, 3, 3, 4, 3, 8, 4, 6, 4, 4, 3, 3, 3, 3, 4, 9, 3, 10, 3, 7, 8, 3, 3, 3, 3, 4, 5, 3, 3, 3, 3, 4]	486	[10, 2, 1, 6, 6, 4, 4, 0, 7, 13, 12, 6, 1, 9, 2, 0, 6, 0, 2, 3, 9, 5, 8, 2, 0, 2, 3, 1, 7, 6, 4, 4, 5, 5, 15, 9, 6, 4, 18, 8, 26, 10, 10, 7, 12, 4, 5, 12, 5, 9, 5, 5, 34, 9, 10, 15, 0, 7, 19, 13, 6, 13, 5, 9, 2, 8, 11]
CCNB3--ZNF200	chrX:50094693:+	chr16:3285042:-	30	[16, 143, 161, 175, 227, 233, 238, 262, 274, 350, 370, 402, 447, 550, 553, 650, 654, 700, 741, 746, 752, 765, 829, 850, 860, 870, 915, 937, 960, 984]	103	[4, 3, 4, 3, 3, 4, 3, 4, 3, 3, 3, 3, 3, 4, 3, 3, 3, 3, 7, 3, 3, 3, 3, 4, 3, 3, 3, 5, 3, 4]	157	[5, 1, 11, 8, 4, 5, 2, 4, 6, 4, 4, 1, 17, 5, 3, 7, 7, 5, 11, 1, 8, 3, 4, 6, 5, 2, 3, 11, 4, 0]
ZNF689--SYT6	chr16:30615950:-	chr1:114696448:-	12	[41, 79, 186, 218, 227, 310, 422, 725, 753, 781, 903, 936]	44	[5, 4, 4, 7, 3, 3, 3, 3, 3, 3, 3, 3]	77	[13, 10, 9, 9, 3, 3, 7, 12, 6, 4, 1, 0]
CTBP1--MAPK7	chr4:1207810:-	chr17:19281653:+	65	[16, 36, 39, 46, 57, 101, 121, 128, 155, 190, 218, 222, 230, 234, 264, 268, 271, 272, 301, 305, 310, 311, 326, 334, 343, 351, 358, 359, 403, 406, 410, 415, 417, 428, 430, 431, 468, 474, 492, 495, 521, 563, 578, 597, 641, 657, 658, 662, 704, 721, 746, 749, 770, 773, 785, 786, 794, 867, 868, 873, 894, 912, 918, 948, 969]	265	[4, 3, 3, 3, 3, 4, 3, 3, 6, 3, 3, 3, 4, 3, 4, 3, 3, 3, 4, 3, 6, 3, 3, 3, 6, 4, 4, 3, 4, 8, 3, 3, 3, 4, 3, 4, 3, 3, 3, 4, 4, 3, 4, 4, 10, 3, 3, 3, 5, 12, 4, 5, 9, 6, 4, 6, 3, 4, 4, 4, 4, 4, 3, 5, 4]	556	[24, 1, 7, 2, 2, 6, 3, 2, 6, 15, 14, 10, 8, 1, 5, 4, 7, 1, 11, 13, 13, 2, 5, 24, 19, 13, 7, 16, 3, 5, 9, 4, 0, 5, 5, 10, 3, 5, 2, 12, 13, 4, 11, 8, 23, 13, 8, 2, 8, 15, 1, 7, 32, 11, 7, 14, 2, 12, 6, 8, 20, 6, 13, 5, 3]
ALOX12B--CHFR	chr17:7979558:-	chr12:133464160:-	21	[57, 140, 157, 200, 206, 238, 261, 279, 366, 395, 397, 432, 491, 515, 541, 635, 665, 736, 854, 956, 971]	78	[3, 3, 4, 3, 4, 3, 3, 4, 3, 4, 4, 4, 3, 3, 3, 3, 5, 3, 3, 6, 7]	257	[3, 20, 14, 8, 10, 2, 23, 5, 4, 17, 18, 6, 3, 13, 7, 14, 19, 10, 25, 7, 29]
hsa-mir-1199--C5orf63	chr19:14185815:+	chr5:126409169:-	37	[21, 42, 60, 84, 119, 149, 186, 200, 215, 262, 284, 309, 314, 363, 414, 440, 457, 488, 510, 535, 560, 623, 627, 652, 772, 794, 811, 831, 836, 884, 885, 886, 896, 900, 919, 958, 996]	141	[4, 3, 3, 4, 4, 6, 5, 3, 4, 3, 3, 4, 4, 4, 5, 3, 3, 6, 3, 3, 4, 3, 4, 5, 4, 3, 3, 4, 3, 3, 3, 3, 4, 3, 7, 5, 3]	465	[4, 16, 1, 55, 24, 17, 37, 18, 9, 7, 10, 1, 2, 19, 10, 14, 6, 16, 6, 4, 7, 7, 6, 28, 5, 12, 1, 17, 8, 11, 3, 12, 12, 5, 36, 11, 8]
HNRNPH1--SHOX2	chr5:179045244:-	chr3:157823891:-	55	[38, 39, 58, 61, 71, 89, 181, 243, 262, 266, 270, 284, 297, 299, 336, 425, 441, 459, 468, 474, 520, 525, 545, 578, 595, 607, 610, 613, 617, 625, 627, 660, 667, 731, 745, 748, 750, 820, 831, 845, 857, 864, 869, 872, 884, 886, 887, 901, 916, 934, 940, 965, 973, 984, 995]	218	[3, 5, 4, 4, 4, 4, 4, 5, 4, 5, 4, 4, 4, 4, 3, 4, 5, 4, 3, 3, 3, 7, 3, 3, 6, 4, 3, 5, 4, 5, 5, 3, 3, 8, 3, 3, 3, 5, 3, 3, 3, 3, 3, 4, 3, 3, 3, 3, 3, 3, 8, 3, 5, 3, 6]	440	[11, 22, 12, 4, 16, 3, 4, 10, 7, 5, 17, 6, 6, 2, 2, 14, 8, 2, 8, 7, 9, 15, 9, 9, 22, 1, 7, 17, 7, 6, 9, 4, 16, 17, 5, 1, 1, 15, 5, 8, 12, 8, 2, 11, 2, 4, 3, 2, 6, 9, 11, 3, 2, 9, 7]
CEACAM7--C19orf12	chr19:42178396:-	chr19:30206117:-	48	[8, 12, 60, 106, 110, 149, 158, 172, 190, 194, 199, 213, 253, 296, 323, 349, 405, 408, 423, 431, 469, 487, 489, 502, 504, 537, 538, 561, 582, 596, 609, 612, 619, 649, 654, 684, 701, 715, 741, 742, 813, 828, 865, 870, 891, 934, 962, 978]	185	[3, 3, 4, 3, 4, 6, 4, 4, 6, 3, 3, 3, 5, 4, 3, 4, 5, 3, 5, 3, 3, 3, 3, 4, 5, 3, 3, 3, 6, 3, 4, 3, 4, 4, 3, 4, 3, 3, 4, 3, 7, 7, 3, 3, 3, 4, 6, 3]	490	[9, 16, 0, 7, 8, 16, 4, 13, 17, 7, 2, 19, 8, 11, 7, 3, 20, 4, 10, 9, 24, 9, 12, 10, 9, 7, 11, 5, 11, 4, 12, 12, 2, 4, 3, 18, 3, 1, 10, 15, 15, 23, 7, 4, 20, 24, 20, 5]
POP5--DAXX	chr12:121016583:-	chr6:33289593:-	10	[29, 70, 370, 499, 524, 703, 704, 713, 737, 933]	33	[3, 4, 4, 3, 3, 3, 3, 3, 4, 3]	179	[26, 29, 25, 10, 6, 15, 11, 14, 35, 8]
TSR1--NKRF	chr17:2225818:-	chrX:118739842:-	35	[3, 28, 59, 85, 134, 140, 143, 161, 209, 225, 239, 316, 345, 357, 371, 427, 464, 469, 473, 497, 500, 530, 544, 563, 603, 729, 737, 741, 825, 827, 835, 843, 844, 917, 942]	119	[3, 3, 3, 3, 4, 3, 6, 3, 4, 3, 4, 3, 3, 3, 3, 3, 4, 3, 3, 3, 5, 3, 3, 3, 3, 4, 4, 3, 3, 4, 5, 3, 3, 3, 3]	296	[10, 14, 7, 9, 9, 3, 13, 5, 10, 12, 12, 2, 3, 11, 11, 2, 43, 6, 7, 10, 4, 17, 4, 1, 9, 8, 8, 4, 7, 3, 11, 9, 7, 2, 3]
AP2S1--COQ7	chr19:47341773:-	chr16:19079255:+	24	[14, 121, 189, 199, 201, 228, 272, 273, 361, 371, 403, 440, 504, 628, 643, 668, 680, 730, 879, 885, 916, 933, 951, 976]	81	[3, 3, 3, 3, 3, 3, 5, 4, 3, 3, 4, 6, 4, 3, 3, 3, 3, 4, 3, 3, 3, 3, 3, 3]	363	[15, 7, 26, 26, 6, 6, 16, 15, 13, 6, 6, 25, 24, 17, 1, 22, 6, 7, 7, 35, 26, 12, 12, 27]
MLC1--ANKS1A	chr22:50500050:-	chr6:35026206:+	50	[69, 75, 82, 85, 102, 104, 114, 163, 199, 269, 329, 331, 351, 359, 361, 365, 396, 462, 474, 476, 524, 531, 563, 568, 603, 635, 637, 669, 683, 691, 698, 702, 703, 716, 720, 737, 746, 755, 758, 800, 840, 865, 869, 876, 896, 931, 947, 972, 985, 990]	205	[3, 3, 5, 3, 4, 4, 4, 4, 6, 3, 5, 3, 3, 4, 3, 14, 3, 3, 4, 3, 4, 3, 3, 3, 4, 3, 3, 6, 3, 3, 3, 8, 3, 3, 4, 3, 3, 4, 3, 4, 4, 8, 3, 6, 3, 5, 4, 8, 4, 3]	422	[9, 5, 5, 0, 4, 4, 0, 6, 18, 2, 3, 16, 13, 12, 6, 25, 5, 3, 10, 11, 4, 7, 2, 9, 11, 1, 7, 17, 5, 8, 6, 24, 3, 12, 5, 18, 4, 10, 13, 9, 12, 15, 7, 5, 13, 2, 15, 12, 6, 3]
FGFR4--SULT1A1	chr5:176522564:+	chr16:28634772:-	47	[32, 58, 59, 62, 76, 87, 157, 211, 223, 259, 265, 338, 351, 358, 373, 389, 394, 408, 414, 472, 488, 502, 525, 536, 542, 543, 544, 548, 555, 564, 601, 605, 609, 656, 678, 694, 699, 700, 726, 739, 755, 764, 917, 943, 951, 971, 995]	184	[3, 3, 4, 3, 3, 4, 5, 5, 3, 4, 3, 3, 4, 3, 4, 7, 5, 9, 6, 3, 3, 3, 3, 4, 3, 4, 7, 5, 3, 4, 4, 3, 3, 6, 4, 3, 3, 4, 3, 4, 5, 4, 3, 3, 3, 3, 3]	467	[3, 8, 4, 8, 5, 11, 13, 8, 10, 7, 10, 0, 7, 1, 13, 12, 33, 33, 14, 10, 8, 12, 7, 19, 16, 1, 8, 14, 10, 11, 3, 3, 4, 11, 11, 5, 6, 15, 7, 10, 14, 16, 8, 3, 6, 21, 8]
NCALD--PTRF	chr8:102700505:-	chr17:40575265:-	11	[164, 289, 398, 423, 517, 601, 696, 702, 850, 937, 979]	42	[3, 3, 6, 4, 3, 7, 3, 3, 4, 3, 3]	68	[2, 8, 10, 5, 9, 8, 2, 4, 6, 7, 7]
IRF3--TM4SF20	chr19:50162842:-	chr2:228243996:-	51	[24, 25, 33, 35, 100, 106, 146, 177, 201, 213, 235, 242, 255, 256, 270, 286, 318, 332, 334, 355, 358, 458, 479, 495, 500, 525, 537, 565, 573, 579, 588, 590, 604, 631, 667, 678, 685, 689, 698, 729, 744, 757, 832, 833, 834, 839, 846, 880, 887, 941, 972]	185	[3, 4, 3, 3, 3, 3, 3, 4, 3, 3, 3, 3, 5, 3, 4, 3, 4, 3, 5, 3, 4, 3, 4, 6, 3, 3, 6, 4, 3, 6, 3, 6, 4, 3, 4, 3, 3, 4, 3, 3, 3, 3, 3, 3, 3, 3, 4, 4, 6, 4, 3]	313	[5, 7, 6, 2, 5, 0, 1, 4, 0, 8, 2, 4, 5, 5, 3, 4, 2, 10, 7, 3, 1, 12, 5, 5, 3, 6, 3, 6, 10, 6, 3, 4, 3, 4, 8, 11, 27, 4, 23, 4, 11, 3, 6, 3, 6, 15, 5, 4, 8, 18, 3]
SPC24--SLC7A9	chr19:11256719:-	chr19:33360622:-	17	[91, 240, 504, 508, 518, 543, 601, 603, 661, 665, 817, 848, 861, 865, 898, 903, 973]	71	[4, 4, 5, 3, 5, 4, 4, 3, 5, 3, 3, 4, 4, 5, 7, 5, 3]	213	[23, 13, 10, 8, 11, 6, 2, 6, 20, 4, 11, 11, 6, 14, 28, 24, 16]
GTF2A1--SP140	chr14:81646564:-	chr2:231090470:+	56	[2, 16, 31, 66, 68, 72, 76, 84, 110, 126, 158, 185, 192, 200, 207, 255, 259, 289, 304, 341, 350, 358, 370, 387, 408, 420, 428, 435, 439, 441, 449, 457, 506, 531, 532, 539, 552, 589, 604, 620, 635, 645, 670, 683, 691, 775, 872, 879, 940, 969, 976, 982, 988, 990, 993, 995]	215	[5, 3, 7, 4, 4, 4, 4, 3, 3, 3, 3, 3, 3, 4, 4, 4, 3, 3, 5, 4, 3, 3, 3, 3, 5, 3, 3, 5, 3, 3, 4, 4, 4, 7, 4, 4, 5, 3, 3, 4, 4, 3, 5, 7, 6, 3, 4, 4, 3, 4, 3, 3, 4, 3, 4, 3]	409	[9, 4, 13, 9, 7, 7, 10, 2, 8, 3, 3, 5, 3, 6, 4, 6, 7, 13, 9, 2, 2, 3, 6, 8, 8, 2, 7, 16, 14, 3, 5, 9, 12, 12, 11, 7, 22, 4, 6, 7, 6, 7, 3, 11, 24, 7, 2, 10, 4, 6, 3, 6, 5, 13, 5, 3]
ATG4B--SUMF2	chr2:242599000:+	chr7:56131966:+	49	[2, 41, 63, 66, 78, 87, 91, 116, 118, 124, 128, 146, 155, 177, 199, 298, 331, 377, 389, 392, 412, 440, 447, 452, 472, 495, 538, 548, 564, 574, 582, 583, 630, 656, 677, 678, 684, 688, 703, 723, 765, 775, 794, 823, 885, 920, 941, 943, 981]	181	[4, 3, 4, 5, 5, 3, 3, 6, 4, 3, 3, 4, 3, 3, 4, 3, 3, 3, 7, 4, 3, 3, 5, 3, 3, 3, 3, 5, 3, 4, 4, 3, 3, 3, 3, 3, 3, 3, 3, 3, 3, 3, 7, 3, 4, 7, 3, 4, 4]	393	[8, 5, 11, 4, 15, 3, 4, 11, 17, 4, 17, 11, 13, 3, 9, 9, 2, 3, 19, 2, 12, 0, 19, 6, 7, 7, 4, 5, 9, 3, 12, 7, 11, 3, 7, 7, 6, 9, 1, 4, 6, 0, 13, 7, 11, 14, 8, 7, 18]
FAM98A--KRT86	chr2:33809983:-	chr12:52695674:+	50	[2, 3, 6, 22, 27, 72, 75, 103, 114, 138, 187, 188, 215, 259, 263, 273, 292, 293, 329, 355, 363, 365, 381, 418, 443, 445, 462, 476, 486, 518, 524, 668, 687, 703, 732, 749, 786, 789, 791, 798, 828, 849, 857, 876, 910, 915, 961, 971, 992, 995]	195	[5, 7, 3, 6, 3, 8, 3, 4, 6, 4, 4, 3, 3, 6, 4, 4, 4, 3, 4, 4, 6, 5, 3, 3, 3, 8, 3, 3, 3, 5, 3, 3, 3, 4, 3, 4, 3, 3, 3, 4, 4, 3, 3, 3, 3, 3, 3, 4, 3, 3]	137	[2, 3, 2, 5, 5, 3, 0, 4, 8, 7, 1, 2, 2, 0, 3, 7, 1, 3, 1, 2, 2, 2, 6, 0, 4, 14, 4, 1, 1, 2, 1, 4, 1, 3, 2, 0, 4, 1, 3, 3, 2, 2, 0, 4, 1, 4, 1, 1, 1, 2]
ZFYVE26--RC3H2	chr14:68262967:-	chr9:125667522:-	4	[165, 188, 285, 359]	13	[3, 4, 3, 3]	17	[8, 2, 3, 4]
NUP153--KIAA0922	chr6:17616289:-	chr4:154387515:+	112	[12, 17, 19, 46, 48, 58, 68, 72, 74, 78, 91, 102, 114, 125, 137, 142, 144, 162, 165, 193, 213, 220, 224, 238, 241, 245, 247, 257, 258, 265, 300, 302, 323, 333, 335, 336, 339, 345, 346, 354, 369, 377, 380, 404, 411, 429, 434, 444, 453, 468, 487, 490, 497, 507, 511, 528, 532, 556, 586, 588, 591, 597, 598, 602, 608, 646, 648, 656, 674, 684, 693, 700, 703, 704, 706, 715, 721, 727, 730, 732, 737, 746,…	465	[8, 3, 7, 4, 4, 3, 5, 3, 5, 3, 3, 3, 8, 3, 7, 4, 3, 5, 4, 3, 3, 5, 4, 5, 3, 7, 3, 3, 3, 3, 9, 3, 5, 4, 3, 8, 3, 5, 3, 4, 3, 3, 4, 5, 6, 3, 4, 5, 4, 4, 3, 6, 4, 3, 3, 3, 3, 4, 3, 3, 3, 6, 4, 8, 3, 5, 3, 3, 4, 4, 4, 4, 4, 3, 6, 3, 3, 5, 4, 4, 3, 4, 5, 3, 3, 6, 3, 4, 3, 3, 11, 3, 4, 3, 3, 3, 3, 6, 7, 3, 5, 5, 7, 5, 3, 3, 3, 4, 3, 4, 3, 4]	935	[17, 16, 13, 4, 5, 9, 5, 13, 3, 1, 7, 8, 24, 11, 10, 6, 5, 7, 7, 0, 3, 10, 2, 10, 10, 8, 3, 4, 4, 5, 18, 19, 10, 12, 3, 16, 3, 12, 2, 10, 11, 4, 0, 18, 6, 1, 6, 12, 5, 11, 11, 18, 9, 2, 7, 2, 4, 5, 13, 2, 1, 23, 8, 9, 3, 6, 3, 3, 8, 14, 0, 11, 0, 6, 14, 7, 17, 14, 13, 7, 10, 6, 14, 12, 7, 3, 4, 5, 14, 11, 19, 9, 11, 0, 5, 4, 3, 21, 9, 20, 5, 8, 13, 9, 7, 9, 0, 10, 9, 16, 3, 10]
CFB--MUC5B	chr6:31919830:+	chr11:1244346:+	101	[3, 4, 15, 19, 26, 39, 55, 57, 58, 84, 89, 93, 99, 101, 107, 121, 123, 130, 135, 136, 160, 161, 162, 172, 181, 184, 195, 213, 217, 225, 231, 239, 246, 252, 276, 289, 312, 318, 326, 344, 374, 378, 387, 388, 393, 412, 414, 419, 429, 431, 433, 443, 461, 473, 485, 495, 504, 529, 533, 536, 537, 551, 573, 586, 589, 626, 633, 638, 641, 668, 679, 688, 697, 717, 736, 745, 747, 760, 761, 767, 768, 771, 780…	434	[3, 5, 3, 5, 3, 6, 3, 5, 3, 3, 4, 3, 4, 4, 5, 4, 6, 6, 5, 3, 3, 6, 4, 3, 11, 4, 8, 3, 3, 4, 5, 3, 4, 5, 3, 8, 3, 3, 3, 3, 4, 3, 4, 8, 4, 3, 3, 3, 3, 8, 6, 3, 7, 4, 6, 5, 7, 8, 4, 4, 3, 3, 3, 5, 6, 3, 5, 5, 3, 7, 5, 3, 5, 6, 3, 3, 4, 3, 3, 3, 6, 3, 6, 5, 5, 3, 3, 3, 6, 3, 5, 3, 5, 3, 3, 4, 3, 3, 4, 4, 4]	870	[6, 3, 4, 16, 7, 4, 11, 6, 2, 7, 9, 2, 13, 3, 8, 4, 13, 8, 5, 7, 5, 11, 5, 7, 30, 6, 13, 2, 5, 12, 7, 6, 10, 10, 16, 15, 4, 2, 13, 8, 5, 2, 10, 17, 5, 7, 6, 11, 4, 20, 3, 6, 11, 8, 15, 5, 9, 22, 8, 6, 7, 8, 4, 16, 12, 2, 17, 6, 11, 12, 12, 6, 12, 23, 2, 7, 2, 1, 6, 2, 18, 13, 15, 24, 5, 1, 2, 3, 13, 8, 8, 7, 24, 7, 5, 3, 12, 5, 9, 5, 10]
AMY1A--GALNT9	chr1:104201198:+	chr12:132690687:-	16	[37, 47, 237, 396, 482, 483, 514, 523, 573, 631, 678, 806, 840, 870, 900, 939]	57	[6, 3, 5, 3, 3, 3, 3, 6, 4, 3, 3, 3, 3, 3, 3, 3]	44	[5, 1, 0, 2, 10, 0, 4, 3, 5, 1, 2, 2, 1, 4, 2, 2]
GIPC1--FGD2	chr19:14592582:-	chr6:36973440:+	8	[28, 96, 127, 178, 187, 502, 901, 924]	25	[3, 4, 3, 3, 3, 3, 3, 3]	27	[1, 5, 5, 3, 4, 1, 4, 4]
SLC4A8--MRPL43	chr12:51873958:+	chr10:102747258:-	30	[72, 127, 155, 162, 163, 195, 203, 217, 259, 299, 312, 322, 337, 392, 397, 398, 435, 494, 541, 564, 646, 671, 683, 706, 714, 727, 735, 869, 925, 949]	114	[3, 3, 3, 5, 3, 3, 3, 5, 6, 3, 3, 3, 3, 3, 4, 4, 3, 4, 4, 5, 4, 3, 3, 4, 3, 3, 9, 4, 3, 5]	267	[4, 5, 8, 16, 2, 7, 4, 7, 13, 4, 7, 4, 7, 4, 4, 16, 8, 7, 9, 24, 11, 13, 8, 13, 9, 6, 25, 1, 4, 17]
TULP1--PAXBP1	chr6:35465663:-	chr21:34124421:-	12	[93, 253, 373, 417, 489, 500, 520, 594, 626, 803, 846, 911]	39	[3, 3, 4, 3, 3, 3, 3, 3, 4, 3, 3, 4]	41	[0, 7, 4, 2, 4, 3, 3, 2, 10, 3, 1, 2]
UBE2V2--ACE	chr8:48977256:+	chr17:61554531:+	17	[12, 177, 188, 259, 278, 382, 494, 526, 559, 600, 698, 713, 895, 912, 915, 933, 940]	57	[3, 4, 3, 6, 3, 3, 4, 3, 3, 3, 4, 3, 3, 3, 3, 3, 3]	70	[0, 4, 3, 19, 7, 2, 10, 0, 6, 3, 6, 1, 3, 1, 0, 4, 1]
ANPEP--MLK4	chr15:90340824:-	chr1:233463574:+	6	[51, 177, 294, 522, 634, 649]	22	[3, 3, 3, 7, 3, 3]	33	[3, 4, 3, 21, 2, 0]
GSG1--SIRT1	chr12:13236627:-	chr10:69644705:+	25	[4, 17, 35, 40, 54, 106, 186, 240, 258, 305, 332, 355, 383, 384, 397, 415, 429, 440, 546, 699, 805, 833, 920, 967, 994]	90	[3, 3, 4, 4, 3, 3, 3, 3, 3, 4, 3, 5, 5, 3, 3, 4, 5, 4, 3, 6, 3, 4, 3, 3, 3]	255	[4, 11, 5, 3, 3, 0, 9, 10, 3, 11, 2, 30, 7, 1, 10, 22, 12, 11, 4, 46, 1, 25, 18, 7, 0]
LGI4--HSD17B8	chr19:35615850:-	chr6:33172833:+	65	[4, 13, 39, 57, 66, 120, 126, 147, 159, 166, 174, 206, 212, 246, 274, 276, 313, 315, 316, 341, 344, 353, 355, 363, 375, 409, 412, 423, 425, 446, 458, 459, 498, 528, 536, 581, 591, 601, 603, 604, 623, 638, 651, 670, 674, 682, 717, 729, 743, 753, 756, 787, 796, 820, 824, 837, 872, 875, 897, 910, 951, 954, 980, 993, 998]	249	[3, 5, 3, 3, 3, 3, 3, 4, 3, 3, 4, 3, 3, 3, 3, 3, 3, 4, 3, 4, 3, 4, 3, 3, 3, 8, 5, 3, 5, 5, 4, 3, 3, 5, 3, 7, 5, 4, 4, 3, 4, 3, 3, 3, 4, 3, 4, 11, 3, 3, 5, 4, 3, 3, 4, 5, 3, 5, 5, 3, 5, 3, 5, 3, 3]	746	[12, 11, 3, 2, 0, 6, 16, 21, 5, 10, 18, 8, 7, 10, 19, 13, 6, 5, 2, 8, 18, 8, 1, 9, 8, 27, 22, 3, 9, 24, 11, 19, 2, 6, 4, 24, 7, 17, 6, 7, 22, 2, 16, 9, 15, 3, 5, 49, 14, 16, 15, 9, 9, 11, 8, 25, 21, 6, 9, 10, 15, 10, 18, 14, 1]
ABCB9--PPOX	chr12:123419886:-	chr1:161136505:+	42	[12, 16, 18, 81, 83, 94, 108, 140, 168, 175, 203, 219, 265, 319, 328, 370, 419, 421, 462, 475, 547, 651, 656, 692, 696, 733, 764, 769, 805, 807, 833, 839, 859, 861, 878, 921, 923, 939, 948, 974, 983, 987]	175	[3, 3, 3, 3, 5, 6, 3, 4, 7, 3, 7, 3, 4, 4, 3, 3, 5, 6, 3, 3, 5, 4, 3, 3, 5, 4, 4, 5, 4, 5, 5, 3, 4, 3, 3, 3, 13, 5, 4, 3, 3, 3]	549	[1, 12, 9, 7, 10, 9, 19, 16, 12, 12, 2, 8, 30, 7, 6, 8, 30, 12, 3, 17, 21, 6, 5, 25, 13, 11, 9, 23, 14, 16, 11, 5, 10, 15, 9, 12, 52, 23, 7, 12, 5, 15]
CD200--DOK1	chr3:112068645:+	chr2:74781892:+	10	[20, 136, 233, 467, 473, 480, 521, 523, 632, 958]	37	[3, 6, 3, 4, 3, 3, 5, 3, 3, 4]	71	[5, 25, 5, 7, 3, 6, 10, 3, 3, 4]
OSCAR--RERG	chr19:54598241:-	chr12:15374141:-	53	[50, 66, 84, 108, 140, 150, 173, 190, 219, 224, 226, 233, 241, 244, 276, 306, 311, 338, 353, 391, 394, 435, 444, 445, 458, 464, 471, 486, 511, 521, 542, 564, 569, 623, 637, 640, 684, 738, 755, 767, 771, 777, 797, 817, 828, 836, 853, 870, 873, 937, 947, 987, 989]	186	[5, 3, 4, 5, 3, 3, 3, 3, 3, 3, 3, 5, 4, 4, 3, 3, 3, 4, 7, 4, 3, 3, 5, 3, 3, 3, 3, 3, 3, 3, 3, 3, 3, 3, 3, 4, 4, 3, 3, 3, 4, 3, 3, 3, 5, 3, 4, 4, 4, 5, 3, 3, 3]	434	[6, 6, 8, 16, 9, 13, 13, 7, 8, 3, 3, 3, 14, 6, 10, 13, 1, 4, 14, 7, 11, 8, 23, 9, 8, 7, 2, 4, 3, 6, 5, 8, 3, 0, 22, 12, 18, 6, 10, 2, 10, 6, 8, 12, 15, 1, 4, 29, 7, 3, 5, 2, 1]
CCDC101--CENPM	chr16:28603082:+	chr22:42342679:-	27	[84, 99, 206, 231, 236, 259, 329, 331, 359, 380, 443, 456, 558, 565, 613, 691, 745, 750, 832, 841, 876, 888, 957, 963, 970, 972, 978]	99	[3, 5, 7, 4, 3, 3, 3, 3, 4, 3, 3, 5, 6, 3, 4, 3, 5, 3, 3, 4, 3, 3, 3, 3, 3, 4, 3]	361	[17, 39, 16, 15, 5, 7, 8, 14, 21, 4, 7, 2, 31, 5, 8, 14, 28, 2, 5, 16, 3, 6, 26, 6, 29, 6, 21]
C19orf47--FAM122C	chr19:40826132:-	chrX:133930860:+	3	[17, 415, 816]	9	[3, 3, 3]	4	[2, 1, 1]
BOLA2B--SEMG2	chr16:30204965:-	chr20:43850034:+	8	[41, 145, 187, 262, 280, 331, 450, 814]	25	[3, 3, 3, 4, 3, 3, 3, 3]	50	[1, 12, 6, 5, 11, 5, 5, 5]
TRA2B--BICD1	chr3:185636153:-	chr12:32260099:+	71	[15, 19, 30, 48, 81, 87, 166, 217, 229, 245, 248, 258, 267, 274, 290, 295, 296, 302, 309, 322, 337, 339, 344, 347, 356, 390, 395, 397, 477, 493, 504, 506, 509, 516, 532, 539, 579, 597, 613, 617, 638, 639, 655, 665, 674, 688, 699, 701, 713, 715, 716, 722, 775, 787, 799, 813, 827, 836, 863, 878, 884, 886, 899, 914, 916, 919, 928, 929, 963, 971, 978]	283	[3, 4, 4, 4, 4, 3, 4, 6, 3, 5, 4, 3, 5, 3, 4, 3, 4, 5, 5, 3, 4, 3, 8, 3, 4, 5, 3, 3, 3, 3, 3, 3, 3, 3, 3, 7, 4, 3, 4, 11, 3, 3, 3, 6, 4, 3, 4, 4, 8, 5, 3, 3, 5, 3, 3, 4, 5, 3, 3, 4, 4, 4, 3, 4, 3, 4, 3, 4, 3, 7, 3]	673	[6, 6, 6, 6, 11, 3, 1, 13, 16, 12, 4, 1, 16, 15, 11, 3, 11, 12, 11, 1, 5, 6, 7, 7, 17, 4, 10, 1, 8, 7, 20, 11, 22, 14, 2, 14, 11, 8, 7, 26, 6, 2, 8, 28, 9, 6, 6, 25, 28, 12, 2, 2, 13, 5, 8, 7, 16, 11, 0, 7, 3, 17, 0, 13, 5, 12, 18, 5, 3, 18, 6]
SUGT1--CD97	chr13:53264045:+	chr19:14515195:+	9	[112, 127, 163, 368, 374, 402, 593, 652, 845]	32	[5, 3, 4, 3, 3, 3, 3, 5, 3]	66	[8, 5, 18, 5, 14, 1, 2, 10, 3]
ZNF570--CD151	chr19:37976197:+	chr11:832969:+	6	[3, 29, 351, 470, 477, 658]	21	[3, 4, 3, 5, 3, 3]	45	[6, 6, 9, 14, 7, 3]
MYCBP--MRPL55	chr1:39340174:-	chr1:228296572:-	51	[33, 42, 45, 61, 71, 113, 138, 163, 189, 216, 227, 242, 251, 261, 284, 313, 320, 341, 354, 371, 379, 407, 477, 487, 503, 512, 558, 576, 588, 621, 639, 719, 723, 733, 739, 760, 771, 783, 784, 818, 840, 852, 858, 866, 882, 884, 895, 915, 956, 992, 994]	197	[3, 6, 4, 5, 4, 5, 9, 3, 3, 3, 4, 3, 4, 3, 3, 3, 7, 5, 3, 3, 3, 4, 3, 4, 3, 5, 5, 4, 3, 3, 3, 4, 3, 5, 4, 4, 3, 3, 3, 3, 3, 4, 4, 6, 4, 3, 5, 3, 3, 4, 3]	409	[9, 27, 4, 22, 6, 6, 27, 1, 10, 2, 15, 3, 2, 1, 8, 2, 9, 9, 3, 8, 5, 4, 3, 1, 6, 11, 9, 4, 4, 5, 27, 16, 5, 33, 8, 2, 2, 1, 4, 5, 2, 2, 10, 16, 7, 11, 9, 2, 5, 12, 4]
SAFB--GMCL1	chr19:5668473:+	chr2:70056807:+	70	[25, 39, 42, 56, 60, 68, 98, 117, 123, 124, 143, 146, 151, 196, 202, 213, 220, 222, 236, 243, 274, 280, 282, 292, 295, 316, 353, 366, 376, 392, 405, 416, 423, 513, 528, 544, 553, 555, 567, 568, 571, 598, 623, 630, 633, 645, 658, 710, 719, 724, 743, 747, 765, 776, 781, 796, 818, 824, 826, 830, 834, 868, 879, 900, 930, 935, 940, 948, 949, 974]	279	[4, 3, 5, 5, 4, 3, 4, 3, 3, 7, 3, 3, 4, 5, 6, 3, 4, 3, 8, 3, 7, 5, 3, 3, 3, 3, 3, 7, 4, 3, 3, 6, 3, 4, 3, 3, 3, 3, 3, 3, 4, 10, 4, 4, 9, 3, 5, 3, 3, 3, 6, 4, 3, 3, 5, 4, 3, 3, 3, 3, 4, 3, 3, 3, 4, 3, 4, 4, 3, 5]	630	[7, 7, 7, 11, 7, 5, 11, 21, 3, 29, 6, 4, 7, 5, 23, 9, 6, 13, 21, 1, 17, 11, 3, 2, 10, 6, 13, 18, 2, 5, 3, 24, 1, 8, 3, 5, 4, 6, 1, 5, 16, 23, 16, 3, 20, 5, 7, 16, 1, 8, 9, 20, 5, 5, 11, 3, 7, 11, 11, 6, 9, 3, 5, 7, 9, 5, 15, 7, 6, 11]
CHD3--HNRNPA0	chr17:7814936:+	chr5:137090024:-	45	[15, 19, 26, 36, 79, 95, 102, 164, 167, 183, 197, 222, 229, 247, 255, 261, 266, 311, 316, 341, 349, 376, 380, 426, 428, 515, 518, 525, 552, 564, 581, 623, 730, 745, 770, 784, 790, 827, 863, 878, 926, 945, 953, 955, 999]	171	[3, 3, 6, 3, 3, 5, 3, 3, 3, 4, 3, 9, 3, 3, 3, 3, 3, 3, 3, 4, 4, 5, 3, 4, 3, 4, 8, 6, 3, 5, 3, 3, 3, 3, 3, 4, 7, 4, 4, 3, 3, 3, 3, 4, 3]	461	[2, 2, 22, 6, 5, 12, 1, 11, 9, 13, 18, 17, 5, 12, 9, 1, 12, 11, 5, 8, 6, 2, 5, 4, 23, 21, 30, 16, 11, 6, 0, 0, 4, 12, 13, 11, 24, 17, 12, 14, 5, 3, 28, 12, 1]
RBFOX3--SYT8	chr17:77086954:-	chr11:1856117:+	3	[103, 145, 235]	10	[3, 4, 3]	13	[4, 6, 3]
STAP2--FNDC5	chr19:4324102:-	chr1:33336394:-	92	[11, 20, 50, 66, 67, 78, 109, 112, 113, 120, 129, 130, 139, 151, 160, 162, 170, 173, 179, 182, 187, 195, 196, 228, 234, 247, 252, 253, 269, 301, 302, 314, 320, 330, 335, 350, 351, 366, 387, 396, 412, 424, 428, 458, 466, 475, 483, 487, 498, 500, 508, 510, 532, 553, 560, 562, 565, 591, 599, 604, 613, 627, 635, 649, 672, 677, 689, 697, 698, 711, 735, 740, 743, 767, 777, 780, 785, 788, 802, 809, 845,…	378	[3, 3, 3, 4, 5, 5, 3, 3, 8, 4, 5, 4, 3, 3, 4, 8, 3, 8, 5, 3, 4, 4, 3, 4, 3, 3, 5, 4, 6, 4, 3, 7, 3, 3, 3, 3, 6, 8, 3, 4, 6, 4, 4, 4, 3, 3, 3, 3, 5, 3, 5, 4, 4, 4, 3, 6, 8, 4, 4, 3, 3, 5, 3, 5, 5, 3, 6, 3, 3, 3, 4, 7, 4, 5, 4, 4, 3, 5, 3, 3, 3, 4, 4, 4, 3, 3, 5, 4, 3, 3, 4, 4]	689	[8, 1, 6, 0, 10, 10, 3, 7, 5, 11, 13, 7, 5, 7, 21, 22, 3, 22, 5, 1, 9, 10, 2, 8, 8, 5, 5, 12, 14, 12, 2, 22, 4, 5, 1, 8, 34, 14, 3, 5, 3, 6, 8, 11, 1, 0, 11, 0, 15, 5, 6, 13, 11, 14, 4, 9, 10, 5, 10, 5, 4, 9, 0, 7, 6, 5, 6, 2, 3, 4, 8, 13, 7, 4, 3, 2, 2, 15, 11, 9, 1, 3, 1, 7, 4, 8, 5, 16, 3, 13, 6, 5]
USH1C--SNUPN	chr11:17515498:-	chr15:75918113:-	79	[10, 34, 77, 108, 117, 121, 122, 134, 144, 162, 215, 218, 237, 240, 264, 266, 290, 291, 319, 322, 323, 325, 326, 333, 355, 362, 378, 381, 384, 413, 418, 424, 431, 435, 436, 446, 465, 486, 493, 501, 505, 510, 521, 524, 554, 567, 587, 639, 650, 670, 685, 687, 696, 704, 723, 733, 743, 746, 750, 786, 791, 796, 814, 822, 840, 863, 867, 874, 879, 883, 898, 932, 940, 943, 953, 962, 963, 990, 994]	318	[3, 6, 6, 6, 5, 3, 3, 3, 3, 7, 7, 4, 7, 5, 3, 3, 3, 3, 4, 3, 7, 4, 5, 3, 3, 3, 3, 4, 3, 3, 3, 3, 4, 3, 3, 5, 6, 5, 5, 3, 11, 4, 3, 3, 3, 3, 3, 3, 3, 4, 4, 3, 5, 3, 8, 3, 4, 3, 3, 9, 4, 3, 3, 6, 3, 3, 4, 4, 3, 3, 3, 3, 4, 4, 5, 3, 3, 4, 3]	635	[7, 21, 7, 5, 21, 1, 8, 3, 6, 28, 22, 12, 27, 8, 11, 12, 2, 17, 11, 3, 4, 7, 17, 5, 12, 4, 2, 4, 1, 4, 10, 5, 1, 4, 7, 13, 11, 3, 10, 2, 30, 8, 25, 5, 4, 12, 10, 9, 3, 2, 3, 2, 4, 2, 6, 2, 2, 6, 2, 18, 7, 5, 10, 18, 4, 1, 12, 4, 1, 9, 3, 7, 12, 2, 11, 4, 3, 7, 2]
ITGA7--SPIN2B	chr12:56078384:-	chrX:57147960:-	45	[16, 25, 38, 62, 87, 93, 95, 135, 178, 248, 249, 267, 271, 285, 306, 336, 340, 346, 361, 373, 448, 481, 498, 506, 518, 547, 548, 602, 638, 640, 696, 697, 709, 730, 766, 776, 780, 847, 895, 914, 931, 963, 992, 995, 997]	181	[3, 4, 4, 4, 5, 5, 6, 5, 4, 3, 6, 8, 3, 3, 3, 3, 3, 3, 4, 4, 5, 3, 6, 3, 3, 3, 3, 3, 3, 3, 6, 3, 4, 3, 3, 4, 9, 3, 5, 3, 4, 4, 5, 3, 4]	267	[3, 9, 9, 5, 8, 4, 13, 10, 12, 3, 10, 7, 1, 4, 6, 4, 5, 4, 5, 7, 7, 2, 7, 3, 2, 3, 3, 8, 5, 3, 16, 10, 4, 3, 2, 3, 13, 2, 5, 7, 9, 6, 8, 4, 3]
SHMT2--KCTD19	chr12:57628233:+	chr16:67360639:-	35	[38, 55, 86, 163, 186, 206, 229, 336, 363, 398, 445, 448, 464, 468, 484, 493, 534, 582, 585, 602, 700, 708, 712, 743, 753, 754, 770, 780, 810, 838, 851, 857, 916, 938, 986]	135	[3, 4, 4, 4, 4, 3, 4, 3, 4, 4, 3, 5, 3, 3, 3, 4, 3, 4, 3, 5, 3, 3, 3, 3, 3, 3, 3, 5, 5, 6, 3, 3, 3, 12, 4]	339	[1, 17, 11, 16, 8, 8, 13, 8, 3, 12, 6, 8, 6, 7, 1, 14, 3, 9, 1, 17, 8, 11, 11, 3, 3, 8, 8, 33, 5, 17, 0, 13, 15, 27, 8]
MTHFSD--GREM2	chr16:86565613:-	chr1:240775420:-	5	[214, 221, 451, 665, 692]	17	[3, 5, 3, 3, 3]	19	[2, 3, 7, 4, 3]
FLNA--TRIM10	chrX:153577084:-	chr6:30128696:-	64	[9, 17, 23, 79, 91, 147, 155, 159, 171, 198, 199, 216, 217, 233, 236, 240, 244, 253, 260, 278, 300, 323, 329, 342, 367, 375, 386, 389, 415, 431, 438, 442, 454, 457, 470, 471, 475, 491, 542, 546, 651, 683, 699, 702, 704, 720, 724, 735, 736, 749, 763, 776, 791, 814, 827, 895, 913, 926, 943, 971, 981, 985, 989, 999]	285	[3, 7, 4, 3, 4, 3, 4, 3, 3, 10, 4, 4, 3, 10, 13, 10, 4, 3, 3, 6, 3, 3, 3, 5, 3, 4, 3, 3, 3, 5, 6, 4, 3, 3, 3, 4, 4, 4, 4, 4, 5, 5, 8, 7, 3, 5, 6, 4, 4, 3, 4, 3, 3, 3, 3, 4, 3, 5, 4, 6, 5, 5, 4, 5]	552	[11, 17, 3, 13, 6, 4, 3, 0, 3, 16, 11, 4, 3, 22, 40, 24, 3, 8, 4, 7, 7, 7, 2, 7, 10, 2, 6, 12, 6, 22, 5, 9, 11, 3, 10, 0, 10, 10, 8, 10, 11, 7, 26, 12, 4, 2, 10, 4, 6, 6, 0, 2, 6, 0, 5, 11, 7, 16, 8, 11, 7, 16, 6, 10]
ECI1--IMPDH1	chr16:2290058:-	chr7:128045988:-	6	[172, 221, 387, 616, 690, 872]	19	[3, 3, 3, 4, 3, 3]	27	[3, 3, 5, 9, 5, 2]
ITFG3--PDE3B	chr16:312095:+	chr11:14666161:+	2	[98, 292]	10	[4, 6]	14	[2, 12]
KCNJ12--SYNPO2	chr17:21323000:+	chr4:119810246:+	7	[142, 638, 655, 714, 772, 842, 971]	27	[4, 3, 4, 3, 4, 5, 4]	57	[17, 5, 7, 0, 13, 7, 8]
DGKQ--PEA15	chr4:952687:-	chr1:160175140:+	84	[4, 14, 22, 31, 34, 36, 57, 58, 64, 68, 70, 90, 106, 110, 130, 136, 158, 180, 194, 195, 208, 211, 245, 263, 267, 269, 277, 290, 291, 300, 341, 417, 421, 423, 425, 428, 441, 492, 497, 509, 512, 515, 540, 546, 553, 561, 583, 585, 603, 619, 630, 637, 638, 671, 684, 687, 693, 712, 722, 723, 724, 735, 740, 767, 783, 786, 794, 808, 815, 820, 822, 825, 838, 839, 851, 868, 890, 906, 919, 924, 960, 974, 9…	327	[5, 6, 3, 5, 4, 3, 4, 5, 3, 6, 3, 5, 4, 5, 3, 3, 7, 3, 3, 3, 5, 3, 3, 3, 3, 4, 3, 3, 4, 7, 3, 4, 3, 3, 3, 3, 3, 3, 4, 3, 4, 5, 3, 3, 3, 4, 4, 5, 5, 4, 7, 3, 3, 3, 4, 4, 3, 3, 3, 4, 3, 4, 3, 6, 3, 3, 3, 5, 5, 3, 4, 3, 3, 5, 3, 4, 4, 3, 3, 9, 3, 4, 3, 8]	681	[15, 16, 5, 10, 6, 2, 9, 12, 7, 9, 2, 9, 1, 20, 0, 10, 19, 2, 3, 14, 19, 0, 6, 1, 2, 7, 5, 5, 8, 16, 8, 8, 13, 3, 1, 2, 3, 1, 4, 3, 8, 6, 4, 13, 6, 8, 1, 6, 23, 10, 27, 9, 6, 7, 13, 8, 13, 4, 3, 11, 6, 26, 7, 8, 4, 7, 5, 11, 10, 2, 4, 8, 3, 22, 1, 7, 7, 4, 20, 23, 1, 10, 3, 10]
WWP2--TSEN34	chr16:69974056:+	chr19:54694158:+	72	[21, 39, 41, 45, 52, 54, 62, 75, 91, 98, 112, 137, 146, 149, 150, 164, 178, 207, 212, 220, 225, 232, 245, 255, 277, 288, 293, 295, 327, 346, 352, 354, 359, 364, 372, 398, 402, 447, 490, 492, 494, 495, 500, 514, 542, 574, 577, 602, 613, 617, 626, 635, 652, 675, 723, 794, 807, 835, 854, 858, 859, 860, 869, 888, 911, 925, 928, 933, 943, 946, 958, 972]	320	[3, 4, 12, 3, 5, 3, 5, 3, 3, 5, 3, 3, 8, 3, 3, 3, 5, 5, 16, 5, 4, 4, 3, 9, 3, 3, 4, 3, 5, 3, 8, 5, 4, 3, 3, 4, 4, 3, 3, 4, 10, 7, 5, 7, 3, 3, 3, 3, 3, 3, 9, 3, 3, 6, 3, 4, 4, 6, 3, 6, 5, 3, 3, 4, 3, 4, 4, 3, 3, 3, 6, 3]	808	[3, 10, 62, 6, 17, 12, 13, 5, 8, 0, 3, 9, 24, 6, 3, 8, 4, 16, 69, 18, 6, 6, 1, 22, 9, 3, 5, 13, 9, 4, 19, 26, 10, 2, 2, 4, 10, 1, 9, 8, 33, 12, 7, 17, 3, 11, 11, 13, 3, 8, 28, 8, 3, 20, 15, 10, 27, 13, 2, 24, 3, 3, 6, 10, 6, 6, 7, 1, 2, 9, 13, 9]
GGA1--NLN	chr22:38029559:+	chr5:65081623:+	95	[15, 26, 29, 62, 64, 74, 77, 96, 99, 111, 118, 122, 123, 129, 138, 150, 184, 209, 212, 214, 217, 226, 233, 244, 272, 274, 279, 292, 296, 298, 318, 333, 334, 340, 347, 352, 353, 403, 404, 408, 420, 425, 429, 436, 440, 450, 467, 469, 470, 481, 510, 520, 530, 540, 542, 548, 598, 602, 615, 621, 655, 671, 684, 693, 697, 709, 711, 725, 729, 740, 742, 756, 757, 775, 782, 809, 844, 846, 852, 861, 870, 87…	402	[4, 3, 11, 3, 4, 3, 3, 4, 3, 6, 3, 3, 4, 3, 4, 4, 6, 3, 5, 3, 4, 4, 3, 4, 3, 3, 3, 3, 3, 4, 3, 7, 4, 7, 30, 3, 3, 4, 5, 3, 3, 3, 3, 5, 3, 5, 3, 3, 4, 3, 4, 3, 3, 5, 4, 3, 3, 4, 3, 4, 3, 4, 4, 4, 4, 3, 3, 3, 4, 3, 9, 9, 3, 3, 3, 5, 10, 4, 6, 4, 6, 3, 4, 3, 3, 3, 3, 3, 5, 3, 3, 3, 3, 6, 4]	805	[4, 3, 16, 10, 3, 4, 0, 4, 4, 8, 2, 8, 8, 2, 13, 9, 4, 3, 7, 3, 8, 7, 6, 14, 4, 9, 10, 5, 9, 3, 5, 11, 3, 25, 68, 8, 0, 3, 7, 19, 4, 6, 3, 7, 5, 16, 1, 9, 12, 4, 5, 14, 9, 18, 2, 5, 7, 8, 9, 32, 7, 12, 14, 2, 10, 1, 5, 5, 10, 3, 15, 26, 9, 11, 12, 10, 10, 13, 12, 4, 16, 7, 12, 2, 2, 6, 4, 0, 11, 3, 7, 2, 10, 9, 8]
KEAP1--TBX1	chr19:10602754:-	chr22:19744239:+	5	[4, 72, 281, 688, 897]	15	[3, 3, 3, 3, 3]	28	[4, 12, 4, 3, 5]
NELFE--PITRM1	chr6:31922551:-	chr10:3214984:-	10	[72, 316, 426, 440, 456, 490, 518, 718, 796, 940]	36	[4, 5, 4, 3, 3, 4, 3, 3, 3, 4]	63	[9, 5, 8, 3, 7, 2, 4, 5, 11, 9]
TSGA13--PSIP1	chr7:130353798:-	chr9:15510966:-	62	[25, 44, 62, 92, 93, 94, 103, 130, 151, 167, 168, 172, 188, 212, 220, 256, 261, 267, 285, 291, 308, 313, 391, 392, 416, 417, 426, 447, 449, 467, 497, 532, 566, 597, 601, 612, 617, 626, 634, 645, 656, 717, 756, 767, 772, 778, 796, 799, 802, 804, 822, 827, 838, 891, 906, 910, 913, 940, 974, 980, 983, 984]	244	[5, 4, 4, 3, 3, 3, 3, 6, 3, 3, 3, 3, 4, 3, 3, 3, 3, 4, 6, 3, 3, 3, 3, 3, 5, 3, 5, 3, 3, 8, 4, 6, 3, 4, 5, 6, 3, 3, 4, 3, 3, 5, 6, 6, 3, 7, 6, 3, 6, 3, 3, 4, 4, 3, 4, 3, 3, 5, 3, 4, 4, 4]	495	[20, 4, 2, 3, 2, 1, 1, 17, 3, 7, 6, 3, 5, 11, 6, 6, 12, 4, 7, 24, 3, 9, 2, 4, 16, 15, 13, 6, 9, 7, 10, 14, 6, 11, 9, 3, 4, 0, 7, 0, 8, 7, 12, 15, 8, 21, 8, 5, 26, 12, 5, 5, 2, 2, 16, 2, 8, 29, 2, 1, 3, 6]
CCDC17--IGSF11	chr1:46086042:-	chr3:118864902:-	12	[229, 289, 348, 353, 390, 399, 448, 629, 664, 729, 851, 990]	44	[6, 3, 3, 4, 3, 3, 3, 6, 3, 4, 3, 3]	72	[10, 4, 3, 8, 9, 3, 6, 5, 6, 6, 6, 6]
CSK--WDR6	chr15:75094883:+	chr3:49044849:+	20	[31, 155, 180, 261, 301, 343, 348, 363, 401, 404, 423, 449, 465, 526, 551, 653, 846, 967, 975, 982]	71	[3, 3, 5, 3, 4, 5, 3, 3, 4, 3, 3, 5, 3, 3, 6, 3, 3, 3, 3, 3]	275	[11, 0, 14, 2, 31, 39, 1, 7, 34, 14, 10, 17, 12, 19, 34, 10, 7, 5, 2, 6]
NR1I3--PRSS54	chr1:161200735:-	chr16:58328864:-	69	[16, 29, 35, 56, 66, 72, 82, 104, 117, 149, 154, 158, 170, 178, 181, 186, 189, 196, 208, 216, 228, 242, 259, 284, 294, 296, 321, 322, 340, 343, 347, 348, 352, 360, 364, 382, 406, 431, 459, 490, 524, 550, 570, 593, 606, 633, 648, 664, 680, 712, 744, 758, 766, 780, 816, 827, 835, 886, 897, 902, 922, 923, 951, 965, 968, 972, 982, 992, 999]	258	[3, 8, 3, 3, 3, 3, 4, 3, 3, 3, 3, 4, 3, 3, 3, 3, 4, 3, 6, 3, 7, 5, 4, 7, 3, 4, 3, 3, 3, 4, 5, 5, 3, 4, 5, 3, 4, 3, 3, 4, 3, 3, 3, 4, 5, 3, 4, 3, 3, 3, 3, 6, 4, 4, 3, 3, 3, 4, 3, 6, 4, 3, 4, 4, 3, 5, 3, 3, 3]	546	[3, 22, 11, 5, 6, 3, 9, 3, 3, 5, 8, 4, 15, 1, 1, 7, 11, 3, 9, 6, 17, 2, 13, 17, 6, 12, 6, 7, 5, 3, 11, 8, 4, 4, 10, 11, 8, 3, 2, 5, 8, 15, 3, 16, 11, 1, 11, 6, 3, 16, 11, 25, 3, 8, 2, 2, 5, 12, 7, 17, 13, 5, 4, 13, 3, 20, 9, 4, 4]
PRC1--FXN	chr15:91525003:-	chr9:71650816:+	2	[539, 552]	7	[3, 4]	9	[2, 7]
EPS8L1--MPZL3	chr19:55599281:+	chr11:118123048:-	10	[5, 26, 366, 396, 431, 544, 608, 631, 881, 974]	35	[4, 3, 3, 5, 3, 3, 4, 3, 3, 4]	70	[1, 12, 1, 8, 6, 2, 7, 12, 14, 7]
DLST--H3F3B	chr14:75367878:+	chr17:73775785:-	14	[71, 84, 107, 213, 298, 330, 393, 428, 453, 528, 552, 639, 642, 655]	50	[3, 4, 4, 4, 4, 4, 3, 3, 3, 4, 3, 3, 3, 5]	172	[12, 18, 17, 1, 8, 16, 4, 21, 18, 10, 9, 5, 5, 28]
C14orf93--MVB12B	chr14:23465463:-	chr9:129089148:+	16	[121, 171, 206, 252, 318, 354, 384, 491, 497, 606, 619, 703, 708, 712, 801, 892]	61	[3, 5, 4, 4, 3, 3, 4, 4, 3, 3, 3, 5, 6, 4, 3, 4]	252	[19, 18, 11, 43, 12, 22, 9, 17, 11, 10, 2, 8, 23, 17, 6, 24]
WDR46--FASTKD2	chr6:33248708:-	chr2:207630097:+	43	[42, 59, 96, 135, 151, 159, 166, 170, 179, 208, 215, 224, 229, 234, 319, 323, 325, 377, 378, 433, 459, 460, 468, 476, 539, 571, 583, 649, 656, 666, 686, 714, 804, 858, 871, 915, 943, 946, 949, 974, 984, 986, 992]	173	[4, 5, 3, 3, 5, 3, 7, 8, 4, 7, 3, 3, 3, 3, 3, 4, 8, 3, 5, 3, 3, 4, 4, 3, 3, 3, 4, 4, 3, 4, 4, 3, 3, 4, 3, 3, 4, 6, 4, 4, 7, 3, 3]	444	[34, 13, 2, 7, 12, 10, 7, 26, 24, 24, 5, 2, 2, 5, 11, 12, 23, 11, 10, 0, 10, 3, 21, 8, 4, 2, 2, 3, 7, 10, 9, 1, 10, 7, 2, 13, 8, 26, 11, 12, 28, 1, 6]
SLC9A3R1--MAPK14	chr17:72764653:+	chr6:35995592:+	43	[60, 85, 112, 144, 176, 187, 221, 243, 250, 288, 317, 359, 400, 421, 432, 476, 479, 511, 564, 567, 594, 600, 612, 619, 638, 644, 650, 658, 662, 675, 679, 726, 731, 739, 743, 752, 756, 819, 867, 874, 933, 985, 988]	161	[3, 3, 3, 4, 3, 3, 3, 3, 3, 3, 3, 4, 3, 3, 4, 10, 3, 3, 3, 3, 6, 6, 5, 3, 3, 3, 3, 4, 5, 3, 3, 5, 3, 4, 4, 5, 5, 4, 4, 3, 3, 3, 4]	395	[5, 3, 24, 13, 21, 2, 5, 13, 7, 5, 7, 6, 3, 6, 2, 19, 2, 13, 10, 6, 28, 17, 29, 7, 4, 3, 14, 6, 17, 7, 4, 14, 4, 7, 6, 14, 1, 6, 2, 10, 1, 7, 15]
SREK1--CLDN4	chr5:65465985:+	chr7:73245221:+	49	[10, 25, 49, 54, 76, 91, 96, 101, 146, 186, 204, 241, 242, 257, 273, 315, 316, 397, 459, 470, 497, 553, 604, 612, 624, 646, 654, 680, 686, 698, 718, 725, 726, 731, 745, 750, 777, 789, 791, 808, 811, 821, 831, 850, 871, 885, 967, 991, 999]	206	[12, 3, 8, 7, 3, 3, 3, 3, 3, 5, 3, 3, 8, 3, 5, 3, 3, 6, 3, 3, 3, 3, 5, 3, 3, 3, 3, 3, 3, 8, 3, 3, 3, 4, 3, 3, 4, 9, 5, 5, 3, 3, 7, 3, 4, 6, 4, 4, 3]	350	[22, 1, 24, 23, 11, 6, 2, 5, 6, 12, 10, 13, 2, 4, 0, 6, 3, 12, 11, 1, 3, 6, 3, 8, 4, 4, 11, 6, 4, 5, 3, 3, 7, 2, 1, 3, 15, 20, 6, 12, 1, 0, 14, 0, 0, 8, 5, 10, 12]
C15orf39--PPIA	chr15:75504500:+	chr7:44836303:+	2	[593, 888]	6	[3, 3]	5	[2, 3]
BCOR--ABHD17A	chrX:39922274:-	chr19:1885498:-	9	[61, 253, 259, 277, 427, 451, 834, 848, 990]	28	[3, 3, 3, 3, 3, 4, 3, 3, 3]	52	[1, 2, 4, 8, 1, 9, 9, 8, 10]
EIF4E1B--AP3D1	chr5:176073398:+	chr19:2112271:-	12	[148, 269, 303, 340, 440, 465, 662, 849, 854, 936, 942, 951]	40	[4, 3, 3, 4, 3, 3, 3, 4, 3, 4, 3, 3]	63	[4, 3, 6, 9, 5, 2, 5, 12, 0, 4, 3, 10]
DIAPH2--KRT14	chrX:96724823:+	chr17:39743140:-	49	[18, 22, 98, 137, 152, 160, 175, 207, 216, 223, 226, 256, 263, 267, 287, 343, 369, 405, 407, 408, 433, 478, 492, 495, 496, 518, 530, 531, 582, 588, 612, 633, 650, 659, 681, 689, 713, 722, 744, 753, 763, 774, 806, 834, 840, 890, 934, 947, 992]	207	[4, 3, 3, 3, 4, 5, 4, 11, 4, 3, 5, 4, 5, 4, 3, 4, 5, 3, 5, 4, 4, 9, 3, 3, 7, 3, 4, 3, 4, 12, 3, 4, 3, 4, 4, 4, 3, 3, 3, 4, 4, 4, 3, 3, 3, 3, 6, 5, 3]	357	[2, 19, 2, 2, 3, 6, 6, 21, 13, 7, 5, 21, 7, 5, 3, 11, 11, 4, 5, 2, 18, 10, 4, 5, 13, 11, 8, 4, 9, 32, 8, 4, 5, 2, 7, 9, 7, 4, 0, 4, 3, 6, 3, 2, 0, 2, 11, 6, 5]
CLN3--DSP	chr16:28488651:-	chr6:7541891:+	10	[89, 129, 149, 410, 471, 642, 727, 897, 926, 999]	36	[3, 3, 7, 4, 3, 3, 4, 3, 3, 3]	40	[1, 2, 5, 0, 9, 6, 4, 1, 11, 1]
NEURL--FSHR	chr10:105352297:+	chr2:49381518:-	8	[111, 120, 224, 228, 261, 288, 573, 839]	28	[3, 5, 3, 4, 3, 3, 4, 3]	40	[2, 3, 3, 2, 20, 1, 1, 8]
TCF19--TSPAN2	chr6:31131965:+	chr1:115632054:-	6	[58, 131, 370, 676, 719, 734]	22	[4, 3, 4, 3, 5, 3]	35	[8, 6, 2, 0, 5, 14]
GDF15--NTRK3	chr19:18499128:+	chr15:88799396:-	22	[40, 43, 175, 191, 208, 245, 256, 286, 339, 391, 419, 434, 452, 503, 509, 573, 615, 872, 883, 932, 945, 964]	98	[3, 4, 4, 5, 4, 3, 5, 5, 4, 5, 4, 5, 3, 5, 11, 4, 7, 3, 4, 3, 4, 3]	312	[3, 10, 26, 17, 14, 7, 11, 10, 6, 21, 11, 20, 4, 38, 34, 18, 14, 2, 19, 9, 12, 6]
PPP5C--STAU2	chr19:46893891:+	chr8:74659157:-	31	[52, 80, 140, 174, 203, 209, 211, 261, 292, 298, 314, 322, 355, 367, 412, 510, 560, 634, 647, 648, 661, 677, 694, 718, 722, 777, 787, 800, 874, 955, 986]	126	[3, 7, 3, 3, 3, 5, 3, 6, 4, 7, 3, 3, 5, 5, 4, 4, 6, 6, 5, 3, 3, 3, 4, 4, 3, 3, 3, 4, 3, 5, 3]	368	[10, 11, 4, 7, 25, 14, 1, 9, 10, 14, 6, 11, 13, 24, 43, 9, 13, 37, 5, 4, 8, 4, 8, 26, 7, 5, 7, 10, 12, 9, 2]
FGFR1--DENND1C	chr8:38274913:-	chr19:6481783:-	22	[14, 19, 54, 130, 245, 298, 299, 329, 339, 347, 371, 442, 537, 588, 598, 601, 645, 651, 822, 942, 950, 981]	77	[3, 3, 4, 3, 4, 3, 5, 3, 3, 4, 4, 3, 3, 3, 3, 3, 3, 4, 6, 4, 3, 3]	300	[15, 10, 20, 38, 3, 14, 19, 1, 3, 10, 21, 4, 21, 29, 5, 12, 8, 17, 25, 10, 1, 14]
C3orf20--RPUSD1	chr3:14814475:+	chr16:838305:-	34	[27, 52, 58, 65, 73, 74, 75, 77, 91, 98, 131, 218, 231, 248, 260, 284, 285, 305, 353, 409, 465, 501, 523, 554, 617, 638, 651, 656, 684, 699, 767, 818, 858, 861]	128	[3, 4, 3, 4, 4, 3, 3, 8, 7, 3, 4, 3, 3, 3, 4, 3, 3, 3, 6, 3, 3, 3, 4, 4, 3, 3, 3, 4, 3, 3, 3, 6, 4, 5]	285	[5, 10, 3, 2, 11, 9, 4, 19, 14, 8, 2, 2, 5, 11, 10, 12, 17, 7, 9, 6, 16, 4, 10, 6, 1, 5, 1, 7, 5, 38, 2, 8, 9, 7]
GRAP2--PRKAG1	chr22:40367067:+	chr12:49412927:-	48	[20, 32, 83, 95, 104, 116, 245, 257, 264, 270, 274, 295, 307, 354, 363, 390, 394, 437, 476, 489, 516, 526, 531, 532, 537, 559, 581, 605, 644, 645, 663, 686, 731, 765, 809, 815, 820, 822, 823, 835, 854, 870, 927, 954, 961, 971, 981, 989]	176	[4, 3, 3, 6, 3, 3, 3, 4, 3, 4, 4, 3, 3, 3, 3, 3, 4, 3, 4, 3, 3, 3, 4, 3, 5, 4, 3, 4, 5, 4, 3, 4, 3, 3, 8, 3, 3, 3, 3, 4, 5, 3, 3, 3, 6, 4, 4, 4]	284	[5, 7, 2, 5, 2, 13, 2, 2, 6, 5, 5, 10, 3, 4, 9, 9, 6, 5, 6, 2, 9, 3, 2, 1, 2, 11, 0, 8, 9, 5, 11, 9, 4, 8, 12, 0, 5, 8, 10, 4, 1, 6, 3, 3, 17, 4, 11, 10]
MAGEC1--GABBR2	chrX:140996546:+	chr9:101471239:-	9	[73, 131, 154, 276, 398, 450, 602, 887, 979]	32	[3, 4, 3, 4, 4, 3, 4, 4, 3]	64	[7, 20, 1, 9, 7, 7, 2, 6, 5]
STAP2--RNASEK	chr19:4324102:-	chr17:6915966:+	18	[29, 53, 84, 95, 118, 229, 240, 251, 274, 285, 324, 375, 424, 454, 548, 578, 825, 968]	67	[3, 3, 5, 3, 3, 6, 4, 3, 3, 4, 3, 4, 3, 3, 3, 7, 4, 3]	47	[2, 2, 4, 5, 1, 3, 2, 9, 0, 5, 4, 0, 2, 0, 3, 4, 1, 0]
FBXL12--PPIP5K2	chr19:9920992:-	chr5:102503919:+	55	[11, 39, 70, 77, 85, 153, 177, 186, 201, 239, 242, 258, 273, 286, 296, 301, 330, 357, 367, 369, 391, 453, 469, 481, 491, 492, 500, 505, 528, 577, 593, 597, 598, 605, 620, 621, 637, 677, 679, 683, 770, 820, 853, 871, 891, 900, 901, 906, 939, 945, 949, 955, 962, 963, 982]	220	[5, 3, 3, 5, 3, 6, 5, 3, 4, 5, 4, 7, 3, 7, 3, 3, 3, 4, 3, 4, 4, 5, 6, 4, 4, 3, 4, 3, 5, 5, 3, 3, 6, 3, 5, 3, 3, 4, 4, 5, 4, 3, 3, 3, 3, 3, 5, 5, 3, 3, 5, 3, 3, 3, 6]	386	[17, 2, 10, 17, 2, 12, 6, 7, 9, 3, 7, 10, 7, 10, 3, 5, 11, 16, 9, 1, 6, 15, 5, 20, 7, 1, 5, 5, 13, 1, 3, 0, 8, 8, 8, 4, 2, 1, 2, 6, 12, 1, 6, 5, 15, 4, 8, 6, 13, 5, 13, 2, 3, 1, 8]
FAM115A--NWD1	chr7:143550937:-	chr19:16830818:+	3	[250, 740, 816]	9	[3, 3, 3]	4	[0, 1, 3]
EREG--CACNA1I	chr4:75247696:+	chr22:39966795:+	5	[82, 84, 838, 945, 949]	18	[4, 3, 3, 5, 3]	25	[3, 7, 8, 5, 2]
TELO2--SLC29A2	chr16:1560399:+	chr11:66139621:-	12	[112, 232, 329, 370, 414, 420, 432, 669, 678, 688, 724, 942]	37	[3, 3, 3, 3, 3, 3, 3, 3, 3, 3, 3, 4]	35	[1, 6, 7, 1, 4, 5, 2, 1, 3, 0, 3, 2]
HCLS1--PHF21A	chr3:121351279:-	chr11:45992902:-	15	[139, 170, 263, 308, 363, 542, 544, 547, 552, 600, 712, 759, 796, 845, 891]	53	[3, 3, 3, 4, 3, 4, 4, 3, 4, 3, 3, 3, 4, 6, 3]	130	[6, 5, 8, 13, 17, 10, 2, 8, 9, 10, 3, 14, 10, 13, 2]
FAM153A--FAM186A	chr5:177149471:-	chr12:50790205:-	9	[27, 36, 163, 249, 257, 310, 499, 529, 800]	35	[3, 4, 3, 9, 4, 3, 3, 3, 3]	60	[8, 6, 1, 25, 12, 4, 3, 1, 0]
NFKBIZ--RASA4	chr3:101576291:+	chr7:102235791:-	4	[73, 857, 876, 885]	13	[3, 4, 3, 3]	4	[1, 1, 0, 2]
LRRC16B--QSOX1	chr14:24538912:+	chr1:180124030:+	6	[204, 292, 317, 440, 593, 885]	19	[3, 3, 4, 3, 3, 3]	28	[2, 5, 6, 6, 3, 6]
LSP1--ABHD16A	chr11:1908086:+	chr6:31671099:-	31	[24, 81, 114, 116, 175, 254, 283, 360, 403, 410, 413, 450, 465, 531, 538, 566, 598, 644, 669, 684, 689, 721, 733, 772, 775, 790, 796, 880, 908, 923, 981]	110	[6, 5, 3, 5, 4, 3, 3, 3, 4, 3, 4, 3, 3, 3, 3, 3, 4, 3, 3, 4, 3, 4, 3, 3, 4, 3, 4, 3, 3, 5, 3]	336	[34, 12, 4, 9, 11, 2, 6, 6, 4, 5, 28, 7, 7, 18, 16, 7, 4, 15, 5, 13, 7, 5, 4, 14, 13, 14, 10, 11, 5, 17, 23]
ABHD11--AP4S1	chr7:73150466:-	chr14:31494882:+	15	[24, 59, 61, 85, 103, 140, 228, 434, 509, 575, 579, 724, 786, 804, 975]	53	[8, 3, 4, 3, 3, 3, 3, 3, 5, 3, 3, 3, 3, 3, 3]	64	[11, 1, 8, 2, 6, 3, 4, 4, 6, 7, 1, 2, 1, 4, 4]
CRISPLD2--CAMSAP3	chr16:84896720:+	chr19:7660801:+	8	[59, 144, 296, 377, 472, 561, 932, 981]	28	[3, 4, 3, 4, 3, 3, 3, 5]	51	[3, 8, 13, 7, 10, 0, 1, 9]
CCDC88C--FDXR	chr14:91739860:-	chr17:72869113:-	2	[275, 474]	8	[4, 4]	9	[9, 0]
CCDC17--ARHGEF16	chr1:46086036:-	chr1:3382586:+	12	[55, 144, 158, 167, 247, 290, 572, 650, 695, 904, 911, 995]	46	[3, 4, 4, 3, 4, 3, 4, 4, 4, 3, 6, 4]	64	[7, 3, 4, 0, 6, 3, 10, 6, 7, 3, 4, 11]
FGFR4--KLHL35	chr5:176523144:+	chr11:75141095:-	2	[531, 657]	7	[4, 3]	16	[4, 12]
