# Supplementary material for: Single-cell gene fusion detection by scFusion
Source: Nat Commun. 2022 Feb 28;13:1084. doi: 10.1038/s41467-022-28661-6 (PMC8885711; doi:10.1038/s41467-022-28661-6)
Supplement: Supplementary file 8 — Supplementary Data 4 [file 41467_2022_28661_MOESM8_ESM.xlsx]

## Sheet: Sheet1
Data S4. Reported Fusions by FusionCatcher in Simulation (4M, 1000 cells)
Fusion-id	breakpoint1	breakpoint2	#SupportingCell	SupportingCells	#TotalSplitRead	SplitRead	#TotalDiscordantRead	DiscordantRead
RPS3--TSKU	11:75113490:+	11:76506653:+	695	[1, 2, 3, 4, 6, 7, 8, 9, 10, 11, 12, 13, 14, 15, 16, 17, 18, 19, 20, 21, 22, 23, 24, 25, 26, 28, 29, 30, 31, 32, 33, 34, 35, 36, 37, 38, 39, 40, 41, 42, 43, 44, 45, 46, 48, 49, 50, 51, 52, 53, 55, 56, 57, 58, 59, 60, 61, 62, 63, 64, 65, 66, 67, 69, 70, 71, 72, 74, 75, 76, 77, 78, 79, 80, 81, 82, 83, 84, 86, 87, 88, 89, 90, 91, 92, 93, 94, 96, 97, 98, 99, 100, 101, 102, 103, 104, 105, 106, 107, 10…	4084	[4, 4, 5, 5, 9, 9, 6, 3, 3, 5, 4, 3, 6, 6, 3, 5, 5, 5, 5, 8, 5, 4, 5, 9, 3, 4, 7, 4, 8, 4, 7, 7, 4, 8, 4, 3, 4, 5, 6, 8, 5, 7, 4, 9, 3, 9, 7, 7, 3, 10, 9, 4, 6, 6, 6, 8, 8, 5, 6, 5, 7, 6, 6, 5, 7, 7, 9, 6, 8, 4, 8, 5, 4, 3, 9, 6, 8, 9, 10, 6, 3, 3, 3, 3, 4, 8, 4, 8, 7, 9, 6, 5, 9, 4, 10, 5, 4, 10, 6, 11, 7, 5, 5, 4, 6, 6, 3, 11, 6, 10, 6, 5, 6, 5, 5, 4, 7, 4, 9, 4, 8, 9, 8, 5, 7, 4, 6, 5, 7, 5, 3…	0	[0, 0, 0, 0, 0, 0, 0, 0, 0, 0, 0, 0, 0, 0, 0, 0, 0, 0, 0, 0, 0, 0, 0, 0, 0, 0, 0, 0, 0, 0, 0, 0, 0, 0, 0, 0, 0, 0, 0, 0, 0, 0, 0, 0, 0, 0, 0, 0, 0, 0, 0, 0, 0, 0, 0, 0, 0, 0, 0, 0, 0, 0, 0, 0, 0, 0, 0, 0, 0, 0, 0, 0, 0, 0, 0, 0, 0, 0, 0, 0, 0, 0, 0, 0, 0, 0, 0, 0, 0, 0, 0, 0, 0, 0, 0, 0, 0, 0, 0, 0, 0, 0, 0, 0, 0, 0, 0, 0, 0, 0, 0, 0, 0, 0, 0, 0, 0, 0, 0, 0, 0, 0, 0, 0, 0, 0, 0, 0, 0, 0, 0, 0, 0,…
FLT1--HMGB1	13:28971097:-	13:31037831:-	549	[3, 4, 5, 6, 7, 8, 9, 11, 12, 14, 15, 16, 17, 18, 19, 20, 21, 22, 23, 24, 25, 26, 27, 29, 31, 32, 33, 34, 35, 36, 38, 39, 41, 42, 43, 44, 45, 46, 47, 49, 50, 51, 52, 54, 55, 56, 57, 58, 59, 60, 61, 62, 63, 64, 65, 66, 67, 68, 69, 70, 71, 73, 74, 75, 76, 77, 78, 79, 81, 83, 86, 87, 90, 91, 93, 94, 96, 97, 98, 99, 100, 101, 102, 103, 104, 105, 106, 107, 108, 109, 111, 112, 113, 115, 117, 119, 120, …	3074	[4, 5, 5, 11, 6, 4, 7, 9, 3, 3, 7, 5, 7, 5, 6, 6, 3, 7, 8, 7, 5, 6, 6, 5, 7, 7, 4, 5, 6, 7, 4, 9, 4, 3, 3, 7, 5, 5, 5, 5, 6, 8, 4, 3, 7, 5, 6, 9, 6, 6, 8, 8, 6, 6, 4, 7, 6, 5, 4, 4, 5, 6, 4, 7, 5, 5, 3, 3, 5, 4, 6, 3, 7, 6, 4, 3, 8, 5, 3, 8, 6, 4, 8, 8, 4, 5, 7, 5, 8, 4, 3, 6, 7, 3, 3, 3, 5, 3, 7, 7, 6, 6, 8, 5, 8, 7, 4, 5, 4, 7, 6, 6, 3, 3, 3, 6, 9, 4, 4, 6, 3, 3, 5, 3, 3, 6, 6, 9, 7, 4, 9, 7, 5…	0	[0, 0, 0, 0, 0, 0, 0, 0, 0, 0, 0, 0, 0, 0, 0, 0, 0, 0, 0, 0, 0, 0, 0, 0, 0, 0, 0, 0, 0, 0, 0, 0, 0, 0, 0, 0, 0, 0, 0, 0, 0, 0, 0, 0, 0, 0, 0, 0, 0, 0, 0, 0, 0, 0, 0, 0, 0, 0, 0, 0, 0, 0, 0, 0, 0, 0, 0, 0, 0, 0, 0, 0, 0, 0, 0, 0, 0, 0, 0, 0, 0, 0, 0, 0, 0, 0, 0, 0, 0, 0, 0, 0, 0, 0, 0, 0, 0, 0, 0, 0, 0, 0, 0, 0, 0, 0, 0, 0, 0, 0, 0, 0, 0, 0, 0, 0, 0, 0, 0, 0, 0, 0, 0, 0, 0, 0, 0, 0, 0, 0, 0, 0, 0,…
ARHGEF1--RPS19	19:42397374:+	19:42373101:+	814	[2, 3, 4, 5, 6, 7, 8, 9, 10, 12, 13, 14, 15, 16, 17, 18, 19, 20, 21, 22, 23, 24, 25, 26, 27, 28, 29, 30, 31, 32, 33, 34, 35, 36, 37, 38, 39, 40, 41, 42, 43, 44, 45, 46, 48, 49, 50, 52, 53, 54, 55, 56, 57, 58, 59, 60, 61, 62, 63, 64, 65, 66, 67, 68, 69, 70, 71, 72, 73, 74, 75, 76, 78, 79, 80, 81, 82, 83, 84, 85, 86, 87, 88, 89, 90, 91, 92, 93, 94, 95, 96, 97, 98, 99, 100, 101, 102, 103, 104, 106, …	4569	[4, 3, 5, 5, 9, 4, 4, 6, 7, 3, 5, 4, 4, 4, 6, 5, 5, 6, 4, 7, 3, 7, 5, 4, 6, 9, 8, 6, 4, 6, 10, 5, 4, 4, 4, 3, 4, 4, 5, 6, 6, 4, 5, 7, 7, 4, 4, 7, 3, 11, 5, 8, 4, 5, 5, 6, 3, 8, 4, 6, 3, 7, 6, 7, 6, 4, 6, 8, 6, 8, 4, 3, 4, 10, 5, 4, 4, 4, 6, 8, 9, 4, 4, 4, 3, 6, 5, 7, 5, 6, 6, 4, 6, 6, 8, 8, 4, 5, 5, 7, 4, 9, 6, 4, 7, 4, 8, 4, 4, 6, 4, 5, 4, 6, 7, 8, 6, 6, 3, 6, 6, 7, 5, 8, 7, 5, 5, 5, 6, 5, 7, 6,…	0	[0, 0, 0, 0, 0, 0, 0, 0, 0, 0, 0, 0, 0, 0, 0, 0, 0, 0, 0, 0, 0, 0, 0, 0, 0, 0, 0, 0, 0, 0, 0, 0, 0, 0, 0, 0, 0, 0, 0, 0, 0, 0, 0, 0, 0, 0, 0, 0, 0, 0, 0, 0, 0, 0, 0, 0, 0, 0, 0, 0, 0, 0, 0, 0, 0, 0, 0, 0, 0, 0, 0, 0, 0, 0, 0, 0, 0, 0, 0, 0, 0, 0, 0, 0, 0, 0, 0, 0, 0, 0, 0, 0, 0, 0, 0, 0, 0, 0, 0, 0, 0, 0, 0, 0, 0, 0, 0, 0, 0, 0, 0, 0, 0, 0, 0, 0, 0, 0, 0, 0, 0, 0, 0, 0, 0, 0, 0, 0, 0, 0, 0, 0, 0,…
RHOH--BCL6	4:40198920:+	3:187452695:-	136	[1, 2, 5, 11, 13, 16, 19, 21, 22, 25, 26, 27, 28, 36, 38, 40, 43, 44, 51, 52, 64, 66, 70, 71, 73, 74, 81, 88, 95, 99, 101, 104, 108, 110, 127, 134, 136, 139, 144, 149, 150, 152, 153, 156, 160, 161, 172, 175, 183, 185, 187, 189, 190, 191, 193, 194, 200, 201, 214, 224, 235, 244, 260, 265, 269, 286, 287, 288, 294, 307, 313, 315, 316, 323, 327, 335, 339, 346, 347, 350, 358, 364, 369, 388, 391, 402, 4…	716	[9, 4, 6, 4, 3, 9, 3, 6, 4, 4, 5, 6, 7, 8, 8, 5, 5, 3, 3, 5, 5, 6, 5, 6, 3, 6, 5, 5, 5, 3, 4, 7, 3, 5, 5, 4, 5, 3, 4, 4, 5, 7, 9, 6, 5, 4, 9, 7, 6, 4, 3, 3, 3, 3, 3, 3, 6, 6, 4, 8, 10, 3, 6, 5, 3, 5, 4, 5, 5, 5, 3, 7, 6, 6, 7, 7, 5, 5, 4, 5, 4, 5, 6, 5, 3, 3, 4, 5, 5, 5, 7, 6, 5, 3, 7, 6, 7, 5, 4, 3, 4, 5, 3, 6, 6, 5, 7, 7, 4, 6, 6, 9, 7, 5, 7, 3, 3, 8, 7, 9, 8, 4, 7, 9, 6, 6, 4, 7, 5, 4, 6, 6, 4…	0	[0, 0, 0, 0, 0, 0, 0, 0, 0, 0, 0, 0, 0, 0, 0, 0, 0, 0, 0, 0, 0, 0, 0, 0, 0, 0, 0, 0, 0, 0, 0, 0, 0, 0, 0, 0, 0, 0, 0, 0, 0, 0, 0, 0, 0, 0, 0, 0, 0, 0, 0, 0, 0, 0, 0, 0, 0, 0, 0, 0, 0, 0, 0, 0, 0, 0, 0, 0, 0, 0, 0, 0, 0, 0, 0, 0, 0, 0, 0, 0, 0, 0, 0, 0, 0, 0, 0, 0, 0, 0, 0, 0, 0, 0, 0, 0, 0, 0, 0, 0, 0, 0, 0, 0, 0, 0, 0, 0, 0, 0, 0, 0, 0, 0, 0, 0, 0, 0, 0, 0, 0, 0, 0, 0, 0, 0, 0, 0, 0, 0, 0, 0, 0,…
SOGA1--SAMHD1	20:35491061:-	20:35547922:-	181	[1, 4, 11, 34, 36, 39, 40, 42, 43, 45, 46, 51, 52, 55, 58, 60, 63, 64, 68, 70, 72, 79, 82, 83, 84, 86, 87, 88, 89, 94, 96, 100, 103, 104, 109, 112, 113, 114, 127, 128, 135, 140, 145, 147, 150, 152, 155, 157, 162, 163, 166, 167, 170, 174, 177, 179, 184, 186, 205, 214, 219, 220, 242, 246, 252, 253, 267, 283, 286, 288, 294, 295, 302, 303, 309, 327, 329, 330, 335, 336, 349, 352, 353, 361, 364, 366, 3…	1019	[9, 6, 4, 6, 5, 6, 9, 4, 6, 3, 4, 8, 8, 10, 6, 3, 6, 6, 4, 4, 3, 5, 4, 6, 9, 7, 4, 8, 4, 8, 5, 5, 6, 3, 3, 7, 10, 4, 5, 7, 5, 3, 4, 8, 8, 6, 6, 4, 7, 7, 6, 3, 6, 5, 5, 3, 4, 7, 8, 7, 9, 3, 4, 5, 3, 8, 4, 4, 7, 6, 10, 5, 3, 4, 5, 5, 4, 5, 5, 6, 4, 8, 3, 6, 6, 6, 8, 6, 7, 10, 9, 7, 7, 4, 8, 3, 6, 4, 5, 4, 3, 5, 3, 3, 3, 7, 5, 4, 4, 6, 5, 3, 11, 6, 8, 7, 6, 3, 3, 8, 5, 6, 9, 5, 4, 5, 6, 4, 6, 8, 8, …	0	[0, 0, 0, 0, 0, 0, 0, 0, 0, 0, 0, 0, 0, 0, 0, 0, 0, 0, 0, 0, 0, 0, 0, 0, 0, 0, 0, 0, 0, 0, 0, 0, 0, 0, 0, 0, 0, 0, 0, 0, 0, 0, 0, 0, 0, 0, 0, 0, 0, 0, 0, 0, 0, 0, 0, 0, 0, 0, 0, 0, 0, 0, 0, 0, 0, 0, 0, 0, 0, 0, 0, 0, 0, 0, 0, 0, 0, 0, 0, 0, 0, 0, 0, 0, 0, 0, 0, 0, 0, 0, 0, 0, 0, 0, 0, 0, 0, 0, 0, 0, 0, 0, 0, 0, 0, 0, 0, 0, 0, 0, 0, 0, 0, 0, 0, 0, 0, 0, 0, 0, 0, 0, 0, 0, 0, 0, 0, 0, 0, 0, 0, 0, 0,…
CANX--RUFY1	5:179155783:+	5:179023563:+	202	[1, 6, 14, 16, 19, 22, 24, 30, 36, 37, 41, 42, 46, 47, 50, 52, 53, 57, 58, 68, 73, 76, 77, 78, 79, 89, 92, 95, 96, 97, 102, 103, 104, 113, 114, 115, 124, 128, 129, 131, 137, 140, 144, 147, 159, 161, 165, 171, 172, 173, 176, 183, 187, 188, 193, 197, 198, 200, 201, 204, 205, 208, 213, 217, 218, 224, 230, 237, 238, 244, 245, 246, 251, 252, 267, 287, 288, 294, 301, 302, 311, 316, 323, 327, 331, 336, …	1665	[9, 12, 8, 5, 4, 9, 13, 10, 12, 11, 13, 9, 11, 5, 11, 6, 12, 10, 4, 5, 10, 5, 5, 5, 11, 12, 11, 10, 3, 3, 4, 4, 4, 8, 4, 8, 11, 6, 9, 5, 7, 12, 8, 4, 6, 6, 6, 10, 3, 9, 6, 5, 11, 8, 5, 5, 7, 6, 5, 5, 4, 11, 9, 9, 3, 6, 6, 6, 3, 10, 4, 10, 12, 7, 4, 9, 9, 6, 7, 5, 8, 10, 8, 7, 6, 4, 3, 10, 10, 4, 10, 8, 12, 9, 9, 9, 10, 5, 13, 11, 8, 5, 7, 13, 9, 6, 6, 11, 12, 6, 10, 6, 13, 8, 7, 8, 10, 11, 5, 8, …	0	[0, 0, 0, 0, 0, 0, 0, 0, 0, 0, 0, 0, 0, 0, 0, 0, 0, 0, 0, 0, 0, 0, 0, 0, 0, 0, 0, 0, 0, 0, 0, 0, 0, 0, 0, 0, 0, 0, 0, 0, 0, 0, 0, 0, 0, 0, 0, 0, 0, 0, 0, 0, 0, 0, 0, 0, 0, 0, 0, 0, 0, 0, 0, 0, 0, 0, 0, 0, 0, 0, 0, 0, 0, 0, 0, 0, 0, 0, 0, 0, 0, 0, 0, 0, 0, 0, 0, 0, 0, 0, 0, 0, 0, 0, 0, 0, 0, 0, 0, 0, 0, 0, 0, 0, 0, 0, 0, 0, 0, 0, 0, 0, 0, 0, 0, 0, 0, 0, 0, 0, 0, 0, 0, 0, 0, 0, 0, 0, 0, 0, 0, 0, 0,…
KMT2E--LHFPL3	7:104731761:+	7:104377122:+	163	[1, 2, 13, 14, 16, 17, 18, 21, 24, 25, 30, 34, 35, 55, 56, 57, 67, 68, 71, 72, 74, 81, 87, 92, 101, 106, 107, 108, 114, 121, 123, 124, 128, 129, 131, 139, 140, 142, 144, 147, 148, 149, 156, 161, 163, 164, 166, 167, 170, 172, 176, 179, 182, 192, 193, 194, 199, 202, 204, 205, 212, 215, 216, 219, 227, 231, 248, 253, 266, 272, 275, 280, 287, 293, 304, 315, 323, 327, 331, 340, 343, 350, 358, 364, 365,…	902	[5, 6, 7, 5, 4, 9, 5, 6, 4, 3, 3, 7, 7, 8, 8, 5, 8, 6, 6, 3, 5, 4, 5, 6, 4, 6, 5, 4, 4, 3, 9, 8, 4, 5, 8, 8, 5, 4, 7, 7, 3, 5, 5, 7, 3, 4, 8, 7, 7, 3, 5, 3, 5, 8, 4, 4, 8, 4, 7, 6, 7, 6, 4, 6, 8, 5, 6, 8, 8, 3, 7, 5, 5, 6, 7, 4, 8, 3, 6, 6, 9, 4, 9, 3, 7, 4, 11, 7, 4, 6, 4, 5, 6, 7, 4, 6, 5, 5, 4, 6, 4, 7, 6, 8, 4, 10, 5, 3, 6, 3, 4, 4, 5, 7, 3, 4, 5, 6, 3, 9, 3, 5, 7, 8, 6, 7, 4, 5, 5, 4, 6, 4, …	0	[0, 0, 0, 0, 0, 0, 0, 0, 0, 0, 0, 0, 0, 0, 0, 0, 0, 0, 0, 0, 0, 0, 0, 0, 0, 0, 0, 0, 0, 0, 0, 0, 0, 0, 0, 0, 0, 0, 0, 0, 0, 0, 0, 0, 0, 0, 0, 0, 0, 0, 0, 0, 0, 0, 0, 0, 0, 0, 0, 0, 0, 0, 0, 0, 0, 0, 0, 0, 0, 0, 0, 0, 0, 0, 0, 0, 0, 0, 0, 0, 0, 0, 0, 0, 0, 0, 0, 0, 0, 0, 0, 0, 0, 0, 0, 0, 0, 0, 0, 0, 0, 0, 0, 0, 0, 0, 0, 0, 0, 0, 0, 0, 0, 0, 0, 0, 0, 0, 0, 0, 0, 0, 0, 0, 0, 0, 0, 0, 0, 0, 0, 0, 0,…
SDHD--CUL5	11:111959735:+	11:107943059:+	184	[1, 4, 6, 12, 14, 18, 19, 22, 29, 32, 35, 39, 40, 41, 48, 49, 55, 57, 62, 63, 65, 69, 71, 75, 76, 78, 84, 86, 88, 90, 92, 96, 99, 100, 103, 106, 107, 108, 114, 124, 126, 130, 139, 141, 148, 155, 156, 158, 159, 160, 161, 168, 171, 172, 177, 178, 180, 181, 184, 185, 188, 198, 203, 213, 218, 220, 224, 230, 234, 238, 239, 240, 252, 257, 259, 271, 272, 281, 282, 283, 288, 291, 302, 303, 304, 307, 309,…	1033	[3, 9, 5, 3, 9, 4, 9, 3, 7, 4, 6, 8, 7, 5, 7, 6, 6, 3, 6, 6, 7, 6, 8, 4, 3, 6, 8, 6, 6, 3, 6, 8, 8, 9, 3, 5, 4, 5, 6, 4, 7, 3, 8, 5, 4, 4, 6, 5, 4, 4, 6, 4, 6, 8, 7, 5, 4, 9, 6, 3, 6, 5, 10, 8, 3, 6, 5, 5, 10, 6, 5, 9, 10, 4, 4, 5, 8, 6, 6, 7, 5, 5, 10, 5, 6, 3, 3, 6, 8, 7, 5, 8, 5, 4, 3, 6, 3, 5, 7, 4, 3, 4, 4, 3, 7, 6, 4, 8, 6, 6, 7, 8, 6, 9, 7, 5, 4, 4, 4, 3, 7, 7, 4, 11, 5, 6, 6, 7, 4, 4, 4, …	0	[0, 0, 0, 0, 0, 0, 0, 0, 0, 0, 0, 0, 0, 0, 0, 0, 0, 0, 0, 0, 0, 0, 0, 0, 0, 0, 0, 0, 0, 0, 0, 0, 0, 0, 0, 0, 0, 0, 0, 0, 0, 0, 0, 0, 0, 0, 0, 0, 0, 0, 0, 0, 0, 0, 0, 0, 0, 0, 0, 0, 0, 0, 0, 0, 0, 0, 0, 0, 0, 0, 0, 0, 0, 0, 0, 0, 0, 0, 0, 0, 0, 0, 0, 0, 0, 0, 0, 0, 0, 0, 0, 0, 0, 0, 0, 0, 0, 0, 0, 0, 0, 0, 0, 0, 0, 0, 0, 0, 0, 0, 0, 0, 0, 0, 0, 0, 0, 0, 0, 0, 0, 0, 0, 0, 0, 0, 0, 0, 0, 0, 0, 0, 0,…
CDYL--EEF1E1-BLOC1S5	6:4892613:+	6:8097700:-	79	[1, 5, 6, 18, 19, 20, 54, 64, 76, 90, 94, 100, 101, 103, 106, 107, 146, 149, 153, 160, 173, 177, 188, 202, 206, 207, 217, 222, 233, 253, 258, 288, 306, 310, 314, 341, 351, 354, 359, 367, 374, 378, 409, 411, 413, 415, 418, 423, 444, 478, 484, 508, 510, 533, 562, 580, 592, 604, 607, 615, 678, 684, 693, 706, 765, 837, 872, 879, 884, 893, 894, 912, 915, 933, 953, 955, 959, 966, 967]	390	[5, 4, 4, 7, 7, 6, 4, 6, 5, 4, 5, 6, 4, 5, 9, 4, 3, 5, 3, 4, 4, 5, 3, 5, 5, 5, 5, 4, 7, 3, 5, 3, 9, 4, 4, 4, 5, 4, 4, 4, 7, 5, 7, 6, 4, 4, 4, 4, 6, 5, 7, 5, 8, 4, 4, 6, 3, 5, 3, 5, 5, 3, 4, 6, 4, 5, 11, 4, 3, 5, 3, 3, 9, 4, 4, 8, 5, 7, 3]	0	[0, 0, 0, 0, 0, 0, 0, 0, 0, 0, 0, 0, 0, 0, 0, 0, 0, 0, 0, 0, 0, 0, 0, 0, 0, 0, 0, 0, 0, 0, 0, 0, 0, 0, 0, 0, 0, 0, 0, 0, 0, 0, 0, 0, 0, 0, 0, 0, 0, 0, 0, 0, 0, 0, 0, 0, 0, 0, 0, 0, 0, 0, 0, 0, 0, 0, 0, 0, 0, 0, 0, 0, 0, 0, 0, 0, 0, 0, 0]
FOXP1--PTPRD	3:71090479:-	9:9574781:-	161	[1, 7, 13, 22, 23, 29, 30, 47, 50, 54, 56, 64, 65, 69, 74, 75, 76, 82, 87, 89, 101, 102, 103, 107, 108, 109, 127, 128, 131, 132, 138, 144, 148, 149, 152, 156, 158, 162, 163, 169, 174, 177, 179, 184, 186, 188, 189, 190, 193, 195, 198, 200, 205, 209, 211, 212, 222, 238, 240, 244, 245, 251, 252, 253, 255, 256, 263, 283, 288, 295, 297, 300, 311, 315, 317, 329, 330, 352, 353, 360, 368, 373, 376, 377, …	888	[5, 5, 8, 8, 3, 8, 5, 4, 7, 7, 4, 8, 3, 5, 8, 5, 9, 5, 5, 4, 4, 9, 5, 5, 3, 9, 6, 5, 10, 3, 4, 4, 5, 4, 5, 3, 6, 4, 7, 5, 6, 6, 3, 4, 8, 6, 4, 6, 9, 5, 6, 6, 4, 6, 5, 5, 3, 5, 4, 9, 3, 3, 9, 4, 9, 7, 3, 5, 6, 8, 4, 8, 5, 7, 3, 5, 10, 5, 6, 3, 5, 7, 5, 8, 4, 5, 4, 3, 10, 3, 3, 8, 5, 6, 8, 4, 7, 6, 4, 3, 6, 4, 3, 8, 3, 6, 5, 4, 3, 3, 7, 7, 3, 6, 6, 4, 4, 8, 5, 4, 5, 5, 5, 8, 7, 5, 5, 9, 8, 5, 4, 11…	0	[0, 0, 0, 0, 0, 0, 0, 0, 0, 0, 0, 0, 0, 0, 0, 0, 0, 0, 0, 0, 0, 0, 0, 0, 0, 0, 0, 0, 0, 0, 0, 0, 0, 0, 0, 0, 0, 0, 0, 0, 0, 0, 0, 0, 0, 0, 0, 0, 0, 0, 0, 0, 0, 0, 0, 0, 0, 0, 0, 0, 0, 0, 0, 0, 0, 0, 0, 0, 0, 0, 0, 0, 0, 0, 0, 0, 0, 0, 0, 0, 0, 0, 0, 0, 0, 0, 0, 0, 0, 0, 0, 0, 0, 0, 0, 0, 0, 0, 0, 0, 0, 0, 0, 0, 0, 0, 0, 0, 0, 0, 0, 0, 0, 0, 0, 0, 0, 0, 0, 0, 0, 0, 0, 0, 0, 0, 0, 0, 0, 0, 0, 0, 0,…
MDM1--RAP1B	12:68707223:-	12:69044180:+	318	[1, 3, 4, 6, 7, 9, 19, 21, 22, 24, 26, 27, 30, 32, 34, 35, 36, 38, 39, 42, 44, 45, 47, 48, 49, 51, 52, 53, 54, 56, 57, 63, 65, 67, 68, 69, 70, 71, 75, 81, 84, 86, 88, 89, 90, 92, 94, 96, 100, 101, 103, 104, 105, 107, 108, 109, 114, 115, 116, 118, 124, 128, 129, 132, 135, 136, 137, 140, 141, 143, 148, 150, 152, 155, 156, 158, 161, 163, 166, 171, 172, 173, 178, 179, 181, 182, 183, 187, 188, 189, 19…	1801	[7, 9, 4, 5, 6, 3, 5, 5, 4, 3, 3, 3, 4, 8, 4, 5, 3, 6, 5, 12, 5, 8, 3, 5, 4, 8, 5, 3, 5, 8, 8, 7, 8, 9, 8, 7, 6, 4, 8, 6, 4, 6, 5, 3, 6, 5, 3, 4, 11, 7, 4, 6, 8, 3, 4, 6, 4, 5, 5, 5, 5, 6, 4, 4, 3, 4, 8, 4, 4, 4, 4, 5, 7, 6, 6, 4, 7, 3, 8, 5, 5, 3, 7, 3, 6, 3, 6, 7, 7, 3, 6, 4, 5, 9, 3, 5, 8, 6, 5, 4, 7, 3, 8, 7, 9, 6, 6, 3, 6, 6, 5, 8, 6, 3, 7, 4, 8, 11, 4, 5, 7, 4, 8, 5, 5, 6, 7, 7, 6, 8, 4, 4,…	0	[0, 0, 0, 0, 0, 0, 0, 0, 0, 0, 0, 0, 0, 0, 0, 0, 0, 0, 0, 0, 0, 0, 0, 0, 0, 0, 0, 0, 0, 0, 0, 0, 0, 0, 0, 0, 0, 0, 0, 0, 0, 0, 0, 0, 0, 0, 0, 0, 0, 0, 0, 0, 0, 0, 0, 0, 0, 0, 0, 0, 0, 0, 0, 0, 0, 0, 0, 0, 0, 0, 0, 0, 0, 0, 0, 0, 0, 0, 0, 0, 0, 0, 0, 0, 0, 0, 0, 0, 0, 0, 0, 0, 0, 0, 0, 0, 0, 0, 0, 0, 0, 0, 0, 0, 0, 0, 0, 0, 0, 0, 0, 0, 0, 0, 0, 0, 0, 0, 0, 0, 0, 0, 0, 0, 0, 0, 0, 0, 0, 0, 0, 0, 0,…
LMNA--PRPF3	1:156076614:+	1:150305155:+	71	[1, 17, 40, 44, 45, 46, 54, 55, 63, 70, 76, 77, 99, 101, 107, 109, 128, 134, 146, 147, 158, 176, 178, 199, 210, 212, 213, 230, 233, 234, 238, 258, 345, 351, 379, 382, 388, 404, 405, 409, 411, 432, 465, 466, 533, 544, 561, 588, 600, 637, 661, 663, 713, 768, 836, 887, 895, 910, 911, 912, 916, 920, 921, 924, 927, 953, 970, 975, 976, 991, 993]	373	[5, 3, 6, 4, 4, 7, 4, 4, 5, 5, 3, 6, 5, 7, 10, 5, 4, 3, 6, 4, 8, 7, 7, 5, 6, 3, 6, 4, 8, 4, 10, 5, 3, 5, 4, 4, 5, 6, 5, 3, 4, 4, 10, 5, 6, 3, 8, 5, 6, 6, 5, 4, 8, 4, 5, 3, 9, 5, 5, 6, 5, 5, 4, 7, 4, 7, 3, 4, 6, 4, 5]	0	[0, 0, 0, 0, 0, 0, 0, 0, 0, 0, 0, 0, 0, 0, 0, 0, 0, 0, 0, 0, 0, 0, 0, 0, 0, 0, 0, 0, 0, 0, 0, 0, 0, 0, 0, 0, 0, 0, 0, 0, 0, 0, 0, 0, 0, 0, 0, 0, 0, 0, 0, 0, 0, 0, 0, 0, 0, 0, 0, 0, 0, 0, 0, 0, 0, 0, 0, 0, 0, 0, 0]
N4BP1--GPATCH2	16:48643686:-	1:217793841:-	70	[1, 18, 34, 39, 74, 75, 76, 78, 80, 91, 110, 114, 128, 142, 156, 171, 175, 176, 184, 196, 201, 210, 219, 222, 224, 254, 266, 274, 277, 286, 322, 359, 364, 385, 391, 424, 426, 433, 440, 455, 466, 470, 490, 493, 525, 528, 547, 573, 585, 613, 623, 700, 705, 722, 740, 744, 765, 789, 797, 800, 816, 830, 863, 866, 898, 934, 960, 965, 982, 997]	367	[3, 6, 5, 3, 4, 4, 5, 4, 4, 7, 3, 7, 3, 3, 7, 6, 4, 5, 4, 4, 4, 6, 5, 4, 4, 9, 4, 9, 4, 4, 8, 5, 3, 5, 6, 7, 3, 7, 3, 7, 5, 10, 3, 3, 8, 6, 8, 4, 4, 5, 3, 5, 5, 6, 6, 4, 6, 10, 11, 4, 5, 6, 5, 3, 4, 7, 5, 7, 4, 7]	0	[0, 0, 0, 0, 0, 0, 0, 0, 0, 0, 0, 0, 0, 0, 0, 0, 0, 0, 0, 0, 0, 0, 0, 0, 0, 0, 0, 0, 0, 0, 0, 0, 0, 0, 0, 0, 0, 0, 0, 0, 0, 0, 0, 0, 0, 0, 0, 0, 0, 0, 0, 0, 0, 0, 0, 0, 0, 0, 0, 0, 0, 0, 0, 0, 0, 0, 0, 0, 0, 0]
SEC62--RPL22L1	3:169706147:+	3:170586179:-	120	[1, 3, 8, 9, 11, 16, 17, 38, 43, 53, 55, 56, 58, 71, 75, 76, 77, 79, 83, 86, 87, 89, 95, 128, 130, 131, 140, 150, 152, 153, 154, 158, 161, 165, 168, 178, 182, 188, 191, 192, 197, 199, 204, 209, 210, 214, 220, 236, 237, 239, 246, 249, 252, 253, 267, 269, 277, 286, 307, 316, 326, 329, 349, 350, 353, 364, 365, 368, 379, 382, 388, 395, 410, 412, 426, 428, 451, 452, 457, 494, 504, 510, 532, 548, 550, …	649	[8, 4, 3, 7, 5, 6, 5, 3, 6, 6, 5, 3, 8, 7, 3, 4, 5, 3, 6, 7, 5, 5, 9, 5, 5, 7, 6, 3, 3, 10, 7, 5, 7, 4, 5, 6, 4, 5, 4, 7, 9, 7, 4, 8, 6, 6, 11, 3, 7, 7, 3, 3, 4, 5, 3, 3, 3, 6, 3, 6, 3, 3, 6, 7, 5, 6, 4, 3, 9, 6, 4, 6, 6, 4, 4, 7, 8, 7, 3, 4, 5, 6, 3, 4, 4, 7, 7, 3, 4, 6, 6, 3, 5, 11, 8, 6, 7, 6, 4, 3, 8, 8, 8, 3, 4, 5, 3, 6, 6, 4, 5, 3, 5, 4, 9, 5, 7, 5, 6, 9]	0	[0, 0, 0, 0, 0, 0, 0, 0, 0, 0, 0, 0, 0, 0, 0, 0, 0, 0, 0, 0, 0, 0, 0, 0, 0, 0, 0, 0, 0, 0, 0, 0, 0, 0, 0, 0, 0, 0, 0, 0, 0, 0, 0, 0, 0, 0, 0, 0, 0, 0, 0, 0, 0, 0, 0, 0, 0, 0, 0, 0, 0, 0, 0, 0, 0, 0, 0, 0, 0, 0, 0, 0, 0, 0, 0, 0, 0, 0, 0, 0, 0, 0, 0, 0, 0, 0, 0, 0, 0, 0, 0, 0, 0, 0, 0, 0, 0, 0, 0, 0, 0, 0, 0, 0, 0, 0, 0, 0, 0, 0, 0, 0, 0, 0, 0, 0, 0, 0, 0, 0]
DSTYK--NUAK2	1:205138291:-	1:205280953:-	63	[1, 13, 33, 66, 99, 104, 106, 107, 186, 187, 201, 217, 222, 224, 228, 241, 269, 282, 288, 308, 340, 376, 383, 386, 404, 413, 415, 419, 422, 436, 466, 504, 601, 615, 670, 692, 743, 747, 754, 765, 817, 870, 877, 879, 887, 889, 897, 899, 901, 919, 958, 963, 964, 967, 969, 970, 975, 982, 988, 990, 992, 994, 997]	319	[9, 11, 3, 6, 5, 6, 5, 5, 9, 4, 3, 3, 4, 3, 4, 6, 4, 5, 3, 3, 4, 4, 5, 5, 5, 5, 4, 3, 5, 4, 4, 7, 6, 4, 8, 6, 5, 8, 9, 6, 4, 3, 3, 6, 6, 3, 3, 9, 5, 5, 8, 3, 5, 5, 3, 5, 3, 5, 3, 4, 9, 4, 7]	0	[0, 0, 0, 0, 0, 0, 0, 0, 0, 0, 0, 0, 0, 0, 0, 0, 0, 0, 0, 0, 0, 0, 0, 0, 0, 0, 0, 0, 0, 0, 0, 0, 0, 0, 0, 0, 0, 0, 0, 0, 0, 0, 0, 0, 0, 0, 0, 0, 0, 0, 0, 0, 0, 0, 0, 0, 0, 0, 0, 0, 0, 0, 0]
BCAS3--RAD51C	17:59161925:+	17:56772292:+	86	[1, 9, 12, 15, 22, 26, 35, 37, 39, 45, 51, 56, 69, 78, 81, 92, 98, 103, 112, 131, 133, 136, 141, 147, 151, 152, 159, 161, 167, 174, 177, 185, 211, 237, 238, 242, 250, 257, 265, 266, 267, 286, 294, 298, 304, 314, 330, 333, 353, 364, 365, 367, 381, 382, 397, 405, 411, 417, 444, 467, 481, 484, 561, 589, 591, 593, 602, 608, 623, 666, 667, 720, 760, 766, 873, 874, 895, 899, 912, 919, 931, 933, 945, 96…	458	[8, 5, 4, 3, 6, 3, 5, 3, 3, 6, 7, 8, 6, 3, 3, 4, 7, 4, 4, 4, 4, 9, 6, 5, 9, 6, 5, 3, 8, 5, 6, 4, 8, 5, 5, 3, 9, 4, 3, 6, 3, 4, 6, 5, 4, 4, 4, 5, 4, 7, 4, 6, 6, 4, 6, 5, 3, 6, 5, 5, 6, 7, 5, 5, 8, 6, 6, 11, 3, 11, 5, 4, 3, 4, 6, 6, 8, 5, 6, 3, 7, 3, 9, 7, 6, 3]	0	[0, 0, 0, 0, 0, 0, 0, 0, 0, 0, 0, 0, 0, 0, 0, 0, 0, 0, 0, 0, 0, 0, 0, 0, 0, 0, 0, 0, 0, 0, 0, 0, 0, 0, 0, 0, 0, 0, 0, 0, 0, 0, 0, 0, 0, 0, 0, 0, 0, 0, 0, 0, 0, 0, 0, 0, 0, 0, 0, 0, 0, 0, 0, 0, 0, 0, 0, 0, 0, 0, 0, 0, 0, 0, 0, 0, 0, 0, 0, 0, 0, 0, 0, 0, 0, 0]
NKX2-3--TRA@	10:101293246:+	14:22931924:+	63	[1, 6, 15, 20, 50, 53, 63, 65, 70, 83, 101, 122, 132, 188, 228, 233, 235, 236, 237, 252, 253, 256, 263, 266, 267, 268, 286, 290, 294, 296, 303, 305, 311, 349, 357, 360, 362, 372, 373, 381, 398, 422, 566, 570, 598, 604, 611, 616, 617, 623, 630, 637, 639, 651, 657, 663, 667, 678, 710, 754, 936, 960, 967]	250	[3, 4, 3, 4, 4, 3, 4, 3, 3, 3, 4, 5, 3, 3, 3, 4, 4, 4, 6, 3, 3, 4, 5, 7, 4, 3, 4, 4, 3, 3, 3, 4, 4, 3, 5, 8, 4, 4, 4, 5, 4, 3, 6, 3, 5, 6, 3, 3, 3, 3, 6, 5, 5, 5, 3, 3, 5, 3, 3, 4, 4, 4, 4]	0	[0, 0, 0, 0, 0, 0, 0, 0, 0, 0, 0, 0, 0, 0, 0, 0, 0, 0, 0, 0, 0, 0, 0, 0, 0, 0, 0, 0, 0, 0, 0, 0, 0, 0, 0, 0, 0, 0, 0, 0, 0, 0, 0, 0, 0, 0, 0, 0, 0, 0, 0, 0, 0, 0, 0, 0, 0, 0, 0, 0, 0, 0, 0]
SCD5--SEC31A	4:83719459:-	4:83748785:-	79	[1, 12, 14, 38, 39, 43, 50, 55, 68, 83, 96, 103, 145, 147, 148, 151, 185, 187, 204, 214, 215, 224, 225, 238, 252, 253, 261, 274, 280, 304, 327, 334, 336, 342, 349, 364, 386, 391, 396, 402, 405, 406, 413, 414, 418, 419, 456, 478, 517, 574, 588, 594, 598, 599, 603, 608, 610, 617, 637, 675, 716, 785, 814, 815, 852, 863, 880, 893, 894, 903, 911, 932, 956, 959, 968, 982, 985, 994, 1000]	458	[7, 3, 3, 5, 6, 6, 8, 3, 5, 7, 6, 4, 8, 7, 9, 6, 4, 7, 10, 4, 13, 6, 8, 5, 4, 6, 4, 4, 4, 8, 4, 8, 5, 5, 4, 9, 5, 3, 5, 3, 5, 3, 4, 5, 9, 7, 12, 9, 5, 7, 4, 4, 4, 4, 8, 5, 9, 8, 4, 3, 7, 8, 7, 6, 3, 6, 5, 9, 8, 6, 4, 6, 5, 3, 3, 5, 6, 5, 6]	0	[0, 0, 0, 0, 0, 0, 0, 0, 0, 0, 0, 0, 0, 0, 0, 0, 0, 0, 0, 0, 0, 0, 0, 0, 0, 0, 0, 0, 0, 0, 0, 0, 0, 0, 0, 0, 0, 0, 0, 0, 0, 0, 0, 0, 0, 0, 0, 0, 0, 0, 0, 0, 0, 0, 0, 0, 0, 0, 0, 0, 0, 0, 0, 0, 0, 0, 0, 0, 0, 0, 0, 0, 0, 0, 0, 0, 0, 0, 0]
DCAF12--DENND4C	9:34106432:-	9:19276156:+	84	[7, 22, 23, 24, 28, 29, 35, 36, 39, 46, 54, 57, 58, 61, 67, 69, 79, 93, 98, 103, 114, 139, 143, 146, 147, 160, 164, 166, 176, 177, 186, 197, 205, 215, 218, 219, 233, 246, 256, 266, 286, 287, 307, 315, 330, 333, 349, 360, 365, 382, 386, 402, 417, 467, 476, 521, 533, 556, 560, 571, 578, 597, 598, 613, 629, 637, 640, 657, 675, 752, 765, 876, 886, 912, 915, 920, 922, 939, 943, 944, 947, 948, 978, 991]	466	[4, 6, 7, 3, 6, 4, 8, 5, 6, 6, 4, 7, 5, 3, 4, 9, 6, 5, 8, 3, 4, 4, 9, 6, 5, 5, 7, 5, 7, 7, 5, 5, 4, 6, 10, 10, 7, 3, 5, 6, 6, 3, 4, 4, 4, 4, 6, 9, 8, 5, 8, 7, 6, 5, 3, 3, 8, 4, 5, 4, 7, 8, 5, 5, 4, 6, 6, 8, 8, 7, 3, 5, 5, 6, 7, 5, 5, 6, 4, 6, 4, 3, 3, 5]	0	[0, 0, 0, 0, 0, 0, 0, 0, 0, 0, 0, 0, 0, 0, 0, 0, 0, 0, 0, 0, 0, 0, 0, 0, 0, 0, 0, 0, 0, 0, 0, 0, 0, 0, 0, 0, 0, 0, 0, 0, 0, 0, 0, 0, 0, 0, 0, 0, 0, 0, 0, 0, 0, 0, 0, 0, 0, 0, 0, 0, 0, 0, 0, 0, 0, 0, 0, 0, 0, 0, 0, 0, 0, 0, 0, 0, 0, 0, 0, 0, 0, 0, 0, 0]
PSPC1--MPHOSPH8	13:20315705:-	13:20233135:+	78	[1, 2, 9, 14, 16, 21, 36, 37, 40, 44, 45, 46, 47, 48, 50, 58, 67, 76, 78, 97, 98, 101, 102, 106, 107, 108, 129, 135, 145, 159, 174, 185, 186, 206, 214, 218, 222, 245, 282, 285, 288, 304, 311, 326, 340, 343, 345, 353, 399, 409, 412, 417, 421, 422, 464, 483, 545, 607, 675, 678, 717, 796, 811, 814, 838, 884, 885, 887, 901, 908, 910, 911, 927, 944, 945, 950, 954, 959]	439	[7, 4, 4, 6, 6, 4, 3, 7, 7, 5, 7, 7, 3, 5, 3, 5, 6, 4, 7, 8, 8, 4, 9, 8, 3, 9, 4, 8, 6, 5, 5, 11, 10, 6, 7, 7, 4, 3, 6, 3, 9, 4, 3, 5, 6, 3, 5, 5, 4, 7, 8, 7, 3, 5, 4, 9, 5, 6, 4, 5, 5, 7, 7, 5, 5, 5, 5, 8, 6, 4, 6, 5, 5, 3, 6, 5, 4, 7]	0	[0, 0, 0, 0, 0, 0, 0, 0, 0, 0, 0, 0, 0, 0, 0, 0, 0, 0, 0, 0, 0, 0, 0, 0, 0, 0, 0, 0, 0, 0, 0, 0, 0, 0, 0, 0, 0, 0, 0, 0, 0, 0, 0, 0, 0, 0, 0, 0, 0, 0, 0, 0, 0, 0, 0, 0, 0, 0, 0, 0, 0, 0, 0, 0, 0, 0, 0, 0, 0, 0, 0, 0, 0, 0, 0, 0, 0, 0]
DNAJB6--UBE3C	7:157160177:+	7:157041062:+	192	[1, 3, 7, 10, 11, 12, 14, 17, 18, 19, 20, 30, 36, 39, 43, 53, 55, 56, 57, 61, 66, 77, 81, 82, 93, 96, 98, 103, 112, 126, 127, 128, 129, 130, 131, 133, 137, 139, 143, 146, 147, 148, 150, 153, 156, 159, 161, 162, 163, 167, 169, 170, 175, 176, 177, 182, 187, 193, 197, 199, 200, 202, 205, 207, 212, 213, 214, 224, 228, 235, 237, 238, 251, 260, 265, 267, 282, 287, 294, 301, 305, 306, 311, 315, 317, 319…	1101	[5, 5, 8, 4, 7, 4, 4, 3, 4, 5, 7, 7, 3, 4, 5, 5, 8, 5, 7, 7, 4, 5, 7, 4, 3, 5, 4, 5, 6, 7, 7, 7, 5, 8, 7, 10, 6, 8, 4, 5, 7, 6, 7, 4, 7, 4, 5, 5, 3, 3, 6, 3, 6, 7, 4, 6, 5, 9, 5, 5, 4, 5, 4, 4, 5, 4, 6, 4, 7, 4, 4, 7, 5, 6, 7, 3, 4, 7, 6, 4, 7, 7, 7, 7, 3, 9, 4, 6, 5, 9, 8, 4, 4, 5, 4, 6, 5, 8, 7, 6, 7, 4, 5, 4, 6, 5, 7, 3, 5, 5, 7, 7, 7, 7, 9, 7, 4, 4, 6, 9, 7, 6, 4, 13, 4, 4, 9, 9, 3, 6, 9, 5, …	0	[0, 0, 0, 0, 0, 0, 0, 0, 0, 0, 0, 0, 0, 0, 0, 0, 0, 0, 0, 0, 0, 0, 0, 0, 0, 0, 0, 0, 0, 0, 0, 0, 0, 0, 0, 0, 0, 0, 0, 0, 0, 0, 0, 0, 0, 0, 0, 0, 0, 0, 0, 0, 0, 0, 0, 0, 0, 0, 0, 0, 0, 0, 0, 0, 0, 0, 0, 0, 0, 0, 0, 0, 0, 0, 0, 0, 0, 0, 0, 0, 0, 0, 0, 0, 0, 0, 0, 0, 0, 0, 0, 0, 0, 0, 0, 0, 0, 0, 0, 0, 0, 0, 0, 0, 0, 0, 0, 0, 0, 0, 0, 0, 0, 0, 0, 0, 0, 0, 0, 0, 0, 0, 0, 0, 0, 0, 0, 0, 0, 0, 0, 0, 0,…
NEGR1--ZRANB2	1:72748002:-	1:71544391:-	294	[1, 2, 7, 8, 9, 10, 12, 18, 20, 21, 23, 25, 26, 27, 29, 30, 32, 37, 38, 40, 41, 44, 50, 53, 56, 58, 61, 63, 64, 65, 66, 68, 69, 70, 74, 77, 83, 84, 88, 89, 90, 92, 95, 96, 100, 105, 106, 109, 110, 111, 113, 115, 117, 119, 135, 138, 139, 140, 145, 152, 153, 154, 155, 157, 158, 161, 162, 167, 170, 172, 177, 179, 180, 183, 184, 185, 187, 190, 197, 204, 206, 209, 211, 214, 225, 228, 230, 232, 234, 23…	1640	[8, 7, 3, 3, 3, 6, 3, 3, 6, 5, 7, 4, 4, 6, 8, 4, 3, 6, 10, 8, 5, 7, 3, 5, 4, 7, 7, 4, 4, 6, 6, 4, 10, 8, 8, 9, 4, 3, 7, 8, 4, 3, 7, 6, 5, 4, 5, 3, 5, 4, 3, 8, 3, 3, 5, 3, 6, 7, 4, 6, 6, 3, 4, 3, 9, 5, 5, 3, 5, 7, 6, 3, 4, 7, 7, 7, 6, 3, 5, 3, 7, 3, 6, 5, 6, 4, 4, 5, 5, 5, 6, 6, 7, 11, 3, 7, 4, 5, 4, 6, 6, 5, 3, 8, 5, 3, 8, 6, 5, 6, 7, 6, 11, 10, 6, 5, 4, 5, 3, 6, 3, 4, 5, 3, 3, 7, 11, 6, 5, 5, 9,…	0	[0, 0, 0, 0, 0, 0, 0, 0, 0, 0, 0, 0, 0, 0, 0, 0, 0, 0, 0, 0, 0, 0, 0, 0, 0, 0, 0, 0, 0, 0, 0, 0, 0, 0, 0, 0, 0, 0, 0, 0, 0, 0, 0, 0, 0, 0, 0, 0, 0, 0, 0, 0, 0, 0, 0, 0, 0, 0, 0, 0, 0, 0, 0, 0, 0, 0, 0, 0, 0, 0, 0, 0, 0, 0, 0, 0, 0, 0, 0, 0, 0, 0, 0, 0, 0, 0, 0, 0, 0, 0, 0, 0, 0, 0, 0, 0, 0, 0, 0, 0, 0, 0, 0, 0, 0, 0, 0, 0, 0, 0, 0, 0, 0, 0, 0, 0, 0, 0, 0, 0, 0, 0, 0, 0, 0, 0, 0, 0, 0, 0, 0, 0, 0,…
FGFR3--TACC3	4:1808661:+	4:1741429:+	76	[1, 45, 47, 75, 82, 88, 101, 107, 108, 113, 141, 152, 160, 170, 174, 213, 217, 231, 238, 246, 261, 264, 267, 272, 289, 304, 308, 311, 315, 322, 331, 356, 357, 381, 390, 402, 405, 409, 414, 418, 423, 424, 431, 433, 443, 460, 494, 499, 544, 605, 661, 687, 732, 733, 737, 739, 772, 777, 806, 810, 833, 858, 867, 875, 879, 880, 881, 913, 924, 934, 948, 967, 969, 975, 993, 997]	414	[11, 8, 6, 4, 3, 3, 6, 9, 3, 7, 5, 6, 5, 7, 3, 4, 4, 3, 5, 4, 5, 8, 11, 5, 6, 3, 5, 7, 8, 5, 3, 5, 8, 7, 5, 6, 3, 7, 5, 4, 3, 6, 3, 4, 4, 10, 4, 4, 7, 7, 6, 5, 8, 4, 5, 5, 3, 5, 4, 5, 8, 5, 4, 5, 4, 3, 10, 7, 5, 4, 5, 7, 5, 8, 4, 6]	0	[0, 0, 0, 0, 0, 0, 0, 0, 0, 0, 0, 0, 0, 0, 0, 0, 0, 0, 0, 0, 0, 0, 0, 0, 0, 0, 0, 0, 0, 0, 0, 0, 0, 0, 0, 0, 0, 0, 0, 0, 0, 0, 0, 0, 0, 0, 0, 0, 0, 0, 0, 0, 0, 0, 0, 0, 0, 0, 0, 0, 0, 0, 0, 0, 0, 0, 0, 0, 0, 0, 0, 0, 0, 0, 0, 0]
NCOA6--LSM1	20:33356267:-	8:38029551:-	89	[2, 7, 12, 22, 25, 34, 39, 47, 59, 63, 65, 70, 71, 76, 81, 83, 94, 98, 100, 103, 104, 120, 133, 149, 161, 167, 179, 180, 181, 184, 188, 199, 200, 202, 215, 219, 237, 246, 271, 274, 279, 281, 288, 289, 292, 297, 307, 315, 329, 336, 377, 400, 402, 404, 405, 406, 412, 420, 422, 460, 469, 470, 509, 528, 544, 570, 572, 578, 601, 606, 621, 660, 663, 665, 743, 799, 820, 828, 884, 890, 893, 900, 908, 910…	447	[4, 6, 3, 3, 6, 9, 4, 6, 3, 4, 6, 3, 7, 3, 8, 6, 3, 4, 7, 4, 4, 4, 6, 3, 5, 4, 7, 5, 5, 6, 7, 3, 4, 6, 6, 7, 3, 6, 7, 7, 5, 3, 4, 3, 6, 5, 3, 4, 6, 6, 5, 3, 4, 4, 7, 6, 9, 5, 6, 5, 9, 4, 4, 5, 8, 3, 3, 5, 5, 6, 3, 7, 4, 5, 3, 6, 3, 3, 5, 6, 4, 4, 6, 4, 3, 4, 9, 6, 7]	0	[0, 0, 0, 0, 0, 0, 0, 0, 0, 0, 0, 0, 0, 0, 0, 0, 0, 0, 0, 0, 0, 0, 0, 0, 0, 0, 0, 0, 0, 0, 0, 0, 0, 0, 0, 0, 0, 0, 0, 0, 0, 0, 0, 0, 0, 0, 0, 0, 0, 0, 0, 0, 0, 0, 0, 0, 0, 0, 0, 0, 0, 0, 0, 0, 0, 0, 0, 0, 0, 0, 0, 0, 0, 0, 0, 0, 0, 0, 0, 0, 0, 0, 0, 0, 0, 0, 0, 0, 0]
CAT--POLDIP3	11:34485782:+	22:42993743:-	131	[1, 7, 11, 17, 19, 28, 29, 30, 36, 38, 40, 55, 67, 69, 76, 89, 93, 94, 99, 101, 103, 104, 107, 114, 130, 132, 134, 135, 145, 147, 148, 156, 160, 161, 168, 169, 176, 180, 183, 190, 203, 204, 209, 211, 224, 226, 228, 233, 234, 237, 240, 242, 246, 253, 259, 265, 267, 269, 274, 279, 281, 285, 286, 288, 291, 295, 297, 304, 306, 309, 331, 332, 333, 336, 346, 351, 356, 367, 384, 396, 405, 406, 411, 412,…	697	[5, 4, 6, 7, 3, 5, 4, 4, 8, 8, 4, 5, 4, 4, 6, 6, 8, 3, 4, 4, 4, 5, 6, 4, 3, 7, 10, 4, 3, 8, 7, 6, 3, 4, 3, 5, 5, 7, 6, 4, 6, 7, 5, 4, 3, 4, 8, 5, 6, 3, 5, 5, 8, 3, 4, 4, 5, 6, 6, 4, 8, 7, 6, 5, 4, 5, 5, 9, 4, 8, 4, 4, 5, 7, 3, 6, 5, 3, 6, 10, 4, 5, 5, 3, 7, 3, 3, 3, 3, 3, 4, 5, 7, 7, 13, 4, 5, 4, 7, 5, 6, 5, 4, 4, 7, 4, 6, 7, 9, 5, 6, 5, 8, 5, 8, 7, 4, 7, 6, 4, 10, 4, 6, 5, 4, 7, 4, 3, 6, 6, 4]	0	[0, 0, 0, 0, 0, 0, 0, 0, 0, 0, 0, 0, 0, 0, 0, 0, 0, 0, 0, 0, 0, 0, 0, 0, 0, 0, 0, 0, 0, 0, 0, 0, 0, 0, 0, 0, 0, 0, 0, 0, 0, 0, 0, 0, 0, 0, 0, 0, 0, 0, 0, 0, 0, 0, 0, 0, 0, 0, 0, 0, 0, 0, 0, 0, 0, 0, 0, 0, 0, 0, 0, 0, 0, 0, 0, 0, 0, 0, 0, 0, 0, 0, 0, 0, 0, 0, 0, 0, 0, 0, 0, 0, 0, 0, 0, 0, 0, 0, 0, 0, 0, 0, 0, 0, 0, 0, 0, 0, 0, 0, 0, 0, 0, 0, 0, 0, 0, 0, 0, 0, 0, 0, 0, 0, 0, 0, 0, 0, 0, 0, 0]
SEC61G--EGFR	7:54823472:-	7:55231426:+	98	[1, 11, 22, 33, 35, 36, 44, 56, 60, 63, 67, 74, 78, 86, 89, 96, 103, 104, 110, 112, 113, 115, 132, 135, 139, 140, 142, 145, 146, 147, 152, 156, 161, 171, 182, 195, 197, 203, 206, 222, 226, 237, 244, 245, 246, 260, 261, 269, 288, 294, 299, 305, 306, 315, 330, 338, 345, 364, 367, 373, 375, 386, 389, 401, 405, 417, 418, 425, 445, 446, 456, 472, 481, 497, 526, 547, 596, 615, 663, 715, 737, 756, 767, …	461	[5, 6, 3, 3, 3, 3, 4, 6, 4, 9, 7, 5, 3, 5, 3, 3, 7, 4, 7, 4, 5, 3, 6, 4, 7, 6, 5, 5, 5, 4, 5, 4, 5, 8, 4, 4, 5, 7, 5, 5, 3, 3, 3, 3, 6, 5, 4, 5, 4, 8, 5, 4, 3, 6, 4, 3, 5, 3, 5, 4, 6, 4, 4, 6, 3, 4, 3, 3, 4, 5, 4, 4, 4, 5, 3, 8, 5, 5, 5, 4, 8, 5, 4, 5, 3, 3, 4, 3, 7, 5, 7, 6, 5, 6, 4, 5, 5, 5]	0	[0, 0, 0, 0, 0, 0, 0, 0, 0, 0, 0, 0, 0, 0, 0, 0, 0, 0, 0, 0, 0, 0, 0, 0, 0, 0, 0, 0, 0, 0, 0, 0, 0, 0, 0, 0, 0, 0, 0, 0, 0, 0, 0, 0, 0, 0, 0, 0, 0, 0, 0, 0, 0, 0, 0, 0, 0, 0, 0, 0, 0, 0, 0, 0, 0, 0, 0, 0, 0, 0, 0, 0, 0, 0, 0, 0, 0, 0, 0, 0, 0, 0, 0, 0, 0, 0, 0, 0, 0, 0, 0, 0, 0, 0, 0, 0, 0, 0]
SHOC2--ADD3	10:112724819:+	10:111860383:+	167	[1, 4, 7, 11, 12, 14, 17, 22, 27, 32, 41, 42, 43, 44, 50, 65, 66, 69, 73, 78, 79, 86, 89, 92, 94, 98, 103, 107, 112, 113, 115, 124, 134, 135, 144, 147, 150, 151, 152, 156, 158, 164, 167, 172, 178, 181, 182, 183, 186, 187, 192, 194, 195, 197, 211, 212, 218, 222, 228, 234, 235, 238, 246, 252, 253, 261, 265, 280, 282, 286, 288, 305, 307, 311, 318, 321, 330, 331, 343, 344, 345, 353, 354, 366, 368, 37…	845	[4, 3, 5, 5, 3, 3, 4, 6, 7, 9, 4, 4, 4, 5, 4, 6, 5, 3, 7, 6, 3, 7, 8, 4, 8, 6, 5, 3, 8, 9, 3, 9, 4, 4, 4, 3, 6, 3, 3, 4, 4, 3, 6, 4, 3, 7, 4, 3, 7, 6, 7, 5, 3, 4, 8, 3, 7, 5, 5, 6, 5, 4, 4, 8, 7, 7, 4, 5, 3, 6, 8, 4, 6, 8, 7, 3, 4, 7, 3, 3, 3, 4, 5, 5, 3, 9, 6, 3, 3, 4, 4, 3, 7, 5, 4, 7, 5, 6, 4, 3, 5, 8, 5, 8, 4, 3, 3, 5, 4, 5, 3, 5, 4, 5, 7, 6, 7, 3, 5, 4, 3, 4, 4, 6, 12, 10, 5, 10, 3, 4, 3, 7,…	0	[0, 0, 0, 0, 0, 0, 0, 0, 0, 0, 0, 0, 0, 0, 0, 0, 0, 0, 0, 0, 0, 0, 0, 0, 0, 0, 0, 0, 0, 0, 0, 0, 0, 0, 0, 0, 0, 0, 0, 0, 0, 0, 0, 0, 0, 0, 0, 0, 0, 0, 0, 0, 0, 0, 0, 0, 0, 0, 0, 0, 0, 0, 0, 0, 0, 0, 0, 0, 0, 0, 0, 0, 0, 0, 0, 0, 0, 0, 0, 0, 0, 0, 0, 0, 0, 0, 0, 0, 0, 0, 0, 0, 0, 0, 0, 0, 0, 0, 0, 0, 0, 0, 0, 0, 0, 0, 0, 0, 0, 0, 0, 0, 0, 0, 0, 0, 0, 0, 0, 0, 0, 0, 0, 0, 0, 0, 0, 0, 0, 0, 0, 0, 0,…
STAG1--MSL2	3:136323151:-	3:135871580:-	86	[1, 13, 20, 24, 26, 30, 33, 45, 61, 63, 67, 82, 87, 99, 100, 109, 112, 124, 126, 132, 133, 144, 152, 156, 158, 173, 186, 191, 192, 203, 212, 213, 234, 236, 240, 246, 251, 253, 272, 288, 296, 297, 305, 311, 315, 330, 333, 381, 413, 415, 416, 429, 436, 504, 511, 517, 521, 523, 527, 553, 556, 590, 597, 604, 680, 693, 766, 784, 870, 875, 879, 881, 884, 888, 893, 909, 913, 917, 936, 944, 949, 953, 962…	488	[7, 3, 8, 3, 4, 4, 6, 9, 7, 3, 5, 5, 6, 6, 4, 7, 8, 4, 7, 5, 7, 8, 3, 4, 5, 3, 3, 7, 4, 3, 6, 4, 5, 4, 5, 9, 4, 4, 5, 6, 5, 12, 3, 5, 9, 8, 5, 6, 4, 4, 8, 9, 7, 9, 4, 4, 7, 8, 4, 5, 6, 11, 6, 3, 7, 5, 6, 7, 5, 7, 8, 3, 6, 4, 5, 5, 8, 7, 4, 3, 7, 6, 5, 11, 3, 4]	0	[0, 0, 0, 0, 0, 0, 0, 0, 0, 0, 0, 0, 0, 0, 0, 0, 0, 0, 0, 0, 0, 0, 0, 0, 0, 0, 0, 0, 0, 0, 0, 0, 0, 0, 0, 0, 0, 0, 0, 0, 0, 0, 0, 0, 0, 0, 0, 0, 0, 0, 0, 0, 0, 0, 0, 0, 0, 0, 0, 0, 0, 0, 0, 0, 0, 0, 0, 0, 0, 0, 0, 0, 0, 0, 0, 0, 0, 0, 0, 0, 0, 0, 0, 0, 0, 0]
C6ORF62--RIPOR2	6:24716376:-	6:24818853:-	403	[1, 2, 3, 4, 5, 7, 11, 12, 13, 14, 15, 16, 17, 18, 19, 21, 23, 25, 26, 27, 28, 29, 30, 33, 34, 35, 36, 38, 39, 40, 41, 42, 43, 45, 46, 47, 48, 50, 52, 53, 54, 55, 56, 57, 58, 60, 61, 63, 64, 66, 68, 69, 70, 71, 73, 75, 77, 78, 79, 82, 83, 84, 86, 87, 88, 89, 92, 93, 96, 99, 100, 101, 102, 103, 106, 107, 108, 109, 112, 113, 115, 117, 124, 128, 129, 130, 131, 135, 136, 139, 140, 141, 144, 145, 146,…	9952	[24, 18, 27, 27, 27, 26, 27, 27, 26, 19, 27, 27, 5, 25, 27, 27, 27, 27, 26, 27, 27, 27, 27, 27, 27, 26, 21, 9, 27, 16, 27, 27, 27, 27, 27, 25, 27, 27, 27, 27, 27, 27, 27, 27, 27, 27, 27, 22, 26, 20, 27, 27, 27, 27, 22, 27, 17, 27, 27, 27, 27, 19, 27, 27, 27, 27, 27, 27, 27, 27, 26, 6, 27, 27, 7, 8, 27, 14, 26, 27, 23, 11, 27, 26, 27, 27, 27, 27, 27, 27, 17, 25, 27, 27, 27, 25, 27, 27, 27, 27, 18,…	0	[0, 0, 0, 0, 0, 0, 0, 0, 0, 0, 0, 0, 0, 0, 0, 0, 0, 0, 0, 0, 0, 0, 0, 0, 0, 0, 0, 0, 0, 0, 0, 0, 0, 0, 0, 0, 0, 0, 0, 0, 0, 0, 0, 0, 0, 0, 0, 0, 0, 0, 0, 0, 0, 0, 0, 0, 0, 0, 0, 0, 0, 0, 0, 0, 0, 0, 0, 0, 0, 0, 0, 0, 0, 0, 0, 0, 0, 0, 0, 0, 0, 0, 0, 0, 0, 0, 0, 0, 0, 0, 0, 0, 0, 0, 0, 0, 0, 0, 0, 0, 0, 0, 0, 0, 0, 0, 0, 0, 0, 0, 0, 0, 0, 0, 0, 0, 0, 0, 0, 0, 0, 0, 0, 0, 0, 0, 0, 0, 0, 0, 0, 0, 0,…
IKZF4--DGKA	12:56420825:+	12:56345407:+	205	[1, 2, 8, 11, 12, 16, 19, 26, 30, 31, 38, 39, 42, 47, 48, 49, 55, 59, 60, 62, 65, 71, 74, 75, 76, 77, 78, 79, 81, 89, 92, 94, 97, 98, 100, 101, 102, 107, 108, 109, 115, 131, 138, 139, 140, 151, 158, 159, 162, 174, 177, 181, 182, 198, 201, 214, 218, 236, 238, 240, 244, 245, 246, 250, 251, 263, 269, 272, 286, 287, 288, 289, 293, 297, 298, 317, 321, 322, 326, 330, 331, 332, 334, 335, 340, 353, 354, …	1125	[4, 3, 4, 5, 8, 3, 6, 6, 4, 3, 8, 6, 3, 5, 5, 5, 7, 7, 7, 4, 4, 6, 7, 5, 3, 3, 5, 3, 5, 6, 7, 3, 7, 5, 3, 6, 6, 5, 4, 5, 3, 5, 8, 8, 5, 4, 9, 3, 5, 4, 5, 5, 3, 6, 9, 6, 5, 6, 4, 5, 8, 4, 6, 8, 4, 6, 5, 7, 5, 8, 3, 5, 7, 4, 4, 3, 3, 7, 6, 12, 6, 4, 4, 7, 6, 5, 9, 5, 8, 6, 7, 7, 10, 10, 4, 3, 7, 6, 4, 3, 5, 3, 5, 8, 4, 5, 7, 4, 8, 3, 3, 8, 7, 9, 4, 5, 10, 4, 5, 3, 6, 6, 4, 8, 8, 4, 7, 5, 6, 5, 5, 5…	0	[0, 0, 0, 0, 0, 0, 0, 0, 0, 0, 0, 0, 0, 0, 0, 0, 0, 0, 0, 0, 0, 0, 0, 0, 0, 0, 0, 0, 0, 0, 0, 0, 0, 0, 0, 0, 0, 0, 0, 0, 0, 0, 0, 0, 0, 0, 0, 0, 0, 0, 0, 0, 0, 0, 0, 0, 0, 0, 0, 0, 0, 0, 0, 0, 0, 0, 0, 0, 0, 0, 0, 0, 0, 0, 0, 0, 0, 0, 0, 0, 0, 0, 0, 0, 0, 0, 0, 0, 0, 0, 0, 0, 0, 0, 0, 0, 0, 0, 0, 0, 0, 0, 0, 0, 0, 0, 0, 0, 0, 0, 0, 0, 0, 0, 0, 0, 0, 0, 0, 0, 0, 0, 0, 0, 0, 0, 0, 0, 0, 0, 0, 0, 0,…
CEP85L--JAK2	6:118886692:-	9:4985940:+	70	[1, 3, 4, 5, 6, 10, 30, 76, 86, 87, 97, 101, 107, 139, 143, 149, 152, 164, 172, 203, 209, 230, 254, 258, 261, 279, 283, 295, 298, 376, 400, 402, 409, 410, 419, 423, 437, 481, 483, 554, 571, 574, 588, 601, 607, 642, 649, 719, 761, 769, 799, 812, 830, 839, 863, 880, 889, 897, 910, 913, 914, 917, 921, 955, 957, 958, 962, 978, 998, 999]	385	[4, 5, 10, 3, 6, 6, 5, 4, 5, 7, 5, 6, 6, 7, 3, 4, 3, 8, 4, 3, 9, 8, 7, 6, 7, 4, 3, 9, 6, 3, 5, 9, 4, 5, 5, 9, 8, 15, 6, 4, 4, 7, 8, 8, 4, 4, 8, 4, 5, 3, 7, 3, 3, 4, 3, 5, 5, 3, 4, 5, 4, 8, 3, 6, 5, 4, 6, 3, 7, 6]	0	[0, 0, 0, 0, 0, 0, 0, 0, 0, 0, 0, 0, 0, 0, 0, 0, 0, 0, 0, 0, 0, 0, 0, 0, 0, 0, 0, 0, 0, 0, 0, 0, 0, 0, 0, 0, 0, 0, 0, 0, 0, 0, 0, 0, 0, 0, 0, 0, 0, 0, 0, 0, 0, 0, 0, 0, 0, 0, 0, 0, 0, 0, 0, 0, 0, 0, 0, 0, 0, 0]
OAZ1--DAZAP1	19:2269743:+	19:1417499:+	69	[2, 6, 7, 20, 25, 29, 34, 35, 46, 47, 57, 77, 83, 101, 107, 125, 131, 145, 150, 152, 176, 178, 181, 226, 227, 232, 245, 249, 283, 305, 317, 318, 331, 355, 357, 359, 368, 391, 415, 418, 420, 422, 445, 481, 483, 501, 505, 518, 549, 553, 559, 563, 573, 575, 591, 594, 597, 628, 630, 641, 661, 683, 720, 876, 899, 911, 946, 988, 990]	298	[4, 4, 6, 5, 4, 3, 3, 3, 3, 3, 5, 5, 8, 6, 6, 3, 3, 4, 4, 3, 8, 4, 4, 6, 3, 4, 3, 5, 3, 6, 6, 4, 6, 4, 3, 4, 8, 3, 6, 8, 3, 7, 3, 4, 3, 4, 3, 3, 4, 7, 3, 4, 4, 4, 3, 5, 6, 4, 3, 3, 5, 6, 3, 3, 3, 4, 5, 3, 3]	0	[0, 0, 0, 0, 0, 0, 0, 0, 0, 0, 0, 0, 0, 0, 0, 0, 0, 0, 0, 0, 0, 0, 0, 0, 0, 0, 0, 0, 0, 0, 0, 0, 0, 0, 0, 0, 0, 0, 0, 0, 0, 0, 0, 0, 0, 0, 0, 0, 0, 0, 0, 0, 0, 0, 0, 0, 0, 0, 0, 0, 0, 0, 0, 0, 0, 0, 0, 0, 0]
PEPD--CHST8	19:33892627:-	19:34158673:+	68	[1, 6, 17, 27, 44, 57, 76, 87, 88, 92, 96, 106, 109, 137, 138, 145, 172, 186, 201, 203, 214, 220, 225, 235, 241, 253, 265, 286, 291, 306, 317, 321, 328, 332, 338, 350, 362, 379, 383, 386, 409, 415, 420, 468, 470, 483, 540, 541, 560, 589, 592, 610, 617, 648, 673, 881, 886, 888, 890, 891, 894, 933, 941, 947, 949, 957, 976, 982]	367	[3, 5, 8, 9, 5, 6, 3, 4, 6, 4, 7, 5, 8, 4, 3, 6, 3, 9, 9, 3, 8, 4, 4, 6, 3, 3, 5, 5, 5, 5, 5, 10, 4, 3, 4, 4, 8, 5, 3, 7, 6, 7, 5, 7, 5, 6, 4, 3, 7, 3, 6, 6, 6, 8, 8, 5, 3, 5, 8, 5, 6, 3, 8, 6, 5, 5, 6, 4]	0	[0, 0, 0, 0, 0, 0, 0, 0, 0, 0, 0, 0, 0, 0, 0, 0, 0, 0, 0, 0, 0, 0, 0, 0, 0, 0, 0, 0, 0, 0, 0, 0, 0, 0, 0, 0, 0, 0, 0, 0, 0, 0, 0, 0, 0, 0, 0, 0, 0, 0, 0, 0, 0, 0, 0, 0, 0, 0, 0, 0, 0, 0, 0, 0, 0, 0, 0, 0]
TSPAN14--PRXL2A	10:82269227:+	10:82185622:+	147	[1, 2, 9, 17, 20, 22, 25, 27, 39, 41, 42, 50, 52, 54, 56, 64, 67, 70, 71, 78, 81, 83, 94, 98, 99, 101, 107, 109, 114, 126, 131, 136, 140, 141, 143, 149, 151, 157, 158, 173, 176, 177, 186, 192, 193, 196, 198, 203, 204, 212, 215, 228, 236, 237, 238, 240, 246, 249, 253, 261, 269, 283, 284, 288, 289, 291, 306, 321, 329, 330, 336, 345, 348, 389, 391, 402, 404, 406, 409, 411, 415, 416, 417, 419, 420, 4…	775	[3, 7, 6, 3, 6, 9, 4, 5, 7, 6, 5, 5, 9, 4, 6, 3, 4, 5, 3, 7, 3, 4, 10, 6, 5, 3, 5, 12, 6, 5, 8, 5, 9, 3, 3, 6, 9, 5, 8, 4, 7, 8, 3, 3, 4, 7, 6, 4, 4, 5, 6, 9, 3, 4, 6, 3, 3, 4, 5, 6, 4, 3, 3, 6, 6, 6, 3, 4, 4, 5, 5, 4, 7, 8, 4, 6, 4, 5, 5, 5, 8, 7, 5, 9, 4, 3, 4, 3, 6, 3, 4, 3, 3, 7, 4, 6, 4, 5, 3, 8, 5, 5, 4, 7, 5, 6, 6, 5, 8, 4, 3, 3, 7, 8, 4, 3, 6, 6, 4, 6, 5, 3, 3, 7, 8, 4, 8, 5, 7, 3, 5, 4, …	0	[0, 0, 0, 0, 0, 0, 0, 0, 0, 0, 0, 0, 0, 0, 0, 0, 0, 0, 0, 0, 0, 0, 0, 0, 0, 0, 0, 0, 0, 0, 0, 0, 0, 0, 0, 0, 0, 0, 0, 0, 0, 0, 0, 0, 0, 0, 0, 0, 0, 0, 0, 0, 0, 0, 0, 0, 0, 0, 0, 0, 0, 0, 0, 0, 0, 0, 0, 0, 0, 0, 0, 0, 0, 0, 0, 0, 0, 0, 0, 0, 0, 0, 0, 0, 0, 0, 0, 0, 0, 0, 0, 0, 0, 0, 0, 0, 0, 0, 0, 0, 0, 0, 0, 0, 0, 0, 0, 0, 0, 0, 0, 0, 0, 0, 0, 0, 0, 0, 0, 0, 0, 0, 0, 0, 0, 0, 0, 0, 0, 0, 0, 0, 0,…
PSMD4--S100A10	1:151234777:+	1:151955800:-	604	[1, 3, 4, 7, 8, 10, 12, 14, 16, 17, 18, 20, 21, 24, 26, 27, 28, 29, 30, 31, 33, 34, 35, 36, 37, 39, 40, 41, 42, 43, 44, 45, 48, 49, 51, 52, 53, 54, 55, 57, 58, 59, 60, 61, 62, 66, 67, 70, 76, 77, 78, 79, 82, 84, 85, 86, 87, 88, 89, 90, 93, 94, 95, 96, 97, 99, 101, 103, 104, 105, 106, 107, 108, 110, 111, 112, 113, 115, 118, 120, 124, 125, 127, 129, 130, 131, 134, 135, 137, 139, 141, 143, 145, 147,…	3404	[4, 6, 7, 4, 8, 4, 4, 9, 11, 4, 5, 5, 11, 4, 9, 5, 6, 5, 7, 10, 3, 5, 5, 6, 8, 10, 5, 6, 6, 7, 9, 4, 7, 5, 3, 5, 10, 4, 6, 5, 7, 5, 6, 7, 9, 4, 3, 7, 5, 3, 7, 7, 7, 5, 5, 4, 9, 7, 6, 4, 9, 7, 10, 3, 5, 6, 9, 4, 3, 7, 5, 6, 7, 8, 10, 5, 4, 5, 3, 4, 6, 5, 4, 5, 3, 6, 4, 10, 4, 7, 7, 6, 12, 11, 3, 4, 7, 5, 3, 4, 9, 8, 5, 6, 5, 9, 4, 7, 4, 6, 8, 6, 5, 5, 5, 6, 7, 8, 5, 6, 3, 5, 3, 8, 3, 7, 4, 3, 3, 5…	0	[0, 0, 0, 0, 0, 0, 0, 0, 0, 0, 0, 0, 0, 0, 0, 0, 0, 0, 0, 0, 0, 0, 0, 0, 0, 0, 0, 0, 0, 0, 0, 0, 0, 0, 0, 0, 0, 0, 0, 0, 0, 0, 0, 0, 0, 0, 0, 0, 0, 0, 0, 0, 0, 0, 0, 0, 0, 0, 0, 0, 0, 0, 0, 0, 0, 0, 0, 0, 0, 0, 0, 0, 0, 0, 0, 0, 0, 0, 0, 0, 0, 0, 0, 0, 0, 0, 0, 0, 0, 0, 0, 0, 0, 0, 0, 0, 0, 0, 0, 0, 0, 0, 0, 0, 0, 0, 0, 0, 0, 0, 0, 0, 0, 0, 0, 0, 0, 0, 0, 0, 0, 0, 0, 0, 0, 0, 0, 0, 0, 0, 0, 0, 0,…
DIS3L2--SP100	2:232826475:+	2:231307652:+	374	[2, 6, 9, 10, 12, 13, 14, 15, 16, 17, 18, 20, 21, 25, 26, 27, 28, 30, 32, 33, 34, 35, 37, 38, 39, 40, 41, 42, 44, 45, 48, 49, 52, 54, 55, 56, 58, 59, 60, 64, 65, 66, 68, 69, 70, 71, 74, 75, 76, 77, 79, 82, 83, 85, 86, 88, 89, 92, 95, 96, 97, 98, 101, 102, 103, 104, 106, 107, 108, 112, 115, 117, 124, 125, 126, 128, 131, 133, 135, 136, 137, 138, 139, 140, 143, 146, 147, 149, 152, 155, 158, 159, 161…	2092	[3, 6, 6, 5, 6, 7, 4, 6, 4, 5, 5, 6, 3, 5, 6, 4, 4, 7, 6, 4, 7, 6, 5, 6, 3, 5, 6, 6, 8, 5, 3, 6, 3, 5, 4, 7, 6, 3, 7, 3, 4, 5, 5, 6, 3, 13, 5, 6, 4, 4, 5, 6, 6, 10, 9, 3, 3, 8, 3, 6, 6, 4, 5, 5, 6, 5, 5, 4, 5, 3, 5, 3, 3, 3, 7, 5, 4, 4, 3, 6, 3, 5, 5, 8, 6, 8, 8, 6, 7, 6, 8, 5, 4, 9, 5, 3, 4, 5, 3, 5, 3, 9, 6, 6, 6, 7, 8, 3, 6, 5, 7, 5, 7, 3, 3, 6, 8, 4, 7, 5, 5, 7, 9, 3, 6, 6, 3, 7, 5, 4, 5, 8, …	0	[0, 0, 0, 0, 0, 0, 0, 0, 0, 0, 0, 0, 0, 0, 0, 0, 0, 0, 0, 0, 0, 0, 0, 0, 0, 0, 0, 0, 0, 0, 0, 0, 0, 0, 0, 0, 0, 0, 0, 0, 0, 0, 0, 0, 0, 0, 0, 0, 0, 0, 0, 0, 0, 0, 0, 0, 0, 0, 0, 0, 0, 0, 0, 0, 0, 0, 0, 0, 0, 0, 0, 0, 0, 0, 0, 0, 0, 0, 0, 0, 0, 0, 0, 0, 0, 0, 0, 0, 0, 0, 0, 0, 0, 0, 0, 0, 0, 0, 0, 0, 0, 0, 0, 0, 0, 0, 0, 0, 0, 0, 0, 0, 0, 0, 0, 0, 0, 0, 0, 0, 0, 0, 0, 0, 0, 0, 0, 0, 0, 0, 0, 0, 0,…
MYO9B--UBE2V1	19:17273932:+	20:48700791:-	189	[11, 12, 13, 14, 17, 19, 21, 23, 25, 34, 39, 51, 52, 54, 60, 63, 66, 73, 75, 77, 78, 81, 84, 86, 88, 89, 93, 100, 101, 106, 113, 114, 115, 116, 124, 130, 136, 137, 139, 145, 146, 152, 155, 159, 161, 164, 165, 172, 177, 180, 184, 185, 190, 193, 194, 199, 201, 202, 204, 212, 214, 215, 219, 226, 230, 231, 233, 239, 251, 252, 258, 266, 267, 286, 288, 298, 303, 304, 309, 316, 317, 326, 327, 330, 335, …	956	[3, 4, 3, 3, 5, 4, 5, 9, 3, 3, 4, 5, 6, 4, 5, 4, 3, 3, 5, 4, 6, 7, 4, 8, 6, 5, 3, 4, 4, 6, 5, 4, 6, 3, 4, 3, 6, 3, 8, 6, 3, 3, 4, 6, 3, 6, 5, 3, 4, 5, 4, 5, 6, 5, 3, 3, 4, 3, 5, 4, 6, 3, 6, 6, 8, 4, 3, 3, 5, 6, 3, 4, 3, 4, 3, 3, 5, 4, 3, 6, 4, 4, 3, 8, 4, 7, 4, 3, 3, 7, 3, 5, 4, 7, 9, 5, 3, 5, 4, 3, 3, 4, 4, 3, 3, 5, 8, 4, 6, 4, 5, 3, 6, 5, 4, 9, 6, 4, 8, 12, 7, 4, 6, 10, 6, 6, 8, 7, 3, 3, 8, 4, …	0	[0, 0, 0, 0, 0, 0, 0, 0, 0, 0, 0, 0, 0, 0, 0, 0, 0, 0, 0, 0, 0, 0, 0, 0, 0, 0, 0, 0, 0, 0, 0, 0, 0, 0, 0, 0, 0, 0, 0, 0, 0, 0, 0, 0, 0, 0, 0, 0, 0, 0, 0, 0, 0, 0, 0, 0, 0, 0, 0, 0, 0, 0, 0, 0, 0, 0, 0, 0, 0, 0, 0, 0, 0, 0, 0, 0, 0, 0, 0, 0, 0, 0, 0, 0, 0, 0, 0, 0, 0, 0, 0, 0, 0, 0, 0, 0, 0, 0, 0, 0, 0, 0, 0, 0, 0, 0, 0, 0, 0, 0, 0, 0, 0, 0, 0, 0, 0, 0, 0, 0, 0, 0, 0, 0, 0, 0, 0, 0, 0, 0, 0, 0, 0,…
NDUFA9--C12ORF4	12:4771801:+	12:4600400:-	170	[2, 9, 12, 14, 21, 27, 28, 33, 36, 39, 41, 42, 48, 49, 52, 54, 55, 57, 59, 60, 62, 64, 66, 67, 68, 69, 71, 76, 77, 87, 89, 93, 99, 103, 113, 115, 124, 127, 134, 136, 139, 147, 154, 156, 158, 160, 161, 167, 168, 180, 184, 187, 192, 201, 205, 207, 214, 215, 220, 222, 227, 236, 237, 242, 246, 251, 253, 258, 261, 266, 267, 279, 284, 286, 287, 290, 293, 295, 300, 303, 304, 311, 326, 327, 330, 331, 334…	4281	[27, 27, 11, 14, 27, 27, 10, 27, 27, 27, 26, 27, 27, 19, 22, 27, 27, 27, 9, 27, 10, 27, 27, 27, 27, 26, 27, 23, 27, 27, 27, 27, 27, 27, 27, 22, 27, 27, 27, 27, 27, 27, 13, 27, 27, 15, 27, 27, 27, 27, 27, 27, 27, 27, 27, 26, 27, 27, 27, 27, 27, 27, 27, 27, 27, 27, 21, 27, 27, 27, 27, 27, 27, 27, 27, 27, 27, 27, 15, 20, 27, 27, 27, 27, 27, 27, 27, 27, 27, 26, 27, 27, 27, 27, 27, 19, 27, 27, 25, 23,…	0	[0, 0, 0, 0, 0, 0, 0, 0, 0, 0, 0, 0, 0, 0, 0, 0, 0, 0, 0, 0, 0, 0, 0, 0, 0, 0, 0, 0, 0, 0, 0, 0, 0, 0, 0, 0, 0, 0, 0, 0, 0, 0, 0, 0, 0, 0, 0, 0, 0, 0, 0, 0, 0, 0, 0, 0, 0, 0, 0, 0, 0, 0, 0, 0, 0, 0, 0, 0, 0, 0, 0, 0, 0, 0, 0, 0, 0, 0, 0, 0, 0, 0, 0, 0, 0, 0, 0, 0, 0, 0, 0, 0, 0, 0, 0, 0, 0, 0, 0, 0, 0, 0, 0, 0, 0, 0, 0, 0, 0, 0, 0, 0, 0, 0, 0, 0, 0, 0, 0, 0, 0, 0, 0, 0, 0, 0, 0, 0, 0, 0, 0, 0, 0,…
MACF1--AKIRIN1	1:39723700:+	1:39463843:+	126	[2, 6, 8, 12, 14, 18, 21, 23, 25, 31, 41, 43, 51, 59, 61, 63, 65, 66, 67, 68, 76, 77, 79, 81, 83, 88, 89, 94, 96, 103, 113, 121, 130, 133, 134, 146, 147, 156, 161, 162, 164, 166, 173, 174, 191, 192, 198, 199, 202, 205, 207, 208, 222, 238, 246, 252, 269, 272, 281, 282, 283, 303, 307, 321, 329, 331, 335, 336, 345, 351, 353, 372, 373, 374, 377, 402, 404, 406, 411, 413, 415, 416, 418, 423, 436, 477, …	699	[7, 6, 10, 4, 7, 6, 8, 4, 6, 3, 7, 3, 6, 4, 7, 3, 5, 6, 3, 5, 7, 6, 4, 7, 3, 6, 7, 4, 6, 6, 6, 3, 6, 3, 5, 10, 7, 7, 5, 6, 3, 6, 4, 3, 5, 3, 3, 7, 5, 4, 6, 4, 9, 5, 6, 9, 3, 7, 8, 7, 7, 7, 9, 6, 6, 3, 5, 4, 3, 7, 6, 6, 5, 5, 4, 6, 3, 6, 5, 5, 4, 6, 5, 4, 4, 5, 4, 4, 7, 6, 5, 5, 10, 5, 9, 5, 8, 6, 6, 4, 7, 7, 6, 6, 12, 6, 7, 3, 5, 10, 5, 4, 7, 5, 7, 4, 6, 6, 4, 5, 7, 3, 4, 4, 3, 5]	0	[0, 0, 0, 0, 0, 0, 0, 0, 0, 0, 0, 0, 0, 0, 0, 0, 0, 0, 0, 0, 0, 0, 0, 0, 0, 0, 0, 0, 0, 0, 0, 0, 0, 0, 0, 0, 0, 0, 0, 0, 0, 0, 0, 0, 0, 0, 0, 0, 0, 0, 0, 0, 0, 0, 0, 0, 0, 0, 0, 0, 0, 0, 0, 0, 0, 0, 0, 0, 0, 0, 0, 0, 0, 0, 0, 0, 0, 0, 0, 0, 0, 0, 0, 0, 0, 0, 0, 0, 0, 0, 0, 0, 0, 0, 0, 0, 0, 0, 0, 0, 0, 0, 0, 0, 0, 0, 0, 0, 0, 0, 0, 0, 0, 0, 0, 0, 0, 0, 0, 0, 0, 0, 0, 0, 0, 0]
DNAJA3--ZDHHC16	16:4498849:+	10:99211428:+	82	[2, 6, 11, 16, 25, 36, 43, 45, 51, 63, 65, 70, 82, 87, 89, 98, 109, 115, 127, 134, 136, 139, 144, 155, 158, 168, 169, 182, 192, 201, 206, 224, 234, 239, 246, 286, 314, 331, 345, 349, 364, 399, 401, 414, 420, 422, 436, 478, 533, 549, 570, 595, 607, 615, 628, 637, 678, 683, 700, 709, 719, 808, 869, 874, 884, 886, 895, 901, 904, 908, 919, 947, 948, 950, 955, 964, 978, 981, 987, 989, 992, 999]	464	[5, 5, 4, 9, 5, 4, 4, 6, 10, 8, 9, 4, 6, 6, 4, 3, 3, 4, 8, 8, 5, 5, 10, 10, 4, 6, 8, 3, 3, 3, 6, 3, 6, 7, 5, 3, 8, 5, 6, 6, 3, 9, 5, 6, 6, 5, 4, 9, 3, 7, 6, 4, 3, 5, 5, 6, 5, 10, 7, 7, 5, 6, 8, 6, 6, 6, 3, 8, 5, 4, 4, 8, 5, 3, 4, 5, 8, 5, 5, 7, 5, 6]	0	[0, 0, 0, 0, 0, 0, 0, 0, 0, 0, 0, 0, 0, 0, 0, 0, 0, 0, 0, 0, 0, 0, 0, 0, 0, 0, 0, 0, 0, 0, 0, 0, 0, 0, 0, 0, 0, 0, 0, 0, 0, 0, 0, 0, 0, 0, 0, 0, 0, 0, 0, 0, 0, 0, 0, 0, 0, 0, 0, 0, 0, 0, 0, 0, 0, 0, 0, 0, 0, 0, 0, 0, 0, 0, 0, 0, 0, 0, 0, 0, 0, 0]
NFIX--RAD23A	19:13189549:+	19:13058662:+	186	[2, 5, 13, 14, 16, 17, 18, 21, 24, 28, 29, 32, 33, 34, 36, 37, 39, 42, 51, 53, 55, 56, 57, 58, 59, 62, 64, 65, 69, 71, 77, 79, 81, 82, 83, 88, 89, 92, 97, 98, 100, 101, 121, 127, 133, 140, 143, 145, 146, 147, 155, 159, 161, 175, 180, 182, 183, 188, 192, 193, 194, 197, 199, 200, 213, 217, 218, 220, 222, 224, 235, 237, 240, 244, 251, 253, 256, 267, 269, 272, 274, 286, 287, 289, 297, 303, 304, 305, …	1021	[6, 8, 6, 7, 7, 8, 6, 4, 4, 6, 5, 8, 10, 6, 4, 5, 6, 6, 6, 4, 7, 6, 6, 7, 8, 4, 5, 5, 5, 10, 5, 5, 3, 3, 5, 7, 7, 4, 6, 8, 5, 7, 7, 3, 3, 3, 6, 4, 3, 4, 8, 5, 9, 8, 3, 6, 5, 3, 4, 4, 4, 4, 3, 9, 4, 7, 6, 4, 7, 8, 6, 6, 7, 3, 6, 5, 5, 6, 3, 5, 6, 9, 4, 4, 7, 11, 4, 8, 4, 10, 6, 8, 6, 7, 7, 9, 7, 4, 5, 6, 6, 4, 5, 7, 7, 4, 8, 9, 4, 4, 3, 7, 3, 4, 4, 9, 6, 6, 4, 4, 3, 4, 3, 3, 7, 6, 3, 4, 7, 6, 5, 6…	0	[0, 0, 0, 0, 0, 0, 0, 0, 0, 0, 0, 0, 0, 0, 0, 0, 0, 0, 0, 0, 0, 0, 0, 0, 0, 0, 0, 0, 0, 0, 0, 0, 0, 0, 0, 0, 0, 0, 0, 0, 0, 0, 0, 0, 0, 0, 0, 0, 0, 0, 0, 0, 0, 0, 0, 0, 0, 0, 0, 0, 0, 0, 0, 0, 0, 0, 0, 0, 0, 0, 0, 0, 0, 0, 0, 0, 0, 0, 0, 0, 0, 0, 0, 0, 0, 0, 0, 0, 0, 0, 0, 0, 0, 0, 0, 0, 0, 0, 0, 0, 0, 0, 0, 0, 0, 0, 0, 0, 0, 0, 0, 0, 0, 0, 0, 0, 0, 0, 0, 0, 0, 0, 0, 0, 0, 0, 0, 0, 0, 0, 0, 0, 0,…
SMCHD1--DLGAP1	18:2673362:+	18:3742512:-	287	[2, 3, 4, 7, 8, 10, 11, 12, 14, 20, 21, 22, 24, 26, 27, 30, 31, 32, 36, 37, 41, 42, 43, 45, 47, 48, 49, 50, 52, 54, 55, 56, 57, 60, 61, 62, 64, 65, 66, 74, 80, 81, 82, 83, 85, 88, 91, 93, 94, 95, 96, 97, 98, 99, 100, 102, 103, 107, 108, 112, 113, 114, 115, 124, 127, 131, 132, 136, 139, 140, 141, 142, 143, 144, 145, 147, 148, 152, 154, 155, 158, 159, 160, 163, 164, 166, 169, 171, 172, 173, 177, 17…	1599	[5, 6, 8, 8, 5, 3, 6, 3, 8, 11, 4, 6, 8, 5, 3, 5, 9, 6, 4, 8, 3, 6, 4, 4, 4, 7, 6, 6, 5, 6, 5, 4, 10, 7, 4, 6, 7, 9, 3, 6, 3, 7, 6, 5, 3, 4, 4, 5, 3, 3, 7, 4, 8, 4, 4, 5, 3, 3, 4, 5, 7, 9, 4, 5, 3, 4, 3, 5, 6, 7, 4, 7, 7, 4, 7, 6, 8, 5, 7, 6, 7, 7, 4, 5, 6, 3, 7, 5, 11, 7, 4, 4, 7, 5, 4, 7, 4, 6, 7, 8, 8, 5, 7, 6, 6, 6, 9, 5, 5, 9, 7, 3, 6, 6, 6, 5, 9, 5, 6, 5, 7, 3, 4, 4, 6, 8, 6, 9, 5, 7, 5, 7,…	0	[0, 0, 0, 0, 0, 0, 0, 0, 0, 0, 0, 0, 0, 0, 0, 0, 0, 0, 0, 0, 0, 0, 0, 0, 0, 0, 0, 0, 0, 0, 0, 0, 0, 0, 0, 0, 0, 0, 0, 0, 0, 0, 0, 0, 0, 0, 0, 0, 0, 0, 0, 0, 0, 0, 0, 0, 0, 0, 0, 0, 0, 0, 0, 0, 0, 0, 0, 0, 0, 0, 0, 0, 0, 0, 0, 0, 0, 0, 0, 0, 0, 0, 0, 0, 0, 0, 0, 0, 0, 0, 0, 0, 0, 0, 0, 0, 0, 0, 0, 0, 0, 0, 0, 0, 0, 0, 0, 0, 0, 0, 0, 0, 0, 0, 0, 0, 0, 0, 0, 0, 0, 0, 0, 0, 0, 0, 0, 0, 0, 0, 0, 0, 0,…
SCAMP2--SCAPER	15:75137814:-	15:76668652:-	193	[2, 4, 5, 7, 9, 11, 17, 22, 23, 26, 27, 29, 30, 34, 36, 41, 43, 44, 48, 51, 53, 54, 57, 59, 62, 63, 70, 74, 76, 77, 79, 84, 86, 87, 88, 89, 90, 92, 94, 101, 105, 107, 109, 111, 113, 115, 118, 124, 125, 128, 141, 143, 144, 146, 153, 156, 160, 161, 163, 164, 165, 173, 175, 176, 192, 193, 198, 203, 205, 209, 210, 216, 217, 222, 228, 233, 235, 236, 237, 238, 239, 245, 246, 267, 271, 279, 281, 284, 28…	1039	[4, 4, 10, 5, 3, 6, 8, 8, 3, 3, 8, 4, 5, 5, 5, 5, 4, 9, 3, 4, 5, 6, 5, 6, 4, 3, 3, 4, 7, 5, 5, 3, 7, 7, 5, 7, 3, 4, 6, 4, 4, 6, 6, 8, 10, 4, 8, 3, 5, 7, 3, 5, 8, 3, 3, 4, 6, 5, 7, 7, 5, 5, 5, 3, 4, 5, 3, 3, 7, 7, 5, 7, 5, 7, 4, 5, 6, 3, 7, 4, 8, 6, 5, 3, 8, 10, 6, 7, 5, 6, 8, 5, 4, 7, 9, 7, 5, 6, 5, 4, 3, 4, 4, 7, 4, 8, 6, 3, 6, 4, 5, 8, 5, 4, 4, 10, 7, 4, 4, 6, 7, 5, 10, 5, 4, 7, 4, 8, 3, 4, 5, …	0	[0, 0, 0, 0, 0, 0, 0, 0, 0, 0, 0, 0, 0, 0, 0, 0, 0, 0, 0, 0, 0, 0, 0, 0, 0, 0, 0, 0, 0, 0, 0, 0, 0, 0, 0, 0, 0, 0, 0, 0, 0, 0, 0, 0, 0, 0, 0, 0, 0, 0, 0, 0, 0, 0, 0, 0, 0, 0, 0, 0, 0, 0, 0, 0, 0, 0, 0, 0, 0, 0, 0, 0, 0, 0, 0, 0, 0, 0, 0, 0, 0, 0, 0, 0, 0, 0, 0, 0, 0, 0, 0, 0, 0, 0, 0, 0, 0, 0, 0, 0, 0, 0, 0, 0, 0, 0, 0, 0, 0, 0, 0, 0, 0, 0, 0, 0, 0, 0, 0, 0, 0, 0, 0, 0, 0, 0, 0, 0, 0, 0, 0, 0, 0,…
CDKAL1--C6ORF89	6:20548936:+	6:36862280:+	144	[2, 3, 4, 6, 7, 13, 14, 18, 19, 23, 24, 27, 29, 33, 36, 38, 39, 41, 42, 43, 44, 45, 46, 48, 50, 51, 53, 63, 68, 75, 78, 90, 92, 96, 102, 108, 112, 125, 128, 129, 137, 146, 157, 163, 172, 177, 181, 184, 186, 199, 200, 201, 202, 205, 211, 212, 214, 222, 227, 234, 235, 236, 238, 239, 250, 260, 262, 266, 267, 269, 279, 289, 304, 313, 315, 316, 326, 329, 330, 331, 332, 334, 336, 339, 353, 357, 377, 39…	796	[4, 3, 8, 5, 4, 6, 3, 3, 5, 5, 8, 5, 6, 3, 3, 6, 7, 5, 6, 8, 6, 7, 3, 9, 3, 3, 7, 4, 7, 9, 6, 3, 3, 3, 5, 4, 6, 5, 8, 5, 3, 3, 7, 6, 3, 3, 7, 4, 7, 6, 8, 8, 7, 4, 10, 9, 6, 6, 6, 6, 4, 3, 4, 5, 7, 10, 8, 3, 3, 3, 6, 3, 6, 7, 7, 5, 7, 6, 4, 5, 3, 9, 10, 5, 7, 5, 9, 3, 7, 5, 8, 13, 7, 7, 6, 5, 4, 3, 4, 6, 7, 6, 6, 7, 5, 4, 3, 7, 8, 6, 4, 5, 7, 9, 5, 3, 4, 7, 4, 4, 3, 3, 5, 6, 4, 7, 6, 5, 4, 3, 4, 5…	0	[0, 0, 0, 0, 0, 0, 0, 0, 0, 0, 0, 0, 0, 0, 0, 0, 0, 0, 0, 0, 0, 0, 0, 0, 0, 0, 0, 0, 0, 0, 0, 0, 0, 0, 0, 0, 0, 0, 0, 0, 0, 0, 0, 0, 0, 0, 0, 0, 0, 0, 0, 0, 0, 0, 0, 0, 0, 0, 0, 0, 0, 0, 0, 0, 0, 0, 0, 0, 0, 0, 0, 0, 0, 0, 0, 0, 0, 0, 0, 0, 0, 0, 0, 0, 0, 0, 0, 0, 0, 0, 0, 0, 0, 0, 0, 0, 0, 0, 0, 0, 0, 0, 0, 0, 0, 0, 0, 0, 0, 0, 0, 0, 0, 0, 0, 0, 0, 0, 0, 0, 0, 0, 0, 0, 0, 0, 0, 0, 0, 0, 0, 0, 0,…
CD9--PBXIP1	12:6309731:+	1:154917593:-	164	[2, 12, 16, 17, 19, 20, 24, 25, 26, 30, 33, 34, 41, 43, 45, 47, 54, 57, 60, 61, 65, 66, 69, 71, 73, 75, 79, 82, 86, 88, 89, 94, 109, 112, 113, 115, 127, 135, 144, 149, 152, 155, 158, 167, 168, 169, 170, 177, 178, 179, 180, 184, 185, 189, 192, 200, 205, 210, 218, 222, 224, 238, 240, 245, 246, 250, 262, 272, 274, 283, 288, 309, 311, 312, 318, 321, 329, 330, 331, 332, 333, 339, 340, 345, 353, 358, 3…	913	[10, 6, 4, 5, 5, 6, 5, 6, 8, 6, 8, 6, 8, 4, 5, 6, 10, 7, 5, 4, 6, 4, 5, 7, 5, 6, 3, 7, 6, 9, 3, 8, 3, 3, 5, 6, 6, 4, 5, 4, 4, 4, 3, 8, 8, 6, 7, 6, 11, 3, 8, 5, 3, 4, 5, 4, 3, 5, 3, 5, 4, 7, 6, 3, 4, 8, 5, 7, 5, 5, 7, 6, 5, 10, 6, 3, 4, 6, 7, 7, 6, 5, 5, 5, 8, 3, 4, 7, 6, 5, 5, 8, 7, 4, 3, 6, 3, 8, 6, 6, 6, 6, 6, 4, 5, 4, 8, 4, 5, 6, 3, 4, 9, 6, 3, 4, 3, 8, 5, 11, 4, 5, 7, 4, 3, 5, 3, 14, 3, 6, 5,…	0	[0, 0, 0, 0, 0, 0, 0, 0, 0, 0, 0, 0, 0, 0, 0, 0, 0, 0, 0, 0, 0, 0, 0, 0, 0, 0, 0, 0, 0, 0, 0, 0, 0, 0, 0, 0, 0, 0, 0, 0, 0, 0, 0, 0, 0, 0, 0, 0, 0, 0, 0, 0, 0, 0, 0, 0, 0, 0, 0, 0, 0, 0, 0, 0, 0, 0, 0, 0, 0, 0, 0, 0, 0, 0, 0, 0, 0, 0, 0, 0, 0, 0, 0, 0, 0, 0, 0, 0, 0, 0, 0, 0, 0, 0, 0, 0, 0, 0, 0, 0, 0, 0, 0, 0, 0, 0, 0, 0, 0, 0, 0, 0, 0, 0, 0, 0, 0, 0, 0, 0, 0, 0, 0, 0, 0, 0, 0, 0, 0, 0, 0, 0, 0,…
AFTPH--C1D	2:64800202:+	2:68274451:-	151	[2, 7, 8, 14, 19, 23, 31, 32, 34, 35, 38, 41, 43, 49, 51, 53, 57, 59, 61, 63, 64, 67, 68, 70, 76, 90, 93, 101, 103, 105, 115, 136, 147, 153, 157, 161, 162, 163, 170, 171, 172, 174, 177, 179, 180, 182, 184, 191, 200, 204, 206, 209, 210, 223, 226, 227, 228, 234, 236, 238, 239, 240, 244, 256, 260, 267, 268, 270, 283, 295, 307, 311, 318, 326, 335, 339, 345, 351, 353, 357, 360, 364, 365, 372, 379, 381…	813	[4, 7, 4, 9, 4, 4, 5, 9, 5, 7, 5, 5, 8, 3, 3, 3, 5, 7, 6, 3, 9, 3, 5, 4, 3, 4, 8, 5, 4, 5, 3, 4, 5, 5, 3, 5, 6, 4, 3, 3, 4, 6, 3, 6, 3, 4, 4, 4, 4, 6, 7, 7, 4, 5, 6, 4, 4, 3, 11, 6, 4, 8, 3, 5, 5, 4, 6, 7, 3, 7, 3, 6, 5, 6, 4, 5, 4, 9, 12, 9, 6, 5, 5, 9, 3, 6, 5, 8, 7, 6, 5, 6, 4, 3, 8, 8, 5, 3, 7, 6, 7, 4, 4, 4, 5, 8, 7, 3, 4, 7, 9, 7, 6, 5, 3, 4, 9, 6, 7, 3, 9, 3, 6, 7, 5, 4, 5, 5, 5, 5, 3, 6, …	0	[0, 0, 0, 0, 0, 0, 0, 0, 0, 0, 0, 0, 0, 0, 0, 0, 0, 0, 0, 0, 0, 0, 0, 0, 0, 0, 0, 0, 0, 0, 0, 0, 0, 0, 0, 0, 0, 0, 0, 0, 0, 0, 0, 0, 0, 0, 0, 0, 0, 0, 0, 0, 0, 0, 0, 0, 0, 0, 0, 0, 0, 0, 0, 0, 0, 0, 0, 0, 0, 0, 0, 0, 0, 0, 0, 0, 0, 0, 0, 0, 0, 0, 0, 0, 0, 0, 0, 0, 0, 0, 0, 0, 0, 0, 0, 0, 0, 0, 0, 0, 0, 0, 0, 0, 0, 0, 0, 0, 0, 0, 0, 0, 0, 0, 0, 0, 0, 0, 0, 0, 0, 0, 0, 0, 0, 0, 0, 0, 0, 0, 0, 0, 0,…
TRAF3IP2-AS1--SNX3	6:111804868:+	6:108535826:-	173	[2, 6, 12, 17, 21, 24, 26, 29, 36, 38, 41, 43, 46, 48, 49, 51, 59, 60, 61, 73, 74, 88, 90, 101, 104, 107, 109, 113, 115, 125, 128, 132, 135, 143, 145, 147, 150, 152, 153, 155, 156, 158, 159, 162, 167, 168, 174, 175, 177, 178, 180, 182, 183, 185, 191, 192, 205, 206, 210, 213, 215, 216, 241, 250, 252, 253, 259, 265, 279, 297, 301, 302, 304, 305, 306, 313, 315, 326, 327, 343, 349, 351, 352, 353, 364…	975	[9, 5, 5, 6, 5, 5, 9, 3, 3, 8, 5, 7, 4, 4, 7, 8, 8, 7, 5, 4, 6, 5, 5, 7, 5, 5, 4, 8, 4, 6, 6, 6, 9, 7, 3, 4, 3, 11, 3, 5, 7, 6, 10, 10, 7, 7, 5, 3, 3, 6, 6, 5, 5, 4, 5, 4, 5, 4, 4, 5, 4, 4, 3, 9, 5, 4, 8, 5, 6, 5, 3, 10, 4, 6, 6, 6, 6, 12, 5, 12, 4, 3, 6, 3, 3, 4, 8, 5, 5, 4, 6, 5, 5, 10, 6, 5, 4, 3, 3, 7, 8, 4, 6, 4, 4, 5, 4, 4, 8, 3, 7, 5, 7, 3, 9, 6, 7, 5, 8, 4, 11, 4, 7, 4, 7, 5, 7, 4, 11, 3,…	0	[0, 0, 0, 0, 0, 0, 0, 0, 0, 0, 0, 0, 0, 0, 0, 0, 0, 0, 0, 0, 0, 0, 0, 0, 0, 0, 0, 0, 0, 0, 0, 0, 0, 0, 0, 0, 0, 0, 0, 0, 0, 0, 0, 0, 0, 0, 0, 0, 0, 0, 0, 0, 0, 0, 0, 0, 0, 0, 0, 0, 0, 0, 0, 0, 0, 0, 0, 0, 0, 0, 0, 0, 0, 0, 0, 0, 0, 0, 0, 0, 0, 0, 0, 0, 0, 0, 0, 0, 0, 0, 0, 0, 0, 0, 0, 0, 0, 0, 0, 0, 0, 0, 0, 0, 0, 0, 0, 0, 0, 0, 0, 0, 0, 0, 0, 0, 0, 0, 0, 0, 0, 0, 0, 0, 0, 0, 0, 0, 0, 0, 0, 0, 0,…
ZNF385B--CWC22	2:180725828:-	2:180858181:-	91	[2, 11, 14, 27, 30, 36, 39, 59, 76, 82, 87, 100, 101, 107, 109, 112, 135, 138, 148, 149, 156, 170, 176, 200, 208, 210, 211, 212, 220, 245, 246, 261, 283, 288, 290, 304, 306, 321, 323, 333, 338, 340, 343, 344, 345, 360, 362, 364, 399, 400, 406, 416, 419, 429, 477, 483, 513, 564, 569, 571, 572, 585, 591, 604, 607, 610, 611, 616, 629, 637, 639, 663, 784, 815, 843, 865, 870, 885, 889, 891, 896, 906, …	524	[6, 9, 4, 6, 3, 3, 6, 5, 7, 9, 8, 5, 9, 4, 9, 6, 7, 5, 4, 5, 6, 10, 10, 4, 9, 7, 4, 8, 5, 6, 3, 4, 4, 8, 3, 6, 5, 7, 5, 7, 4, 3, 5, 6, 7, 7, 5, 6, 8, 8, 3, 4, 4, 7, 8, 4, 8, 5, 5, 3, 8, 3, 3, 3, 3, 7, 6, 11, 3, 3, 6, 7, 8, 7, 8, 4, 8, 8, 7, 6, 7, 5, 3, 5, 3, 5, 4, 6, 6, 4, 6]	0	[0, 0, 0, 0, 0, 0, 0, 0, 0, 0, 0, 0, 0, 0, 0, 0, 0, 0, 0, 0, 0, 0, 0, 0, 0, 0, 0, 0, 0, 0, 0, 0, 0, 0, 0, 0, 0, 0, 0, 0, 0, 0, 0, 0, 0, 0, 0, 0, 0, 0, 0, 0, 0, 0, 0, 0, 0, 0, 0, 0, 0, 0, 0, 0, 0, 0, 0, 0, 0, 0, 0, 0, 0, 0, 0, 0, 0, 0, 0, 0, 0, 0, 0, 0, 0, 0, 0, 0, 0, 0, 0]
CLK1--ALS2CR12	2:201721407:-	2:202173968:-	304	[2, 7, 11, 12, 13, 15, 18, 19, 22, 23, 24, 25, 26, 33, 35, 38, 40, 42, 44, 45, 49, 50, 51, 52, 55, 56, 57, 58, 59, 61, 62, 64, 65, 67, 68, 70, 71, 75, 77, 78, 81, 84, 88, 89, 90, 92, 93, 97, 98, 100, 102, 108, 115, 124, 127, 129, 133, 134, 135, 136, 139, 140, 141, 143, 146, 147, 148, 152, 155, 156, 158, 159, 160, 161, 162, 163, 164, 166, 168, 169, 171, 172, 174, 175, 176, 179, 180, 181, 182, 184,…	3017	[7, 7, 9, 8, 9, 11, 7, 13, 14, 6, 11, 9, 9, 15, 11, 9, 7, 7, 9, 8, 5, 13, 11, 7, 13, 7, 3, 7, 15, 5, 6, 3, 4, 14, 15, 8, 6, 12, 12, 3, 9, 8, 10, 10, 3, 9, 14, 15, 9, 11, 8, 8, 7, 13, 8, 3, 10, 5, 10, 12, 4, 4, 9, 13, 12, 6, 7, 11, 6, 8, 10, 8, 7, 11, 14, 10, 5, 14, 13, 6, 10, 13, 14, 13, 5, 13, 5, 11, 8, 10, 7, 13, 10, 17, 5, 13, 14, 13, 10, 17, 14, 10, 10, 11, 13, 11, 11, 11, 4, 10, 4, 6, 7, 14,…	0	[0, 0, 0, 0, 0, 0, 0, 0, 0, 0, 0, 0, 0, 0, 0, 0, 0, 0, 0, 0, 0, 0, 0, 0, 0, 0, 0, 0, 0, 0, 0, 0, 0, 0, 0, 0, 0, 0, 0, 0, 0, 0, 0, 0, 0, 0, 0, 0, 0, 0, 0, 0, 0, 0, 0, 0, 0, 0, 0, 0, 0, 0, 0, 0, 0, 0, 0, 0, 0, 0, 0, 0, 0, 0, 0, 0, 0, 0, 0, 0, 0, 0, 0, 0, 0, 0, 0, 0, 0, 0, 0, 0, 0, 0, 0, 0, 0, 0, 0, 0, 0, 0, 0, 0, 0, 0, 0, 0, 0, 0, 0, 0, 0, 0, 0, 0, 0, 0, 0, 0, 0, 0, 0, 0, 0, 0, 0, 0, 0, 0, 0, 0, 0,…
TGFBR2--XPC	3:30648469:+	3:14214562:-	135	[2, 6, 13, 14, 15, 20, 24, 34, 37, 38, 40, 42, 54, 66, 82, 83, 86, 87, 89, 93, 94, 101, 104, 105, 106, 107, 108, 112, 124, 128, 132, 140, 145, 149, 158, 159, 170, 171, 178, 184, 187, 191, 193, 196, 197, 198, 204, 211, 214, 217, 218, 222, 237, 252, 269, 279, 287, 305, 306, 317, 321, 326, 331, 339, 352, 353, 357, 358, 383, 391, 399, 401, 402, 405, 412, 415, 424, 430, 436, 446, 454, 458, 460, 464, 4…	688	[4, 5, 5, 3, 3, 6, 5, 6, 5, 3, 8, 4, 5, 7, 6, 4, 5, 3, 6, 4, 10, 4, 4, 5, 5, 6, 9, 3, 4, 10, 4, 4, 6, 6, 6, 6, 3, 3, 5, 5, 3, 3, 5, 5, 6, 3, 4, 3, 6, 3, 5, 3, 8, 8, 3, 4, 4, 4, 4, 5, 4, 5, 4, 8, 6, 3, 6, 6, 6, 3, 3, 4, 4, 4, 9, 3, 6, 3, 4, 5, 4, 10, 6, 3, 4, 3, 7, 3, 4, 3, 7, 3, 4, 4, 6, 4, 3, 7, 5, 4, 3, 8, 7, 5, 6, 6, 6, 3, 7, 10, 5, 6, 6, 7, 6, 4, 6, 7, 7, 4, 5, 7, 4, 4, 6, 6, 8, 4, 5, 7, 5, 6…	0	[0, 0, 0, 0, 0, 0, 0, 0, 0, 0, 0, 0, 0, 0, 0, 0, 0, 0, 0, 0, 0, 0, 0, 0, 0, 0, 0, 0, 0, 0, 0, 0, 0, 0, 0, 0, 0, 0, 0, 0, 0, 0, 0, 0, 0, 0, 0, 0, 0, 0, 0, 0, 0, 0, 0, 0, 0, 0, 0, 0, 0, 0, 0, 0, 0, 0, 0, 0, 0, 0, 0, 0, 0, 0, 0, 0, 0, 0, 0, 0, 0, 0, 0, 0, 0, 0, 0, 0, 0, 0, 0, 0, 0, 0, 0, 0, 0, 0, 0, 0, 0, 0, 0, 0, 0, 0, 0, 0, 0, 0, 0, 0, 0, 0, 0, 0, 0, 0, 0, 0, 0, 0, 0, 0, 0, 0, 0, 0, 0, 0, 0, 0, 0,…
OXR1--MRPS28	8:107696587:+	8:80831383:-	88	[4, 5, 6, 20, 22, 25, 28, 34, 36, 43, 49, 72, 76, 77, 86, 89, 91, 108, 113, 128, 134, 135, 148, 161, 162, 166, 168, 169, 173, 193, 198, 199, 207, 213, 220, 237, 242, 246, 250, 269, 284, 291, 306, 328, 333, 336, 342, 351, 358, 360, 372, 376, 377, 381, 384, 387, 398, 411, 426, 432, 455, 473, 478, 483, 494, 575, 604, 610, 615, 657, 659, 666, 670, 681, 721, 730, 746, 771, 815, 852, 873, 878, 879, 884…	461	[4, 3, 9, 3, 5, 8, 8, 6, 4, 3, 3, 7, 6, 7, 7, 4, 6, 5, 3, 4, 3, 5, 6, 5, 4, 4, 6, 7, 5, 5, 7, 3, 6, 5, 9, 6, 7, 3, 3, 6, 5, 7, 5, 5, 6, 3, 5, 4, 8, 5, 7, 8, 4, 7, 6, 5, 7, 8, 4, 6, 6, 6, 4, 3, 4, 4, 4, 3, 4, 8, 5, 6, 7, 5, 4, 3, 5, 7, 8, 6, 3, 4, 8, 5, 5, 3, 3, 3]	0	[0, 0, 0, 0, 0, 0, 0, 0, 0, 0, 0, 0, 0, 0, 0, 0, 0, 0, 0, 0, 0, 0, 0, 0, 0, 0, 0, 0, 0, 0, 0, 0, 0, 0, 0, 0, 0, 0, 0, 0, 0, 0, 0, 0, 0, 0, 0, 0, 0, 0, 0, 0, 0, 0, 0, 0, 0, 0, 0, 0, 0, 0, 0, 0, 0, 0, 0, 0, 0, 0, 0, 0, 0, 0, 0, 0, 0, 0, 0, 0, 0, 0, 0, 0, 0, 0, 0, 0]
RPS6KC1--LYST	1:213303232:+	1:235840919:-	57	[18, 27, 42, 47, 49, 55, 104, 128, 194, 204, 220, 260, 268, 288, 300, 304, 315, 327, 361, 391, 402, 424, 433, 449, 456, 473, 480, 505, 509, 518, 521, 532, 540, 551, 561, 571, 591, 630, 663, 684, 695, 717, 734, 737, 738, 790, 793, 795, 810, 813, 818, 829, 830, 854, 912, 922, 968]	301	[5, 4, 4, 4, 7, 3, 6, 5, 6, 6, 4, 6, 6, 3, 7, 8, 3, 6, 3, 5, 4, 10, 6, 4, 4, 6, 4, 9, 4, 6, 3, 4, 5, 8, 3, 3, 6, 5, 6, 8, 4, 5, 3, 4, 9, 9, 5, 5, 7, 4, 8, 3, 5, 5, 7, 4, 5]	0	[0, 0, 0, 0, 0, 0, 0, 0, 0, 0, 0, 0, 0, 0, 0, 0, 0, 0, 0, 0, 0, 0, 0, 0, 0, 0, 0, 0, 0, 0, 0, 0, 0, 0, 0, 0, 0, 0, 0, 0, 0, 0, 0, 0, 0, 0, 0, 0, 0, 0, 0, 0, 0, 0, 0, 0, 0]
ANAPC5--LTA4H	12:121756080:-	12:96402926:-	277	[2, 4, 6, 7, 14, 17, 22, 23, 25, 33, 37, 41, 48, 53, 54, 55, 59, 63, 68, 71, 77, 78, 82, 87, 94, 95, 96, 99, 100, 101, 102, 103, 104, 107, 108, 111, 113, 120, 123, 124, 128, 135, 140, 144, 145, 146, 147, 149, 161, 172, 173, 176, 182, 185, 193, 194, 198, 209, 211, 212, 215, 219, 220, 224, 231, 234, 238, 241, 246, 252, 253, 254, 259, 269, 276, 277, 279, 283, 286, 289, 291, 295, 297, 298, 299, 300, …	1632	[4, 7, 3, 6, 4, 3, 3, 4, 5, 7, 4, 3, 5, 5, 3, 3, 5, 6, 7, 6, 3, 5, 7, 6, 4, 4, 7, 7, 6, 9, 3, 6, 7, 6, 13, 5, 7, 6, 4, 5, 9, 7, 10, 3, 5, 3, 6, 3, 5, 7, 6, 7, 5, 7, 5, 8, 5, 4, 3, 8, 7, 7, 4, 4, 8, 4, 5, 5, 5, 9, 6, 7, 4, 3, 3, 3, 3, 3, 10, 3, 7, 4, 4, 4, 4, 6, 4, 4, 4, 6, 7, 4, 6, 10, 5, 9, 6, 7, 4, 7, 4, 8, 4, 4, 7, 4, 4, 3, 8, 4, 4, 7, 3, 6, 9, 5, 6, 5, 4, 7, 3, 6, 5, 6, 4, 3, 7, 7, 4, 6, 5, 7…	0	[0, 0, 0, 0, 0, 0, 0, 0, 0, 0, 0, 0, 0, 0, 0, 0, 0, 0, 0, 0, 0, 0, 0, 0, 0, 0, 0, 0, 0, 0, 0, 0, 0, 0, 0, 0, 0, 0, 0, 0, 0, 0, 0, 0, 0, 0, 0, 0, 0, 0, 0, 0, 0, 0, 0, 0, 0, 0, 0, 0, 0, 0, 0, 0, 0, 0, 0, 0, 0, 0, 0, 0, 0, 0, 0, 0, 0, 0, 0, 0, 0, 0, 0, 0, 0, 0, 0, 0, 0, 0, 0, 0, 0, 0, 0, 0, 0, 0, 0, 0, 0, 0, 0, 0, 0, 0, 0, 0, 0, 0, 0, 0, 0, 0, 0, 0, 0, 0, 0, 0, 0, 0, 0, 0, 0, 0, 0, 0, 0, 0, 0, 0, 0,…
SRGAP1--USP15	12:64505766:+	12:62687960:+	224	[9, 11, 17, 22, 23, 24, 27, 30, 33, 37, 38, 39, 46, 52, 57, 62, 64, 65, 69, 73, 74, 100, 102, 103, 104, 105, 106, 110, 114, 115, 123, 124, 126, 127, 130, 133, 134, 137, 139, 140, 144, 146, 147, 149, 152, 154, 158, 161, 162, 163, 168, 169, 175, 176, 179, 180, 185, 187, 191, 193, 195, 198, 203, 205, 208, 209, 212, 214, 234, 246, 259, 264, 275, 276, 280, 285, 288, 299, 300, 306, 322, 323, 324, 326, …	1144	[6, 6, 3, 8, 5, 8, 5, 5, 3, 4, 4, 8, 7, 5, 8, 10, 7, 3, 4, 5, 5, 10, 5, 3, 6, 5, 3, 10, 3, 3, 4, 5, 4, 4, 4, 3, 3, 3, 3, 4, 3, 7, 5, 6, 6, 5, 3, 5, 6, 7, 5, 3, 6, 8, 6, 5, 5, 5, 7, 3, 5, 4, 3, 4, 6, 8, 3, 7, 7, 5, 8, 5, 3, 7, 3, 4, 3, 7, 5, 4, 4, 3, 3, 4, 6, 8, 4, 5, 4, 3, 5, 5, 6, 5, 9, 6, 5, 7, 4, 6, 6, 4, 5, 4, 8, 3, 3, 3, 11, 6, 6, 4, 7, 6, 5, 5, 7, 10, 4, 6, 5, 7, 5, 3, 5, 3, 6, 4, 6, 6, 4, …	0	[0, 0, 0, 0, 0, 0, 0, 0, 0, 0, 0, 0, 0, 0, 0, 0, 0, 0, 0, 0, 0, 0, 0, 0, 0, 0, 0, 0, 0, 0, 0, 0, 0, 0, 0, 0, 0, 0, 0, 0, 0, 0, 0, 0, 0, 0, 0, 0, 0, 0, 0, 0, 0, 0, 0, 0, 0, 0, 0, 0, 0, 0, 0, 0, 0, 0, 0, 0, 0, 0, 0, 0, 0, 0, 0, 0, 0, 0, 0, 0, 0, 0, 0, 0, 0, 0, 0, 0, 0, 0, 0, 0, 0, 0, 0, 0, 0, 0, 0, 0, 0, 0, 0, 0, 0, 0, 0, 0, 0, 0, 0, 0, 0, 0, 0, 0, 0, 0, 0, 0, 0, 0, 0, 0, 0, 0, 0, 0, 0, 0, 0, 0, 0,…
PGAP3--STARD3	17:37840850:-	17:37816464:+	109	[3, 5, 6, 14, 17, 18, 24, 27, 29, 34, 39, 40, 48, 52, 55, 59, 60, 66, 71, 79, 86, 90, 106, 115, 127, 144, 145, 150, 152, 155, 161, 172, 173, 178, 196, 198, 204, 205, 219, 223, 234, 252, 256, 259, 263, 265, 266, 272, 286, 295, 297, 301, 316, 324, 326, 343, 350, 376, 387, 389, 402, 404, 406, 413, 418, 420, 427, 428, 473, 513, 559, 576, 580, 587, 603, 606, 637, 651, 661, 663, 665, 693, 738, 755, 763…	562	[9, 8, 5, 4, 3, 3, 8, 4, 3, 3, 7, 5, 3, 5, 7, 7, 5, 8, 3, 5, 8, 9, 3, 5, 4, 5, 3, 3, 4, 8, 3, 3, 7, 5, 5, 4, 5, 3, 7, 8, 5, 4, 5, 3, 6, 5, 4, 5, 3, 8, 7, 4, 9, 3, 3, 7, 6, 6, 3, 4, 6, 3, 6, 4, 5, 5, 4, 5, 5, 4, 4, 4, 6, 5, 4, 6, 7, 4, 5, 5, 3, 6, 6, 10, 5, 5, 7, 3, 3, 7, 3, 9, 6, 5, 5, 7, 6, 7, 3, 5, 6, 6, 6, 4, 5, 4, 3, 7, 6]	0	[0, 0, 0, 0, 0, 0, 0, 0, 0, 0, 0, 0, 0, 0, 0, 0, 0, 0, 0, 0, 0, 0, 0, 0, 0, 0, 0, 0, 0, 0, 0, 0, 0, 0, 0, 0, 0, 0, 0, 0, 0, 0, 0, 0, 0, 0, 0, 0, 0, 0, 0, 0, 0, 0, 0, 0, 0, 0, 0, 0, 0, 0, 0, 0, 0, 0, 0, 0, 0, 0, 0, 0, 0, 0, 0, 0, 0, 0, 0, 0, 0, 0, 0, 0, 0, 0, 0, 0, 0, 0, 0, 0, 0, 0, 0, 0, 0, 0, 0, 0, 0, 0, 0, 0, 0, 0, 0, 0, 0]
GON4L--ARHGEF2	1:155764841:-	1:155924760:-	49	[3, 11, 23, 39, 43, 50, 82, 86, 103, 106, 113, 146, 152, 204, 244, 251, 253, 269, 288, 289, 297, 336, 365, 378, 382, 399, 415, 418, 469, 488, 526, 569, 574, 583, 634, 641, 661, 689, 711, 712, 727, 838, 889, 895, 953, 966, 968, 976, 986]	258	[5, 6, 5, 10, 5, 4, 3, 3, 5, 6, 5, 5, 6, 5, 5, 6, 5, 5, 4, 4, 5, 7, 6, 3, 4, 5, 7, 4, 4, 4, 8, 6, 9, 3, 6, 4, 5, 7, 5, 6, 8, 7, 6, 5, 8, 4, 4, 3, 3]	0	[0, 0, 0, 0, 0, 0, 0, 0, 0, 0, 0, 0, 0, 0, 0, 0, 0, 0, 0, 0, 0, 0, 0, 0, 0, 0, 0, 0, 0, 0, 0, 0, 0, 0, 0, 0, 0, 0, 0, 0, 0, 0, 0, 0, 0, 0, 0, 0, 0]
UBA2--GPI	19:34925873:+	19:34887206:+	269	[3, 6, 9, 11, 14, 17, 18, 19, 23, 24, 25, 26, 29, 34, 36, 37, 38, 40, 41, 42, 44, 45, 46, 47, 49, 50, 52, 57, 60, 61, 65, 69, 75, 76, 87, 89, 91, 92, 94, 97, 99, 101, 103, 104, 106, 107, 110, 112, 114, 115, 120, 127, 130, 134, 135, 138, 139, 140, 141, 147, 149, 151, 152, 153, 155, 156, 157, 158, 159, 161, 169, 172, 174, 177, 178, 179, 180, 183, 186, 187, 190, 191, 196, 198, 199, 201, 203, 204, 20…	1486	[4, 6, 6, 5, 8, 5, 6, 8, 6, 9, 3, 5, 8, 8, 8, 4, 5, 6, 5, 4, 6, 5, 6, 4, 4, 7, 5, 4, 6, 7, 5, 3, 4, 7, 3, 4, 7, 3, 4, 3, 3, 4, 4, 4, 6, 9, 6, 5, 3, 4, 10, 3, 5, 5, 8, 5, 8, 5, 4, 11, 5, 8, 7, 5, 4, 7, 4, 10, 4, 4, 4, 7, 6, 7, 5, 6, 8, 7, 6, 8, 4, 6, 8, 5, 5, 5, 3, 6, 6, 6, 5, 3, 8, 3, 5, 6, 4, 4, 5, 5, 3, 8, 4, 4, 7, 4, 5, 4, 5, 4, 4, 5, 5, 4, 7, 4, 4, 7, 7, 7, 7, 9, 4, 8, 7, 8, 3, 6, 4, 5, 5, 3,…	0	[0, 0, 0, 0, 0, 0, 0, 0, 0, 0, 0, 0, 0, 0, 0, 0, 0, 0, 0, 0, 0, 0, 0, 0, 0, 0, 0, 0, 0, 0, 0, 0, 0, 0, 0, 0, 0, 0, 0, 0, 0, 0, 0, 0, 0, 0, 0, 0, 0, 0, 0, 0, 0, 0, 0, 0, 0, 0, 0, 0, 0, 0, 0, 0, 0, 0, 0, 0, 0, 0, 0, 0, 0, 0, 0, 0, 0, 0, 0, 0, 0, 0, 0, 0, 0, 0, 0, 0, 0, 0, 0, 0, 0, 0, 0, 0, 0, 0, 0, 0, 0, 0, 0, 0, 0, 0, 0, 0, 0, 0, 0, 0, 0, 0, 0, 0, 0, 0, 0, 0, 0, 0, 0, 0, 0, 0, 0, 0, 0, 0, 0, 0, 0,…
TARBP1--ARID4B	1:234582549:-	1:235295312:-	96	[3, 6, 12, 16, 22, 28, 36, 41, 48, 57, 62, 63, 69, 82, 83, 89, 93, 99, 105, 136, 140, 142, 143, 144, 175, 176, 192, 196, 226, 248, 263, 280, 283, 286, 304, 326, 330, 338, 341, 361, 379, 387, 394, 409, 412, 418, 428, 431, 436, 453, 469, 473, 528, 533, 558, 567, 587, 604, 607, 616, 657, 660, 663, 680, 684, 694, 702, 705, 730, 736, 742, 756, 782, 793, 796, 805, 839, 862, 875, 877, 884, 893, 900, 901…	531	[4, 5, 3, 6, 9, 8, 3, 5, 3, 4, 3, 6, 4, 5, 5, 6, 8, 7, 8, 5, 4, 4, 5, 9, 3, 4, 6, 3, 9, 5, 4, 4, 6, 4, 8, 3, 5, 5, 5, 6, 3, 7, 4, 8, 4, 8, 6, 3, 4, 9, 7, 8, 4, 7, 4, 5, 5, 8, 9, 3, 10, 8, 6, 8, 3, 6, 9, 4, 4, 5, 5, 5, 7, 5, 3, 6, 6, 7, 6, 7, 4, 4, 4, 10, 4, 9, 5, 5, 8, 6, 5, 4, 3, 6, 6, 3]	0	[0, 0, 0, 0, 0, 0, 0, 0, 0, 0, 0, 0, 0, 0, 0, 0, 0, 0, 0, 0, 0, 0, 0, 0, 0, 0, 0, 0, 0, 0, 0, 0, 0, 0, 0, 0, 0, 0, 0, 0, 0, 0, 0, 0, 0, 0, 0, 0, 0, 0, 0, 0, 0, 0, 0, 0, 0, 0, 0, 0, 0, 0, 0, 0, 0, 0, 0, 0, 0, 0, 0, 0, 0, 0, 0, 0, 0, 0, 0, 0, 0, 0, 0, 0, 0, 0, 0, 0, 0, 0, 0, 0, 0, 0, 0, 0]
LMAN2--DOCK2	5:176778174:-	5:169174400:+	292	[4, 5, 7, 9, 10, 11, 13, 14, 16, 17, 18, 19, 22, 23, 24, 25, 26, 27, 28, 29, 30, 33, 34, 39, 40, 41, 42, 43, 44, 47, 51, 52, 53, 54, 57, 58, 59, 60, 61, 63, 66, 68, 70, 73, 74, 75, 76, 79, 83, 88, 92, 93, 96, 99, 100, 101, 103, 107, 109, 114, 115, 128, 129, 135, 137, 138, 141, 146, 155, 156, 157, 158, 159, 160, 162, 166, 167, 169, 170, 171, 172, 174, 176, 177, 178, 180, 182, 183, 184, 187, 189, 1…	1604	[9, 4, 3, 3, 3, 4, 9, 6, 8, 6, 6, 6, 7, 3, 8, 6, 4, 8, 8, 6, 5, 5, 8, 8, 7, 5, 6, 8, 7, 5, 3, 4, 7, 7, 10, 5, 5, 6, 6, 10, 4, 5, 7, 3, 7, 4, 8, 4, 5, 5, 9, 8, 5, 3, 8, 7, 4, 3, 6, 4, 7, 3, 6, 6, 8, 7, 8, 4, 6, 8, 3, 8, 5, 3, 8, 3, 5, 5, 5, 8, 6, 6, 7, 4, 3, 6, 4, 5, 4, 4, 5, 5, 5, 7, 5, 3, 3, 4, 3, 8, 3, 8, 9, 4, 4, 6, 8, 4, 3, 5, 8, 4, 3, 4, 5, 9, 5, 9, 3, 6, 4, 4, 7, 5, 4, 6, 8, 5, 7, 6, 5, 6, …	0	[0, 0, 0, 0, 0, 0, 0, 0, 0, 0, 0, 0, 0, 0, 0, 0, 0, 0, 0, 0, 0, 0, 0, 0, 0, 0, 0, 0, 0, 0, 0, 0, 0, 0, 0, 0, 0, 0, 0, 0, 0, 0, 0, 0, 0, 0, 0, 0, 0, 0, 0, 0, 0, 0, 0, 0, 0, 0, 0, 0, 0, 0, 0, 0, 0, 0, 0, 0, 0, 0, 0, 0, 0, 0, 0, 0, 0, 0, 0, 0, 0, 0, 0, 0, 0, 0, 0, 0, 0, 0, 0, 0, 0, 0, 0, 0, 0, 0, 0, 0, 0, 0, 0, 0, 0, 0, 0, 0, 0, 0, 0, 0, 0, 0, 0, 0, 0, 0, 0, 0, 0, 0, 0, 0, 0, 0, 0, 0, 0, 0, 0, 0, 0,…
CPSF6--MYRFL	12:69656342:+	12:70297424:+	80	[3, 7, 20, 23, 25, 33, 41, 46, 70, 86, 89, 100, 104, 112, 114, 124, 134, 138, 141, 148, 155, 156, 157, 163, 187, 233, 239, 246, 250, 263, 267, 272, 279, 282, 304, 305, 351, 353, 364, 366, 376, 398, 436, 470, 483, 517, 518, 557, 580, 616, 623, 663, 678, 684, 687, 693, 741, 746, 752, 765, 766, 779, 875, 888, 893, 896, 904, 913, 939, 941, 947, 955, 959, 963, 968, 975, 978, 991, 994, 998]	445	[5, 5, 7, 6, 3, 3, 4, 6, 5, 9, 5, 9, 7, 3, 6, 3, 5, 10, 10, 5, 7, 4, 6, 4, 5, 4, 8, 6, 5, 5, 5, 5, 4, 4, 3, 7, 5, 4, 3, 8, 5, 5, 10, 9, 3, 3, 7, 5, 4, 5, 6, 6, 9, 5, 3, 9, 3, 7, 9, 3, 3, 6, 7, 6, 4, 6, 5, 4, 4, 4, 5, 7, 9, 6, 6, 5, 5, 10, 6, 3]	0	[0, 0, 0, 0, 0, 0, 0, 0, 0, 0, 0, 0, 0, 0, 0, 0, 0, 0, 0, 0, 0, 0, 0, 0, 0, 0, 0, 0, 0, 0, 0, 0, 0, 0, 0, 0, 0, 0, 0, 0, 0, 0, 0, 0, 0, 0, 0, 0, 0, 0, 0, 0, 0, 0, 0, 0, 0, 0, 0, 0, 0, 0, 0, 0, 0, 0, 0, 0, 0, 0, 0, 0, 0, 0, 0, 0, 0, 0, 0, 0]
KLF3--SCFD2	4:38691500:+	4:54011749:-	109	[3, 14, 15, 36, 53, 55, 77, 79, 84, 93, 96, 104, 114, 115, 129, 132, 135, 137, 139, 142, 170, 186, 190, 196, 198, 200, 206, 217, 236, 246, 249, 251, 252, 255, 257, 260, 269, 279, 280, 285, 288, 304, 306, 320, 329, 330, 340, 345, 349, 350, 353, 371, 373, 378, 387, 397, 403, 411, 412, 415, 421, 423, 424, 425, 426, 436, 458, 460, 468, 470, 504, 508, 513, 523, 551, 562, 573, 576, 582, 607, 611, 617, …	590	[4, 5, 3, 6, 3, 8, 6, 5, 5, 5, 3, 4, 8, 4, 3, 6, 7, 4, 7, 6, 6, 4, 6, 5, 3, 7, 5, 5, 7, 6, 4, 6, 4, 4, 7, 5, 3, 4, 11, 8, 4, 5, 7, 3, 5, 3, 5, 3, 10, 6, 3, 4, 9, 6, 8, 5, 6, 8, 4, 5, 6, 3, 7, 5, 7, 6, 7, 4, 3, 7, 3, 5, 7, 6, 5, 8, 6, 6, 4, 7, 3, 9, 8, 5, 7, 5, 7, 4, 3, 8, 5, 3, 5, 8, 3, 5, 7, 7, 4, 7, 3, 5, 4, 4, 4, 6, 6, 7, 5]	0	[0, 0, 0, 0, 0, 0, 0, 0, 0, 0, 0, 0, 0, 0, 0, 0, 0, 0, 0, 0, 0, 0, 0, 0, 0, 0, 0, 0, 0, 0, 0, 0, 0, 0, 0, 0, 0, 0, 0, 0, 0, 0, 0, 0, 0, 0, 0, 0, 0, 0, 0, 0, 0, 0, 0, 0, 0, 0, 0, 0, 0, 0, 0, 0, 0, 0, 0, 0, 0, 0, 0, 0, 0, 0, 0, 0, 0, 0, 0, 0, 0, 0, 0, 0, 0, 0, 0, 0, 0, 0, 0, 0, 0, 0, 0, 0, 0, 0, 0, 0, 0, 0, 0, 0, 0, 0, 0, 0, 0]
KAT6B--ADK	10:76603236:+	10:76429941:+	105	[3, 6, 12, 17, 24, 38, 41, 42, 70, 75, 93, 104, 109, 112, 115, 116, 128, 143, 146, 150, 151, 158, 161, 164, 170, 174, 177, 179, 182, 188, 189, 193, 209, 215, 219, 220, 233, 237, 246, 252, 267, 272, 274, 279, 280, 288, 297, 314, 321, 330, 337, 358, 365, 368, 387, 391, 402, 408, 409, 416, 421, 436, 441, 464, 472, 502, 509, 510, 517, 540, 554, 562, 584, 598, 599, 610, 637, 639, 660, 681, 683, 684, 6…	584	[5, 4, 6, 9, 6, 6, 6, 5, 7, 4, 3, 3, 6, 4, 7, 6, 7, 3, 6, 7, 9, 7, 6, 8, 6, 9, 9, 3, 8, 5, 9, 6, 4, 4, 3, 6, 8, 3, 8, 4, 4, 7, 9, 5, 5, 4, 4, 10, 5, 5, 5, 11, 4, 3, 4, 7, 5, 4, 8, 9, 3, 3, 3, 3, 4, 4, 4, 4, 4, 5, 4, 7, 4, 4, 3, 3, 9, 5, 6, 4, 5, 6, 7, 6, 9, 7, 5, 6, 6, 6, 5, 6, 8, 4, 6, 5, 4, 8, 3, 4, 4, 5, 6, 6, 8]	0	[0, 0, 0, 0, 0, 0, 0, 0, 0, 0, 0, 0, 0, 0, 0, 0, 0, 0, 0, 0, 0, 0, 0, 0, 0, 0, 0, 0, 0, 0, 0, 0, 0, 0, 0, 0, 0, 0, 0, 0, 0, 0, 0, 0, 0, 0, 0, 0, 0, 0, 0, 0, 0, 0, 0, 0, 0, 0, 0, 0, 0, 0, 0, 0, 0, 0, 0, 0, 0, 0, 0, 0, 0, 0, 0, 0, 0, 0, 0, 0, 0, 0, 0, 0, 0, 0, 0, 0, 0, 0, 0, 0, 0, 0, 0, 0, 0, 0, 0, 0, 0, 0, 0, 0, 0]
TBC1D15--LYZ	12:72300918:+	12:69743888:+	213	[3, 14, 31, 36, 41, 62, 72, 85, 99, 102, 104, 105, 108, 110, 111, 112, 114, 119, 120, 121, 129, 141, 147, 148, 149, 153, 154, 156, 157, 166, 171, 175, 177, 178, 200, 209, 210, 211, 212, 213, 214, 215, 216, 229, 232, 234, 254, 265, 273, 275, 279, 281, 294, 303, 311, 320, 325, 327, 337, 342, 345, 346, 351, 356, 364, 382, 396, 400, 413, 423, 424, 429, 431, 433, 439, 444, 445, 446, 448, 450, 452, 453…	1218	[4, 5, 5, 5, 3, 6, 6, 5, 5, 11, 4, 6, 5, 3, 7, 4, 6, 7, 7, 5, 3, 7, 6, 5, 4, 5, 4, 5, 7, 8, 10, 7, 7, 10, 3, 3, 9, 6, 3, 6, 4, 4, 5, 4, 3, 5, 3, 4, 4, 7, 10, 3, 5, 5, 6, 7, 4, 4, 4, 3, 3, 5, 8, 9, 5, 7, 6, 4, 6, 3, 6, 4, 5, 6, 7, 6, 5, 5, 7, 5, 7, 7, 4, 5, 6, 4, 3, 5, 6, 6, 9, 9, 7, 10, 4, 4, 4, 8, 12, 9, 10, 14, 6, 3, 3, 6, 4, 6, 3, 3, 6, 5, 9, 6, 5, 14, 9, 11, 4, 12, 5, 4, 16, 7, 5, 4, 4, 5, 3,…	0	[0, 0, 0, 0, 0, 0, 0, 0, 0, 0, 0, 0, 0, 0, 0, 0, 0, 0, 0, 0, 0, 0, 0, 0, 0, 0, 0, 0, 0, 0, 0, 0, 0, 0, 0, 0, 0, 0, 0, 0, 0, 0, 0, 0, 0, 0, 0, 0, 0, 0, 0, 0, 0, 0, 0, 0, 0, 0, 0, 0, 0, 0, 0, 0, 0, 0, 0, 0, 0, 0, 0, 0, 0, 0, 0, 0, 0, 0, 0, 0, 0, 0, 0, 0, 0, 0, 0, 0, 0, 0, 0, 0, 0, 0, 0, 0, 0, 0, 0, 0, 0, 0, 0, 0, 0, 0, 0, 0, 0, 0, 0, 0, 0, 0, 0, 0, 0, 0, 0, 0, 0, 0, 0, 0, 0, 0, 0, 0, 0, 0, 0, 0, 0,…
AKAP10--HELZ	17:19861327:-	17:65199559:-	150	[9, 10, 12, 20, 24, 28, 35, 38, 40, 50, 56, 57, 59, 60, 63, 64, 68, 69, 73, 75, 77, 79, 82, 83, 89, 93, 96, 99, 102, 106, 108, 115, 127, 132, 137, 148, 162, 164, 172, 178, 193, 199, 202, 212, 225, 233, 252, 263, 272, 283, 295, 297, 303, 304, 319, 330, 336, 352, 353, 356, 358, 360, 361, 385, 387, 388, 391, 397, 398, 401, 414, 416, 423, 424, 427, 441, 456, 469, 526, 549, 550, 556, 560, 563, 564, 56…	796	[3, 6, 9, 4, 4, 4, 3, 8, 4, 3, 6, 5, 4, 3, 3, 3, 4, 6, 3, 4, 7, 6, 3, 8, 5, 4, 4, 3, 3, 4, 6, 3, 8, 5, 4, 6, 5, 3, 5, 5, 5, 4, 4, 4, 3, 4, 7, 5, 4, 3, 6, 4, 9, 6, 5, 6, 7, 4, 5, 3, 3, 6, 6, 10, 6, 5, 7, 4, 5, 4, 5, 4, 9, 9, 6, 6, 5, 6, 8, 4, 7, 3, 7, 8, 6, 6, 7, 7, 3, 8, 3, 5, 7, 5, 3, 6, 7, 6, 4, 7, 6, 12, 5, 9, 4, 9, 9, 4, 4, 4, 6, 5, 4, 4, 5, 4, 6, 7, 3, 4, 9, 4, 6, 5, 8, 6, 4, 8, 7, 7, 5, 4, …	0	[0, 0, 0, 0, 0, 0, 0, 0, 0, 0, 0, 0, 0, 0, 0, 0, 0, 0, 0, 0, 0, 0, 0, 0, 0, 0, 0, 0, 0, 0, 0, 0, 0, 0, 0, 0, 0, 0, 0, 0, 0, 0, 0, 0, 0, 0, 0, 0, 0, 0, 0, 0, 0, 0, 0, 0, 0, 0, 0, 0, 0, 0, 0, 0, 0, 0, 0, 0, 0, 0, 0, 0, 0, 0, 0, 0, 0, 0, 0, 0, 0, 0, 0, 0, 0, 0, 0, 0, 0, 0, 0, 0, 0, 0, 0, 0, 0, 0, 0, 0, 0, 0, 0, 0, 0, 0, 0, 0, 0, 0, 0, 0, 0, 0, 0, 0, 0, 0, 0, 0, 0, 0, 0, 0, 0, 0, 0, 0, 0, 0, 0, 0, 0,…
CPD--AATF	17:28712254:+	17:35388911:+	7	[55, 143, 196, 470, 684, 732, 945]	34	[5, 5, 5, 5, 4, 6, 4]	0	[0, 0, 0, 0, 0, 0, 0]
USP48--WNT4	1:22073560:-	1:22448069:-	62	[4, 11, 16, 38, 39, 40, 49, 55, 56, 66, 88, 89, 90, 101, 107, 110, 115, 137, 141, 147, 161, 175, 176, 182, 187, 191, 246, 253, 254, 286, 288, 300, 307, 323, 402, 420, 429, 464, 468, 492, 540, 552, 573, 576, 596, 600, 621, 644, 693, 709, 755, 773, 804, 810, 815, 833, 886, 891, 898, 950, 969, 971]	346	[7, 3, 6, 7, 4, 5, 8, 8, 3, 3, 4, 3, 5, 3, 7, 3, 5, 7, 8, 5, 4, 6, 7, 7, 10, 5, 4, 7, 4, 4, 3, 7, 3, 9, 4, 5, 3, 5, 5, 7, 6, 7, 4, 7, 5, 9, 6, 6, 3, 4, 7, 5, 8, 6, 6, 11, 6, 6, 6, 3, 4, 8]	0	[0, 0, 0, 0, 0, 0, 0, 0, 0, 0, 0, 0, 0, 0, 0, 0, 0, 0, 0, 0, 0, 0, 0, 0, 0, 0, 0, 0, 0, 0, 0, 0, 0, 0, 0, 0, 0, 0, 0, 0, 0, 0, 0, 0, 0, 0, 0, 0, 0, 0, 0, 0, 0, 0, 0, 0, 0, 0, 0, 0, 0, 0]
RPN2--MYL9	20:35842268:+	20:35177480:+	211	[4, 6, 12, 15, 17, 18, 24, 27, 30, 33, 35, 38, 40, 41, 42, 43, 44, 45, 46, 47, 51, 52, 55, 57, 58, 59, 62, 64, 68, 69, 75, 79, 81, 82, 85, 87, 90, 92, 100, 101, 102, 103, 106, 107, 109, 115, 125, 126, 128, 131, 138, 141, 144, 146, 147, 148, 149, 157, 158, 159, 160, 161, 167, 171, 172, 173, 174, 178, 179, 182, 183, 190, 195, 197, 198, 201, 203, 207, 210, 212, 214, 215, 219, 222, 230, 234, 237, 241…	1108	[8, 8, 4, 5, 6, 4, 5, 6, 8, 6, 9, 9, 6, 3, 4, 4, 7, 7, 4, 4, 10, 4, 4, 3, 3, 3, 4, 7, 5, 4, 5, 4, 4, 3, 8, 5, 6, 5, 6, 5, 3, 4, 4, 8, 6, 7, 6, 9, 8, 6, 3, 3, 7, 5, 6, 4, 8, 3, 7, 4, 7, 6, 3, 5, 5, 4, 5, 9, 3, 4, 6, 3, 4, 4, 4, 7, 6, 4, 8, 3, 4, 5, 6, 3, 6, 5, 7, 3, 7, 3, 3, 3, 5, 8, 11, 4, 6, 5, 3, 6, 6, 5, 4, 6, 7, 6, 5, 4, 5, 5, 6, 5, 3, 5, 4, 7, 3, 4, 4, 9, 4, 4, 3, 6, 4, 9, 4, 6, 5, 4, 5, 3, …	0	[0, 0, 0, 0, 0, 0, 0, 0, 0, 0, 0, 0, 0, 0, 0, 0, 0, 0, 0, 0, 0, 0, 0, 0, 0, 0, 0, 0, 0, 0, 0, 0, 0, 0, 0, 0, 0, 0, 0, 0, 0, 0, 0, 0, 0, 0, 0, 0, 0, 0, 0, 0, 0, 0, 0, 0, 0, 0, 0, 0, 0, 0, 0, 0, 0, 0, 0, 0, 0, 0, 0, 0, 0, 0, 0, 0, 0, 0, 0, 0, 0, 0, 0, 0, 0, 0, 0, 0, 0, 0, 0, 0, 0, 0, 0, 0, 0, 0, 0, 0, 0, 0, 0, 0, 0, 0, 0, 0, 0, 0, 0, 0, 0, 0, 0, 0, 0, 0, 0, 0, 0, 0, 0, 0, 0, 0, 0, 0, 0, 0, 0, 0, 0,…
PIM3--SCO2	22:50355459:+	22:50962853:-	175	[4, 7, 9, 25, 27, 30, 36, 57, 62, 63, 64, 76, 79, 82, 90, 95, 102, 104, 105, 108, 111, 124, 127, 131, 141, 144, 169, 176, 182, 188, 207, 209, 212, 224, 246, 252, 255, 275, 276, 283, 285, 289, 295, 299, 303, 304, 313, 322, 323, 324, 364, 369, 388, 391, 394, 400, 401, 407, 410, 412, 416, 417, 418, 419, 423, 424, 425, 429, 430, 432, 433, 436, 440, 443, 451, 456, 460, 462, 463, 464, 470, 471, 487, 49…	1446	[7, 4, 7, 6, 11, 10, 9, 3, 6, 10, 6, 6, 5, 10, 8, 5, 8, 8, 10, 3, 5, 3, 11, 5, 12, 3, 3, 8, 7, 8, 5, 8, 5, 6, 7, 6, 12, 8, 11, 6, 6, 5, 11, 14, 8, 5, 10, 5, 8, 6, 5, 11, 12, 10, 10, 7, 10, 9, 9, 8, 9, 7, 10, 3, 6, 12, 16, 3, 9, 11, 9, 4, 13, 9, 11, 8, 11, 4, 7, 9, 6, 3, 8, 12, 11, 11, 4, 11, 7, 9, 10, 7, 8, 6, 5, 9, 5, 4, 12, 6, 10, 15, 4, 7, 6, 15, 10, 4, 7, 5, 9, 10, 11, 8, 17, 9, 18, 13, 15, 9…	0	[0, 0, 0, 0, 0, 0, 0, 0, 0, 0, 0, 0, 0, 0, 0, 0, 0, 0, 0, 0, 0, 0, 0, 0, 0, 0, 0, 0, 0, 0, 0, 0, 0, 0, 0, 0, 0, 0, 0, 0, 0, 0, 0, 0, 0, 0, 0, 0, 0, 0, 0, 0, 0, 0, 0, 0, 0, 0, 0, 0, 0, 0, 0, 0, 0, 0, 0, 0, 0, 0, 0, 0, 0, 0, 0, 0, 0, 0, 0, 0, 0, 0, 0, 0, 0, 0, 0, 0, 0, 0, 0, 0, 0, 0, 0, 0, 0, 0, 0, 0, 0, 0, 0, 0, 0, 0, 0, 0, 0, 0, 0, 0, 0, 0, 0, 0, 0, 0, 0, 0, 0, 0, 0, 0, 0, 0, 0, 0, 0, 0, 0, 0, 0,…
PUM1--KANSL1	1:31532051:-	17:44145033:-	123	[4, 6, 11, 12, 14, 17, 27, 30, 43, 48, 51, 55, 60, 61, 64, 69, 70, 71, 77, 81, 84, 87, 89, 106, 112, 124, 127, 152, 155, 157, 176, 183, 189, 192, 194, 198, 200, 207, 208, 211, 228, 234, 244, 246, 250, 256, 259, 269, 279, 283, 288, 297, 303, 305, 311, 317, 330, 340, 345, 360, 373, 376, 379, 384, 387, 399, 402, 406, 409, 414, 416, 417, 419, 423, 436, 466, 481, 502, 526, 557, 559, 560, 573, 600, 601…	676	[5, 5, 3, 8, 3, 3, 5, 7, 5, 3, 3, 5, 4, 5, 6, 8, 6, 6, 3, 4, 11, 5, 5, 3, 6, 5, 7, 3, 4, 3, 5, 6, 3, 7, 5, 6, 7, 7, 7, 6, 8, 9, 4, 5, 6, 6, 5, 5, 4, 6, 3, 6, 3, 3, 4, 9, 6, 4, 9, 3, 4, 6, 7, 9, 9, 5, 3, 4, 3, 6, 3, 7, 6, 4, 3, 4, 7, 7, 6, 4, 7, 5, 3, 6, 6, 7, 4, 6, 3, 6, 5, 7, 7, 9, 4, 3, 4, 7, 9, 4, 6, 8, 5, 7, 7, 3, 9, 5, 6, 5, 5, 6, 7, 9, 5, 7, 3, 5, 7, 5, 7, 5, 9]	0	[0, 0, 0, 0, 0, 0, 0, 0, 0, 0, 0, 0, 0, 0, 0, 0, 0, 0, 0, 0, 0, 0, 0, 0, 0, 0, 0, 0, 0, 0, 0, 0, 0, 0, 0, 0, 0, 0, 0, 0, 0, 0, 0, 0, 0, 0, 0, 0, 0, 0, 0, 0, 0, 0, 0, 0, 0, 0, 0, 0, 0, 0, 0, 0, 0, 0, 0, 0, 0, 0, 0, 0, 0, 0, 0, 0, 0, 0, 0, 0, 0, 0, 0, 0, 0, 0, 0, 0, 0, 0, 0, 0, 0, 0, 0, 0, 0, 0, 0, 0, 0, 0, 0, 0, 0, 0, 0, 0, 0, 0, 0, 0, 0, 0, 0, 0, 0, 0, 0, 0, 0, 0, 0]
FAM172A--NR2F1-AS1	5:93294482:-	5:92774447:-	128	[4, 8, 10, 14, 15, 24, 27, 39, 45, 50, 53, 56, 57, 59, 62, 64, 75, 76, 93, 96, 97, 98, 101, 102, 106, 108, 110, 114, 134, 138, 140, 145, 146, 151, 162, 177, 184, 189, 190, 199, 201, 215, 224, 227, 239, 240, 245, 246, 272, 275, 279, 280, 285, 286, 289, 290, 305, 309, 317, 327, 343, 349, 350, 354, 396, 399, 403, 404, 420, 430, 431, 441, 454, 512, 519, 533, 549, 560, 582, 593, 595, 598, 603, 604, 60…	706	[4, 6, 3, 8, 6, 4, 7, 6, 5, 4, 5, 6, 3, 5, 8, 5, 6, 4, 4, 6, 3, 4, 8, 7, 4, 6, 3, 4, 3, 6, 5, 5, 5, 3, 5, 5, 9, 8, 7, 4, 6, 5, 9, 8, 7, 7, 7, 5, 6, 5, 4, 10, 5, 6, 5, 7, 6, 6, 7, 5, 4, 3, 6, 3, 5, 4, 7, 5, 9, 4, 7, 3, 4, 3, 4, 5, 5, 5, 5, 3, 9, 10, 4, 6, 4, 8, 6, 4, 11, 3, 4, 5, 7, 5, 4, 5, 10, 4, 7, 5, 3, 5, 6, 4, 8, 8, 3, 5, 6, 9, 4, 6, 6, 7, 8, 8, 6, 7, 5, 6, 3, 4, 3, 4, 8, 6, 4, 4]	0	[0, 0, 0, 0, 0, 0, 0, 0, 0, 0, 0, 0, 0, 0, 0, 0, 0, 0, 0, 0, 0, 0, 0, 0, 0, 0, 0, 0, 0, 0, 0, 0, 0, 0, 0, 0, 0, 0, 0, 0, 0, 0, 0, 0, 0, 0, 0, 0, 0, 0, 0, 0, 0, 0, 0, 0, 0, 0, 0, 0, 0, 0, 0, 0, 0, 0, 0, 0, 0, 0, 0, 0, 0, 0, 0, 0, 0, 0, 0, 0, 0, 0, 0, 0, 0, 0, 0, 0, 0, 0, 0, 0, 0, 0, 0, 0, 0, 0, 0, 0, 0, 0, 0, 0, 0, 0, 0, 0, 0, 0, 0, 0, 0, 0, 0, 0, 0, 0, 0, 0, 0, 0, 0, 0, 0, 0, 0, 0]
SYN3--C6ORF48	22:32992660:-	6:31803188:+	196	[4, 6, 7, 11, 12, 14, 17, 23, 26, 30, 33, 34, 36, 37, 38, 39, 40, 41, 47, 52, 55, 56, 58, 60, 61, 66, 70, 74, 77, 78, 79, 80, 81, 88, 92, 96, 99, 104, 105, 106, 108, 109, 114, 120, 127, 129, 130, 135, 138, 153, 158, 161, 162, 166, 168, 177, 179, 181, 182, 186, 191, 194, 195, 196, 198, 202, 207, 212, 218, 222, 223, 224, 236, 238, 241, 245, 246, 259, 260, 264, 268, 269, 272, 274, 282, 283, 284, 288…	1049	[4, 5, 5, 8, 4, 6, 8, 5, 4, 4, 4, 5, 3, 3, 5, 7, 3, 5, 7, 9, 6, 5, 4, 4, 4, 4, 3, 3, 4, 10, 7, 6, 4, 4, 4, 4, 4, 5, 4, 4, 7, 5, 7, 3, 11, 6, 5, 6, 4, 3, 5, 4, 6, 4, 3, 5, 5, 4, 4, 3, 5, 5, 8, 7, 4, 5, 5, 6, 4, 4, 5, 5, 8, 4, 5, 6, 4, 4, 4, 6, 6, 3, 8, 4, 5, 6, 7, 3, 5, 4, 4, 4, 6, 7, 5, 9, 3, 3, 4, 7, 5, 4, 4, 7, 6, 3, 5, 4, 6, 3, 6, 9, 9, 10, 9, 3, 8, 6, 3, 7, 4, 8, 6, 6, 9, 6, 4, 3, 5, 5, 10, 5…	0	[0, 0, 0, 0, 0, 0, 0, 0, 0, 0, 0, 0, 0, 0, 0, 0, 0, 0, 0, 0, 0, 0, 0, 0, 0, 0, 0, 0, 0, 0, 0, 0, 0, 0, 0, 0, 0, 0, 0, 0, 0, 0, 0, 0, 0, 0, 0, 0, 0, 0, 0, 0, 0, 0, 0, 0, 0, 0, 0, 0, 0, 0, 0, 0, 0, 0, 0, 0, 0, 0, 0, 0, 0, 0, 0, 0, 0, 0, 0, 0, 0, 0, 0, 0, 0, 0, 0, 0, 0, 0, 0, 0, 0, 0, 0, 0, 0, 0, 0, 0, 0, 0, 0, 0, 0, 0, 0, 0, 0, 0, 0, 0, 0, 0, 0, 0, 0, 0, 0, 0, 0, 0, 0, 0, 0, 0, 0, 0, 0, 0, 0, 0, 0,…
TAX1BP1--SYT1	7:27827222:+	12:79611283:+	206	[4, 5, 7, 9, 10, 24, 26, 27, 31, 36, 39, 40, 42, 44, 45, 50, 59, 61, 65, 69, 70, 71, 72, 74, 75, 76, 83, 85, 93, 94, 99, 100, 102, 103, 104, 106, 108, 111, 112, 113, 114, 125, 128, 134, 137, 138, 140, 150, 153, 155, 156, 159, 160, 162, 163, 170, 177, 178, 183, 186, 190, 191, 193, 197, 200, 202, 206, 209, 212, 216, 217, 218, 224, 240, 248, 249, 252, 260, 262, 266, 279, 283, 284, 287, 288, 292, 295…	1133	[4, 5, 6, 5, 6, 8, 8, 5, 7, 4, 7, 4, 4, 6, 6, 4, 4, 5, 4, 5, 7, 4, 5, 7, 10, 7, 5, 4, 6, 7, 7, 5, 8, 6, 6, 5, 4, 4, 3, 4, 3, 4, 8, 4, 7, 4, 3, 4, 5, 4, 10, 4, 4, 5, 5, 6, 5, 6, 7, 8, 5, 7, 6, 8, 4, 5, 3, 5, 6, 4, 4, 5, 4, 5, 6, 7, 6, 3, 8, 6, 4, 4, 7, 3, 7, 3, 6, 5, 6, 7, 8, 3, 3, 6, 3, 5, 6, 7, 6, 6, 7, 5, 5, 3, 5, 4, 4, 4, 5, 5, 8, 6, 7, 4, 4, 9, 3, 5, 3, 3, 5, 6, 6, 6, 3, 9, 8, 11, 3, 3, 6, 7,…	0	[0, 0, 0, 0, 0, 0, 0, 0, 0, 0, 0, 0, 0, 0, 0, 0, 0, 0, 0, 0, 0, 0, 0, 0, 0, 0, 0, 0, 0, 0, 0, 0, 0, 0, 0, 0, 0, 0, 0, 0, 0, 0, 0, 0, 0, 0, 0, 0, 0, 0, 0, 0, 0, 0, 0, 0, 0, 0, 0, 0, 0, 0, 0, 0, 0, 0, 0, 0, 0, 0, 0, 0, 0, 0, 0, 0, 0, 0, 0, 0, 0, 0, 0, 0, 0, 0, 0, 0, 0, 0, 0, 0, 0, 0, 0, 0, 0, 0, 0, 0, 0, 0, 0, 0, 0, 0, 0, 0, 0, 0, 0, 0, 0, 0, 0, 0, 0, 0, 0, 0, 0, 0, 0, 0, 0, 0, 0, 0, 0, 0, 0, 0, 0,…
CHD9--SPG7	16:53191453:+	16:89590414:+	146	[5, 7, 8, 12, 15, 16, 20, 37, 38, 39, 45, 53, 55, 62, 63, 64, 66, 71, 75, 79, 87, 89, 93, 96, 101, 104, 105, 107, 112, 115, 116, 120, 129, 133, 149, 150, 153, 170, 173, 175, 182, 188, 189, 194, 195, 199, 204, 206, 218, 222, 230, 231, 232, 244, 245, 250, 256, 261, 264, 278, 279, 286, 287, 292, 309, 321, 340, 345, 356, 359, 388, 396, 403, 406, 413, 421, 425, 438, 441, 443, 453, 458, 464, 470, 481, …	768	[7, 5, 8, 5, 5, 6, 5, 7, 5, 5, 7, 6, 4, 7, 3, 4, 8, 5, 5, 4, 6, 3, 6, 4, 5, 8, 5, 6, 4, 4, 6, 5, 3, 4, 4, 4, 6, 4, 4, 9, 3, 6, 7, 8, 5, 3, 3, 5, 4, 8, 6, 4, 6, 5, 3, 7, 9, 7, 3, 4, 4, 4, 6, 4, 6, 3, 5, 8, 5, 6, 6, 4, 3, 7, 4, 3, 7, 4, 4, 6, 4, 9, 6, 9, 4, 4, 8, 6, 3, 5, 3, 7, 6, 4, 7, 4, 8, 8, 4, 6, 7, 5, 4, 4, 4, 4, 5, 8, 6, 3, 7, 9, 5, 4, 5, 4, 5, 4, 4, 5, 7, 5, 4, 7, 5, 3, 3, 6, 7, 7, 3, 6, 3,…	0	[0, 0, 0, 0, 0, 0, 0, 0, 0, 0, 0, 0, 0, 0, 0, 0, 0, 0, 0, 0, 0, 0, 0, 0, 0, 0, 0, 0, 0, 0, 0, 0, 0, 0, 0, 0, 0, 0, 0, 0, 0, 0, 0, 0, 0, 0, 0, 0, 0, 0, 0, 0, 0, 0, 0, 0, 0, 0, 0, 0, 0, 0, 0, 0, 0, 0, 0, 0, 0, 0, 0, 0, 0, 0, 0, 0, 0, 0, 0, 0, 0, 0, 0, 0, 0, 0, 0, 0, 0, 0, 0, 0, 0, 0, 0, 0, 0, 0, 0, 0, 0, 0, 0, 0, 0, 0, 0, 0, 0, 0, 0, 0, 0, 0, 0, 0, 0, 0, 0, 0, 0, 0, 0, 0, 0, 0, 0, 0, 0, 0, 0, 0, 0,…
RFT1--DCP1A	3:53137969:-	3:53353500:-	79	[6, 19, 36, 50, 53, 55, 58, 63, 64, 79, 82, 89, 97, 100, 107, 109, 112, 129, 135, 137, 151, 152, 158, 171, 175, 177, 178, 188, 190, 206, 211, 213, 218, 225, 239, 242, 244, 245, 261, 266, 307, 315, 320, 327, 350, 360, 373, 376, 391, 405, 412, 418, 484, 493, 504, 557, 582, 604, 606, 607, 610, 611, 614, 617, 628, 629, 630, 644, 660, 874, 883, 884, 888, 910, 912, 919, 946, 956, 988]	462	[7, 4, 5, 5, 4, 10, 7, 8, 7, 8, 5, 6, 4, 8, 4, 4, 7, 7, 8, 3, 5, 3, 5, 4, 6, 3, 3, 4, 5, 8, 7, 6, 5, 4, 10, 7, 4, 5, 6, 11, 4, 9, 6, 3, 11, 5, 6, 5, 4, 7, 7, 10, 12, 4, 5, 4, 10, 4, 6, 4, 7, 5, 4, 7, 4, 7, 5, 10, 9, 5, 6, 4, 3, 7, 4, 3, 3, 4, 7]	0	[0, 0, 0, 0, 0, 0, 0, 0, 0, 0, 0, 0, 0, 0, 0, 0, 0, 0, 0, 0, 0, 0, 0, 0, 0, 0, 0, 0, 0, 0, 0, 0, 0, 0, 0, 0, 0, 0, 0, 0, 0, 0, 0, 0, 0, 0, 0, 0, 0, 0, 0, 0, 0, 0, 0, 0, 0, 0, 0, 0, 0, 0, 0, 0, 0, 0, 0, 0, 0, 0, 0, 0, 0, 0, 0, 0, 0, 0, 0]
WDR43--BABAM2	2:29145849:+	2:28550141:+	96	[6, 11, 21, 22, 30, 36, 37, 38, 42, 43, 46, 47, 59, 65, 77, 88, 97, 99, 102, 108, 110, 124, 125, 133, 134, 149, 158, 163, 167, 171, 177, 186, 190, 193, 195, 201, 206, 210, 211, 214, 232, 233, 244, 245, 246, 250, 252, 273, 286, 288, 315, 335, 339, 410, 416, 423, 435, 456, 542, 552, 569, 570, 574, 575, 579, 587, 589, 598, 603, 604, 606, 630, 667, 693, 697, 738, 763, 795, 799, 873, 875, 878, 879, 88…	511	[12, 4, 9, 3, 5, 5, 5, 6, 4, 3, 3, 4, 4, 3, 4, 3, 9, 3, 4, 10, 6, 3, 3, 6, 6, 5, 6, 3, 5, 3, 4, 3, 3, 6, 3, 4, 4, 4, 6, 8, 5, 4, 6, 6, 3, 8, 4, 4, 6, 5, 5, 6, 3, 7, 3, 4, 12, 7, 10, 3, 5, 8, 6, 7, 7, 6, 8, 3, 7, 6, 4, 7, 4, 7, 10, 7, 4, 6, 6, 3, 3, 8, 8, 5, 5, 4, 3, 4, 6, 5, 5, 4, 5, 6, 7, 7]	0	[0, 0, 0, 0, 0, 0, 0, 0, 0, 0, 0, 0, 0, 0, 0, 0, 0, 0, 0, 0, 0, 0, 0, 0, 0, 0, 0, 0, 0, 0, 0, 0, 0, 0, 0, 0, 0, 0, 0, 0, 0, 0, 0, 0, 0, 0, 0, 0, 0, 0, 0, 0, 0, 0, 0, 0, 0, 0, 0, 0, 0, 0, 0, 0, 0, 0, 0, 0, 0, 0, 0, 0, 0, 0, 0, 0, 0, 0, 0, 0, 0, 0, 0, 0, 0, 0, 0, 0, 0, 0, 0, 0, 0, 0, 0, 0]
LARS--CDKL3	5:145543873:-	5:133686118:-	111	[6, 17, 19, 20, 22, 24, 31, 33, 38, 43, 47, 48, 55, 56, 57, 68, 70, 71, 75, 81, 89, 102, 108, 131, 140, 144, 148, 153, 154, 155, 161, 167, 177, 180, 182, 183, 185, 195, 210, 220, 224, 228, 241, 244, 250, 257, 276, 283, 317, 330, 331, 354, 380, 382, 399, 400, 410, 417, 419, 422, 423, 427, 453, 466, 532, 541, 546, 587, 600, 602, 630, 631, 690, 727, 759, 762, 782, 784, 791, 799, 800, 803, 806, 809, …	599	[6, 4, 10, 6, 5, 7, 8, 4, 3, 6, 5, 8, 10, 4, 3, 4, 6, 5, 4, 5, 9, 8, 5, 4, 4, 6, 6, 5, 4, 4, 6, 6, 5, 5, 3, 9, 5, 3, 4, 5, 4, 8, 5, 5, 7, 6, 5, 3, 4, 3, 3, 4, 5, 4, 5, 4, 4, 5, 6, 4, 5, 6, 3, 7, 10, 3, 8, 6, 7, 9, 7, 3, 10, 4, 6, 5, 7, 3, 3, 8, 3, 6, 6, 4, 7, 5, 6, 6, 6, 5, 5, 7, 6, 4, 6, 5, 7, 5, 7, 4, 4, 5, 5, 7, 3, 5, 4, 8, 3, 5, 7]	0	[0, 0, 0, 0, 0, 0, 0, 0, 0, 0, 0, 0, 0, 0, 0, 0, 0, 0, 0, 0, 0, 0, 0, 0, 0, 0, 0, 0, 0, 0, 0, 0, 0, 0, 0, 0, 0, 0, 0, 0, 0, 0, 0, 0, 0, 0, 0, 0, 0, 0, 0, 0, 0, 0, 0, 0, 0, 0, 0, 0, 0, 0, 0, 0, 0, 0, 0, 0, 0, 0, 0, 0, 0, 0, 0, 0, 0, 0, 0, 0, 0, 0, 0, 0, 0, 0, 0, 0, 0, 0, 0, 0, 0, 0, 0, 0, 0, 0, 0, 0, 0, 0, 0, 0, 0, 0, 0, 0, 0, 0, 0]
RARA--POLDIP2	17:38487648:+	17:26681611:-	84	[6, 30, 43, 45, 67, 70, 71, 75, 78, 79, 86, 88, 90, 92, 94, 101, 103, 107, 124, 127, 144, 157, 160, 161, 163, 170, 171, 174, 180, 182, 185, 195, 196, 198, 228, 238, 250, 253, 260, 274, 294, 298, 306, 326, 333, 335, 352, 368, 376, 378, 388, 391, 401, 411, 413, 417, 469, 470, 483, 484, 521, 528, 570, 573, 579, 583, 596, 628, 630, 637, 684, 693, 815, 847, 850, 851, 870, 877, 941, 956, 962, 973, 993,…	445	[6, 7, 4, 4, 5, 3, 7, 8, 5, 3, 3, 4, 7, 11, 3, 5, 6, 5, 4, 4, 5, 5, 7, 4, 6, 5, 10, 6, 8, 3, 5, 4, 7, 4, 6, 4, 6, 7, 5, 9, 3, 11, 5, 5, 8, 3, 6, 5, 3, 9, 5, 6, 6, 6, 4, 5, 4, 4, 5, 3, 4, 4, 3, 6, 5, 4, 8, 3, 3, 5, 7, 6, 6, 5, 8, 5, 4, 4, 6, 6, 3, 5, 5, 4]	0	[0, 0, 0, 0, 0, 0, 0, 0, 0, 0, 0, 0, 0, 0, 0, 0, 0, 0, 0, 0, 0, 0, 0, 0, 0, 0, 0, 0, 0, 0, 0, 0, 0, 0, 0, 0, 0, 0, 0, 0, 0, 0, 0, 0, 0, 0, 0, 0, 0, 0, 0, 0, 0, 0, 0, 0, 0, 0, 0, 0, 0, 0, 0, 0, 0, 0, 0, 0, 0, 0, 0, 0, 0, 0, 0, 0, 0, 0, 0, 0, 0, 0, 0, 0]
ADAMTS17--AKAP13	15:100533253:-	15:86265222:+	171	[7, 9, 13, 14, 17, 21, 22, 25, 26, 29, 30, 32, 34, 35, 37, 39, 40, 41, 42, 44, 45, 46, 49, 50, 54, 56, 60, 61, 64, 67, 70, 76, 81, 86, 87, 94, 96, 97, 99, 100, 106, 113, 115, 116, 124, 130, 135, 143, 145, 155, 158, 161, 162, 167, 172, 173, 174, 183, 185, 191, 194, 195, 196, 201, 203, 204, 205, 207, 211, 224, 230, 240, 242, 246, 252, 253, 257, 260, 266, 269, 272, 275, 280, 288, 294, 296, 305, 306,…	931	[7, 7, 6, 6, 4, 6, 6, 3, 7, 6, 7, 8, 6, 3, 7, 10, 7, 5, 7, 6, 6, 5, 3, 5, 7, 6, 5, 4, 6, 4, 3, 5, 6, 4, 6, 4, 4, 4, 3, 5, 9, 5, 6, 6, 4, 4, 5, 5, 6, 5, 5, 3, 4, 3, 9, 9, 5, 8, 5, 5, 3, 3, 8, 4, 4, 9, 5, 7, 9, 6, 7, 3, 6, 4, 4, 5, 5, 4, 5, 7, 3, 6, 5, 3, 12, 6, 6, 4, 6, 6, 3, 6, 7, 9, 9, 5, 7, 4, 6, 5, 4, 6, 4, 8, 8, 5, 4, 5, 3, 5, 4, 4, 4, 3, 4, 5, 3, 4, 8, 5, 4, 6, 8, 7, 3, 5, 6, 9, 6, 5, 6, 5, …	0	[0, 0, 0, 0, 0, 0, 0, 0, 0, 0, 0, 0, 0, 0, 0, 0, 0, 0, 0, 0, 0, 0, 0, 0, 0, 0, 0, 0, 0, 0, 0, 0, 0, 0, 0, 0, 0, 0, 0, 0, 0, 0, 0, 0, 0, 0, 0, 0, 0, 0, 0, 0, 0, 0, 0, 0, 0, 0, 0, 0, 0, 0, 0, 0, 0, 0, 0, 0, 0, 0, 0, 0, 0, 0, 0, 0, 0, 0, 0, 0, 0, 0, 0, 0, 0, 0, 0, 0, 0, 0, 0, 0, 0, 0, 0, 0, 0, 0, 0, 0, 0, 0, 0, 0, 0, 0, 0, 0, 0, 0, 0, 0, 0, 0, 0, 0, 0, 0, 0, 0, 0, 0, 0, 0, 0, 0, 0, 0, 0, 0, 0, 0, 0,…
PXDNL--USP8	8:52252184:-	15:50769473:+	130	[7, 11, 12, 16, 20, 22, 26, 36, 37, 41, 53, 60, 64, 74, 77, 82, 84, 87, 90, 107, 111, 113, 143, 144, 155, 157, 160, 167, 176, 187, 206, 209, 220, 230, 253, 255, 262, 265, 266, 283, 305, 306, 314, 315, 322, 323, 329, 331, 365, 369, 374, 377, 383, 395, 404, 406, 407, 414, 420, 425, 426, 432, 452, 457, 470, 471, 503, 513, 514, 517, 520, 532, 545, 549, 551, 565, 572, 584, 592, 599, 606, 616, 628, 630…	726	[7, 7, 4, 4, 3, 7, 7, 7, 4, 5, 6, 4, 6, 3, 3, 6, 6, 6, 5, 8, 7, 6, 5, 8, 8, 4, 8, 4, 4, 5, 3, 6, 5, 6, 6, 4, 4, 3, 3, 4, 3, 4, 4, 5, 3, 5, 5, 4, 6, 8, 4, 4, 9, 9, 8, 4, 11, 7, 3, 3, 5, 7, 7, 10, 3, 5, 7, 3, 7, 7, 11, 4, 5, 3, 8, 7, 9, 6, 4, 8, 4, 3, 5, 9, 3, 8, 4, 5, 5, 7, 6, 5, 3, 5, 6, 8, 3, 10, 4, 7, 5, 7, 4, 4, 5, 4, 5, 6, 7, 8, 4, 7, 5, 4, 5, 4, 6, 7, 4, 7, 8, 6, 5, 6, 5, 5, 3, 11, 6, 7]	0	[0, 0, 0, 0, 0, 0, 0, 0, 0, 0, 0, 0, 0, 0, 0, 0, 0, 0, 0, 0, 0, 0, 0, 0, 0, 0, 0, 0, 0, 0, 0, 0, 0, 0, 0, 0, 0, 0, 0, 0, 0, 0, 0, 0, 0, 0, 0, 0, 0, 0, 0, 0, 0, 0, 0, 0, 0, 0, 0, 0, 0, 0, 0, 0, 0, 0, 0, 0, 0, 0, 0, 0, 0, 0, 0, 0, 0, 0, 0, 0, 0, 0, 0, 0, 0, 0, 0, 0, 0, 0, 0, 0, 0, 0, 0, 0, 0, 0, 0, 0, 0, 0, 0, 0, 0, 0, 0, 0, 0, 0, 0, 0, 0, 0, 0, 0, 0, 0, 0, 0, 0, 0, 0, 0, 0, 0, 0, 0, 0, 0]
BAZ1B--MLXIPL	7:72903524:-	7:73030507:-	78	[7, 15, 26, 29, 36, 49, 53, 55, 57, 59, 63, 65, 84, 112, 125, 127, 128, 132, 137, 141, 144, 149, 158, 164, 174, 189, 196, 198, 202, 207, 210, 214, 217, 237, 238, 244, 264, 265, 290, 313, 336, 353, 361, 402, 404, 413, 443, 462, 466, 526, 559, 568, 588, 589, 600, 608, 609, 635, 651, 670, 691, 753, 763, 775, 795, 797, 871, 879, 881, 882, 886, 888, 898, 906, 909, 932, 936, 948]	395	[4, 5, 5, 8, 5, 9, 6, 4, 8, 4, 6, 3, 3, 4, 3, 5, 3, 6, 5, 4, 4, 3, 5, 6, 5, 5, 5, 3, 4, 3, 7, 3, 4, 5, 6, 5, 6, 5, 5, 5, 7, 4, 5, 3, 5, 3, 6, 3, 8, 3, 5, 4, 3, 9, 3, 9, 3, 5, 5, 4, 8, 3, 7, 7, 4, 8, 9, 4, 5, 7, 5, 5, 7, 5, 8, 3, 4, 5]	0	[0, 0, 0, 0, 0, 0, 0, 0, 0, 0, 0, 0, 0, 0, 0, 0, 0, 0, 0, 0, 0, 0, 0, 0, 0, 0, 0, 0, 0, 0, 0, 0, 0, 0, 0, 0, 0, 0, 0, 0, 0, 0, 0, 0, 0, 0, 0, 0, 0, 0, 0, 0, 0, 0, 0, 0, 0, 0, 0, 0, 0, 0, 0, 0, 0, 0, 0, 0, 0, 0, 0, 0, 0, 0, 0, 0, 0, 0]
CACUL1--VTI1A	10:120488807:-	10:114286846:+	71	[8, 9, 30, 31, 36, 57, 59, 63, 70, 71, 79, 97, 120, 130, 134, 135, 141, 144, 145, 156, 160, 162, 174, 184, 190, 202, 209, 212, 246, 259, 269, 289, 361, 374, 386, 388, 402, 417, 424, 444, 484, 493, 503, 526, 561, 566, 567, 574, 580, 581, 644, 708, 719, 733, 765, 795, 862, 873, 890, 901, 906, 907, 910, 911, 932, 939, 943, 948, 955, 979, 982]	379	[6, 7, 6, 4, 5, 6, 5, 5, 7, 7, 3, 6, 3, 3, 3, 3, 3, 5, 3, 4, 4, 6, 3, 8, 5, 6, 6, 4, 5, 6, 7, 8, 6, 5, 5, 7, 3, 4, 6, 4, 3, 4, 7, 6, 6, 8, 7, 6, 3, 6, 4, 5, 5, 6, 9, 3, 4, 6, 8, 5, 6, 9, 6, 3, 5, 5, 7, 4, 6, 6, 9]	0	[0, 0, 0, 0, 0, 0, 0, 0, 0, 0, 0, 0, 0, 0, 0, 0, 0, 0, 0, 0, 0, 0, 0, 0, 0, 0, 0, 0, 0, 0, 0, 0, 0, 0, 0, 0, 0, 0, 0, 0, 0, 0, 0, 0, 0, 0, 0, 0, 0, 0, 0, 0, 0, 0, 0, 0, 0, 0, 0, 0, 0, 0, 0, 0, 0, 0, 0, 0, 0, 0, 0]
PID1--MRPS6	2:230020534:-	21:35497641:+	191	[11, 14, 19, 20, 23, 26, 30, 36, 40, 45, 46, 48, 49, 50, 51, 52, 55, 57, 64, 68, 78, 81, 89, 90, 100, 103, 114, 125, 128, 138, 140, 143, 147, 151, 152, 155, 157, 160, 161, 163, 169, 170, 172, 175, 180, 182, 186, 188, 189, 191, 192, 193, 201, 204, 206, 211, 212, 216, 224, 226, 228, 237, 240, 246, 248, 250, 252, 259, 261, 265, 266, 271, 279, 280, 283, 284, 286, 287, 288, 296, 305, 306, 309, 310, 31…	1047	[6, 8, 5, 3, 8, 3, 10, 6, 8, 6, 6, 5, 3, 5, 7, 4, 5, 6, 8, 5, 3, 3, 4, 3, 7, 4, 4, 7, 5, 5, 3, 5, 3, 5, 5, 5, 5, 6, 9, 4, 5, 6, 7, 7, 5, 6, 8, 4, 3, 5, 5, 7, 4, 7, 5, 6, 4, 5, 7, 8, 4, 4, 4, 3, 7, 6, 8, 4, 5, 5, 6, 8, 4, 3, 6, 3, 6, 4, 8, 6, 6, 3, 8, 6, 7, 6, 5, 8, 3, 6, 6, 6, 4, 6, 5, 4, 4, 3, 3, 7, 4, 12, 5, 6, 5, 6, 6, 3, 7, 7, 8, 8, 6, 3, 4, 4, 6, 6, 3, 7, 8, 6, 3, 4, 11, 5, 3, 5, 3, 9, 4, 7,…	0	[0, 0, 0, 0, 0, 0, 0, 0, 0, 0, 0, 0, 0, 0, 0, 0, 0, 0, 0, 0, 0, 0, 0, 0, 0, 0, 0, 0, 0, 0, 0, 0, 0, 0, 0, 0, 0, 0, 0, 0, 0, 0, 0, 0, 0, 0, 0, 0, 0, 0, 0, 0, 0, 0, 0, 0, 0, 0, 0, 0, 0, 0, 0, 0, 0, 0, 0, 0, 0, 0, 0, 0, 0, 0, 0, 0, 0, 0, 0, 0, 0, 0, 0, 0, 0, 0, 0, 0, 0, 0, 0, 0, 0, 0, 0, 0, 0, 0, 0, 0, 0, 0, 0, 0, 0, 0, 0, 0, 0, 0, 0, 0, 0, 0, 0, 0, 0, 0, 0, 0, 0, 0, 0, 0, 0, 0, 0, 0, 0, 0, 0, 0, 0,…
SIPA1L3--ZNF527	19:38423332:+	19:37879208:+	8	[12, 184, 289, 827, 902, 956, 957, 968]	43	[6, 5, 7, 6, 4, 4, 5, 6]	0	[0, 0, 0, 0, 0, 0, 0, 0]
TMEM209--COPG2	7:129841690:-	7:130148500:-	83	[15, 33, 40, 44, 47, 51, 53, 56, 57, 64, 65, 71, 116, 125, 135, 146, 152, 158, 162, 173, 178, 180, 181, 182, 184, 192, 195, 206, 214, 222, 224, 233, 237, 239, 250, 252, 259, 263, 286, 289, 297, 301, 306, 329, 333, 334, 335, 339, 358, 401, 406, 410, 412, 414, 473, 548, 550, 562, 570, 571, 589, 607, 665, 678, 687, 709, 740, 743, 806, 831, 880, 906, 913, 916, 939, 941, 962, 974, 975, 986, 996, 997, …	469	[6, 4, 6, 9, 4, 7, 3, 4, 5, 3, 4, 5, 13, 10, 7, 5, 4, 3, 7, 9, 3, 4, 9, 3, 5, 7, 3, 4, 4, 4, 6, 6, 6, 5, 5, 5, 3, 7, 7, 6, 5, 7, 5, 6, 8, 6, 3, 7, 11, 7, 3, 5, 8, 3, 4, 7, 11, 4, 5, 11, 6, 6, 5, 5, 4, 6, 6, 7, 9, 5, 8, 3, 6, 5, 4, 4, 6, 4, 4, 7, 5, 3, 5]	0	[0, 0, 0, 0, 0, 0, 0, 0, 0, 0, 0, 0, 0, 0, 0, 0, 0, 0, 0, 0, 0, 0, 0, 0, 0, 0, 0, 0, 0, 0, 0, 0, 0, 0, 0, 0, 0, 0, 0, 0, 0, 0, 0, 0, 0, 0, 0, 0, 0, 0, 0, 0, 0, 0, 0, 0, 0, 0, 0, 0, 0, 0, 0, 0, 0, 0, 0, 0, 0, 0, 0, 0, 0, 0, 0, 0, 0, 0, 0, 0, 0, 0, 0]
RNGTT--MDN1	6:89554076:-	6:90374347:-	64	[14, 17, 40, 66, 72, 81, 84, 97, 98, 106, 132, 133, 148, 155, 161, 177, 183, 196, 201, 202, 225, 235, 248, 261, 267, 288, 306, 312, 334, 336, 346, 376, 414, 418, 430, 451, 489, 566, 573, 580, 583, 595, 604, 615, 702, 710, 717, 759, 847, 871, 872, 876, 879, 900, 903, 910, 917, 923, 957, 961, 973, 987, 988, 991]	387	[3, 4, 4, 8, 5, 7, 3, 3, 5, 6, 4, 4, 3, 5, 8, 10, 7, 9, 7, 4, 5, 5, 6, 10, 5, 4, 8, 6, 6, 4, 7, 6, 7, 9, 9, 4, 10, 4, 7, 8, 4, 12, 7, 4, 8, 7, 6, 7, 6, 4, 4, 4, 6, 9, 5, 9, 4, 6, 9, 5, 8, 4, 5, 5]	0	[0, 0, 0, 0, 0, 0, 0, 0, 0, 0, 0, 0, 0, 0, 0, 0, 0, 0, 0, 0, 0, 0, 0, 0, 0, 0, 0, 0, 0, 0, 0, 0, 0, 0, 0, 0, 0, 0, 0, 0, 0, 0, 0, 0, 0, 0, 0, 0, 0, 0, 0, 0, 0, 0, 0, 0, 0, 0, 0, 0, 0, 0, 0, 0]
PDE7A--ADHFE1	8:66753606:-	8:67380504:+	58	[20, 32, 33, 40, 53, 58, 59, 61, 68, 83, 85, 151, 174, 179, 180, 189, 192, 196, 214, 226, 235, 240, 242, 285, 286, 291, 297, 309, 324, 332, 343, 402, 405, 436, 540, 623, 661, 678, 685, 701, 718, 730, 735, 757, 777, 786, 796, 801, 834, 838, 844, 890, 897, 902, 915, 944, 952, 965]	338	[7, 4, 8, 3, 9, 5, 5, 4, 5, 3, 9, 3, 7, 6, 5, 4, 4, 6, 5, 6, 7, 8, 6, 3, 5, 8, 3, 8, 5, 7, 3, 6, 5, 4, 8, 4, 8, 5, 8, 6, 10, 6, 4, 3, 7, 3, 12, 5, 8, 8, 4, 8, 9, 4, 3, 7, 7, 5]	0	[0, 0, 0, 0, 0, 0, 0, 0, 0, 0, 0, 0, 0, 0, 0, 0, 0, 0, 0, 0, 0, 0, 0, 0, 0, 0, 0, 0, 0, 0, 0, 0, 0, 0, 0, 0, 0, 0, 0, 0, 0, 0, 0, 0, 0, 0, 0, 0, 0, 0, 0, 0, 0, 0, 0, 0, 0, 0]
PLCB1--WDFY3-AS2	20:8131018:+	4:85925383:+	13	[20, 131, 204, 275, 573, 591, 648, 684, 725, 751, 792, 821, 838]	72	[4, 4, 6, 5, 5, 9, 7, 3, 3, 5, 8, 7, 6]	0	[0, 0, 0, 0, 0, 0, 0, 0, 0, 0, 0, 0, 0]
ZDHHC13--MGAT4C	11:19174231:+	12:86405680:-	32	[21, 42, 71, 74, 77, 83, 84, 93, 116, 151, 161, 200, 222, 246, 267, 280, 293, 309, 422, 469, 470, 548, 565, 693, 879, 888, 912, 956, 970, 973, 980, 994]	172	[3, 6, 6, 8, 4, 3, 8, 6, 3, 9, 3, 4, 6, 5, 4, 5, 8, 4, 7, 4, 5, 5, 7, 5, 5, 5, 6, 8, 5, 5, 4, 6]	0	[0, 0, 0, 0, 0, 0, 0, 0, 0, 0, 0, 0, 0, 0, 0, 0, 0, 0, 0, 0, 0, 0, 0, 0, 0, 0, 0, 0, 0, 0, 0, 0]
BMPR2--CYP20A1	2:203242273:+	2:204131237:+	68	[21, 52, 64, 67, 79, 83, 101, 103, 107, 113, 127, 161, 177, 184, 188, 189, 196, 197, 214, 248, 266, 289, 298, 306, 316, 317, 326, 332, 353, 361, 364, 373, 390, 417, 419, 429, 464, 467, 469, 505, 569, 573, 587, 595, 603, 608, 615, 621, 659, 693, 719, 740, 752, 872, 876, 878, 880, 886, 894, 950, 952, 962, 966, 970, 977, 985, 986, 994]	403	[6, 9, 7, 7, 3, 4, 3, 6, 5, 3, 3, 5, 5, 12, 6, 3, 8, 7, 9, 3, 6, 6, 6, 5, 6, 10, 6, 9, 5, 5, 5, 5, 9, 9, 8, 8, 4, 4, 7, 3, 6, 4, 9, 7, 4, 6, 6, 3, 6, 4, 11, 6, 4, 5, 3, 7, 9, 3, 6, 4, 10, 8, 10, 5, 3, 4, 4, 6]	0	[0, 0, 0, 0, 0, 0, 0, 0, 0, 0, 0, 0, 0, 0, 0, 0, 0, 0, 0, 0, 0, 0, 0, 0, 0, 0, 0, 0, 0, 0, 0, 0, 0, 0, 0, 0, 0, 0, 0, 0, 0, 0, 0, 0, 0, 0, 0, 0, 0, 0, 0, 0, 0, 0, 0, 0, 0, 0, 0, 0, 0, 0, 0, 0, 0, 0, 0, 0]
TCF12--NCOA3	15:57213296:+	20:46211927:+	32	[33, 109, 140, 159, 164, 176, 198, 210, 239, 295, 343, 353, 371, 410, 502, 573, 585, 598, 608, 628, 637, 715, 744, 747, 800, 918, 920, 921, 931, 959, 982, 986]	144	[3, 7, 4, 4, 3, 6, 5, 3, 7, 3, 3, 3, 7, 5, 5, 4, 3, 3, 4, 5, 6, 8, 3, 3, 4, 3, 4, 5, 5, 5, 5, 6]	0	[0, 0, 0, 0, 0, 0, 0, 0, 0, 0, 0, 0, 0, 0, 0, 0, 0, 0, 0, 0, 0, 0, 0, 0, 0, 0, 0, 0, 0, 0, 0, 0]
TRIP12--SLC16A14	2:230723488:-	2:230902247:-	25	[28, 64, 182, 183, 195, 286, 293, 415, 418, 464, 516, 528, 560, 571, 597, 610, 700, 717, 788, 815, 859, 871, 900, 910, 973]	141	[7, 3, 5, 5, 6, 3, 4, 8, 3, 6, 6, 5, 4, 7, 6, 3, 4, 6, 8, 11, 7, 6, 3, 10, 5]	0	[0, 0, 0, 0, 0, 0, 0, 0, 0, 0, 0, 0, 0, 0, 0, 0, 0, 0, 0, 0, 0, 0, 0, 0, 0]
CD302--ALPL	2:160634449:-	1:21880471:+	61	[105, 110, 114, 116, 120, 147, 157, 181, 213, 215, 262, 275, 279, 285, 299, 301, 364, 403, 423, 425, 434, 449, 456, 462, 464, 466, 473, 475, 483, 494, 502, 515, 517, 526, 539, 696, 701, 702, 716, 720, 723, 726, 731, 737, 739, 743, 747, 749, 755, 761, 769, 771, 788, 807, 810, 826, 830, 843, 868, 879, 984]	340	[4, 8, 4, 8, 9, 3, 3, 3, 3, 5, 7, 9, 4, 3, 7, 6, 5, 3, 5, 4, 3, 8, 5, 6, 8, 10, 4, 6, 6, 7, 3, 5, 6, 7, 4, 6, 6, 11, 3, 3, 7, 6, 5, 8, 6, 5, 4, 4, 3, 3, 7, 4, 5, 5, 9, 10, 7, 3, 9, 6, 4]	0	[0, 0, 0, 0, 0, 0, 0, 0, 0, 0, 0, 0, 0, 0, 0, 0, 0, 0, 0, 0, 0, 0, 0, 0, 0, 0, 0, 0, 0, 0, 0, 0, 0, 0, 0, 0, 0, 0, 0, 0, 0, 0, 0, 0, 0, 0, 0, 0, 0, 0, 0, 0, 0, 0, 0, 0, 0, 0, 0, 0, 0]
NPHP4--FGGY	1:5993207:-	1:59787208:+	11	[37, 100, 126, 152, 255, 382, 535, 660, 746, 806, 886]	56	[5, 3, 4, 4, 9, 5, 3, 4, 5, 8, 6]	0	[0, 0, 0, 0, 0, 0, 0, 0, 0, 0, 0]
VPS33A--C12ORF50	12:122716876:-	12:88383148:-	2	[101, 738]	37	[20, 17]	0	[0, 0]
PPM1H--SLC35E3	12:63182006:-	12:69187068:+	9	[136, 140, 345, 431, 440, 589, 716, 799, 979]	45	[3, 3, 7, 5, 4, 6, 3, 9, 5]	0	[0, 0, 0, 0, 0, 0, 0, 0, 0]
OBSCN--NLRP3	1:228412435:+	1:247607274:+	12	[198, 232, 254, 423, 454, 523, 540, 703, 756, 786, 805, 854]	70	[8, 6, 7, 7, 9, 5, 4, 3, 6, 6, 5, 4]	0	[0, 0, 0, 0, 0, 0, 0, 0, 0, 0, 0, 0]
MICAL2--NELL1	11:12183966:+	11:21392399:+	8	[198, 408, 415, 486, 607, 722, 725, 787]	44	[3, 4, 4, 7, 5, 7, 6, 8]	0	[0, 0, 0, 0, 0, 0, 0, 0]
CUX1--THSD7A	7:101713697:+	7:11676588:-	4	[307, 464, 467, 732]	20	[4, 5, 8, 3]	0	[0, 0, 0, 0]
SCRT1--FADS3	8:145554369:-	11:61658869:-	142	[1, 7, 10, 11, 15, 26, 47, 48, 53, 57, 71, 73, 74, 87, 88, 89, 90, 93, 97, 107, 108, 112, 115, 129, 137, 140, 163, 171, 176, 181, 189, 223, 224, 227, 253, 255, 257, 259, 267, 293, 304, 309, 310, 317, 321, 323, 324, 334, 340, 342, 344, 352, 357, 369, 380, 390, 391, 393, 400, 426, 433, 443, 451, 462, 465, 466, 481, 484, 487, 495, 515, 516, 522, 531, 546, 562, 573, 575, 578, 579, 585, 591, 593, 600,…	455	[2, 2, 2, 3, 2, 4, 2, 2, 2, 3, 2, 2, 5, 2, 6, 2, 3, 2, 4, 3, 3, 3, 4, 2, 3, 2, 2, 5, 5, 3, 4, 2, 2, 2, 3, 2, 2, 3, 2, 3, 5, 3, 4, 2, 2, 3, 4, 5, 2, 2, 3, 2, 2, 6, 4, 2, 3, 4, 3, 2, 8, 2, 11, 2, 2, 5, 2, 2, 2, 2, 4, 4, 2, 2, 2, 3, 5, 3, 3, 3, 2, 8, 2, 2, 4, 2, 2, 2, 3, 2, 2, 5, 4, 4, 2, 7, 3, 2, 2, 2, 2, 4, 2, 2, 3, 2, 6, 2, 5, 2, 9, 2, 3, 2, 3, 3, 3, 2, 2, 2, 2, 2, 4, 4, 3, 4, 3, 8, 4, 10, 4, 2, …	0	[0, 0, 0, 0, 0, 0, 0, 0, 0, 0, 0, 0, 0, 0, 0, 0, 0, 0, 0, 0, 0, 0, 0, 0, 0, 0, 0, 0, 0, 0, 0, 0, 0, 0, 0, 0, 0, 0, 0, 0, 0, 0, 0, 0, 0, 0, 0, 0, 0, 0, 0, 0, 0, 0, 0, 0, 0, 0, 0, 0, 0, 0, 0, 0, 0, 0, 0, 0, 0, 0, 0, 0, 0, 0, 0, 0, 0, 0, 0, 0, 0, 0, 0, 0, 0, 0, 0, 0, 0, 0, 0, 0, 0, 0, 0, 0, 0, 0, 0, 0, 0, 0, 0, 0, 0, 0, 0, 0, 0, 0, 0, 0, 0, 0, 0, 0, 0, 0, 0, 0, 0, 0, 0, 0, 0, 0, 0, 0, 0, 0, 0, 0, 0,…
CCDC65--KLHL3	12:49315185:+	5:137028355:-	145	[1, 4, 14, 26, 28, 31, 35, 41, 42, 54, 59, 61, 68, 75, 83, 86, 95, 100, 101, 106, 112, 129, 142, 153, 154, 158, 159, 168, 169, 172, 174, 181, 196, 200, 202, 207, 220, 222, 224, 229, 232, 237, 243, 245, 258, 259, 262, 264, 268, 283, 295, 296, 297, 298, 302, 305, 307, 312, 319, 321, 328, 331, 338, 353, 354, 362, 368, 370, 374, 380, 381, 385, 391, 394, 395, 396, 400, 409, 411, 443, 449, 452, 458, 47…	412	[2, 2, 3, 2, 2, 2, 2, 2, 2, 2, 4, 4, 2, 3, 3, 2, 4, 2, 2, 2, 2, 2, 2, 3, 3, 4, 3, 2, 2, 2, 2, 2, 2, 2, 3, 3, 2, 2, 4, 2, 3, 2, 2, 4, 3, 5, 2, 3, 2, 4, 4, 3, 2, 3, 3, 2, 4, 5, 4, 2, 2, 2, 9, 3, 2, 3, 2, 2, 2, 2, 2, 2, 2, 2, 3, 2, 4, 4, 4, 2, 2, 2, 2, 3, 2, 3, 6, 2, 3, 2, 2, 2, 2, 2, 6, 2, 2, 2, 4, 3, 4, 4, 3, 2, 2, 2, 8, 3, 3, 4, 2, 12, 2, 2, 3, 2, 3, 6, 2, 3, 5, 3, 3, 3, 2, 2, 2, 2, 4, 6, 3, 2, 3…	0	[0, 0, 0, 0, 0, 0, 0, 0, 0, 0, 0, 0, 0, 0, 0, 0, 0, 0, 0, 0, 0, 0, 0, 0, 0, 0, 0, 0, 0, 0, 0, 0, 0, 0, 0, 0, 0, 0, 0, 0, 0, 0, 0, 0, 0, 0, 0, 0, 0, 0, 0, 0, 0, 0, 0, 0, 0, 0, 0, 0, 0, 0, 0, 0, 0, 0, 0, 0, 0, 0, 0, 0, 0, 0, 0, 0, 0, 0, 0, 0, 0, 0, 0, 0, 0, 0, 0, 0, 0, 0, 0, 0, 0, 0, 0, 0, 0, 0, 0, 0, 0, 0, 0, 0, 0, 0, 0, 0, 0, 0, 0, 0, 0, 0, 0, 0, 0, 0, 0, 0, 0, 0, 0, 0, 0, 0, 0, 0, 0, 0, 0, 0, 0,…
GTF2A1--SP140	14:81646564:-	2:231090470:+	105	[2, 14, 18, 31, 33, 47, 57, 68, 72, 76, 79, 84, 93, 95, 99, 122, 126, 158, 159, 165, 180, 185, 188, 192, 200, 207, 214, 218, 224, 244, 245, 255, 259, 260, 269, 282, 289, 304, 306, 341, 351, 355, 360, 363, 370, 390, 399, 420, 428, 435, 439, 440, 441, 444, 449, 457, 466, 491, 493, 506, 531, 532, 552, 578, 589, 597, 635, 637, 645, 655, 670, 683, 691, 702, 703, 726, 740, 742, 751, 761, 764, 775, 834,…	277	[2, 2, 2, 4, 2, 2, 2, 3, 4, 4, 3, 3, 2, 2, 2, 2, 2, 3, 3, 2, 2, 2, 2, 2, 3, 4, 3, 2, 3, 2, 2, 4, 2, 2, 2, 2, 2, 5, 2, 2, 4, 2, 2, 2, 4, 5, 2, 2, 2, 3, 4, 2, 2, 2, 4, 2, 2, 3, 2, 2, 3, 4, 7, 2, 3, 2, 4, 2, 2, 2, 3, 3, 8, 2, 2, 2, 4, 2, 3, 2, 3, 2, 2, 2, 2, 2, 3, 2, 2, 2, 2, 2, 3, 2, 2, 2, 5, 2, 2, 2, 2, 4, 2, 4, 3]	0	[0, 0, 0, 0, 0, 0, 0, 0, 0, 0, 0, 0, 0, 0, 0, 0, 0, 0, 0, 0, 0, 0, 0, 0, 0, 0, 0, 0, 0, 0, 0, 0, 0, 0, 0, 0, 0, 0, 0, 0, 0, 0, 0, 0, 0, 0, 0, 0, 0, 0, 0, 0, 0, 0, 0, 0, 0, 0, 0, 0, 0, 0, 0, 0, 0, 0, 0, 0, 0, 0, 0, 0, 0, 0, 0, 0, 0, 0, 0, 0, 0, 0, 0, 0, 0, 0, 0, 0, 0, 0, 0, 0, 0, 0, 0, 0, 0, 0, 0, 0, 0, 0, 0, 0, 0]
FAM98A--KRT86	2:33809983:-	12:52695674:+	120	[2, 3, 6, 8, 22, 27, 28, 57, 61, 72, 75, 76, 79, 86, 95, 100, 103, 105, 114, 136, 138, 173, 180, 184, 187, 188, 189, 192, 195, 201, 207, 215, 221, 222, 230, 236, 260, 267, 273, 292, 293, 295, 306, 322, 329, 355, 363, 364, 365, 417, 422, 443, 445, 451, 476, 486, 518, 521, 524, 566, 617, 621, 625, 628, 645, 652, 667, 668, 669, 674, 680, 687, 693, 695, 701, 703, 707, 713, 726, 732, 747, 749, 760, 76…	327	[4, 3, 3, 4, 5, 4, 3, 3, 2, 7, 3, 2, 2, 2, 3, 3, 4, 2, 6, 2, 4, 3, 2, 3, 3, 3, 2, 2, 2, 2, 2, 2, 2, 2, 3, 3, 2, 2, 5, 4, 3, 2, 2, 2, 3, 3, 3, 2, 4, 2, 2, 3, 7, 2, 2, 3, 4, 2, 2, 2, 2, 2, 2, 3, 3, 2, 2, 4, 2, 3, 2, 4, 2, 2, 3, 2, 2, 2, 2, 5, 2, 4, 2, 2, 3, 2, 3, 2, 2, 5, 3, 3, 2, 2, 2, 2, 4, 2, 2, 3, 2, 2, 2, 2, 2, 2, 2, 2, 4, 2, 4, 2, 2, 2, 3, 2, 4, 2, 2, 4]	0	[0, 0, 0, 0, 0, 0, 0, 0, 0, 0, 0, 0, 0, 0, 0, 0, 0, 0, 0, 0, 0, 0, 0, 0, 0, 0, 0, 0, 0, 0, 0, 0, 0, 0, 0, 0, 0, 0, 0, 0, 0, 0, 0, 0, 0, 0, 0, 0, 0, 0, 0, 0, 0, 0, 0, 0, 0, 0, 0, 0, 0, 0, 0, 0, 0, 0, 0, 0, 0, 0, 0, 0, 0, 0, 0, 0, 0, 0, 0, 0, 0, 0, 0, 0, 0, 0, 0, 0, 0, 0, 0, 0, 0, 0, 0, 0, 0, 0, 0, 0, 0, 0, 0, 0, 0, 0, 0, 0, 0, 0, 0, 0, 0, 0, 0, 0, 0, 0, 0, 0]
GSG1--SIRT1	12:13236508:-	10:69644439:+	164	[2, 4, 5, 6, 9, 11, 15, 17, 34, 35, 39, 40, 54, 59, 60, 61, 62, 70, 72, 74, 75, 81, 99, 105, 106, 107, 108, 111, 122, 125, 127, 132, 136, 143, 150, 163, 182, 186, 209, 211, 249, 258, 274, 277, 302, 305, 312, 332, 339, 343, 348, 349, 355, 363, 369, 373, 383, 384, 389, 397, 398, 406, 407, 410, 415, 419, 422, 429, 437, 440, 448, 449, 453, 454, 460, 464, 467, 492, 496, 499, 504, 510, 540, 546, 551, 5…	514	[3, 5, 3, 2, 3, 3, 4, 9, 2, 4, 3, 3, 8, 2, 2, 2, 3, 2, 4, 2, 4, 4, 5, 2, 5, 2, 3, 2, 3, 2, 2, 2, 3, 3, 2, 3, 2, 8, 2, 2, 3, 4, 2, 2, 2, 4, 2, 5, 4, 2, 2, 2, 10, 5, 9, 2, 5, 5, 2, 2, 2, 3, 2, 2, 7, 2, 2, 8, 2, 4, 2, 2, 2, 2, 5, 3, 3, 2, 2, 2, 3, 3, 2, 3, 2, 2, 3, 2, 2, 2, 2, 3, 2, 2, 2, 3, 2, 3, 2, 4, 2, 4, 3, 2, 2, 2, 2, 3, 2, 15, 2, 2, 3, 4, 3, 3, 3, 2, 2, 2, 5, 2, 2, 2, 3, 2, 2, 4, 4, 2, 2, 3, …	0	[0, 0, 0, 0, 0, 0, 0, 0, 0, 0, 0, 0, 0, 0, 0, 0, 0, 0, 0, 0, 0, 0, 0, 0, 0, 0, 0, 0, 0, 0, 0, 0, 0, 0, 0, 0, 0, 0, 0, 0, 0, 0, 0, 0, 0, 0, 0, 0, 0, 0, 0, 0, 0, 0, 0, 0, 0, 0, 0, 0, 0, 0, 0, 0, 0, 0, 0, 0, 0, 0, 0, 0, 0, 0, 0, 0, 0, 0, 0, 0, 0, 0, 0, 0, 0, 0, 0, 0, 0, 0, 0, 0, 0, 0, 0, 0, 0, 0, 0, 0, 0, 0, 0, 0, 0, 0, 0, 0, 0, 0, 0, 0, 0, 0, 0, 0, 0, 0, 0, 0, 0, 0, 0, 0, 0, 0, 0, 0, 0, 0, 0, 0, 0,…
ATG4B--SUMF2	2:242599000:+	7:56131966:+	110	[2, 3, 4, 6, 20, 23, 45, 59, 63, 66, 74, 78, 79, 90, 91, 116, 118, 124, 128, 135, 146, 155, 168, 177, 179, 184, 189, 199, 202, 222, 272, 273, 274, 286, 298, 306, 320, 322, 326, 327, 331, 340, 347, 364, 377, 389, 400, 406, 412, 419, 424, 437, 441, 443, 447, 452, 467, 472, 482, 490, 534, 538, 542, 548, 564, 574, 582, 583, 586, 616, 617, 630, 637, 638, 639, 641, 656, 659, 676, 678, 684, 688, 700, 70…	294	[2, 2, 2, 2, 2, 2, 2, 3, 3, 4, 2, 4, 2, 3, 2, 4, 3, 2, 3, 2, 4, 4, 2, 2, 3, 2, 2, 5, 3, 3, 2, 2, 2, 2, 2, 3, 3, 2, 3, 2, 3, 2, 3, 2, 3, 8, 2, 2, 2, 2, 2, 2, 2, 2, 3, 4, 3, 3, 2, 2, 2, 4, 2, 6, 2, 3, 5, 2, 5, 3, 2, 3, 2, 2, 2, 3, 2, 2, 2, 3, 3, 3, 2, 4, 3, 2, 2, 2, 2, 2, 2, 5, 2, 2, 2, 2, 2, 3, 2, 2, 3, 7, 2, 3, 2, 2, 2, 2, 5, 2]	0	[0, 0, 0, 0, 0, 0, 0, 0, 0, 0, 0, 0, 0, 0, 0, 0, 0, 0, 0, 0, 0, 0, 0, 0, 0, 0, 0, 0, 0, 0, 0, 0, 0, 0, 0, 0, 0, 0, 0, 0, 0, 0, 0, 0, 0, 0, 0, 0, 0, 0, 0, 0, 0, 0, 0, 0, 0, 0, 0, 0, 0, 0, 0, 0, 0, 0, 0, 0, 0, 0, 0, 0, 0, 0, 0, 0, 0, 0, 0, 0, 0, 0, 0, 0, 0, 0, 0, 0, 0, 0, 0, 0, 0, 0, 0, 0, 0, 0, 0, 0, 0, 0, 0, 0, 0, 0, 0, 0, 0, 0]
LSP1--ABHD16A	11:1908086:+	6:31671099:-	140	[2, 24, 31, 35, 40, 61, 66, 71, 81, 100, 106, 107, 116, 123, 128, 139, 146, 160, 171, 175, 176, 190, 202, 215, 216, 219, 220, 225, 243, 245, 251, 254, 265, 267, 272, 278, 283, 292, 299, 312, 325, 335, 340, 347, 348, 357, 358, 359, 360, 379, 403, 405, 410, 412, 413, 426, 428, 430, 449, 450, 451, 464, 475, 478, 484, 510, 514, 521, 531, 538, 544, 558, 566, 572, 586, 589, 591, 598, 601, 617, 618, 630…	375	[2, 5, 2, 4, 3, 4, 2, 2, 3, 2, 2, 2, 4, 2, 2, 2, 3, 3, 2, 9, 2, 2, 2, 2, 3, 3, 2, 2, 3, 2, 2, 3, 3, 3, 2, 2, 2, 2, 2, 4, 2, 3, 2, 2, 2, 3, 2, 2, 3, 2, 6, 3, 4, 2, 7, 4, 2, 2, 2, 3, 2, 2, 3, 2, 3, 3, 3, 3, 4, 4, 2, 2, 3, 2, 2, 3, 2, 4, 2, 4, 3, 2, 3, 2, 2, 2, 2, 2, 2, 3, 2, 2, 2, 3, 2, 2, 3, 2, 2, 2, 3, 3, 4, 5, 2, 2, 2, 2, 2, 5, 5, 2, 6, 2, 7, 2, 2, 2, 2, 2, 2, 2, 3, 2, 2, 2, 2, 2, 3, 6, 2, 2, 2,…	0	[0, 0, 0, 0, 0, 0, 0, 0, 0, 0, 0, 0, 0, 0, 0, 0, 0, 0, 0, 0, 0, 0, 0, 0, 0, 0, 0, 0, 0, 0, 0, 0, 0, 0, 0, 0, 0, 0, 0, 0, 0, 0, 0, 0, 0, 0, 0, 0, 0, 0, 0, 0, 0, 0, 0, 0, 0, 0, 0, 0, 0, 0, 0, 0, 0, 0, 0, 0, 0, 0, 0, 0, 0, 0, 0, 0, 0, 0, 0, 0, 0, 0, 0, 0, 0, 0, 0, 0, 0, 0, 0, 0, 0, 0, 0, 0, 0, 0, 0, 0, 0, 0, 0, 0, 0, 0, 0, 0, 0, 0, 0, 0, 0, 0, 0, 0, 0, 0, 0, 0, 0, 0, 0, 0, 0, 0, 0, 0, 0, 0, 0, 0, 0,…
TSR1--NKRF	17:2225818:-	X:118739840:-	198	[3, 7, 17, 18, 19, 26, 28, 29, 41, 53, 56, 59, 60, 70, 72, 76, 80, 81, 85, 90, 107, 109, 115, 119, 124, 125, 134, 137, 140, 143, 144, 152, 153, 157, 158, 163, 167, 169, 172, 173, 174, 175, 182, 183, 184, 188, 189, 193, 199, 201, 209, 211, 214, 223, 225, 228, 229, 232, 238, 239, 244, 261, 270, 271, 279, 280, 288, 297, 299, 310, 316, 325, 326, 329, 337, 339, 347, 350, 352, 356, 357, 371, 374, 377, …	566	[3, 5, 3, 2, 3, 3, 6, 3, 3, 4, 2, 4, 2, 2, 3, 2, 2, 2, 4, 2, 7, 4, 3, 2, 2, 2, 3, 2, 3, 5, 6, 2, 2, 2, 2, 2, 3, 3, 4, 2, 5, 3, 2, 4, 2, 2, 3, 3, 3, 2, 4, 4, 3, 2, 2, 2, 2, 2, 2, 4, 2, 4, 2, 3, 3, 4, 2, 3, 2, 3, 2, 2, 2, 3, 2, 5, 4, 3, 2, 2, 3, 8, 6, 3, 2, 2, 2, 2, 6, 2, 2, 4, 2, 3, 2, 2, 2, 2, 9, 2, 4, 4, 3, 2, 4, 3, 3, 2, 2, 3, 3, 2, 3, 2, 2, 2, 5, 2, 2, 3, 3, 2, 2, 2, 2, 4, 2, 5, 2, 2, 2, 3, 2,…	0	[0, 0, 0, 0, 0, 0, 0, 0, 0, 0, 0, 0, 0, 0, 0, 0, 0, 0, 0, 0, 0, 0, 0, 0, 0, 0, 0, 0, 0, 0, 0, 0, 0, 0, 0, 0, 0, 0, 0, 0, 0, 0, 0, 0, 0, 0, 0, 0, 0, 0, 0, 0, 0, 0, 0, 0, 0, 0, 0, 0, 0, 0, 0, 0, 0, 0, 0, 0, 0, 0, 0, 0, 0, 0, 0, 0, 0, 0, 0, 0, 0, 0, 0, 0, 0, 0, 0, 0, 0, 0, 0, 0, 0, 0, 0, 0, 0, 0, 0, 0, 0, 0, 0, 0, 0, 0, 0, 0, 0, 0, 0, 0, 0, 0, 0, 0, 0, 0, 0, 0, 0, 0, 0, 0, 0, 0, 0, 0, 0, 0, 0, 0, 0,…
PPP5C--STAU2	19:46893891:+	8:74659148:-	93	[3, 16, 72, 75, 80, 93, 111, 132, 174, 176, 181, 191, 195, 203, 209, 214, 223, 233, 238, 261, 262, 298, 306, 314, 318, 322, 327, 347, 352, 354, 360, 369, 380, 408, 410, 412, 419, 433, 435, 436, 438, 463, 496, 505, 507, 510, 542, 543, 562, 571, 582, 607, 612, 615, 634, 647, 648, 652, 661, 668, 677, 694, 696, 698, 706, 718, 721, 740, 760, 762, 764, 800, 804, 819, 822, 827, 853, 859, 874, 877, 880, …	246	[2, 3, 2, 2, 3, 2, 5, 2, 2, 3, 2, 3, 3, 2, 2, 2, 2, 5, 3, 3, 2, 3, 2, 2, 2, 2, 2, 3, 2, 2, 4, 2, 2, 2, 2, 4, 2, 2, 2, 4, 3, 2, 2, 2, 2, 2, 3, 2, 2, 2, 2, 2, 2, 2, 4, 3, 5, 2, 3, 3, 4, 2, 2, 2, 3, 13, 2, 2, 3, 3, 2, 4, 2, 2, 2, 2, 2, 3, 2, 2, 2, 3, 2, 2, 2, 6, 5, 2, 2, 2, 4, 2, 2]	0	[0, 0, 0, 0, 0, 0, 0, 0, 0, 0, 0, 0, 0, 0, 0, 0, 0, 0, 0, 0, 0, 0, 0, 0, 0, 0, 0, 0, 0, 0, 0, 0, 0, 0, 0, 0, 0, 0, 0, 0, 0, 0, 0, 0, 0, 0, 0, 0, 0, 0, 0, 0, 0, 0, 0, 0, 0, 0, 0, 0, 0, 0, 0, 0, 0, 0, 0, 0, 0, 0, 0, 0, 0, 0, 0, 0, 0, 0, 0, 0, 0, 0, 0, 0, 0, 0, 0, 0, 0, 0, 0, 0, 0]
CFB--MUC5B	6:31919830:+	11:1244346:+	253	[3, 4, 10, 15, 16, 19, 20, 21, 26, 29, 30, 39, 48, 56, 57, 58, 59, 60, 69, 77, 80, 82, 84, 86, 89, 90, 99, 101, 106, 107, 112, 113, 116, 121, 123, 130, 135, 148, 160, 161, 162, 172, 181, 184, 185, 192, 195, 196, 199, 201, 202, 206, 208, 213, 215, 216, 217, 219, 225, 231, 233, 236, 238, 239, 240, 242, 243, 246, 252, 255, 259, 262, 276, 284, 287, 289, 298, 299, 307, 312, 318, 336, 337, 338, 340, 34…	811	[3, 4, 2, 6, 2, 6, 3, 3, 3, 2, 3, 6, 3, 2, 4, 2, 3, 2, 4, 3, 2, 2, 3, 2, 4, 2, 4, 4, 2, 6, 2, 2, 2, 6, 4, 7, 5, 2, 2, 8, 4, 4, 10, 4, 3, 2, 8, 2, 4, 2, 3, 2, 3, 5, 2, 4, 3, 2, 5, 3, 2, 2, 2, 2, 2, 2, 3, 4, 5, 2, 2, 2, 5, 2, 2, 6, 2, 2, 2, 3, 4, 2, 2, 3, 5, 2, 3, 2, 2, 2, 2, 2, 3, 2, 2, 4, 6, 3, 6, 5, 2, 6, 2, 2, 2, 3, 3, 2, 4, 2, 4, 3, 8, 7, 3, 2, 2, 6, 3, 2, 5, 2, 2, 6, 3, 2, 3, 5, 3, 4, 7, 2, 6…	0	[0, 0, 0, 0, 0, 0, 0, 0, 0, 0, 0, 0, 0, 0, 0, 0, 0, 0, 0, 0, 0, 0, 0, 0, 0, 0, 0, 0, 0, 0, 0, 0, 0, 0, 0, 0, 0, 0, 0, 0, 0, 0, 0, 0, 0, 0, 0, 0, 0, 0, 0, 0, 0, 0, 0, 0, 0, 0, 0, 0, 0, 0, 0, 0, 0, 0, 0, 0, 0, 0, 0, 0, 0, 0, 0, 0, 0, 0, 0, 0, 0, 0, 0, 0, 0, 0, 0, 0, 0, 0, 0, 0, 0, 0, 0, 0, 0, 0, 0, 0, 0, 0, 0, 0, 0, 0, 0, 0, 0, 0, 0, 0, 0, 0, 0, 0, 0, 0, 0, 0, 0, 0, 0, 0, 0, 0, 0, 0, 0, 0, 0, 0, 0,…
ZNF570--CD151	19:37976197:+	11:832969:+	33	[3, 29, 66, 69, 71, 100, 240, 303, 351, 383, 434, 470, 477, 485, 516, 544, 561, 568, 592, 626, 629, 649, 658, 779, 834, 841, 854, 866, 895, 900, 923, 940, 959]	84	[3, 8, 2, 2, 3, 2, 2, 2, 2, 2, 2, 6, 2, 2, 3, 2, 2, 3, 2, 2, 2, 3, 2, 2, 3, 2, 2, 3, 2, 3, 2, 2, 2]	0	[0, 0, 0, 0, 0, 0, 0, 0, 0, 0, 0, 0, 0, 0, 0, 0, 0, 0, 0, 0, 0, 0, 0, 0, 0, 0, 0, 0, 0, 0, 0, 0, 0]
ECI1--IMPDH1	16:2290058:-	7:128045988:-	39	[3, 35, 51, 70, 82, 194, 197, 221, 225, 234, 266, 300, 353, 361, 376, 387, 411, 429, 492, 516, 576, 600, 616, 672, 690, 691, 696, 709, 738, 745, 761, 767, 788, 818, 839, 847, 854, 872, 994]	91	[2, 2, 3, 3, 3, 2, 2, 3, 2, 4, 2, 2, 2, 2, 2, 2, 2, 3, 2, 5, 2, 2, 4, 2, 2, 2, 2, 3, 2, 2, 2, 2, 2, 2, 2, 2, 2, 2, 2]	0	[0, 0, 0, 0, 0, 0, 0, 0, 0, 0, 0, 0, 0, 0, 0, 0, 0, 0, 0, 0, 0, 0, 0, 0, 0, 0, 0, 0, 0, 0, 0, 0, 0, 0, 0, 0, 0, 0, 0]
SUGT1--ADGRE5	13:53264045:+	19:14515195:+	27	[3, 64, 73, 112, 127, 142, 151, 163, 167, 181, 270, 271, 364, 368, 370, 394, 402, 426, 461, 652, 782, 789, 840, 845, 859, 872, 928]	67	[2, 3, 3, 3, 2, 2, 2, 3, 2, 2, 2, 3, 2, 5, 3, 2, 3, 2, 2, 3, 2, 2, 2, 3, 2, 3, 2]	0	[0, 0, 0, 0, 0, 0, 0, 0, 0, 0, 0, 0, 0, 0, 0, 0, 0, 0, 0, 0, 0, 0, 0, 0, 0, 0, 0]
BCOR--ABHD17A	X:39922274:-	19:1885498:-	31	[3, 56, 83, 150, 209, 239, 248, 253, 259, 283, 288, 314, 334, 356, 383, 443, 451, 472, 547, 610, 650, 652, 669, 724, 772, 839, 848, 885, 893, 969, 990]	71	[2, 2, 3, 2, 3, 2, 2, 4, 2, 2, 2, 2, 2, 4, 2, 2, 5, 2, 2, 2, 2, 2, 2, 2, 2, 2, 2, 2, 2, 2, 2]	0	[0, 0, 0, 0, 0, 0, 0, 0, 0, 0, 0, 0, 0, 0, 0, 0, 0, 0, 0, 0, 0, 0, 0, 0, 0, 0, 0, 0, 0, 0, 0]
FLNA--TRIM10	X:153577084:-	6:30128696:-	199	[3, 7, 13, 17, 23, 35, 39, 50, 53, 57, 58, 63, 73, 79, 81, 84, 91, 99, 123, 130, 135, 145, 147, 159, 160, 161, 168, 171, 174, 177, 180, 191, 195, 198, 199, 210, 211, 212, 216, 217, 224, 230, 233, 236, 240, 244, 245, 251, 253, 257, 262, 263, 265, 267, 269, 274, 278, 280, 281, 290, 300, 303, 305, 306, 314, 321, 323, 328, 329, 333, 342, 348, 350, 355, 364, 367, 369, 373, 375, 378, 383, 386, 389, 395…	601	[2, 2, 2, 3, 4, 2, 2, 3, 2, 2, 2, 2, 2, 4, 3, 3, 4, 2, 2, 2, 3, 2, 3, 5, 3, 2, 2, 3, 2, 2, 3, 2, 2, 9, 4, 3, 2, 2, 3, 3, 3, 2, 16, 10, 7, 3, 2, 3, 3, 3, 3, 2, 3, 2, 2, 3, 5, 2, 2, 2, 3, 2, 3, 2, 3, 2, 2, 2, 5, 3, 3, 3, 2, 2, 2, 6, 2, 3, 3, 2, 3, 3, 2, 2, 4, 3, 2, 4, 3, 2, 2, 2, 2, 8, 2, 6, 4, 2, 2, 3, 5, 2, 2, 9, 5, 2, 2, 2, 2, 3, 2, 3, 2, 2, 3, 6, 3, 4, 2, 2, 2, 2, 2, 2, 2, 2, 2, 2, 3, 2, 2, 2, …	0	[0, 0, 0, 0, 0, 0, 0, 0, 0, 0, 0, 0, 0, 0, 0, 0, 0, 0, 0, 0, 0, 0, 0, 0, 0, 0, 0, 0, 0, 0, 0, 0, 0, 0, 0, 0, 0, 0, 0, 0, 0, 0, 0, 0, 0, 0, 0, 0, 0, 0, 0, 0, 0, 0, 0, 0, 0, 0, 0, 0, 0, 0, 0, 0, 0, 0, 0, 0, 0, 0, 0, 0, 0, 0, 0, 0, 0, 0, 0, 0, 0, 0, 0, 0, 0, 0, 0, 0, 0, 0, 0, 0, 0, 0, 0, 0, 0, 0, 0, 0, 0, 0, 0, 0, 0, 0, 0, 0, 0, 0, 0, 0, 0, 0, 0, 0, 0, 0, 0, 0, 0, 0, 0, 0, 0, 0, 0, 0, 0, 0, 0, 0, 0,…
MTHFSD--GREM2	16:86565613:-	1:240775420:-	35	[3, 44, 59, 66, 81, 113, 134, 221, 251, 314, 324, 357, 360, 403, 411, 429, 442, 451, 458, 519, 541, 585, 610, 653, 665, 692, 732, 826, 834, 856, 862, 913, 927, 960, 989]	84	[2, 2, 3, 2, 2, 2, 3, 3, 2, 2, 2, 2, 3, 3, 2, 2, 2, 2, 2, 2, 3, 4, 3, 2, 3, 3, 2, 2, 3, 2, 2, 3, 3, 2, 2]	0	[0, 0, 0, 0, 0, 0, 0, 0, 0, 0, 0, 0, 0, 0, 0, 0, 0, 0, 0, 0, 0, 0, 0, 0, 0, 0, 0, 0, 0, 0, 0, 0, 0, 0, 0]
DGKQ--PEA15	4:952687:-	1:160175140:+	199	[4, 14, 23, 31, 34, 36, 51, 52, 57, 58, 59, 64, 67, 68, 70, 75, 85, 86, 90, 106, 107, 108, 110, 119, 124, 128, 135, 136, 140, 141, 143, 151, 155, 156, 158, 167, 171, 180, 184, 185, 194, 195, 196, 197, 200, 202, 204, 208, 211, 219, 225, 232, 233, 238, 239, 248, 249, 255, 263, 267, 269, 271, 276, 282, 289, 290, 291, 296, 300, 312, 320, 322, 326, 327, 328, 332, 341, 354, 364, 369, 376, 383, 384, 387…	614	[5, 6, 2, 5, 4, 2, 2, 2, 3, 8, 2, 5, 2, 7, 4, 2, 2, 4, 3, 6, 2, 2, 4, 3, 3, 2, 4, 2, 2, 2, 2, 2, 2, 2, 8, 2, 2, 3, 2, 4, 5, 6, 3, 2, 2, 2, 4, 4, 4, 2, 3, 2, 2, 3, 2, 3, 2, 2, 2, 3, 4, 4, 3, 2, 2, 3, 4, 2, 7, 2, 2, 2, 2, 4, 2, 2, 3, 2, 3, 2, 2, 4, 3, 2, 2, 2, 2, 2, 3, 2, 2, 2, 4, 2, 2, 3, 4, 2, 2, 4, 2, 2, 2, 2, 2, 2, 5, 2, 3, 2, 2, 2, 4, 3, 5, 7, 2, 2, 3, 2, 2, 4, 2, 4, 2, 2, 4, 6, 3, 2, 10, 3, 3…	0	[0, 0, 0, 0, 0, 0, 0, 0, 0, 0, 0, 0, 0, 0, 0, 0, 0, 0, 0, 0, 0, 0, 0, 0, 0, 0, 0, 0, 0, 0, 0, 0, 0, 0, 0, 0, 0, 0, 0, 0, 0, 0, 0, 0, 0, 0, 0, 0, 0, 0, 0, 0, 0, 0, 0, 0, 0, 0, 0, 0, 0, 0, 0, 0, 0, 0, 0, 0, 0, 0, 0, 0, 0, 0, 0, 0, 0, 0, 0, 0, 0, 0, 0, 0, 0, 0, 0, 0, 0, 0, 0, 0, 0, 0, 0, 0, 0, 0, 0, 0, 0, 0, 0, 0, 0, 0, 0, 0, 0, 0, 0, 0, 0, 0, 0, 0, 0, 0, 0, 0, 0, 0, 0, 0, 0, 0, 0, 0, 0, 0, 0, 0, 0,…
LGI4--HSD17B8	19:35615580:-	6:33172440:+	157	[4, 8, 13, 14, 29, 53, 57, 60, 66, 74, 79, 103, 119, 120, 126, 129, 130, 131, 142, 147, 159, 164, 166, 174, 180, 190, 212, 222, 224, 232, 238, 240, 241, 242, 244, 246, 249, 256, 265, 266, 269, 272, 274, 298, 300, 315, 316, 341, 342, 344, 353, 355, 363, 375, 398, 401, 405, 409, 412, 425, 428, 446, 447, 458, 460, 472, 492, 509, 514, 524, 527, 528, 532, 534, 541, 552, 557, 576, 579, 581, 591, 593, 5…	464	[3, 2, 5, 6, 2, 3, 3, 3, 4, 2, 2, 2, 2, 3, 5, 2, 2, 2, 6, 3, 2, 2, 3, 2, 2, 3, 2, 3, 3, 2, 2, 2, 2, 2, 3, 5, 2, 2, 3, 3, 2, 3, 2, 2, 2, 4, 3, 5, 2, 4, 5, 3, 2, 2, 3, 3, 2, 9, 6, 6, 2, 5, 2, 3, 2, 2, 3, 4, 2, 2, 2, 3, 2, 3, 2, 3, 3, 3, 3, 7, 3, 2, 2, 3, 3, 4, 2, 2, 2, 2, 2, 5, 2, 3, 3, 2, 2, 2, 3, 3, 2, 2, 2, 3, 2, 2, 2, 6, 2, 4, 9, 2, 2, 3, 2, 2, 6, 2, 7, 2, 2, 3, 2, 3, 2, 4, 5, 3, 2, 2, 2, 2, 2,…	0	[0, 0, 0, 0, 0, 0, 0, 0, 0, 0, 0, 0, 0, 0, 0, 0, 0, 0, 0, 0, 0, 0, 0, 0, 0, 0, 0, 0, 0, 0, 0, 0, 0, 0, 0, 0, 0, 0, 0, 0, 0, 0, 0, 0, 0, 0, 0, 0, 0, 0, 0, 0, 0, 0, 0, 0, 0, 0, 0, 0, 0, 0, 0, 0, 0, 0, 0, 0, 0, 0, 0, 0, 0, 0, 0, 0, 0, 0, 0, 0, 0, 0, 0, 0, 0, 0, 0, 0, 0, 0, 0, 0, 0, 0, 0, 0, 0, 0, 0, 0, 0, 0, 0, 0, 0, 0, 0, 0, 0, 0, 0, 0, 0, 0, 0, 0, 0, 0, 0, 0, 0, 0, 0, 0, 0, 0, 0, 0, 0, 0, 0, 0, 0,…
GGA1--NLN	22:38029557:+	5:65081623:+	178	[4, 5, 15, 26, 29, 37, 58, 59, 62, 64, 68, 71, 74, 77, 95, 96, 99, 108, 109, 111, 118, 122, 123, 129, 134, 138, 139, 145, 146, 150, 151, 153, 154, 158, 159, 161, 173, 180, 184, 192, 198, 212, 216, 217, 226, 240, 244, 258, 272, 274, 279, 283, 292, 294, 296, 298, 311, 318, 323, 333, 334, 336, 340, 341, 347, 352, 353, 366, 392, 400, 403, 404, 408, 413, 414, 420, 425, 432, 435, 436, 440, 445, 450, 45…	547	[3, 2, 4, 2, 8, 2, 3, 2, 4, 2, 2, 2, 4, 2, 2, 5, 3, 2, 2, 4, 3, 3, 3, 2, 2, 5, 2, 2, 4, 2, 2, 2, 2, 2, 2, 2, 2, 2, 3, 2, 2, 3, 2, 4, 2, 2, 3, 2, 2, 3, 3, 2, 2, 2, 2, 7, 2, 2, 2, 6, 4, 3, 5, 3, 20, 4, 3, 2, 2, 2, 4, 7, 4, 3, 4, 2, 6, 2, 2, 5, 2, 2, 4, 2, 2, 2, 2, 4, 3, 3, 3, 2, 2, 2, 3, 3, 2, 4, 3, 4, 2, 2, 3, 2, 2, 2, 2, 2, 2, 3, 5, 2, 5, 3, 2, 2, 2, 2, 4, 3, 3, 2, 2, 5, 4, 3, 2, 3, 3, 2, 3, 2, 2…	0	[0, 0, 0, 0, 0, 0, 0, 0, 0, 0, 0, 0, 0, 0, 0, 0, 0, 0, 0, 0, 0, 0, 0, 0, 0, 0, 0, 0, 0, 0, 0, 0, 0, 0, 0, 0, 0, 0, 0, 0, 0, 0, 0, 0, 0, 0, 0, 0, 0, 0, 0, 0, 0, 0, 0, 0, 0, 0, 0, 0, 0, 0, 0, 0, 0, 0, 0, 0, 0, 0, 0, 0, 0, 0, 0, 0, 0, 0, 0, 0, 0, 0, 0, 0, 0, 0, 0, 0, 0, 0, 0, 0, 0, 0, 0, 0, 0, 0, 0, 0, 0, 0, 0, 0, 0, 0, 0, 0, 0, 0, 0, 0, 0, 0, 0, 0, 0, 0, 0, 0, 0, 0, 0, 0, 0, 0, 0, 0, 0, 0, 0, 0, 0,…
NELFE--PITRM1	6:31922551:-	10:3214984:-	52	[4, 19, 26, 40, 62, 76, 95, 111, 115, 123, 127, 251, 258, 270, 277, 288, 300, 316, 360, 417, 426, 434, 440, 456, 470, 474, 483, 490, 491, 518, 526, 535, 589, 641, 685, 718, 722, 796, 805, 809, 836, 843, 846, 883, 890, 901, 916, 918, 940, 986, 992, 995]	118	[2, 2, 2, 3, 2, 2, 3, 2, 2, 2, 3, 2, 2, 2, 2, 2, 2, 2, 3, 2, 3, 2, 3, 3, 2, 2, 2, 2, 2, 3, 3, 2, 2, 2, 2, 3, 2, 2, 2, 2, 2, 2, 2, 2, 3, 3, 2, 3, 3, 2, 2, 2]	0	[0, 0, 0, 0, 0, 0, 0, 0, 0, 0, 0, 0, 0, 0, 0, 0, 0, 0, 0, 0, 0, 0, 0, 0, 0, 0, 0, 0, 0, 0, 0, 0, 0, 0, 0, 0, 0, 0, 0, 0, 0, 0, 0, 0, 0, 0, 0, 0, 0, 0, 0, 0]
NR1I3--PRSS54	1:161200735:-	16:58328864:-	157	[4, 7, 16, 22, 29, 35, 40, 56, 62, 72, 82, 103, 104, 110, 115, 117, 131, 137, 140, 154, 158, 170, 175, 178, 186, 189, 196, 207, 208, 216, 228, 242, 246, 257, 258, 259, 261, 266, 268, 278, 280, 284, 288, 289, 294, 295, 296, 316, 319, 321, 322, 326, 340, 343, 347, 348, 349, 352, 356, 357, 360, 364, 365, 380, 382, 406, 411, 422, 431, 434, 436, 437, 443, 459, 469, 490, 492, 493, 497, 509, 522, 525, 5…	432	[4, 2, 2, 3, 8, 2, 2, 2, 2, 3, 4, 2, 2, 2, 2, 3, 2, 3, 3, 3, 3, 2, 2, 2, 3, 2, 4, 3, 6, 7, 5, 3, 2, 3, 2, 5, 3, 2, 2, 2, 3, 5, 2, 5, 2, 3, 3, 2, 2, 3, 4, 2, 3, 3, 3, 3, 2, 2, 2, 2, 4, 3, 2, 2, 5, 4, 2, 3, 3, 2, 2, 3, 2, 3, 2, 4, 2, 3, 2, 2, 2, 2, 2, 3, 2, 2, 2, 2, 4, 2, 2, 4, 4, 3, 2, 2, 2, 2, 5, 2, 3, 2, 2, 2, 4, 2, 3, 3, 2, 3, 2, 6, 2, 3, 2, 2, 2, 5, 2, 2, 2, 4, 2, 2, 2, 2, 3, 2, 4, 2, 2, 3, 2,…	0	[0, 0, 0, 0, 0, 0, 0, 0, 0, 0, 0, 0, 0, 0, 0, 0, 0, 0, 0, 0, 0, 0, 0, 0, 0, 0, 0, 0, 0, 0, 0, 0, 0, 0, 0, 0, 0, 0, 0, 0, 0, 0, 0, 0, 0, 0, 0, 0, 0, 0, 0, 0, 0, 0, 0, 0, 0, 0, 0, 0, 0, 0, 0, 0, 0, 0, 0, 0, 0, 0, 0, 0, 0, 0, 0, 0, 0, 0, 0, 0, 0, 0, 0, 0, 0, 0, 0, 0, 0, 0, 0, 0, 0, 0, 0, 0, 0, 0, 0, 0, 0, 0, 0, 0, 0, 0, 0, 0, 0, 0, 0, 0, 0, 0, 0, 0, 0, 0, 0, 0, 0, 0, 0, 0, 0, 0, 0, 0, 0, 0, 0, 0, 0,…
ITGA7--SPIN2B	12:56078384:-	X:57147960:-	116	[4, 16, 17, 19, 25, 38, 47, 57, 67, 81, 87, 93, 95, 118, 135, 148, 158, 178, 190, 193, 196, 200, 221, 227, 236, 239, 248, 249, 258, 259, 263, 265, 267, 271, 285, 287, 288, 290, 293, 306, 312, 313, 316, 336, 340, 346, 357, 361, 373, 424, 443, 448, 459, 460, 472, 481, 486, 494, 497, 498, 504, 505, 506, 518, 547, 548, 552, 566, 573, 602, 629, 638, 640, 660, 663, 669, 686, 696, 697, 702, 708, 709, 71…	343	[2, 3, 2, 2, 4, 3, 3, 2, 2, 2, 5, 4, 8, 2, 5, 3, 4, 4, 2, 2, 2, 2, 2, 2, 5, 2, 2, 7, 2, 2, 2, 2, 9, 5, 2, 2, 2, 2, 2, 2, 2, 2, 2, 2, 3, 2, 3, 5, 3, 2, 3, 5, 2, 2, 2, 2, 3, 2, 3, 6, 2, 2, 5, 2, 2, 3, 2, 3, 2, 2, 2, 4, 4, 2, 2, 2, 3, 6, 4, 2, 2, 5, 2, 3, 2, 2, 2, 3, 2, 2, 2, 6, 9, 2, 4, 3, 3, 2, 4, 3, 2, 2, 3, 2, 4, 2, 2, 4, 4, 2, 2, 3, 2, 5, 2, 5]	0	[0, 0, 0, 0, 0, 0, 0, 0, 0, 0, 0, 0, 0, 0, 0, 0, 0, 0, 0, 0, 0, 0, 0, 0, 0, 0, 0, 0, 0, 0, 0, 0, 0, 0, 0, 0, 0, 0, 0, 0, 0, 0, 0, 0, 0, 0, 0, 0, 0, 0, 0, 0, 0, 0, 0, 0, 0, 0, 0, 0, 0, 0, 0, 0, 0, 0, 0, 0, 0, 0, 0, 0, 0, 0, 0, 0, 0, 0, 0, 0, 0, 0, 0, 0, 0, 0, 0, 0, 0, 0, 0, 0, 0, 0, 0, 0, 0, 0, 0, 0, 0, 0, 0, 0, 0, 0, 0, 0, 0, 0, 0, 0, 0, 0, 0, 0]
IRF3--TM4SF20	19:50162842:-	2:228243996:-	117	[4, 24, 25, 33, 35, 44, 46, 54, 96, 100, 106, 139, 146, 148, 157, 160, 177, 182, 187, 197, 201, 213, 235, 242, 246, 255, 256, 262, 270, 286, 290, 301, 318, 322, 332, 334, 355, 358, 362, 364, 372, 388, 432, 453, 457, 458, 465, 469, 471, 477, 487, 491, 494, 495, 497, 500, 511, 515, 520, 525, 531, 533, 537, 544, 559, 562, 565, 567, 573, 576, 579, 583, 588, 590, 604, 617, 661, 667, 673, 674, 678, 682…	335	[2, 3, 3, 2, 2, 2, 2, 2, 3, 2, 2, 2, 2, 2, 3, 2, 6, 4, 4, 2, 2, 3, 2, 3, 4, 4, 4, 3, 4, 3, 2, 2, 3, 2, 2, 4, 4, 4, 2, 2, 3, 2, 3, 2, 3, 4, 2, 3, 2, 2, 2, 3, 4, 6, 2, 3, 2, 2, 2, 3, 2, 3, 11, 3, 3, 2, 4, 4, 4, 2, 6, 2, 2, 7, 3, 2, 2, 5, 2, 2, 5, 2, 3, 2, 2, 3, 2, 2, 2, 3, 2, 2, 2, 3, 4, 2, 3, 2, 4, 3, 2, 2, 2, 5, 6, 2, 2, 2, 3, 2, 2, 4, 3, 2, 2, 2, 2]	0	[0, 0, 0, 0, 0, 0, 0, 0, 0, 0, 0, 0, 0, 0, 0, 0, 0, 0, 0, 0, 0, 0, 0, 0, 0, 0, 0, 0, 0, 0, 0, 0, 0, 0, 0, 0, 0, 0, 0, 0, 0, 0, 0, 0, 0, 0, 0, 0, 0, 0, 0, 0, 0, 0, 0, 0, 0, 0, 0, 0, 0, 0, 0, 0, 0, 0, 0, 0, 0, 0, 0, 0, 0, 0, 0, 0, 0, 0, 0, 0, 0, 0, 0, 0, 0, 0, 0, 0, 0, 0, 0, 0, 0, 0, 0, 0, 0, 0, 0, 0, 0, 0, 0, 0, 0, 0, 0, 0, 0, 0, 0, 0, 0, 0, 0, 0, 0]
OSCAR--RERG	19:54597971:-	12:15374326:-	77	[4, 28, 49, 50, 63, 66, 68, 85, 108, 175, 190, 199, 219, 224, 226, 229, 233, 234, 238, 241, 244, 260, 276, 283, 286, 311, 334, 347, 353, 354, 359, 391, 394, 404, 428, 435, 436, 444, 445, 458, 460, 471, 481, 511, 522, 523, 559, 564, 569, 581, 636, 637, 652, 684, 702, 729, 738, 755, 767, 771, 778, 797, 816, 821, 823, 825, 843, 864, 869, 870, 883, 920, 921, 951, 962, 989, 998]	196	[2, 2, 2, 3, 2, 2, 2, 2, 4, 2, 3, 3, 3, 3, 2, 4, 3, 2, 3, 7, 3, 2, 3, 3, 2, 2, 2, 3, 3, 2, 2, 3, 2, 3, 2, 3, 2, 5, 3, 3, 3, 3, 2, 2, 2, 2, 2, 2, 3, 2, 3, 2, 2, 3, 2, 2, 3, 2, 3, 4, 2, 2, 2, 2, 2, 2, 2, 2, 3, 4, 2, 2, 2, 2, 3, 2, 2]	0	[0, 0, 0, 0, 0, 0, 0, 0, 0, 0, 0, 0, 0, 0, 0, 0, 0, 0, 0, 0, 0, 0, 0, 0, 0, 0, 0, 0, 0, 0, 0, 0, 0, 0, 0, 0, 0, 0, 0, 0, 0, 0, 0, 0, 0, 0, 0, 0, 0, 0, 0, 0, 0, 0, 0, 0, 0, 0, 0, 0, 0, 0, 0, 0, 0, 0, 0, 0, 0, 0, 0, 0, 0, 0, 0, 0, 0]
TCAF1--NWD1	7:143550937:-	19:16830818:+	31	[4, 10, 22, 23, 57, 121, 144, 177, 235, 243, 250, 396, 473, 546, 608, 628, 656, 657, 668, 687, 701, 711, 740, 756, 799, 807, 839, 850, 860, 864, 956]	80	[2, 2, 2, 2, 2, 2, 3, 5, 2, 2, 3, 4, 4, 2, 2, 2, 2, 2, 3, 2, 3, 2, 5, 3, 2, 3, 2, 3, 2, 3, 2]	0	[0, 0, 0, 0, 0, 0, 0, 0, 0, 0, 0, 0, 0, 0, 0, 0, 0, 0, 0, 0, 0, 0, 0, 0, 0, 0, 0, 0, 0, 0, 0]
HNRNPH1--SHOX2	5:179045239:-	3:157823890:-	128	[5, 16, 20, 39, 56, 58, 61, 71, 79, 82, 89, 90, 128, 146, 149, 181, 186, 200, 211, 222, 236, 241, 243, 248, 260, 262, 266, 269, 270, 271, 280, 283, 284, 290, 294, 297, 299, 300, 310, 311, 336, 342, 348, 350, 368, 385, 398, 403, 405, 420, 425, 434, 441, 446, 459, 468, 482, 484, 494, 520, 525, 527, 529, 530, 542, 545, 546, 551, 564, 572, 576, 578, 586, 595, 607, 610, 613, 616, 617, 625, 627, 628, 6…	367	[3, 2, 2, 3, 3, 4, 5, 6, 2, 2, 3, 2, 2, 2, 3, 2, 3, 2, 2, 2, 2, 3, 3, 2, 2, 2, 4, 2, 4, 2, 3, 2, 3, 2, 3, 5, 2, 3, 2, 2, 2, 3, 2, 3, 2, 2, 2, 2, 4, 2, 4, 2, 6, 2, 4, 2, 2, 2, 2, 2, 5, 2, 2, 3, 2, 3, 2, 2, 2, 2, 2, 2, 2, 3, 3, 3, 5, 2, 3, 4, 6, 2, 2, 3, 5, 2, 4, 2, 4, 5, 2, 4, 2, 5, 2, 3, 3, 2, 3, 2, 4, 2, 2, 3, 2, 2, 5, 2, 3, 4, 3, 3, 2, 3, 4, 2, 2, 5, 2, 3, 7, 2, 3, 4, 4, 2, 3, 7]	0	[0, 0, 0, 0, 0, 0, 0, 0, 0, 0, 0, 0, 0, 0, 0, 0, 0, 0, 0, 0, 0, 0, 0, 0, 0, 0, 0, 0, 0, 0, 0, 0, 0, 0, 0, 0, 0, 0, 0, 0, 0, 0, 0, 0, 0, 0, 0, 0, 0, 0, 0, 0, 0, 0, 0, 0, 0, 0, 0, 0, 0, 0, 0, 0, 0, 0, 0, 0, 0, 0, 0, 0, 0, 0, 0, 0, 0, 0, 0, 0, 0, 0, 0, 0, 0, 0, 0, 0, 0, 0, 0, 0, 0, 0, 0, 0, 0, 0, 0, 0, 0, 0, 0, 0, 0, 0, 0, 0, 0, 0, 0, 0, 0, 0, 0, 0, 0, 0, 0, 0, 0, 0, 0, 0, 0, 0, 0, 0]
EPS8L1--MPZL3	19:55599281:+	11:118123048:-	39	[5, 26, 50, 83, 97, 101, 111, 156, 186, 198, 206, 229, 261, 328, 329, 337, 366, 396, 397, 431, 468, 486, 495, 544, 560, 575, 608, 623, 631, 724, 812, 831, 832, 861, 875, 881, 930, 957, 974]	111	[4, 4, 3, 3, 2, 2, 2, 2, 2, 2, 2, 2, 3, 2, 2, 3, 4, 6, 2, 3, 2, 2, 2, 4, 3, 2, 4, 2, 5, 2, 3, 2, 2, 4, 3, 3, 2, 2, 7]	0	[0, 0, 0, 0, 0, 0, 0, 0, 0, 0, 0, 0, 0, 0, 0, 0, 0, 0, 0, 0, 0, 0, 0, 0, 0, 0, 0, 0, 0, 0, 0, 0, 0, 0, 0, 0, 0, 0, 0]
ABCB9--PPOX	12:123419886:-	1:161136505:+	108	[6, 12, 16, 20, 27, 51, 68, 83, 94, 108, 124, 127, 140, 153, 168, 169, 175, 182, 186, 200, 203, 219, 223, 241, 243, 254, 265, 279, 281, 283, 300, 306, 315, 319, 328, 331, 350, 358, 361, 365, 370, 373, 378, 393, 402, 410, 415, 418, 419, 427, 443, 448, 462, 470, 475, 485, 499, 525, 547, 570, 579, 589, 612, 627, 629, 648, 656, 696, 698, 706, 725, 733, 735, 744, 759, 764, 769, 788, 791, 794, 805, 807…	286	[2, 2, 4, 2, 2, 2, 2, 3, 6, 2, 3, 2, 4, 2, 8, 2, 3, 3, 2, 3, 4, 2, 2, 2, 2, 2, 4, 2, 2, 4, 2, 2, 2, 5, 3, 4, 2, 2, 2, 2, 3, 2, 2, 3, 2, 2, 3, 2, 3, 2, 2, 3, 3, 2, 2, 2, 2, 2, 3, 4, 2, 2, 2, 3, 2, 3, 2, 3, 2, 2, 4, 2, 2, 2, 2, 3, 4, 2, 2, 2, 4, 3, 2, 2, 2, 2, 3, 3, 5, 3, 2, 2, 2, 3, 2, 2, 6, 2, 6, 3, 2, 2, 2, 2, 3, 4, 2, 2]	0	[0, 0, 0, 0, 0, 0, 0, 0, 0, 0, 0, 0, 0, 0, 0, 0, 0, 0, 0, 0, 0, 0, 0, 0, 0, 0, 0, 0, 0, 0, 0, 0, 0, 0, 0, 0, 0, 0, 0, 0, 0, 0, 0, 0, 0, 0, 0, 0, 0, 0, 0, 0, 0, 0, 0, 0, 0, 0, 0, 0, 0, 0, 0, 0, 0, 0, 0, 0, 0, 0, 0, 0, 0, 0, 0, 0, 0, 0, 0, 0, 0, 0, 0, 0, 0, 0, 0, 0, 0, 0, 0, 0, 0, 0, 0, 0, 0, 0, 0, 0, 0, 0, 0, 0, 0, 0, 0, 0]
TRA2B--BICD1	3:185636153:-	12:32260099:+	154	[6, 15, 28, 30, 31, 34, 41, 48, 49, 60, 69, 73, 80, 81, 82, 85, 86, 87, 103, 119, 122, 126, 131, 143, 147, 157, 166, 194, 198, 205, 214, 215, 217, 222, 229, 236, 245, 248, 253, 256, 257, 267, 272, 274, 275, 296, 297, 302, 309, 320, 322, 333, 337, 339, 344, 346, 356, 357, 363, 375, 376, 390, 392, 395, 397, 398, 401, 415, 418, 426, 445, 449, 451, 467, 477, 481, 483, 490, 493, 504, 506, 507, 509, 51…	451	[2, 3, 2, 3, 2, 2, 2, 7, 3, 2, 2, 2, 3, 4, 2, 2, 2, 2, 2, 2, 2, 3, 2, 2, 2, 2, 3, 2, 3, 2, 2, 2, 5, 2, 4, 2, 4, 6, 3, 3, 4, 5, 2, 5, 2, 2, 3, 3, 4, 2, 2, 2, 3, 3, 5, 2, 5, 2, 3, 2, 3, 7, 3, 4, 4, 2, 3, 3, 2, 3, 4, 2, 2, 2, 6, 2, 2, 2, 2, 2, 3, 2, 5, 4, 4, 4, 2, 3, 3, 3, 5, 2, 2, 2, 3, 9, 4, 2, 2, 4, 4, 2, 2, 2, 4, 7, 3, 4, 2, 2, 3, 2, 2, 2, 3, 3, 2, 3, 2, 3, 3, 3, 4, 2, 4, 3, 4, 6, 2, 2, 2, 3, 2,…	0	[0, 0, 0, 0, 0, 0, 0, 0, 0, 0, 0, 0, 0, 0, 0, 0, 0, 0, 0, 0, 0, 0, 0, 0, 0, 0, 0, 0, 0, 0, 0, 0, 0, 0, 0, 0, 0, 0, 0, 0, 0, 0, 0, 0, 0, 0, 0, 0, 0, 0, 0, 0, 0, 0, 0, 0, 0, 0, 0, 0, 0, 0, 0, 0, 0, 0, 0, 0, 0, 0, 0, 0, 0, 0, 0, 0, 0, 0, 0, 0, 0, 0, 0, 0, 0, 0, 0, 0, 0, 0, 0, 0, 0, 0, 0, 0, 0, 0, 0, 0, 0, 0, 0, 0, 0, 0, 0, 0, 0, 0, 0, 0, 0, 0, 0, 0, 0, 0, 0, 0, 0, 0, 0, 0, 0, 0, 0, 0, 0, 0, 0, 0, 0,…
SLC4A8--MRPL43	12:51873958:+	10:102747258:-	118	[6, 12, 29, 31, 32, 42, 55, 59, 72, 120, 127, 136, 149, 155, 161, 162, 163, 165, 195, 203, 208, 217, 222, 229, 254, 259, 266, 276, 278, 279, 299, 302, 312, 313, 321, 322, 339, 344, 351, 359, 360, 379, 384, 389, 393, 397, 398, 410, 417, 434, 435, 452, 463, 467, 481, 483, 488, 491, 494, 500, 534, 541, 563, 564, 570, 575, 581, 586, 592, 602, 611, 614, 618, 632, 646, 647, 648, 650, 663, 667, 683, 686…	323	[2, 2, 2, 3, 3, 2, 2, 3, 3, 3, 3, 2, 2, 4, 3, 6, 3, 2, 2, 4, 2, 5, 2, 2, 3, 4, 2, 2, 2, 3, 2, 2, 2, 2, 2, 2, 3, 4, 2, 4, 2, 2, 3, 2, 2, 6, 4, 2, 2, 2, 4, 3, 2, 2, 3, 2, 3, 2, 4, 2, 2, 3, 2, 7, 2, 2, 2, 2, 2, 2, 2, 2, 2, 3, 3, 3, 3, 2, 3, 2, 3, 2, 3, 3, 3, 2, 5, 2, 4, 13, 2, 4, 2, 2, 2, 2, 2, 2, 2, 2, 5, 3, 3, 3, 2, 3, 2, 2, 3, 2, 2, 3, 2, 2, 4, 3, 2, 2]	0	[0, 0, 0, 0, 0, 0, 0, 0, 0, 0, 0, 0, 0, 0, 0, 0, 0, 0, 0, 0, 0, 0, 0, 0, 0, 0, 0, 0, 0, 0, 0, 0, 0, 0, 0, 0, 0, 0, 0, 0, 0, 0, 0, 0, 0, 0, 0, 0, 0, 0, 0, 0, 0, 0, 0, 0, 0, 0, 0, 0, 0, 0, 0, 0, 0, 0, 0, 0, 0, 0, 0, 0, 0, 0, 0, 0, 0, 0, 0, 0, 0, 0, 0, 0, 0, 0, 0, 0, 0, 0, 0, 0, 0, 0, 0, 0, 0, 0, 0, 0, 0, 0, 0, 0, 0, 0, 0, 0, 0, 0, 0, 0, 0, 0, 0, 0, 0, 0]
SLC9A3R1--MAPK14	17:72764653:+	6:35995592:+	106	[6, 12, 22, 29, 32, 35, 49, 60, 79, 84, 85, 86, 104, 112, 118, 141, 147, 151, 161, 172, 176, 178, 183, 184, 221, 227, 237, 238, 243, 250, 255, 278, 286, 288, 292, 310, 317, 327, 332, 336, 337, 344, 346, 359, 372, 376, 377, 391, 402, 405, 421, 432, 442, 446, 476, 479, 511, 513, 527, 579, 580, 599, 600, 607, 612, 616, 619, 620, 635, 642, 644, 650, 658, 662, 671, 675, 679, 680, 697, 726, 731, 736, 7…	278	[3, 2, 3, 4, 3, 2, 2, 2, 3, 2, 3, 2, 2, 4, 2, 3, 2, 2, 4, 2, 2, 2, 2, 2, 2, 2, 2, 2, 2, 2, 4, 2, 2, 6, 2, 2, 2, 2, 3, 2, 2, 2, 2, 2, 2, 2, 2, 6, 3, 2, 2, 3, 3, 2, 9, 2, 2, 2, 2, 2, 3, 2, 3, 2, 2, 2, 2, 2, 2, 2, 2, 3, 4, 3, 2, 3, 2, 2, 2, 4, 4, 2, 2, 3, 4, 4, 3, 2, 2, 2, 2, 2, 3, 4, 3, 2, 2, 3, 2, 3, 2, 3, 5, 2, 3, 7]	0	[0, 0, 0, 0, 0, 0, 0, 0, 0, 0, 0, 0, 0, 0, 0, 0, 0, 0, 0, 0, 0, 0, 0, 0, 0, 0, 0, 0, 0, 0, 0, 0, 0, 0, 0, 0, 0, 0, 0, 0, 0, 0, 0, 0, 0, 0, 0, 0, 0, 0, 0, 0, 0, 0, 0, 0, 0, 0, 0, 0, 0, 0, 0, 0, 0, 0, 0, 0, 0, 0, 0, 0, 0, 0, 0, 0, 0, 0, 0, 0, 0, 0, 0, 0, 0, 0, 0, 0, 0, 0, 0, 0, 0, 0, 0, 0, 0, 0, 0, 0, 0, 0, 0, 0, 0, 0]
MPND--HGS	19:4359198:+	17:79663002:+	96	[7, 51, 55, 56, 69, 88, 94, 95, 140, 173, 174, 177, 181, 186, 192, 193, 208, 218, 226, 256, 261, 276, 280, 288, 307, 323, 330, 353, 356, 359, 366, 378, 384, 387, 390, 393, 417, 438, 463, 478, 493, 500, 516, 523, 525, 538, 565, 567, 572, 577, 579, 582, 586, 604, 609, 613, 620, 638, 642, 660, 662, 663, 681, 686, 698, 701, 712, 715, 720, 731, 734, 736, 749, 762, 786, 787, 788, 811, 814, 815, 816, 84…	239	[3, 3, 2, 3, 3, 3, 2, 2, 3, 2, 2, 2, 3, 2, 2, 2, 2, 2, 2, 2, 2, 2, 2, 2, 2, 2, 2, 2, 2, 6, 2, 2, 3, 2, 2, 2, 2, 5, 2, 2, 2, 2, 2, 3, 2, 2, 3, 2, 5, 2, 2, 2, 2, 2, 3, 2, 2, 2, 4, 2, 4, 2, 2, 3, 3, 2, 2, 2, 3, 2, 3, 4, 2, 2, 3, 2, 2, 3, 4, 2, 4, 3, 4, 2, 2, 2, 2, 2, 2, 7, 2, 3, 2, 2, 2, 3]	0	[0, 0, 0, 0, 0, 0, 0, 0, 0, 0, 0, 0, 0, 0, 0, 0, 0, 0, 0, 0, 0, 0, 0, 0, 0, 0, 0, 0, 0, 0, 0, 0, 0, 0, 0, 0, 0, 0, 0, 0, 0, 0, 0, 0, 0, 0, 0, 0, 0, 0, 0, 0, 0, 0, 0, 0, 0, 0, 0, 0, 0, 0, 0, 0, 0, 0, 0, 0, 0, 0, 0, 0, 0, 0, 0, 0, 0, 0, 0, 0, 0, 0, 0, 0, 0, 0, 0, 0, 0, 0, 0, 0, 0, 0, 0, 0]
USH1C--SNUPN	11:17515498:-	15:75918113:-	156	[7, 10, 34, 35, 37, 74, 77, 85, 91, 108, 111, 114, 117, 119, 121, 122, 134, 141, 162, 175, 215, 218, 219, 221, 227, 228, 237, 239, 240, 244, 246, 252, 262, 264, 275, 278, 284, 285, 287, 290, 291, 297, 300, 307, 311, 319, 322, 323, 325, 326, 331, 335, 360, 372, 384, 394, 407, 412, 413, 418, 424, 431, 435, 436, 441, 444, 446, 448, 465, 470, 472, 476, 479, 480, 483, 486, 488, 490, 493, 500, 501, 505…	441	[3, 2, 4, 2, 2, 2, 5, 2, 3, 4, 2, 2, 8, 4, 3, 2, 3, 2, 8, 2, 4, 2, 3, 2, 2, 2, 6, 3, 3, 2, 2, 2, 2, 3, 2, 2, 2, 2, 2, 3, 4, 2, 2, 3, 2, 2, 2, 7, 4, 3, 2, 2, 2, 4, 2, 3, 3, 2, 2, 2, 2, 5, 2, 2, 3, 2, 4, 3, 6, 3, 2, 2, 2, 3, 2, 4, 2, 4, 5, 2, 3, 11, 5, 4, 3, 2, 2, 2, 3, 3, 3, 2, 3, 2, 2, 4, 2, 2, 2, 2, 2, 2, 2, 2, 3, 2, 3, 2, 4, 2, 2, 2, 2, 2, 4, 2, 6, 2, 2, 2, 2, 2, 2, 3, 2, 3, 2, 2, 3, 3, 2, 2, 4…	0	[0, 0, 0, 0, 0, 0, 0, 0, 0, 0, 0, 0, 0, 0, 0, 0, 0, 0, 0, 0, 0, 0, 0, 0, 0, 0, 0, 0, 0, 0, 0, 0, 0, 0, 0, 0, 0, 0, 0, 0, 0, 0, 0, 0, 0, 0, 0, 0, 0, 0, 0, 0, 0, 0, 0, 0, 0, 0, 0, 0, 0, 0, 0, 0, 0, 0, 0, 0, 0, 0, 0, 0, 0, 0, 0, 0, 0, 0, 0, 0, 0, 0, 0, 0, 0, 0, 0, 0, 0, 0, 0, 0, 0, 0, 0, 0, 0, 0, 0, 0, 0, 0, 0, 0, 0, 0, 0, 0, 0, 0, 0, 0, 0, 0, 0, 0, 0, 0, 0, 0, 0, 0, 0, 0, 0, 0, 0, 0, 0, 0, 0, 0, 0,…
MAN2B2--GLIS3	4:6625068:+	9:4298474:-	21	[7, 26, 100, 180, 343, 359, 375, 376, 429, 432, 465, 621, 694, 740, 771, 790, 796, 828, 881, 926, 987]	55	[4, 2, 2, 2, 2, 7, 2, 2, 2, 2, 2, 2, 2, 3, 2, 2, 2, 4, 3, 3, 3]	0	[0, 0, 0, 0, 0, 0, 0, 0, 0, 0, 0, 0, 0, 0, 0, 0, 0, 0, 0, 0, 0]
GDF15--NTRK3	19:18499128:+	15:88799396:-	42	[7, 43, 103, 108, 130, 170, 175, 191, 208, 256, 286, 310, 315, 339, 388, 391, 445, 452, 503, 509, 517, 542, 573, 608, 615, 650, 676, 677, 679, 724, 766, 804, 872, 883, 890, 915, 932, 940, 945, 964, 971, 982]	99	[2, 3, 2, 2, 2, 3, 2, 4, 3, 4, 2, 2, 2, 2, 2, 2, 2, 2, 2, 4, 2, 2, 3, 3, 2, 2, 2, 2, 2, 2, 2, 2, 2, 2, 2, 2, 3, 3, 4, 2, 2, 2]	0	[0, 0, 0, 0, 0, 0, 0, 0, 0, 0, 0, 0, 0, 0, 0, 0, 0, 0, 0, 0, 0, 0, 0, 0, 0, 0, 0, 0, 0, 0, 0, 0, 0, 0, 0, 0, 0, 0, 0, 0, 0, 0]
FGFR4--SULT1A1	5:176523142:+	16:28634862:-	120	[8, 32, 55, 58, 59, 62, 70, 75, 87, 102, 114, 132, 133, 142, 143, 157, 201, 211, 215, 218, 223, 225, 227, 230, 231, 235, 245, 249, 259, 265, 273, 282, 286, 289, 297, 303, 313, 335, 338, 344, 351, 356, 358, 373, 380, 383, 384, 386, 389, 394, 407, 408, 414, 417, 421, 443, 459, 460, 472, 488, 493, 497, 499, 502, 513, 523, 525, 536, 542, 543, 544, 546, 548, 555, 564, 573, 576, 577, 579, 588, 601, 605…	350	[4, 2, 3, 4, 3, 3, 2, 2, 4, 2, 3, 2, 2, 2, 2, 3, 2, 6, 2, 3, 4, 2, 3, 3, 2, 2, 2, 2, 4, 2, 2, 2, 2, 2, 3, 2, 2, 2, 2, 2, 6, 2, 3, 5, 2, 2, 2, 2, 4, 10, 2, 9, 7, 3, 2, 2, 2, 2, 3, 2, 2, 3, 3, 4, 2, 2, 4, 4, 5, 5, 8, 3, 3, 2, 4, 2, 2, 2, 2, 2, 3, 3, 2, 3, 2, 2, 5, 2, 2, 2, 5, 3, 4, 4, 2, 2, 2, 2, 2, 7, 2, 5, 2, 2, 2, 3, 4, 2, 3, 2, 2, 2, 3, 3, 3, 2, 2, 3, 3, 2]	0	[0, 0, 0, 0, 0, 0, 0, 0, 0, 0, 0, 0, 0, 0, 0, 0, 0, 0, 0, 0, 0, 0, 0, 0, 0, 0, 0, 0, 0, 0, 0, 0, 0, 0, 0, 0, 0, 0, 0, 0, 0, 0, 0, 0, 0, 0, 0, 0, 0, 0, 0, 0, 0, 0, 0, 0, 0, 0, 0, 0, 0, 0, 0, 0, 0, 0, 0, 0, 0, 0, 0, 0, 0, 0, 0, 0, 0, 0, 0, 0, 0, 0, 0, 0, 0, 0, 0, 0, 0, 0, 0, 0, 0, 0, 0, 0, 0, 0, 0, 0, 0, 0, 0, 0, 0, 0, 0, 0, 0, 0, 0, 0, 0, 0, 0, 0, 0, 0, 0, 0]
CEACAM7--C19ORF12	19:42178396:-	19:30206117:-	105	[8, 12, 58, 60, 76, 87, 98, 106, 110, 143, 149, 158, 167, 172, 178, 179, 189, 190, 194, 198, 199, 213, 228, 238, 245, 253, 258, 275, 278, 296, 302, 305, 323, 331, 336, 349, 355, 359, 363, 402, 403, 405, 408, 431, 466, 471, 484, 489, 502, 504, 520, 538, 561, 563, 568, 575, 582, 588, 598, 609, 612, 613, 623, 624, 631, 632, 637, 638, 649, 652, 654, 661, 673, 678, 684, 699, 701, 713, 715, 722, 724, 7…	287	[5, 4, 3, 4, 2, 3, 2, 2, 2, 2, 5, 5, 2, 2, 2, 2, 2, 7, 3, 4, 3, 4, 2, 2, 2, 4, 2, 2, 2, 4, 2, 2, 4, 2, 2, 3, 3, 4, 2, 2, 2, 5, 2, 2, 2, 3, 4, 4, 2, 2, 2, 3, 3, 2, 2, 3, 6, 2, 2, 3, 3, 2, 2, 2, 2, 2, 2, 3, 4, 2, 3, 2, 2, 2, 2, 3, 3, 3, 3, 2, 2, 2, 2, 3, 2, 2, 2, 2, 2, 3, 7, 6, 2, 3, 2, 3, 2, 2, 2, 4, 2, 2, 2, 3, 2]	0	[0, 0, 0, 0, 0, 0, 0, 0, 0, 0, 0, 0, 0, 0, 0, 0, 0, 0, 0, 0, 0, 0, 0, 0, 0, 0, 0, 0, 0, 0, 0, 0, 0, 0, 0, 0, 0, 0, 0, 0, 0, 0, 0, 0, 0, 0, 0, 0, 0, 0, 0, 0, 0, 0, 0, 0, 0, 0, 0, 0, 0, 0, 0, 0, 0, 0, 0, 0, 0, 0, 0, 0, 0, 0, 0, 0, 0, 0, 0, 0, 0, 0, 0, 0, 0, 0, 0, 0, 0, 0, 0, 0, 0, 0, 0, 0, 0, 0, 0, 0, 0, 0, 0, 0, 0]
ASMTL--TREX1	X:1522061:-	3:48507359:+	11	[8, 73, 194, 197, 251, 303, 360, 494, 655, 850, 885]	28	[2, 2, 5, 3, 3, 2, 2, 2, 2, 2, 3]	0	[0, 0, 0, 0, 0, 0, 0, 0, 0, 0, 0]
WWP2--TSEN34	16:69974056:+	19:54694158:+	168	[8, 9, 11, 21, 25, 39, 41, 45, 52, 54, 58, 62, 66, 70, 75, 80, 89, 91, 93, 98, 100, 101, 110, 112, 114, 119, 127, 132, 137, 142, 146, 149, 150, 153, 178, 190, 191, 192, 205, 207, 212, 220, 223, 225, 232, 239, 241, 247, 255, 262, 264, 277, 284, 288, 290, 293, 296, 297, 298, 308, 315, 326, 327, 333, 337, 338, 346, 352, 354, 355, 359, 364, 365, 372, 383, 384, 390, 393, 398, 401, 402, 404, 405, 410, …	515	[3, 4, 2, 2, 2, 5, 6, 3, 7, 3, 2, 7, 2, 4, 3, 2, 2, 3, 2, 3, 2, 2, 3, 3, 2, 2, 2, 3, 2, 2, 6, 2, 4, 2, 3, 2, 4, 2, 2, 6, 14, 4, 3, 2, 5, 2, 2, 2, 8, 2, 2, 2, 2, 2, 2, 5, 2, 2, 2, 2, 3, 2, 3, 2, 2, 2, 2, 7, 5, 3, 3, 4, 3, 2, 2, 2, 2, 2, 3, 4, 4, 2, 2, 2, 2, 4, 2, 3, 2, 2, 3, 3, 9, 8, 3, 4, 3, 3, 3, 2, 3, 3, 4, 2, 3, 2, 3, 2, 2, 3, 4, 2, 5, 3, 3, 3, 3, 2, 7, 2, 2, 2, 2, 2, 2, 2, 5, 2, 3, 2, 5, 2, 2…	0	[0, 0, 0, 0, 0, 0, 0, 0, 0, 0, 0, 0, 0, 0, 0, 0, 0, 0, 0, 0, 0, 0, 0, 0, 0, 0, 0, 0, 0, 0, 0, 0, 0, 0, 0, 0, 0, 0, 0, 0, 0, 0, 0, 0, 0, 0, 0, 0, 0, 0, 0, 0, 0, 0, 0, 0, 0, 0, 0, 0, 0, 0, 0, 0, 0, 0, 0, 0, 0, 0, 0, 0, 0, 0, 0, 0, 0, 0, 0, 0, 0, 0, 0, 0, 0, 0, 0, 0, 0, 0, 0, 0, 0, 0, 0, 0, 0, 0, 0, 0, 0, 0, 0, 0, 0, 0, 0, 0, 0, 0, 0, 0, 0, 0, 0, 0, 0, 0, 0, 0, 0, 0, 0, 0, 0, 0, 0, 0, 0, 0, 0, 0, 0,…
CSK--WDR6	15:75094883:+	3:49044849:+	60	[9, 17, 26, 31, 34, 48, 82, 88, 93, 95, 140, 146, 148, 163, 170, 177, 180, 237, 278, 301, 314, 343, 356, 363, 366, 401, 404, 449, 454, 465, 485, 522, 526, 546, 551, 557, 562, 585, 606, 624, 645, 653, 744, 772, 773, 795, 809, 846, 861, 862, 900, 910, 921, 938, 953, 955, 967, 979, 982, 1000]	160	[3, 2, 2, 4, 3, 2, 2, 2, 2, 2, 2, 3, 2, 2, 4, 3, 4, 2, 2, 3, 2, 4, 2, 3, 3, 2, 3, 5, 4, 4, 3, 4, 2, 2, 6, 2, 2, 3, 2, 2, 2, 5, 3, 2, 5, 2, 3, 2, 2, 2, 2, 2, 2, 2, 2, 2, 3, 2, 2, 2]	0	[0, 0, 0, 0, 0, 0, 0, 0, 0, 0, 0, 0, 0, 0, 0, 0, 0, 0, 0, 0, 0, 0, 0, 0, 0, 0, 0, 0, 0, 0, 0, 0, 0, 0, 0, 0, 0, 0, 0, 0, 0, 0, 0, 0, 0, 0, 0, 0, 0, 0, 0, 0, 0, 0, 0, 0, 0, 0, 0, 0]
C19ORF47--FAM122C	19:40825508:-	X:133930831:+	53	[9, 10, 17, 34, 38, 87, 107, 155, 160, 170, 196, 211, 223, 239, 251, 281, 306, 310, 311, 323, 329, 343, 402, 415, 416, 467, 486, 494, 509, 510, 580, 591, 594, 623, 659, 669, 680, 702, 712, 722, 772, 784, 816, 822, 830, 831, 849, 886, 909, 920, 921, 945, 990]	137	[2, 5, 8, 2, 2, 2, 2, 2, 3, 2, 2, 2, 2, 2, 2, 3, 2, 2, 2, 2, 3, 3, 4, 4, 4, 2, 4, 2, 3, 3, 2, 3, 2, 2, 3, 2, 2, 2, 3, 3, 2, 2, 3, 3, 2, 2, 2, 3, 2, 2, 2, 3, 2]	0	[0, 0, 0, 0, 0, 0, 0, 0, 0, 0, 0, 0, 0, 0, 0, 0, 0, 0, 0, 0, 0, 0, 0, 0, 0, 0, 0, 0, 0, 0, 0, 0, 0, 0, 0, 0, 0, 0, 0, 0, 0, 0, 0, 0, 0, 0, 0, 0, 0, 0, 0, 0, 0]
RABEP2--SCPEP1	16:28925593:-	17:55055489:+	117	[9, 26, 37, 51, 53, 54, 67, 98, 127, 146, 166, 172, 182, 203, 210, 212, 217, 219, 222, 249, 261, 266, 271, 288, 290, 306, 310, 315, 321, 327, 331, 340, 346, 354, 376, 378, 379, 392, 399, 408, 410, 413, 415, 444, 474, 497, 499, 501, 506, 516, 520, 523, 527, 529, 531, 539, 546, 549, 556, 562, 567, 579, 580, 593, 595, 611, 613, 616, 618, 619, 620, 624, 654, 657, 658, 662, 670, 675, 686, 687, 691, 69…	327	[2, 3, 2, 2, 3, 2, 2, 2, 5, 3, 2, 3, 2, 3, 3, 2, 4, 2, 5, 2, 2, 3, 6, 2, 2, 3, 5, 2, 3, 2, 3, 2, 3, 2, 2, 4, 6, 2, 3, 2, 4, 5, 3, 2, 3, 3, 2, 3, 2, 2, 5, 3, 2, 2, 5, 3, 2, 4, 3, 2, 2, 2, 2, 4, 2, 2, 4, 2, 2, 8, 4, 2, 4, 2, 2, 2, 2, 2, 2, 3, 2, 2, 2, 2, 5, 2, 2, 2, 2, 2, 2, 3, 3, 3, 2, 2, 4, 2, 2, 5, 2, 2, 3, 7, 2, 3, 2, 2, 2, 3, 3, 4, 3, 2, 3, 2, 3]	0	[0, 0, 0, 0, 0, 0, 0, 0, 0, 0, 0, 0, 0, 0, 0, 0, 0, 0, 0, 0, 0, 0, 0, 0, 0, 0, 0, 0, 0, 0, 0, 0, 0, 0, 0, 0, 0, 0, 0, 0, 0, 0, 0, 0, 0, 0, 0, 0, 0, 0, 0, 0, 0, 0, 0, 0, 0, 0, 0, 0, 0, 0, 0, 0, 0, 0, 0, 0, 0, 0, 0, 0, 0, 0, 0, 0, 0, 0, 0, 0, 0, 0, 0, 0, 0, 0, 0, 0, 0, 0, 0, 0, 0, 0, 0, 0, 0, 0, 0, 0, 0, 0, 0, 0, 0, 0, 0, 0, 0, 0, 0, 0, 0, 0, 0, 0, 0]
GRAP2--KMT2D	22:40367067:+	12:49412927:-	37	[9, 20, 32, 42, 58, 95, 101, 119, 132, 209, 231, 241, 259, 264, 270, 281, 295, 305, 476, 537, 559, 589, 644, 645, 661, 663, 686, 724, 740, 809, 870, 919, 922, 927, 971, 989, 992]	86	[3, 2, 2, 2, 2, 3, 2, 2, 2, 2, 2, 2, 2, 2, 2, 3, 4, 2, 2, 3, 2, 2, 4, 2, 2, 2, 2, 2, 2, 3, 3, 3, 2, 2, 2, 3, 2]	0	[0, 0, 0, 0, 0, 0, 0, 0, 0, 0, 0, 0, 0, 0, 0, 0, 0, 0, 0, 0, 0, 0, 0, 0, 0, 0, 0, 0, 0, 0, 0, 0, 0, 0, 0, 0, 0]
SREK1--CLDN4	5:65465983:+	7:73245221:+	117	[10, 13, 25, 27, 40, 48, 49, 53, 54, 58, 67, 68, 73, 76, 81, 85, 89, 91, 96, 101, 106, 110, 136, 146, 164, 170, 173, 186, 187, 197, 204, 236, 237, 238, 241, 242, 252, 257, 262, 263, 269, 273, 277, 306, 313, 315, 316, 325, 337, 342, 347, 387, 394, 397, 426, 432, 447, 454, 455, 459, 465, 484, 496, 497, 498, 501, 507, 547, 555, 575, 595, 604, 612, 614, 652, 654, 655, 677, 680, 698, 706, 718, 725, 72…	346	[11, 4, 2, 3, 2, 2, 8, 2, 6, 2, 2, 2, 2, 4, 2, 2, 2, 3, 4, 4, 2, 2, 2, 2, 3, 3, 2, 6, 2, 2, 3, 2, 2, 2, 3, 6, 2, 3, 3, 4, 2, 3, 4, 2, 3, 2, 2, 3, 2, 2, 4, 2, 3, 8, 2, 3, 3, 2, 2, 3, 2, 4, 2, 4, 4, 3, 2, 2, 2, 3, 4, 3, 3, 2, 2, 2, 2, 2, 2, 6, 2, 4, 2, 3, 2, 2, 2, 3, 2, 4, 2, 2, 5, 3, 7, 5, 2, 2, 6, 2, 2, 2, 7, 3, 2, 2, 2, 2, 2, 2, 4, 2, 3, 2, 2, 3, 4]	0	[0, 0, 0, 0, 0, 0, 0, 0, 0, 0, 0, 0, 0, 0, 0, 0, 0, 0, 0, 0, 0, 0, 0, 0, 0, 0, 0, 0, 0, 0, 0, 0, 0, 0, 0, 0, 0, 0, 0, 0, 0, 0, 0, 0, 0, 0, 0, 0, 0, 0, 0, 0, 0, 0, 0, 0, 0, 0, 0, 0, 0, 0, 0, 0, 0, 0, 0, 0, 0, 0, 0, 0, 0, 0, 0, 0, 0, 0, 0, 0, 0, 0, 0, 0, 0, 0, 0, 0, 0, 0, 0, 0, 0, 0, 0, 0, 0, 0, 0, 0, 0, 0, 0, 0, 0, 0, 0, 0, 0, 0, 0, 0, 0, 0, 0, 0, 0]
TSGA13--PSIP1	7:130353798:-	9:15510966:-	159	[10, 13, 19, 25, 38, 44, 46, 48, 50, 62, 69, 74, 77, 85, 91, 92, 93, 94, 95, 103, 108, 110, 130, 133, 139, 146, 151, 163, 167, 168, 172, 188, 196, 212, 213, 218, 240, 241, 253, 254, 267, 271, 285, 291, 301, 307, 308, 313, 319, 321, 335, 347, 387, 392, 393, 401, 415, 416, 417, 420, 422, 426, 435, 438, 447, 449, 452, 456, 467, 480, 497, 498, 521, 525, 526, 530, 532, 541, 545, 552, 566, 573, 581, 58…	475	[2, 4, 2, 5, 3, 5, 2, 3, 2, 2, 4, 2, 2, 2, 3, 4, 5, 2, 2, 2, 2, 2, 5, 2, 2, 2, 4, 2, 3, 5, 7, 4, 2, 4, 3, 2, 2, 3, 2, 3, 4, 2, 4, 6, 2, 2, 2, 2, 3, 2, 2, 2, 4, 4, 2, 2, 2, 7, 4, 2, 3, 3, 3, 2, 2, 6, 2, 2, 5, 2, 5, 2, 3, 2, 2, 2, 5, 3, 2, 2, 4, 2, 2, 2, 4, 4, 5, 3, 2, 3, 2, 2, 4, 2, 2, 2, 4, 2, 2, 2, 2, 3, 3, 2, 5, 2, 2, 2, 4, 2, 8, 2, 8, 2, 3, 8, 3, 3, 8, 3, 2, 3, 2, 5, 3, 2, 4, 4, 3, 3, 2, 3, 2,…	0	[0, 0, 0, 0, 0, 0, 0, 0, 0, 0, 0, 0, 0, 0, 0, 0, 0, 0, 0, 0, 0, 0, 0, 0, 0, 0, 0, 0, 0, 0, 0, 0, 0, 0, 0, 0, 0, 0, 0, 0, 0, 0, 0, 0, 0, 0, 0, 0, 0, 0, 0, 0, 0, 0, 0, 0, 0, 0, 0, 0, 0, 0, 0, 0, 0, 0, 0, 0, 0, 0, 0, 0, 0, 0, 0, 0, 0, 0, 0, 0, 0, 0, 0, 0, 0, 0, 0, 0, 0, 0, 0, 0, 0, 0, 0, 0, 0, 0, 0, 0, 0, 0, 0, 0, 0, 0, 0, 0, 0, 0, 0, 0, 0, 0, 0, 0, 0, 0, 0, 0, 0, 0, 0, 0, 0, 0, 0, 0, 0, 0, 0, 0, 0,…
CHD3--HNRNPA0	17:7814936:+	5:137090024:-	128	[10, 15, 17, 19, 26, 36, 54, 70, 79, 81, 95, 98, 102, 115, 130, 135, 142, 161, 167, 170, 175, 176, 183, 189, 193, 197, 207, 222, 224, 229, 240, 247, 255, 259, 266, 280, 311, 316, 322, 334, 341, 349, 357, 365, 374, 376, 380, 386, 393, 399, 401, 405, 418, 422, 426, 428, 436, 461, 468, 469, 474, 479, 483, 487, 496, 498, 502, 515, 518, 525, 534, 544, 552, 559, 562, 564, 573, 581, 583, 585, 587, 592, …	369	[2, 3, 2, 2, 8, 2, 3, 2, 4, 2, 2, 2, 3, 2, 4, 2, 2, 2, 2, 2, 2, 2, 4, 2, 4, 4, 2, 9, 3, 6, 3, 2, 3, 3, 3, 2, 4, 4, 2, 2, 3, 3, 2, 3, 2, 4, 3, 2, 2, 3, 3, 2, 2, 2, 3, 4, 2, 5, 3, 2, 2, 3, 2, 2, 2, 3, 2, 5, 11, 5, 5, 2, 2, 3, 2, 3, 3, 3, 2, 2, 3, 2, 2, 2, 2, 2, 2, 2, 2, 2, 2, 2, 2, 2, 3, 2, 4, 3, 2, 3, 7, 2, 2, 4, 3, 5, 2, 3, 2, 2, 7, 2, 3, 4, 3, 2, 3, 2, 3, 2, 4, 2, 2, 4, 4, 2, 2, 2]	0	[0, 0, 0, 0, 0, 0, 0, 0, 0, 0, 0, 0, 0, 0, 0, 0, 0, 0, 0, 0, 0, 0, 0, 0, 0, 0, 0, 0, 0, 0, 0, 0, 0, 0, 0, 0, 0, 0, 0, 0, 0, 0, 0, 0, 0, 0, 0, 0, 0, 0, 0, 0, 0, 0, 0, 0, 0, 0, 0, 0, 0, 0, 0, 0, 0, 0, 0, 0, 0, 0, 0, 0, 0, 0, 0, 0, 0, 0, 0, 0, 0, 0, 0, 0, 0, 0, 0, 0, 0, 0, 0, 0, 0, 0, 0, 0, 0, 0, 0, 0, 0, 0, 0, 0, 0, 0, 0, 0, 0, 0, 0, 0, 0, 0, 0, 0, 0, 0, 0, 0, 0, 0, 0, 0, 0, 0, 0, 0]
STAP2--FNDC5	19:4324102:-	1:33336394:-	188	[10, 11, 15, 31, 33, 39, 42, 46, 50, 51, 66, 67, 69, 70, 74, 80, 84, 90, 109, 112, 113, 118, 120, 128, 129, 145, 150, 151, 152, 158, 160, 162, 164, 169, 170, 173, 175, 177, 179, 182, 187, 195, 196, 208, 210, 212, 213, 215, 216, 228, 239, 243, 246, 247, 252, 253, 256, 266, 267, 269, 277, 281, 283, 301, 302, 303, 306, 308, 314, 326, 330, 335, 336, 337, 343, 349, 350, 351, 354, 356, 366, 378, 379, 3…	551	[2, 3, 2, 2, 2, 2, 2, 2, 4, 3, 3, 3, 2, 2, 3, 3, 2, 2, 3, 5, 6, 2, 4, 3, 3, 2, 2, 3, 3, 2, 2, 7, 3, 2, 2, 6, 2, 2, 5, 3, 3, 4, 2, 2, 2, 2, 3, 2, 2, 4, 2, 2, 2, 2, 5, 4, 2, 2, 2, 7, 2, 2, 3, 2, 4, 3, 2, 2, 4, 3, 5, 3, 2, 2, 2, 3, 2, 7, 2, 3, 8, 2, 2, 2, 2, 2, 3, 2, 7, 2, 6, 2, 5, 3, 3, 2, 2, 5, 2, 2, 3, 3, 2, 4, 4, 4, 3, 2, 2, 2, 4, 2, 2, 4, 2, 9, 2, 2, 2, 2, 2, 4, 2, 2, 3, 3, 3, 2, 3, 2, 2, 6, 2,…	0	[0, 0, 0, 0, 0, 0, 0, 0, 0, 0, 0, 0, 0, 0, 0, 0, 0, 0, 0, 0, 0, 0, 0, 0, 0, 0, 0, 0, 0, 0, 0, 0, 0, 0, 0, 0, 0, 0, 0, 0, 0, 0, 0, 0, 0, 0, 0, 0, 0, 0, 0, 0, 0, 0, 0, 0, 0, 0, 0, 0, 0, 0, 0, 0, 0, 0, 0, 0, 0, 0, 0, 0, 0, 0, 0, 0, 0, 0, 0, 0, 0, 0, 0, 0, 0, 0, 0, 0, 0, 0, 0, 0, 0, 0, 0, 0, 0, 0, 0, 0, 0, 0, 0, 0, 0, 0, 0, 0, 0, 0, 0, 0, 0, 0, 0, 0, 0, 0, 0, 0, 0, 0, 0, 0, 0, 0, 0, 0, 0, 0, 0, 0, 0,…
SAFB--GMCL1	19:5668473:+	2:70056807:+	169	[10, 19, 23, 25, 37, 38, 42, 43, 51, 52, 56, 60, 65, 68, 72, 91, 98, 109, 115, 117, 123, 124, 127, 136, 139, 140, 143, 146, 151, 154, 155, 166, 183, 190, 196, 202, 205, 211, 213, 218, 220, 222, 231, 236, 240, 261, 274, 280, 282, 287, 291, 292, 295, 297, 298, 301, 312, 316, 317, 327, 329, 330, 337, 346, 347, 353, 356, 366, 374, 376, 380, 392, 393, 404, 405, 416, 423, 431, 433, 442, 454, 459, 465, …	526	[2, 2, 2, 6, 4, 2, 5, 4, 3, 2, 5, 4, 3, 3, 3, 2, 4, 2, 2, 7, 5, 12, 3, 2, 2, 3, 3, 2, 4, 2, 2, 2, 2, 3, 6, 7, 2, 2, 2, 2, 4, 2, 2, 11, 4, 2, 7, 4, 4, 2, 2, 3, 5, 3, 2, 2, 3, 2, 2, 3, 2, 3, 2, 2, 3, 3, 2, 4, 2, 5, 2, 3, 2, 2, 3, 8, 5, 3, 2, 2, 2, 2, 2, 2, 2, 2, 3, 3, 2, 4, 2, 2, 2, 3, 3, 2, 5, 3, 2, 3, 3, 3, 2, 2, 9, 3, 2, 2, 3, 2, 5, 9, 2, 3, 2, 3, 3, 2, 2, 3, 3, 2, 2, 4, 2, 3, 2, 2, 2, 6, 7, 2, …	0	[0, 0, 0, 0, 0, 0, 0, 0, 0, 0, 0, 0, 0, 0, 0, 0, 0, 0, 0, 0, 0, 0, 0, 0, 0, 0, 0, 0, 0, 0, 0, 0, 0, 0, 0, 0, 0, 0, 0, 0, 0, 0, 0, 0, 0, 0, 0, 0, 0, 0, 0, 0, 0, 0, 0, 0, 0, 0, 0, 0, 0, 0, 0, 0, 0, 0, 0, 0, 0, 0, 0, 0, 0, 0, 0, 0, 0, 0, 0, 0, 0, 0, 0, 0, 0, 0, 0, 0, 0, 0, 0, 0, 0, 0, 0, 0, 0, 0, 0, 0, 0, 0, 0, 0, 0, 0, 0, 0, 0, 0, 0, 0, 0, 0, 0, 0, 0, 0, 0, 0, 0, 0, 0, 0, 0, 0, 0, 0, 0, 0, 0, 0, 0,…
WDR46--FASTKD2	6:33248708:-	2:207630097:+	113	[10, 28, 35, 42, 52, 58, 59, 79, 96, 110, 112, 135, 138, 151, 160, 166, 170, 179, 180, 208, 215, 224, 229, 242, 245, 258, 275, 303, 316, 319, 320, 323, 325, 328, 335, 377, 378, 418, 433, 455, 459, 460, 465, 467, 468, 476, 478, 480, 481, 482, 486, 489, 494, 517, 520, 524, 534, 539, 550, 556, 566, 568, 583, 585, 594, 601, 603, 615, 642, 648, 656, 663, 666, 671, 680, 683, 686, 687, 697, 714, 721, 73…	306	[2, 3, 2, 5, 2, 3, 2, 2, 6, 2, 4, 2, 2, 4, 2, 5, 7, 4, 2, 4, 3, 2, 4, 2, 2, 2, 2, 2, 2, 4, 3, 4, 7, 2, 2, 7, 2, 3, 2, 2, 2, 3, 2, 4, 4, 4, 2, 3, 3, 2, 2, 2, 3, 2, 2, 2, 2, 3, 2, 3, 2, 3, 3, 2, 3, 3, 2, 2, 2, 3, 4, 2, 3, 2, 4, 2, 4, 2, 2, 2, 2, 2, 2, 3, 2, 2, 2, 2, 2, 2, 2, 2, 2, 2, 2, 2, 2, 2, 2, 3, 2, 2, 2, 4, 3, 4, 2, 2, 2, 2, 7, 2, 2]	0	[0, 0, 0, 0, 0, 0, 0, 0, 0, 0, 0, 0, 0, 0, 0, 0, 0, 0, 0, 0, 0, 0, 0, 0, 0, 0, 0, 0, 0, 0, 0, 0, 0, 0, 0, 0, 0, 0, 0, 0, 0, 0, 0, 0, 0, 0, 0, 0, 0, 0, 0, 0, 0, 0, 0, 0, 0, 0, 0, 0, 0, 0, 0, 0, 0, 0, 0, 0, 0, 0, 0, 0, 0, 0, 0, 0, 0, 0, 0, 0, 0, 0, 0, 0, 0, 0, 0, 0, 0, 0, 0, 0, 0, 0, 0, 0, 0, 0, 0, 0, 0, 0, 0, 0, 0, 0, 0, 0, 0, 0, 0, 0, 0]
UBE2V2--ACE	8:48977254:+	17:61554537:+	60	[10, 30, 55, 60, 72, 149, 162, 177, 188, 193, 221, 231, 245, 259, 265, 278, 283, 315, 319, 344, 357, 424, 463, 485, 494, 496, 526, 557, 559, 600, 601, 608, 617, 644, 667, 674, 698, 709, 731, 740, 744, 762, 785, 786, 791, 805, 810, 816, 832, 837, 886, 890, 895, 906, 912, 915, 922, 933, 940, 954]	157	[2, 2, 2, 2, 3, 2, 3, 4, 2, 2, 2, 2, 2, 8, 4, 2, 2, 3, 2, 2, 2, 2, 2, 2, 3, 2, 4, 2, 4, 4, 3, 3, 2, 2, 2, 3, 5, 2, 2, 2, 2, 2, 4, 3, 2, 3, 2, 2, 2, 2, 3, 2, 3, 2, 2, 3, 3, 4, 3, 2]	0	[0, 0, 0, 0, 0, 0, 0, 0, 0, 0, 0, 0, 0, 0, 0, 0, 0, 0, 0, 0, 0, 0, 0, 0, 0, 0, 0, 0, 0, 0, 0, 0, 0, 0, 0, 0, 0, 0, 0, 0, 0, 0, 0, 0, 0, 0, 0, 0, 0, 0, 0, 0, 0, 0, 0, 0, 0, 0, 0, 0]
FBXL12--PPIP5K2	19:9920992:-	5:102503919:+	101	[11, 15, 28, 34, 39, 60, 69, 70, 75, 77, 85, 93, 127, 133, 137, 153, 174, 188, 216, 238, 239, 242, 258, 271, 273, 286, 292, 296, 301, 329, 330, 339, 352, 353, 357, 362, 367, 369, 387, 392, 394, 409, 411, 453, 469, 480, 481, 491, 492, 500, 517, 520, 528, 539, 542, 566, 571, 572, 577, 593, 595, 597, 598, 599, 601, 611, 620, 625, 637, 654, 661, 677, 683, 753, 770, 775, 777, 779, 785, 798, 806, 843, …	286	[3, 3, 2, 2, 2, 2, 2, 2, 2, 2, 2, 2, 2, 2, 2, 4, 2, 2, 2, 2, 5, 3, 3, 2, 3, 4, 2, 3, 2, 2, 4, 2, 2, 2, 2, 2, 2, 5, 2, 2, 2, 3, 2, 7, 5, 4, 5, 3, 4, 6, 2, 3, 4, 2, 2, 2, 2, 2, 4, 2, 2, 4, 5, 2, 2, 2, 3, 2, 2, 3, 4, 5, 4, 2, 2, 2, 2, 3, 2, 2, 2, 4, 3, 2, 4, 2, 3, 5, 4, 2, 2, 2, 2, 4, 4, 4, 2, 2, 3, 9, 2]	0	[0, 0, 0, 0, 0, 0, 0, 0, 0, 0, 0, 0, 0, 0, 0, 0, 0, 0, 0, 0, 0, 0, 0, 0, 0, 0, 0, 0, 0, 0, 0, 0, 0, 0, 0, 0, 0, 0, 0, 0, 0, 0, 0, 0, 0, 0, 0, 0, 0, 0, 0, 0, 0, 0, 0, 0, 0, 0, 0, 0, 0, 0, 0, 0, 0, 0, 0, 0, 0, 0, 0, 0, 0, 0, 0, 0, 0, 0, 0, 0, 0, 0, 0, 0, 0, 0, 0, 0, 0, 0, 0, 0, 0, 0, 0, 0, 0, 0, 0, 0, 0]
C3ORF20--RPUSD1	3:14814475:+	16:838305:-	125	[11, 18, 27, 52, 58, 65, 73, 74, 75, 76, 77, 81, 91, 98, 115, 124, 131, 136, 137, 190, 207, 209, 215, 218, 221, 224, 231, 248, 260, 264, 273, 279, 281, 284, 303, 305, 323, 330, 353, 364, 377, 380, 400, 407, 408, 410, 411, 418, 430, 436, 438, 445, 446, 451, 453, 461, 465, 466, 468, 472, 489, 501, 517, 518, 523, 528, 542, 545, 548, 554, 555, 565, 576, 597, 612, 617, 620, 623, 629, 632, 635, 641, 65…	351	[2, 2, 3, 3, 2, 4, 5, 3, 3, 3, 8, 3, 7, 5, 3, 4, 5, 3, 3, 2, 2, 2, 3, 4, 2, 2, 2, 6, 5, 2, 3, 2, 2, 2, 4, 4, 3, 2, 6, 2, 2, 5, 2, 2, 2, 3, 2, 2, 3, 2, 3, 3, 2, 2, 3, 2, 3, 2, 2, 2, 3, 3, 4, 3, 3, 3, 4, 2, 2, 2, 2, 2, 2, 2, 4, 3, 2, 2, 3, 2, 2, 2, 2, 5, 2, 3, 2, 3, 2, 3, 7, 2, 2, 2, 2, 2, 4, 3, 3, 2, 5, 2, 2, 2, 2, 2, 2, 3, 2, 3, 2, 2, 2, 2, 2, 3, 2, 2, 3, 3, 2, 2, 4, 2, 3]	0	[0, 0, 0, 0, 0, 0, 0, 0, 0, 0, 0, 0, 0, 0, 0, 0, 0, 0, 0, 0, 0, 0, 0, 0, 0, 0, 0, 0, 0, 0, 0, 0, 0, 0, 0, 0, 0, 0, 0, 0, 0, 0, 0, 0, 0, 0, 0, 0, 0, 0, 0, 0, 0, 0, 0, 0, 0, 0, 0, 0, 0, 0, 0, 0, 0, 0, 0, 0, 0, 0, 0, 0, 0, 0, 0, 0, 0, 0, 0, 0, 0, 0, 0, 0, 0, 0, 0, 0, 0, 0, 0, 0, 0, 0, 0, 0, 0, 0, 0, 0, 0, 0, 0, 0, 0, 0, 0, 0, 0, 0, 0, 0, 0, 0, 0, 0, 0, 0, 0, 0, 0, 0, 0, 0, 0]
POP5--DAXX	12:121016583:-	6:33289593:-	48	[11, 29, 46, 91, 139, 274, 277, 288, 290, 348, 355, 368, 370, 399, 404, 406, 411, 412, 446, 486, 545, 551, 569, 600, 609, 613, 615, 618, 623, 650, 651, 652, 661, 666, 703, 704, 713, 737, 751, 752, 766, 783, 838, 856, 933, 952, 955, 983]	119	[2, 3, 2, 2, 2, 3, 2, 2, 2, 2, 2, 2, 2, 3, 2, 2, 2, 2, 2, 2, 3, 2, 2, 2, 3, 3, 5, 2, 2, 2, 2, 2, 2, 2, 4, 3, 3, 3, 2, 2, 3, 2, 4, 4, 4, 3, 3, 2]	0	[0, 0, 0, 0, 0, 0, 0, 0, 0, 0, 0, 0, 0, 0, 0, 0, 0, 0, 0, 0, 0, 0, 0, 0, 0, 0, 0, 0, 0, 0, 0, 0, 0, 0, 0, 0, 0, 0, 0, 0, 0, 0, 0, 0, 0, 0, 0, 0]
NUP153--TMEM131L	6:17616289:-	4:154387515:+	211	[12, 13, 19, 29, 31, 44, 45, 46, 47, 48, 55, 58, 66, 67, 68, 71, 72, 74, 78, 81, 91, 100, 102, 114, 117, 125, 133, 137, 142, 144, 162, 165, 184, 185, 192, 193, 212, 213, 216, 217, 220, 223, 224, 233, 237, 238, 241, 243, 245, 247, 253, 256, 258, 263, 296, 297, 300, 302, 323, 333, 335, 336, 338, 341, 345, 346, 347, 355, 358, 361, 365, 370, 374, 375, 377, 378, 380, 391, 399, 403, 404, 411, 417, 422,…	663	[5, 2, 3, 3, 3, 2, 2, 2, 2, 3, 2, 2, 3, 2, 3, 2, 4, 4, 2, 2, 2, 2, 2, 5, 2, 4, 3, 5, 4, 3, 3, 3, 2, 4, 3, 3, 2, 5, 4, 2, 3, 2, 3, 2, 2, 4, 3, 2, 5, 2, 2, 3, 3, 2, 2, 2, 6, 2, 4, 5, 3, 6, 4, 2, 5, 2, 2, 2, 2, 3, 4, 2, 3, 2, 4, 2, 6, 2, 2, 2, 2, 5, 3, 3, 4, 2, 7, 2, 2, 5, 4, 2, 2, 3, 2, 6, 3, 3, 2, 2, 4, 3, 4, 2, 3, 3, 3, 3, 2, 3, 2, 3, 4, 4, 5, 2, 5, 5, 3, 2, 2, 3, 4, 4, 3, 2, 2, 3, 3, 2, 2, 2, 3,…	0	[0, 0, 0, 0, 0, 0, 0, 0, 0, 0, 0, 0, 0, 0, 0, 0, 0, 0, 0, 0, 0, 0, 0, 0, 0, 0, 0, 0, 0, 0, 0, 0, 0, 0, 0, 0, 0, 0, 0, 0, 0, 0, 0, 0, 0, 0, 0, 0, 0, 0, 0, 0, 0, 0, 0, 0, 0, 0, 0, 0, 0, 0, 0, 0, 0, 0, 0, 0, 0, 0, 0, 0, 0, 0, 0, 0, 0, 0, 0, 0, 0, 0, 0, 0, 0, 0, 0, 0, 0, 0, 0, 0, 0, 0, 0, 0, 0, 0, 0, 0, 0, 0, 0, 0, 0, 0, 0, 0, 0, 0, 0, 0, 0, 0, 0, 0, 0, 0, 0, 0, 0, 0, 0, 0, 0, 0, 0, 0, 0, 0, 0, 0, 0,…
SPC24--SLC7A9	19:11256719:-	19:33360622:-	31	[12, 19, 27, 91, 119, 205, 240, 296, 367, 382, 449, 504, 508, 543, 561, 601, 639, 661, 665, 674, 740, 744, 797, 862, 876, 898, 903, 946, 973, 982, 999]	72	[2, 2, 2, 3, 2, 2, 2, 2, 3, 2, 2, 2, 2, 2, 2, 3, 2, 3, 2, 4, 2, 2, 2, 2, 2, 4, 3, 2, 3, 2, 2]	0	[0, 0, 0, 0, 0, 0, 0, 0, 0, 0, 0, 0, 0, 0, 0, 0, 0, 0, 0, 0, 0, 0, 0, 0, 0, 0, 0, 0, 0, 0, 0]
HCLS1--PHF21A	3:121351279:-	11:45992902:-	33	[13, 33, 139, 170, 179, 185, 227, 236, 263, 296, 345, 357, 363, 457, 466, 479, 542, 544, 547, 552, 572, 600, 634, 642, 656, 684, 712, 713, 759, 796, 845, 891, 989]	86	[2, 2, 3, 3, 2, 3, 3, 2, 4, 2, 2, 2, 4, 2, 2, 2, 4, 4, 4, 4, 2, 2, 2, 2, 2, 2, 2, 2, 3, 4, 3, 2, 2]	0	[0, 0, 0, 0, 0, 0, 0, 0, 0, 0, 0, 0, 0, 0, 0, 0, 0, 0, 0, 0, 0, 0, 0, 0, 0, 0, 0, 0, 0, 0, 0, 0, 0]
AP2S1--COQ7	19:47341436:-	16:19079256:+	79	[14, 29, 43, 50, 83, 117, 121, 135, 138, 168, 178, 189, 191, 199, 201, 228, 235, 255, 258, 267, 272, 273, 307, 311, 319, 344, 361, 371, 372, 376, 381, 403, 440, 441, 464, 475, 476, 482, 497, 531, 537, 571, 591, 593, 628, 643, 645, 652, 656, 663, 668, 677, 680, 681, 683, 691, 702, 717, 750, 752, 759, 761, 776, 801, 816, 820, 828, 835, 879, 889, 891, 915, 916, 933, 951, 958, 974, 976, 991]	207	[3, 2, 2, 2, 2, 2, 2, 3, 2, 3, 2, 6, 2, 4, 2, 2, 2, 2, 3, 3, 6, 4, 2, 3, 2, 2, 2, 2, 2, 3, 3, 6, 6, 2, 2, 4, 2, 2, 2, 3, 2, 2, 2, 3, 2, 4, 2, 2, 2, 2, 4, 4, 3, 2, 2, 2, 2, 2, 2, 2, 3, 2, 2, 2, 3, 2, 2, 2, 4, 2, 2, 2, 6, 3, 2, 2, 2, 3, 2]	0	[0, 0, 0, 0, 0, 0, 0, 0, 0, 0, 0, 0, 0, 0, 0, 0, 0, 0, 0, 0, 0, 0, 0, 0, 0, 0, 0, 0, 0, 0, 0, 0, 0, 0, 0, 0, 0, 0, 0, 0, 0, 0, 0, 0, 0, 0, 0, 0, 0, 0, 0, 0, 0, 0, 0, 0, 0, 0, 0, 0, 0, 0, 0, 0, 0, 0, 0, 0, 0, 0, 0, 0, 0, 0, 0, 0, 0, 0, 0]
DLST--H3F3B	14:75367878:+	17:73775785:-	75	[14, 18, 52, 55, 64, 71, 74, 84, 107, 110, 192, 199, 213, 218, 237, 238, 253, 270, 283, 298, 304, 312, 316, 320, 330, 337, 353, 358, 360, 366, 369, 381, 393, 408, 415, 416, 422, 428, 453, 463, 474, 485, 508, 513, 520, 526, 528, 552, 559, 587, 592, 597, 639, 642, 645, 655, 685, 686, 716, 737, 746, 759, 791, 803, 804, 823, 843, 868, 933, 950, 958, 962, 965, 966, 989]	186	[2, 2, 2, 2, 2, 3, 3, 3, 7, 2, 2, 2, 2, 2, 2, 3, 2, 2, 2, 4, 3, 2, 2, 3, 5, 3, 3, 2, 2, 3, 2, 2, 3, 2, 2, 2, 2, 2, 2, 3, 2, 2, 2, 5, 2, 2, 5, 2, 4, 2, 3, 2, 4, 2, 2, 3, 2, 2, 2, 2, 2, 2, 2, 2, 2, 3, 2, 2, 3, 2, 2, 2, 2, 3, 2]	0	[0, 0, 0, 0, 0, 0, 0, 0, 0, 0, 0, 0, 0, 0, 0, 0, 0, 0, 0, 0, 0, 0, 0, 0, 0, 0, 0, 0, 0, 0, 0, 0, 0, 0, 0, 0, 0, 0, 0, 0, 0, 0, 0, 0, 0, 0, 0, 0, 0, 0, 0, 0, 0, 0, 0, 0, 0, 0, 0, 0, 0, 0, 0, 0, 0, 0, 0, 0, 0, 0, 0, 0, 0, 0, 0]
MED24--RPL7L1	17:38175366:-	6:42847392:+	34	[14, 20, 26, 47, 65, 81, 114, 145, 153, 209, 211, 275, 285, 289, 368, 386, 408, 434, 491, 510, 532, 584, 600, 616, 640, 674, 683, 698, 734, 791, 889, 900, 944, 990]	99	[2, 2, 6, 3, 2, 3, 2, 2, 2, 2, 2, 3, 2, 3, 2, 2, 2, 5, 2, 5, 2, 4, 5, 3, 2, 2, 3, 2, 3, 2, 4, 4, 7, 2]	0	[0, 0, 0, 0, 0, 0, 0, 0, 0, 0, 0, 0, 0, 0, 0, 0, 0, 0, 0, 0, 0, 0, 0, 0, 0, 0, 0, 0, 0, 0, 0, 0, 0, 0]
CTBP1--MAPK7	4:1207810:-	17:19281653:+	117	[16, 36, 46, 57, 60, 67, 101, 105, 112, 121, 122, 144, 155, 160, 178, 201, 208, 212, 218, 222, 227, 229, 234, 258, 264, 268, 272, 301, 306, 310, 311, 318, 319, 326, 334, 343, 351, 358, 359, 361, 369, 382, 385, 398, 406, 415, 417, 430, 449, 452, 456, 468, 495, 502, 504, 521, 526, 528, 536, 539, 563, 578, 579, 589, 597, 604, 610, 612, 622, 630, 641, 644, 650, 652, 657, 658, 662, 677, 692, 699, 704,…	335	[4, 3, 3, 2, 2, 2, 3, 2, 2, 4, 4, 2, 7, 2, 2, 2, 2, 2, 3, 2, 2, 2, 3, 2, 3, 2, 2, 3, 2, 4, 2, 2, 2, 2, 4, 3, 4, 6, 2, 2, 2, 2, 3, 2, 8, 3, 2, 2, 2, 2, 2, 3, 3, 2, 2, 2, 2, 2, 3, 2, 3, 4, 2, 2, 3, 3, 2, 2, 2, 2, 8, 3, 2, 2, 3, 3, 2, 2, 2, 2, 3, 3, 9, 2, 3, 2, 2, 2, 10, 2, 3, 2, 4, 5, 2, 3, 2, 3, 2, 2, 5, 4, 3, 2, 6, 4, 5, 3, 2, 2, 2, 3, 2, 2, 4, 2, 4]	0	[0, 0, 0, 0, 0, 0, 0, 0, 0, 0, 0, 0, 0, 0, 0, 0, 0, 0, 0, 0, 0, 0, 0, 0, 0, 0, 0, 0, 0, 0, 0, 0, 0, 0, 0, 0, 0, 0, 0, 0, 0, 0, 0, 0, 0, 0, 0, 0, 0, 0, 0, 0, 0, 0, 0, 0, 0, 0, 0, 0, 0, 0, 0, 0, 0, 0, 0, 0, 0, 0, 0, 0, 0, 0, 0, 0, 0, 0, 0, 0, 0, 0, 0, 0, 0, 0, 0, 0, 0, 0, 0, 0, 0, 0, 0, 0, 0, 0, 0, 0, 0, 0, 0, 0, 0, 0, 0, 0, 0, 0, 0, 0, 0, 0, 0, 0, 0]
CCNB3--ZNF200	X:50094693:+	16:3285042:-	103	[16, 20, 60, 62, 70, 100, 106, 119, 130, 143, 159, 161, 166, 174, 181, 195, 205, 227, 233, 259, 262, 274, 326, 327, 337, 349, 350, 352, 365, 373, 383, 396, 401, 402, 407, 409, 410, 413, 432, 434, 444, 446, 447, 492, 511, 512, 517, 530, 540, 546, 550, 553, 572, 596, 613, 640, 650, 654, 659, 669, 670, 700, 701, 702, 707, 708, 712, 717, 718, 720, 729, 733, 739, 741, 746, 765, 790, 803, 807, 814, 815…	258	[3, 2, 3, 2, 3, 2, 2, 3, 2, 3, 4, 3, 2, 2, 3, 2, 2, 3, 5, 2, 4, 2, 2, 2, 3, 3, 3, 2, 3, 2, 2, 2, 2, 4, 2, 2, 3, 2, 2, 2, 3, 2, 4, 2, 2, 2, 2, 3, 2, 2, 3, 4, 2, 2, 2, 2, 5, 2, 2, 2, 2, 4, 2, 3, 3, 2, 2, 2, 3, 2, 3, 3, 2, 4, 3, 3, 2, 2, 2, 2, 3, 2, 3, 2, 2, 3, 2, 2, 3, 3, 2, 2, 2, 2, 3, 2, 2, 3, 2, 4, 2, 2, 2]	0	[0, 0, 0, 0, 0, 0, 0, 0, 0, 0, 0, 0, 0, 0, 0, 0, 0, 0, 0, 0, 0, 0, 0, 0, 0, 0, 0, 0, 0, 0, 0, 0, 0, 0, 0, 0, 0, 0, 0, 0, 0, 0, 0, 0, 0, 0, 0, 0, 0, 0, 0, 0, 0, 0, 0, 0, 0, 0, 0, 0, 0, 0, 0, 0, 0, 0, 0, 0, 0, 0, 0, 0, 0, 0, 0, 0, 0, 0, 0, 0, 0, 0, 0, 0, 0, 0, 0, 0, 0, 0, 0, 0, 0, 0, 0, 0, 0, 0, 0, 0, 0, 0, 0]
KCNJ12--SYNPO2	17:21323135:+	4:119810023:+	34	[16, 36, 57, 77, 142, 171, 235, 277, 293, 295, 315, 472, 539, 541, 569, 630, 631, 638, 655, 658, 714, 766, 769, 772, 780, 786, 805, 827, 842, 873, 885, 890, 960, 971]	92	[2, 2, 2, 2, 5, 2, 2, 2, 3, 2, 2, 4, 4, 2, 2, 2, 3, 2, 5, 2, 3, 3, 2, 3, 2, 2, 2, 2, 3, 2, 4, 2, 4, 6]	0	[0, 0, 0, 0, 0, 0, 0, 0, 0, 0, 0, 0, 0, 0, 0, 0, 0, 0, 0, 0, 0, 0, 0, 0, 0, 0, 0, 0, 0, 0, 0, 0, 0, 0]
CCDC17--IGSF11	1:46086036:-	3:118864902:-	45	[16, 52, 89, 111, 132, 141, 189, 229, 240, 289, 307, 325, 341, 350, 353, 388, 390, 399, 423, 448, 465, 493, 500, 510, 514, 524, 529, 540, 576, 629, 642, 664, 693, 718, 720, 721, 729, 849, 850, 895, 916, 944, 975, 990, 1000]	107	[3, 3, 2, 2, 2, 2, 2, 3, 2, 2, 2, 3, 2, 2, 2, 2, 4, 3, 2, 2, 3, 2, 2, 2, 4, 2, 2, 2, 2, 3, 2, 2, 2, 2, 2, 4, 4, 3, 2, 2, 2, 2, 2, 3, 2]	0	[0, 0, 0, 0, 0, 0, 0, 0, 0, 0, 0, 0, 0, 0, 0, 0, 0, 0, 0, 0, 0, 0, 0, 0, 0, 0, 0, 0, 0, 0, 0, 0, 0, 0, 0, 0, 0, 0, 0, 0, 0, 0, 0, 0, 0]
TULP1--PAXBP1	6:35465663:-	21:34124421:-	32	[17, 93, 107, 127, 250, 253, 289, 291, 317, 373, 394, 404, 417, 430, 434, 440, 489, 500, 623, 626, 677, 681, 684, 689, 803, 825, 828, 911, 912, 921, 940, 968]	71	[2, 3, 3, 2, 2, 3, 3, 2, 2, 3, 2, 2, 2, 2, 2, 2, 2, 2, 2, 2, 3, 3, 2, 2, 2, 2, 2, 2, 2, 2, 2, 2]	0	[0, 0, 0, 0, 0, 0, 0, 0, 0, 0, 0, 0, 0, 0, 0, 0, 0, 0, 0, 0, 0, 0, 0, 0, 0, 0, 0, 0, 0, 0, 0, 0]
DIAPH2--KRT14	X:96724823:+	17:39743140:-	114	[18, 22, 36, 57, 67, 87, 91, 92, 98, 99, 125, 136, 137, 143, 149, 152, 155, 160, 169, 175, 207, 216, 223, 226, 233, 235, 243, 256, 263, 267, 280, 287, 295, 299, 306, 314, 315, 322, 326, 341, 343, 348, 361, 364, 369, 372, 405, 407, 408, 409, 431, 432, 433, 448, 449, 463, 478, 483, 492, 495, 496, 507, 516, 518, 530, 544, 572, 574, 588, 608, 612, 616, 621, 624, 633, 641, 650, 651, 660, 665, 669, 676…	335	[3, 2, 2, 2, 2, 2, 3, 3, 2, 2, 4, 2, 4, 4, 2, 3, 4, 4, 2, 2, 10, 3, 3, 3, 2, 4, 2, 2, 3, 4, 2, 2, 3, 2, 4, 2, 3, 2, 2, 2, 4, 2, 2, 2, 3, 2, 2, 4, 5, 3, 3, 2, 2, 2, 3, 2, 7, 4, 2, 4, 7, 2, 2, 2, 5, 2, 2, 3, 12, 2, 4, 2, 2, 2, 2, 2, 2, 2, 3, 2, 3, 2, 4, 3, 2, 2, 5, 2, 4, 6, 2, 4, 3, 3, 6, 2, 2, 3, 3, 2, 2, 4, 2, 2, 2, 4, 2, 4, 2, 2, 2, 2, 2, 4]	0	[0, 0, 0, 0, 0, 0, 0, 0, 0, 0, 0, 0, 0, 0, 0, 0, 0, 0, 0, 0, 0, 0, 0, 0, 0, 0, 0, 0, 0, 0, 0, 0, 0, 0, 0, 0, 0, 0, 0, 0, 0, 0, 0, 0, 0, 0, 0, 0, 0, 0, 0, 0, 0, 0, 0, 0, 0, 0, 0, 0, 0, 0, 0, 0, 0, 0, 0, 0, 0, 0, 0, 0, 0, 0, 0, 0, 0, 0, 0, 0, 0, 0, 0, 0, 0, 0, 0, 0, 0, 0, 0, 0, 0, 0, 0, 0, 0, 0, 0, 0, 0, 0, 0, 0, 0, 0, 0, 0, 0, 0, 0, 0, 0, 0]
FAM153A--LSR	5:177149320:-	19:35739804:+	13	[20, 75, 329, 351, 364, 427, 562, 594, 652, 656, 674, 951, 977]	35	[3, 3, 2, 2, 2, 2, 2, 2, 4, 3, 3, 3, 4]	0	[0, 0, 0, 0, 0, 0, 0, 0, 0, 0, 0, 0, 0]
CD200--DOK1	3:112068643:+	2:74781892:+	19	[20, 54, 136, 197, 213, 217, 322, 352, 363, 419, 473, 480, 521, 527, 643, 754, 803, 923, 958]	45	[2, 2, 2, 4, 3, 2, 2, 3, 2, 2, 2, 2, 4, 2, 3, 2, 2, 2, 2]	0	[0, 0, 0, 0, 0, 0, 0, 0, 0, 0, 0, 0, 0, 0, 0, 0, 0, 0, 0]
MISP3--C5ORF63	19:14185815:+	5:126409169:-	43	[21, 34, 42, 84, 89, 149, 160, 186, 200, 215, 216, 220, 226, 270, 284, 309, 311, 335, 363, 366, 391, 456, 488, 512, 560, 600, 627, 635, 652, 667, 711, 762, 794, 831, 853, 884, 885, 894, 906, 919, 928, 958, 996]	101	[4, 2, 2, 2, 2, 5, 2, 3, 2, 3, 2, 3, 2, 2, 2, 2, 2, 2, 2, 2, 2, 2, 3, 2, 2, 2, 2, 2, 6, 2, 2, 2, 2, 2, 2, 2, 3, 2, 2, 2, 2, 3, 2]	0	[0, 0, 0, 0, 0, 0, 0, 0, 0, 0, 0, 0, 0, 0, 0, 0, 0, 0, 0, 0, 0, 0, 0, 0, 0, 0, 0, 0, 0, 0, 0, 0, 0, 0, 0, 0, 0, 0, 0, 0, 0, 0, 0]
C19ORF38--LIMCH1	19:10980121:+	4:41540190:+	45	[22, 164, 241, 249, 258, 262, 286, 300, 303, 328, 351, 380, 398, 410, 423, 445, 457, 471, 473, 507, 563, 610, 622, 641, 642, 644, 648, 672, 673, 692, 719, 759, 775, 788, 796, 804, 818, 848, 872, 891, 904, 959, 970, 979, 984]	113	[2, 3, 2, 3, 2, 2, 5, 2, 2, 2, 2, 2, 2, 2, 2, 2, 4, 3, 2, 2, 2, 2, 5, 2, 2, 2, 2, 2, 4, 2, 2, 2, 2, 3, 2, 4, 4, 3, 3, 2, 2, 2, 5, 2, 2]	0	[0, 0, 0, 0, 0, 0, 0, 0, 0, 0, 0, 0, 0, 0, 0, 0, 0, 0, 0, 0, 0, 0, 0, 0, 0, 0, 0, 0, 0, 0, 0, 0, 0, 0, 0, 0, 0, 0, 0, 0, 0, 0, 0, 0, 0]
C15ORF39--PPIA	15:75504500:+	7:44836303:+	58	[22, 49, 65, 69, 72, 75, 83, 149, 157, 159, 209, 233, 240, 251, 269, 272, 287, 298, 309, 323, 330, 337, 356, 374, 377, 405, 424, 444, 467, 474, 482, 491, 514, 551, 577, 593, 624, 631, 655, 682, 699, 708, 709, 748, 780, 782, 811, 844, 872, 876, 888, 908, 913, 941, 945, 955, 961, 980]	140	[3, 2, 3, 2, 2, 3, 2, 2, 2, 2, 3, 2, 2, 4, 3, 2, 2, 2, 2, 2, 3, 3, 2, 2, 2, 2, 2, 2, 2, 2, 2, 2, 2, 2, 2, 3, 2, 2, 2, 2, 2, 3, 6, 2, 2, 2, 4, 3, 2, 4, 5, 3, 2, 2, 2, 2, 2, 2]	0	[0, 0, 0, 0, 0, 0, 0, 0, 0, 0, 0, 0, 0, 0, 0, 0, 0, 0, 0, 0, 0, 0, 0, 0, 0, 0, 0, 0, 0, 0, 0, 0, 0, 0, 0, 0, 0, 0, 0, 0, 0, 0, 0, 0, 0, 0, 0, 0, 0, 0, 0, 0, 0, 0, 0, 0, 0, 0]
MLC1--ANKS1A	22:50499781:-	6:35026038:+	110	[23, 39, 40, 43, 46, 82, 84, 93, 102, 104, 114, 119, 133, 136, 160, 163, 174, 181, 182, 199, 203, 205, 208, 209, 211, 213, 221, 225, 232, 257, 268, 269, 273, 287, 288, 292, 299, 317, 329, 348, 351, 361, 365, 395, 439, 448, 454, 476, 513, 514, 520, 524, 531, 542, 563, 568, 571, 583, 591, 595, 597, 598, 603, 613, 635, 656, 666, 669, 683, 685, 691, 692, 698, 702, 703, 708, 710, 716, 719, 720, 730, 7…	310	[2, 2, 2, 2, 2, 4, 2, 3, 4, 2, 4, 2, 2, 2, 2, 3, 2, 2, 2, 4, 2, 3, 3, 3, 2, 2, 3, 2, 2, 2, 4, 3, 2, 2, 2, 3, 2, 2, 4, 2, 2, 2, 10, 2, 2, 2, 2, 3, 3, 2, 2, 3, 3, 2, 2, 8, 2, 3, 2, 2, 2, 2, 4, 3, 3, 2, 2, 8, 3, 3, 3, 2, 2, 6, 2, 2, 4, 3, 3, 2, 2, 3, 4, 5, 2, 2, 2, 4, 2, 3, 2, 4, 4, 6, 3, 3, 2, 2, 3, 2, 3, 3, 2, 2, 3, 3, 8, 2, 2, 2]	0	[0, 0, 0, 0, 0, 0, 0, 0, 0, 0, 0, 0, 0, 0, 0, 0, 0, 0, 0, 0, 0, 0, 0, 0, 0, 0, 0, 0, 0, 0, 0, 0, 0, 0, 0, 0, 0, 0, 0, 0, 0, 0, 0, 0, 0, 0, 0, 0, 0, 0, 0, 0, 0, 0, 0, 0, 0, 0, 0, 0, 0, 0, 0, 0, 0, 0, 0, 0, 0, 0, 0, 0, 0, 0, 0, 0, 0, 0, 0, 0, 0, 0, 0, 0, 0, 0, 0, 0, 0, 0, 0, 0, 0, 0, 0, 0, 0, 0, 0, 0, 0, 0, 0, 0, 0, 0, 0, 0, 0, 0]
ABHD11--AP4S1	7:73150466:-	14:31494882:+	38	[24, 51, 59, 61, 85, 103, 126, 140, 166, 169, 228, 246, 330, 366, 452, 453, 505, 509, 536, 565, 575, 579, 594, 638, 662, 724, 735, 763, 777, 786, 833, 846, 848, 856, 899, 932, 936, 975]	113	[7, 3, 2, 5, 3, 2, 3, 5, 2, 2, 2, 3, 2, 4, 2, 2, 3, 5, 2, 4, 7, 2, 2, 3, 3, 3, 3, 2, 2, 3, 2, 3, 2, 3, 2, 2, 3, 3]	0	[0, 0, 0, 0, 0, 0, 0, 0, 0, 0, 0, 0, 0, 0, 0, 0, 0, 0, 0, 0, 0, 0, 0, 0, 0, 0, 0, 0, 0, 0, 0, 0, 0, 0, 0, 0, 0, 0]
LUZP1--CCT8	1:23410533:-	21:30445943:-	11	[24, 65, 308, 322, 329, 450, 507, 687, 924, 966, 997]	24	[2, 2, 2, 2, 3, 2, 2, 3, 2, 2, 2]	0	[0, 0, 0, 0, 0, 0, 0, 0, 0, 0, 0]
TELO2--SLC29A2	16:1560399:+	11:66139621:-	53	[25, 35, 58, 77, 112, 133, 163, 174, 198, 223, 224, 232, 253, 277, 280, 307, 327, 329, 330, 343, 370, 377, 400, 408, 414, 432, 453, 501, 546, 547, 584, 591, 644, 646, 666, 669, 678, 695, 717, 722, 724, 755, 757, 762, 775, 818, 824, 834, 840, 872, 888, 942, 985]	130	[2, 3, 2, 3, 3, 2, 2, 2, 2, 3, 2, 4, 2, 2, 2, 2, 3, 5, 2, 3, 3, 2, 2, 2, 3, 3, 2, 3, 2, 4, 2, 2, 2, 2, 2, 3, 4, 2, 2, 3, 3, 2, 2, 3, 2, 2, 2, 2, 2, 2, 2, 3, 2]	0	[0, 0, 0, 0, 0, 0, 0, 0, 0, 0, 0, 0, 0, 0, 0, 0, 0, 0, 0, 0, 0, 0, 0, 0, 0, 0, 0, 0, 0, 0, 0, 0, 0, 0, 0, 0, 0, 0, 0, 0, 0, 0, 0, 0, 0, 0, 0, 0, 0, 0, 0, 0, 0]
FAM153A--FAM186A	5:177149320:-	12:50790393:-	67	[27, 28, 36, 40, 42, 58, 73, 113, 141, 149, 154, 160, 166, 171, 185, 187, 215, 223, 227, 249, 257, 263, 264, 280, 281, 288, 289, 309, 325, 353, 357, 364, 369, 382, 422, 427, 453, 480, 493, 499, 503, 526, 550, 568, 593, 601, 603, 610, 611, 625, 645, 709, 714, 744, 771, 793, 795, 828, 829, 867, 881, 895, 913, 946, 969, 978, 1000]	229	[4, 2, 8, 3, 4, 4, 2, 5, 2, 4, 2, 3, 2, 4, 2, 6, 3, 6, 3, 15, 8, 3, 4, 2, 2, 2, 3, 2, 2, 4, 3, 3, 5, 2, 2, 2, 3, 5, 3, 7, 3, 2, 6, 3, 4, 2, 2, 2, 2, 4, 3, 2, 2, 3, 2, 5, 2, 2, 4, 3, 3, 3, 2, 2, 4, 4, 2]	0	[0, 0, 0, 0, 0, 0, 0, 0, 0, 0, 0, 0, 0, 0, 0, 0, 0, 0, 0, 0, 0, 0, 0, 0, 0, 0, 0, 0, 0, 0, 0, 0, 0, 0, 0, 0, 0, 0, 0, 0, 0, 0, 0, 0, 0, 0, 0, 0, 0, 0, 0, 0, 0, 0, 0, 0, 0, 0, 0, 0, 0, 0, 0, 0, 0, 0, 0]
TCF19--TSPAN2	6:31131965:+	1:115632054:-	24	[27, 53, 58, 199, 211, 238, 270, 370, 407, 452, 468, 522, 539, 544, 562, 615, 707, 719, 734, 755, 761, 832, 929, 959]	60	[2, 2, 4, 2, 2, 3, 2, 3, 2, 3, 3, 2, 3, 3, 2, 2, 2, 4, 3, 2, 2, 3, 2, 2]	0	[0, 0, 0, 0, 0, 0, 0, 0, 0, 0, 0, 0, 0, 0, 0, 0, 0, 0, 0, 0, 0, 0, 0, 0]
GIPC1--FGD2	19:14592582:-	6:36973440:+	34	[28, 92, 96, 127, 153, 178, 187, 246, 281, 319, 323, 363, 368, 369, 379, 414, 430, 502, 597, 600, 609, 637, 650, 688, 713, 724, 798, 848, 901, 918, 924, 948, 968, 972]	81	[3, 2, 3, 3, 2, 2, 3, 3, 2, 3, 2, 2, 2, 2, 3, 2, 3, 3, 2, 2, 2, 3, 2, 2, 2, 2, 2, 2, 3, 2, 3, 3, 2, 2]	0	[0, 0, 0, 0, 0, 0, 0, 0, 0, 0, 0, 0, 0, 0, 0, 0, 0, 0, 0, 0, 0, 0, 0, 0, 0, 0, 0, 0, 0, 0, 0, 0, 0, 0]
ZFYVE26--RC3H2	14:68262967:-	9:125667522:-	42	[30, 76, 117, 133, 161, 165, 188, 190, 249, 272, 277, 282, 285, 295, 332, 348, 359, 365, 367, 402, 433, 479, 484, 539, 550, 577, 606, 613, 630, 644, 648, 712, 717, 743, 751, 752, 772, 847, 856, 867, 878, 963]	99	[2, 3, 2, 3, 2, 4, 5, 2, 2, 2, 2, 2, 2, 2, 2, 3, 5, 2, 2, 2, 2, 2, 2, 2, 2, 3, 2, 2, 2, 2, 2, 3, 2, 2, 2, 2, 3, 2, 3, 2, 2, 2]	0	[0, 0, 0, 0, 0, 0, 0, 0, 0, 0, 0, 0, 0, 0, 0, 0, 0, 0, 0, 0, 0, 0, 0, 0, 0, 0, 0, 0, 0, 0, 0, 0, 0, 0, 0, 0, 0, 0, 0, 0, 0, 0]
EEF1D--C19ORF57	8:144661933:-	19:14000732:-	21	[32, 81, 92, 94, 148, 187, 336, 347, 392, 396, 592, 621, 666, 700, 750, 862, 899, 908, 951, 981, 985]	44	[2, 3, 2, 2, 2, 3, 2, 2, 2, 2, 2, 2, 2, 2, 2, 2, 2, 2, 2, 2, 2]	0	[0, 0, 0, 0, 0, 0, 0, 0, 0, 0, 0, 0, 0, 0, 0, 0, 0, 0, 0, 0, 0]
CRISPLD2--CAMSAP3	16:84896721:+	19:7660802:+	17	[33, 144, 279, 296, 369, 377, 396, 472, 520, 561, 570, 602, 755, 893, 919, 961, 981]	42	[2, 3, 2, 4, 2, 3, 2, 4, 2, 2, 2, 3, 2, 2, 2, 2, 3]	0	[0, 0, 0, 0, 0, 0, 0, 0, 0, 0, 0, 0, 0, 0, 0, 0, 0]
PRAMEF31P--CLK3	1:13354260:+	15:74908200:+	77	[36, 41, 108, 111, 140, 159, 208, 215, 216, 223, 235, 241, 243, 244, 262, 284, 297, 302, 331, 359, 365, 373, 387, 426, 432, 443, 455, 458, 459, 463, 465, 471, 474, 479, 509, 525, 531, 539, 581, 582, 614, 636, 641, 649, 650, 654, 666, 680, 688, 745, 749, 755, 772, 778, 786, 788, 789, 803, 813, 817, 820, 828, 849, 855, 868, 878, 879, 889, 892, 895, 927, 929, 938, 939, 963, 988, 995]	185	[2, 2, 2, 2, 2, 2, 2, 3, 2, 4, 2, 2, 3, 3, 2, 6, 2, 2, 2, 2, 5, 2, 2, 2, 2, 2, 3, 2, 3, 2, 2, 4, 3, 2, 2, 2, 2, 2, 3, 2, 2, 2, 3, 2, 2, 2, 2, 2, 2, 3, 4, 3, 2, 3, 2, 2, 3, 2, 2, 2, 2, 2, 2, 2, 2, 3, 3, 2, 2, 3, 3, 2, 2, 3, 3, 2, 2]	0	[0, 0, 0, 0, 0, 0, 0, 0, 0, 0, 0, 0, 0, 0, 0, 0, 0, 0, 0, 0, 0, 0, 0, 0, 0, 0, 0, 0, 0, 0, 0, 0, 0, 0, 0, 0, 0, 0, 0, 0, 0, 0, 0, 0, 0, 0, 0, 0, 0, 0, 0, 0, 0, 0, 0, 0, 0, 0, 0, 0, 0, 0, 0, 0, 0, 0, 0, 0, 0, 0, 0, 0, 0, 0, 0, 0, 0]
MAGEC1--GABBR2	X:140996687:+	9:101471467:-	27	[37, 54, 58, 131, 152, 154, 224, 276, 279, 286, 303, 356, 367, 381, 398, 486, 500, 520, 556, 602, 603, 646, 657, 675, 726, 800, 887]	72	[2, 2, 3, 4, 3, 2, 3, 5, 2, 2, 2, 3, 3, 2, 2, 2, 2, 2, 3, 4, 2, 2, 3, 2, 2, 2, 6]	0	[0, 0, 0, 0, 0, 0, 0, 0, 0, 0, 0, 0, 0, 0, 0, 0, 0, 0, 0, 0, 0, 0, 0, 0, 0, 0, 0]
EREG--CACNA1I	4:75247696:+	22:39966795:+	26	[37, 43, 82, 84, 100, 171, 195, 214, 332, 339, 406, 490, 504, 505, 507, 523, 529, 530, 605, 732, 759, 934, 945, 949, 974, 998]	63	[2, 2, 3, 4, 2, 2, 2, 2, 2, 5, 2, 2, 2, 2, 3, 3, 2, 2, 2, 3, 2, 2, 4, 2, 2, 2]	0	[0, 0, 0, 0, 0, 0, 0, 0, 0, 0, 0, 0, 0, 0, 0, 0, 0, 0, 0, 0, 0, 0, 0, 0, 0, 0]
SGF29--CENPM	16:28603082:+	22:42342679:-	96	[40, 42, 43, 65, 69, 84, 85, 86, 99, 131, 145, 154, 166, 174, 197, 206, 212, 216, 222, 223, 231, 251, 252, 255, 258, 259, 273, 281, 311, 327, 329, 331, 332, 345, 351, 359, 361, 363, 371, 380, 385, 401, 433, 443, 446, 456, 472, 479, 483, 490, 492, 494, 521, 525, 543, 558, 565, 580, 595, 602, 625, 627, 634, 648, 655, 673, 678, 691, 705, 711, 716, 732, 739, 745, 750, 798, 801, 821, 832, 835, 836, 84…	260	[2, 2, 2, 2, 2, 3, 2, 5, 6, 2, 2, 2, 4, 3, 2, 3, 3, 4, 2, 3, 3, 2, 3, 2, 2, 2, 2, 2, 2, 2, 2, 6, 2, 2, 2, 6, 2, 2, 3, 4, 2, 3, 2, 3, 2, 5, 2, 2, 2, 4, 3, 3, 2, 2, 2, 7, 3, 3, 2, 2, 2, 3, 4, 2, 2, 2, 3, 4, 2, 2, 2, 2, 2, 5, 3, 2, 2, 2, 4, 2, 2, 3, 2, 3, 2, 4, 2, 2, 2, 3, 3, 3, 3, 4, 2, 3]	0	[0, 0, 0, 0, 0, 0, 0, 0, 0, 0, 0, 0, 0, 0, 0, 0, 0, 0, 0, 0, 0, 0, 0, 0, 0, 0, 0, 0, 0, 0, 0, 0, 0, 0, 0, 0, 0, 0, 0, 0, 0, 0, 0, 0, 0, 0, 0, 0, 0, 0, 0, 0, 0, 0, 0, 0, 0, 0, 0, 0, 0, 0, 0, 0, 0, 0, 0, 0, 0, 0, 0, 0, 0, 0, 0, 0, 0, 0, 0, 0, 0, 0, 0, 0, 0, 0, 0, 0, 0, 0, 0, 0, 0, 0, 0, 0]
PKD1P6-NPIPP1--MYEOV	16:15198591:-	11:69061655:+	17	[40, 151, 197, 246, 259, 273, 372, 471, 493, 541, 588, 677, 740, 853, 861, 895, 929]	39	[2, 2, 2, 4, 2, 2, 2, 4, 2, 2, 3, 2, 2, 2, 2, 2, 2]	0	[0, 0, 0, 0, 0, 0, 0, 0, 0, 0, 0, 0, 0, 0, 0, 0, 0]
NOC2L--GNL1	1:886572:-	6:30523852:-	5	[40, 70, 217, 448, 677]	12	[3, 3, 2, 2, 2]	0	[0, 0, 0, 0, 0]
ZNF689--SYT6	16:30615950:-	1:114696448:-	61	[41, 54, 79, 96, 110, 125, 133, 145, 146, 175, 190, 196, 199, 218, 227, 230, 232, 233, 283, 308, 310, 321, 345, 350, 355, 387, 422, 453, 460, 487, 488, 499, 514, 536, 559, 564, 567, 582, 585, 607, 630, 631, 668, 711, 713, 725, 753, 781, 797, 839, 845, 850, 865, 883, 885, 903, 915, 917, 936, 945, 1000]	152	[6, 2, 5, 3, 2, 2, 2, 2, 2, 2, 2, 3, 2, 4, 4, 2, 2, 2, 2, 2, 2, 2, 2, 2, 3, 2, 3, 2, 2, 2, 2, 2, 2, 2, 2, 2, 2, 2, 2, 2, 2, 2, 2, 4, 2, 3, 3, 5, 3, 2, 3, 2, 3, 2, 3, 4, 2, 3, 2, 3, 2]	0	[0, 0, 0, 0, 0, 0, 0, 0, 0, 0, 0, 0, 0, 0, 0, 0, 0, 0, 0, 0, 0, 0, 0, 0, 0, 0, 0, 0, 0, 0, 0, 0, 0, 0, 0, 0, 0, 0, 0, 0, 0, 0, 0, 0, 0, 0, 0, 0, 0, 0, 0, 0, 0, 0, 0, 0, 0, 0, 0, 0, 0]
ANPEP--MAP3K21	15:90340824:-	1:233463574:+	21	[41, 50, 124, 141, 146, 168, 177, 294, 307, 381, 392, 406, 463, 522, 543, 565, 640, 642, 649, 700, 828]	55	[2, 2, 2, 3, 2, 2, 2, 4, 4, 2, 2, 2, 2, 7, 2, 3, 2, 3, 3, 2, 2]	0	[0, 0, 0, 0, 0, 0, 0, 0, 0, 0, 0, 0, 0, 0, 0, 0, 0, 0, 0, 0, 0]
CCDC88C--FDXR	14:91739860:-	17:72869113:-	4	[46, 319, 696, 697]	8	[2, 2, 2, 2]	0	[0, 0, 0, 0]
STAP2--RNASEK	19:4324102:-	17:6915966:+	19	[53, 84, 118, 229, 240, 435, 548, 560, 578, 584, 597, 640, 657, 662, 823, 825, 855, 948, 970]	46	[2, 2, 2, 4, 2, 4, 3, 3, 2, 2, 2, 2, 2, 2, 2, 4, 2, 2, 2]	0	[0, 0, 0, 0, 0, 0, 0, 0, 0, 0, 0, 0, 0, 0, 0, 0, 0, 0, 0]
FGFR1--DENND1C	8:38274913:-	19:6481783:-	8	[54, 100, 435, 601, 636, 923, 959, 991]	17	[2, 2, 2, 2, 2, 3, 2, 2]	0	[0, 0, 0, 0, 0, 0, 0, 0]
SHMT2--KCTD19	12:57628233:+	16:67360639:-	28	[55, 74, 148, 163, 167, 206, 218, 236, 274, 292, 336, 384, 398, 421, 437, 445, 553, 582, 602, 700, 748, 754, 810, 812, 838, 857, 938, 980]	66	[2, 2, 2, 2, 2, 4, 2, 3, 2, 2, 2, 2, 3, 2, 2, 2, 2, 2, 4, 2, 2, 2, 2, 2, 2, 3, 5, 2]	0	[0, 0, 0, 0, 0, 0, 0, 0, 0, 0, 0, 0, 0, 0, 0, 0, 0, 0, 0, 0, 0, 0, 0, 0, 0, 0, 0, 0]
CCDC17--ARHGEF16	1:46086036:-	1:3382586:+	34	[55, 64, 83, 144, 158, 167, 184, 210, 223, 247, 290, 307, 311, 321, 380, 389, 394, 497, 538, 572, 597, 647, 695, 712, 763, 804, 861, 878, 911, 958, 980, 986, 995, 998]	88	[2, 3, 2, 4, 2, 5, 2, 3, 2, 3, 2, 2, 2, 2, 2, 2, 2, 3, 2, 4, 2, 2, 3, 3, 2, 2, 2, 2, 8, 2, 2, 2, 3, 2]	0	[0, 0, 0, 0, 0, 0, 0, 0, 0, 0, 0, 0, 0, 0, 0, 0, 0, 0, 0, 0, 0, 0, 0, 0, 0, 0, 0, 0, 0, 0, 0, 0, 0, 0]
CARMIL3--QSOX1	14:24538911:+	1:180124030:+	32	[55, 100, 176, 241, 262, 292, 317, 353, 363, 369, 389, 440, 512, 530, 538, 587, 592, 593, 596, 637, 655, 702, 728, 757, 799, 814, 838, 850, 883, 885, 950, 957]	78	[3, 3, 2, 2, 3, 4, 3, 3, 2, 3, 2, 3, 2, 2, 2, 3, 3, 2, 2, 2, 3, 2, 2, 2, 2, 2, 2, 2, 2, 4, 2, 2]	0	[0, 0, 0, 0, 0, 0, 0, 0, 0, 0, 0, 0, 0, 0, 0, 0, 0, 0, 0, 0, 0, 0, 0, 0, 0, 0, 0, 0, 0, 0, 0, 0]
NCALD--CAVIN1	8:102700377:-	17:40575516:-	37	[55, 57, 88, 108, 116, 124, 144, 160, 164, 207, 247, 288, 289, 320, 346, 398, 401, 423, 429, 450, 471, 494, 517, 555, 593, 601, 603, 696, 702, 772, 815, 842, 850, 870, 896, 963, 982]	97	[2, 2, 2, 2, 2, 2, 2, 2, 4, 2, 2, 2, 3, 3, 3, 3, 2, 5, 2, 2, 4, 2, 2, 2, 3, 5, 2, 4, 5, 2, 3, 2, 4, 2, 2, 2, 2]	0	[0, 0, 0, 0, 0, 0, 0, 0, 0, 0, 0, 0, 0, 0, 0, 0, 0, 0, 0, 0, 0, 0, 0, 0, 0, 0, 0, 0, 0, 0, 0, 0, 0, 0, 0, 0, 0]
EIF4E1B--AP3D1	5:176073575:+	19:2112809:-	35	[70, 107, 144, 149, 162, 181, 197, 218, 247, 269, 296, 314, 340, 341, 361, 383, 414, 433, 491, 492, 510, 532, 662, 674, 692, 728, 840, 841, 849, 902, 936, 942, 951, 955, 984]	77	[2, 2, 2, 2, 2, 2, 2, 2, 2, 2, 2, 2, 3, 2, 2, 4, 2, 2, 2, 2, 2, 4, 2, 2, 2, 2, 3, 2, 2, 2, 2, 2, 3, 2, 2]	0	[0, 0, 0, 0, 0, 0, 0, 0, 0, 0, 0, 0, 0, 0, 0, 0, 0, 0, 0, 0, 0, 0, 0, 0, 0, 0, 0, 0, 0, 0, 0, 0, 0, 0, 0]
DGLUCY--RILPL1	14:91634023:+	12:124018242:-	3	[75, 332, 629]	8	[3, 3, 2]	0	[0, 0, 0]
ALOX12B--CHFR	17:7979558:-	12:133464160:-	17	[77, 96, 157, 261, 366, 395, 432, 487, 555, 638, 661, 687, 776, 819, 824, 913, 956]	36	[2, 2, 2, 2, 2, 2, 2, 2, 3, 2, 2, 2, 2, 2, 2, 2, 3]	0	[0, 0, 0, 0, 0, 0, 0, 0, 0, 0, 0, 0, 0, 0, 0, 0, 0]
NEURL1--FSHR	10:105352297:+	2:49381518:-	33	[80, 110, 111, 120, 129, 160, 179, 198, 215, 224, 261, 288, 360, 418, 455, 497, 573, 587, 630, 633, 645, 679, 697, 745, 770, 771, 812, 839, 856, 869, 945, 966, 980]	76	[2, 2, 2, 6, 2, 2, 2, 2, 2, 2, 3, 4, 2, 3, 2, 2, 2, 2, 2, 3, 2, 2, 3, 2, 2, 2, 2, 2, 2, 2, 2, 2, 2]	0	[0, 0, 0, 0, 0, 0, 0, 0, 0, 0, 0, 0, 0, 0, 0, 0, 0, 0, 0, 0, 0, 0, 0, 0, 0, 0, 0, 0, 0, 0, 0, 0, 0]
SPEG--NLRC5	2:220331527:+	16:57054646:+	3	[95, 625, 951]	6	[2, 2, 2]	0	[0, 0, 0]
CIART--PDPK2P	1:150257899:+	16:2688697:-	4	[119, 209, 519, 854]	12	[4, 2, 4, 2]	0	[0, 0, 0, 0]
TFPT--PPM1K	19:54610410:-	4:89205903:-	2	[138, 692]	4	[2, 2]	0	[0, 0]
TEDC1--HDGFL3	14:105965250:+	15:83876750:-	5	[151, 216, 277, 820, 835]	13	[4, 2, 2, 2, 3]	0	[0, 0, 0, 0, 0]
SCAMP3--RBM12B	1:155226068:-	8:94753224:-	2	[189, 838]	5	[3, 2]	0	[0, 0]
FUT3--NFS1	19:5842933:-	20:34287086:-	2	[229, 442]	4	[2, 2]	0	[0, 0]
MPIG6B--CLDN23	6:31694428:+	8:8559460:+	2	[250, 813]	4	[2, 2]	0	[0, 0]
POPDC2--BCL2L1	3:119360935:-	20:30310679:-	2	[261, 910]	4	[2, 2]	0	[0, 0]
BAG6--MELTF	6:31615450:-	3:196756150:-	3	[324, 471, 505]	7	[2, 2, 3]	0	[0, 0, 0]
STXBP2--RCBTB2	19:7712387:+	13:49107198:-	7	[359, 584, 641, 656, 700, 735, 804]	16	[2, 2, 2, 3, 3, 2, 2]	0	[0, 0, 0, 0, 0, 0, 0]
BAG6--ADRB1	6:31615450:-	10:115803853:+	3	[433, 933, 996]	8	[3, 3, 2]	0	[0, 0, 0]
SHROOM4--MTOR	X:50334741:-	1:11322526:-	4	[442, 564, 918, 971]	8	[2, 2, 2, 2]	0	[0, 0, 0, 0]
TP53I11--PDE11A	11:44958273:-	2:178973052:-	2	[499, 917]	4	[2, 2]	0	[0, 0]
CSF1--BLOC1S1	1:110472329:+	12:56109850:+	2	[510, 919]	4	[2, 2]	0	[0, 0]
FBXW5--PKLR	9:139837021:-	1:155271207:-	3	[570, 712, 874]	6	[2, 2, 2]	0	[0, 0, 0]
SEPT9--RHBDF1	17:75495003:+	16:122567:-	2	[586, 974]	6	[4, 2]	0	[0, 0]
KEAP1--TBX1	19:10602754:-	22:19744239:+	2	[688, 897]	5	[3, 2]	0	[0, 0]
