# Supplementary material for: Single-cell gene fusion detection by scFusion
Source: Nat Commun. 2022 Feb 28;13:1084. doi: 10.1038/s41467-022-28661-6 (PMC8885711; doi:10.1038/s41467-022-28661-6)
Supplement: Supplementary file 9 — Supplementary Data 5 [file 41467_2022_28661_MOESM9_ESM.xlsx]

## Sheet: Sheet1
Data S5. Reported Fusions by EricScript in Simulation (4M, 1000 cells)
Fusion-id	breakpoint1	breakpoint2	#SupportingCell	SupportingCells	#TotalSplitRead	SplitRead	#TotalDiscordantRead	DiscordantRead
RPS3--TSKU	11:75113490:+	11:76506653:+	743	[1, 2, 3, 4, 5, 6, 7, 8, 9, 10, 11, 12, 13, 14, 15, 16, 17, 18, 19, 20, 21, 22, 23, 24, 25, 26, 27, 28, 29, 30, 31, 32, 33, 34, 35, 36, 37, 38, 39, 40, 41, 42, 43, 44, 45, 46, 47, 48, 49, 50, 51, 52, 53, 54, 55, 56, 57, 58, 59, 60, 61, 62, 63, 64, 65, 66, 67, 68, 69, 70, 71, 72, 73, 74, 75, 76, 77, 78, 79, 80, 81, 82, 83, 84, 86, 87, 88, 89, 90, 91, 92, 93, 94, 96, 97, 98, 99, 100, 101, 102, 103,…	57642	[91, 47, 76, 70, 40, 44, 58, 62, 35, 73, 99, 19, 69, 83, 67, 90, 44, 92, 36, 37, 46, 157, 34, 112, 123, 29, 84, 77, 94, 47, 19, 137, 112, 27, 77, 35, 112, 87, 46, 108, 15, 28, 74, 69, 112, 44, 56, 66, 89, 118, 44, 40, 76, 57, 97, 103, 104, 29, 54, 143, 69, 33, 39, 100, 95, 82, 82, 24, 53, 21, 75, 19, 24, 110, 63, 148, 78, 172, 165, 18, 142, 102, 60, 83, 33, 109, 116, 78, 48, 52, 154, 68, 71, 84, …	122180	[221, 126, 222, 228, 104, 86, 168, 177, 84, 153, 230, 42, 173, 205, 121, 175, 99, 247, 142, 110, 130, 394, 126, 276, 325, 65, 194, 187, 256, 102, 43, 322, 213, 74, 204, 67, 304, 239, 139, 273, 37, 73, 175, 217, 297, 101, 154, 128, 224, 289, 139, 119, 159, 156, 208, 267, 287, 85, 135, 416, 191, 81, 91, 238, 277, 226, 249, 95, 153, 74, 206, 73, 66, 284, 169, 412, 203, 413, 374, 61, 346, 269, 154, 1…
NEGR1--ZRANB2	1:72748002:-	1:71544391:-	280	[1, 2, 7, 8, 10, 12, 18, 20, 21, 23, 25, 27, 29, 30, 37, 38, 40, 41, 44, 45, 53, 56, 58, 61, 63, 65, 66, 68, 69, 70, 74, 77, 83, 84, 87, 88, 89, 90, 92, 95, 96, 100, 105, 106, 109, 110, 111, 113, 115, 135, 138, 139, 140, 145, 152, 153, 158, 161, 162, 163, 167, 170, 172, 177, 180, 183, 184, 185, 187, 190, 195, 197, 204, 206, 209, 214, 225, 228, 230, 232, 234, 235, 236, 238, 242, 245, 246, 249, 250…	6057	[8, 17, 18, 18, 14, 15, 33, 4, 33, 8, 9, 9, 3, 37, 3, 6, 24, 39, 7, 10, 4, 4, 4, 12, 26, 4, 39, 52, 37, 44, 5, 27, 7, 22, 3, 13, 19, 6, 5, 24, 14, 24, 6, 28, 7, 9, 32, 7, 13, 12, 29, 6, 9, 19, 17, 19, 6, 7, 42, 21, 4, 31, 3, 38, 19, 6, 17, 16, 66, 4, 31, 7, 23, 25, 3, 23, 8, 3, 6, 12, 18, 13, 16, 4, 16, 12, 4, 64, 9, 44, 8, 9, 9, 16, 21, 34, 3, 11, 25, 12, 14, 56, 23, 23, 34, 32, 15, 8, 7, 4, 8, …	22162	[28, 87, 93, 65, 63, 39, 187, 13, 159, 34, 45, 48, 13, 99, 12, 41, 82, 178, 38, 41, 19, 19, 28, 75, 84, 55, 198, 260, 133, 169, 20, 128, 48, 61, 10, 60, 86, 29, 16, 75, 58, 80, 30, 107, 24, 19, 173, 27, 48, 44, 130, 55, 19, 77, 53, 104, 22, 38, 187, 74, 9, 162, 21, 194, 58, 14, 62, 48, 285, 24, 101, 34, 79, 126, 8, 51, 28, 5, 46, 32, 95, 59, 65, 15, 52, 35, 13, 322, 22, 210, 45, 35, 58, 83, 63, 1…
N4BP1--GPATCH2	16:48643686:-	1:217793841:-	67	[1, 18, 34, 76, 80, 91, 110, 114, 115, 128, 142, 156, 171, 176, 184, 201, 210, 219, 222, 224, 254, 266, 274, 277, 322, 359, 385, 391, 424, 426, 433, 440, 455, 466, 470, 490, 493, 494, 525, 528, 547, 567, 573, 585, 613, 693, 700, 705, 709, 722, 740, 744, 755, 765, 789, 797, 800, 816, 830, 863, 866, 898, 934, 960, 965, 982, 997]	3238	[14, 9, 15, 11, 95, 61, 22, 6, 3, 8, 123, 6, 19, 36, 22, 53, 9, 64, 7, 10, 12, 14, 8, 192, 98, 45, 25, 8, 55, 12, 33, 8, 146, 7, 13, 176, 11, 3, 98, 19, 8, 26, 7, 73, 6, 11, 381, 8, 78, 104, 127, 5, 141, 3, 54, 389, 8, 16, 5, 4, 41, 30, 7, 33, 10, 54, 33]	11405	[44, 28, 42, 38, 332, 286, 139, 52, 5, 19, 480, 19, 39, 171, 108, 236, 41, 291, 47, 57, 39, 48, 74, 824, 415, 156, 138, 36, 144, 36, 123, 10, 487, 23, 55, 472, 40, 4, 237, 49, 38, 91, 36, 273, 7, 46, 1221, 17, 221, 329, 422, 16, 588, 12, 149, 1237, 24, 76, 15, 17, 131, 129, 11, 107, 25, 167, 116]
CANX--RUFY1	5:179155785:+	5:179023563:+	180	[1, 6, 14, 16, 19, 22, 24, 30, 36, 37, 41, 42, 46, 47, 50, 53, 57, 68, 70, 73, 76, 79, 89, 92, 95, 97, 103, 104, 113, 115, 124, 128, 129, 131, 137, 140, 144, 161, 165, 171, 172, 173, 176, 187, 188, 193, 197, 198, 200, 204, 205, 208, 213, 217, 230, 244, 245, 246, 251, 287, 288, 294, 301, 302, 311, 316, 323, 327, 331, 339, 345, 358, 361, 363, 364, 367, 373, 374, 384, 386, 390, 400, 401, 403, 404, 4…	4313	[25, 42, 9, 4, 6, 15, 47, 15, 3, 24, 8, 10, 29, 11, 12, 5, 18, 17, 3, 30, 20, 11, 33, 43, 17, 5, 6, 4, 7, 10, 11, 13, 22, 4, 43, 24, 8, 5, 6, 20, 9, 13, 37, 10, 6, 8, 15, 21, 3, 35, 5, 87, 10, 6, 8, 4, 4, 12, 14, 13, 10, 14, 40, 11, 16, 34, 16, 4, 14, 6, 10, 6, 44, 85, 11, 18, 3, 10, 19, 10, 28, 10, 8, 12, 9, 24, 4, 4, 39, 5, 27, 3, 8, 23, 151, 21, 3, 20, 33, 11, 14, 15, 27, 7, 16, 18, 23, 5, 6, …	14781	[85, 158, 33, 10, 50, 47, 171, 52, 20, 81, 25, 35, 138, 60, 60, 34, 82, 64, 3, 101, 57, 36, 130, 170, 81, 15, 3, 13, 17, 38, 38, 47, 114, 13, 189, 96, 50, 12, 40, 46, 33, 51, 140, 67, 29, 31, 40, 72, 18, 145, 11, 364, 29, 24, 30, 24, 7, 41, 101, 34, 61, 51, 144, 54, 59, 162, 50, 26, 34, 46, 40, 19, 145, 231, 65, 66, 26, 64, 111, 51, 82, 49, 39, 38, 35, 59, 32, 8, 124, 27, 80, 8, 33, 67, 448, 48, …
FLT1--HMGB1	13:28971098:-	13:31037832:-	576	[1, 3, 4, 5, 6, 7, 8, 9, 11, 12, 13, 15, 16, 17, 18, 19, 20, 21, 23, 24, 25, 26, 27, 29, 30, 31, 32, 33, 34, 35, 36, 38, 39, 41, 42, 43, 44, 45, 46, 47, 49, 50, 51, 52, 53, 54, 55, 56, 57, 58, 59, 60, 61, 62, 63, 64, 65, 66, 67, 68, 69, 70, 71, 73, 74, 75, 76, 77, 78, 79, 81, 83, 84, 86, 87, 88, 90, 91, 92, 93, 94, 96, 97, 98, 99, 100, 101, 103, 104, 105, 106, 108, 109, 111, 112, 113, 115, 122, 1…	27851	[140, 31, 4, 110, 69, 67, 24, 112, 34, 27, 20, 93, 34, 84, 85, 40, 5, 55, 42, 107, 73, 16, 25, 30, 62, 29, 33, 67, 37, 36, 10, 23, 34, 107, 18, 75, 92, 9, 22, 95, 15, 55, 40, 43, 13, 94, 43, 66, 28, 85, 12, 16, 5, 10, 15, 52, 22, 41, 13, 110, 122, 55, 80, 76, 44, 11, 32, 84, 22, 40, 56, 73, 43, 25, 43, 73, 33, 59, 38, 98, 197, 57, 80, 45, 4, 18, 7, 44, 20, 12, 51, 6, 12, 58, 20, 54, 14, 12, 69, 5…	100970	[512, 158, 41, 408, 247, 251, 112, 536, 132, 128, 91, 336, 156, 276, 363, 198, 32, 239, 170, 373, 333, 87, 116, 136, 239, 100, 257, 255, 184, 139, 35, 84, 160, 476, 83, 418, 354, 24, 72, 337, 80, 224, 142, 236, 81, 307, 182, 318, 179, 356, 58, 74, 44, 61, 105, 249, 129, 163, 60, 516, 498, 193, 510, 361, 221, 30, 136, 309, 77, 130, 205, 308, 216, 128, 193, 302, 139, 216, 126, 421, 753, 217, 281, 2…
KMT2E--LHFPL3	7:104731761:+	7:104377122:+	153	[1, 2, 13, 14, 16, 17, 18, 22, 24, 30, 34, 35, 55, 56, 67, 69, 71, 72, 74, 87, 92, 107, 114, 121, 123, 124, 127, 128, 129, 131, 139, 140, 142, 144, 147, 149, 150, 161, 163, 164, 166, 167, 170, 176, 179, 192, 193, 199, 205, 212, 215, 219, 227, 228, 231, 237, 248, 253, 266, 280, 287, 293, 300, 304, 315, 323, 327, 331, 334, 340, 343, 350, 358, 365, 379, 381, 382, 389, 395, 402, 405, 407, 410, 411, 4…	3719	[24, 30, 12, 5, 14, 13, 24, 16, 10, 5, 39, 32, 3, 6, 10, 8, 17, 4, 46, 3, 11, 12, 10, 33, 8, 18, 6, 37, 25, 15, 16, 4, 7, 14, 9, 5, 42, 5, 8, 25, 3, 25, 27, 9, 44, 4, 6, 32, 11, 4, 3, 4, 42, 12, 27, 8, 30, 3, 6, 3, 5, 9, 9, 8, 11, 8, 28, 18, 6, 7, 10, 10, 18, 6, 13, 16, 9, 24, 153, 8, 29, 16, 19, 5, 12, 4, 71, 29, 112, 184, 6, 16, 9, 24, 16, 83, 3, 16, 104, 7, 9, 104, 55, 53, 13, 36, 4, 33, 44, 3…	13135	[87, 93, 59, 37, 40, 45, 95, 41, 60, 37, 194, 140, 18, 24, 58, 34, 82, 37, 212, 5, 25, 42, 28, 153, 30, 83, 14, 133, 98, 73, 75, 17, 31, 45, 28, 16, 140, 29, 47, 95, 23, 82, 113, 18, 162, 16, 21, 119, 64, 28, 17, 23, 205, 50, 86, 30, 251, 5, 23, 24, 16, 57, 28, 25, 53, 19, 144, 44, 33, 75, 62, 55, 81, 64, 46, 62, 60, 114, 716, 24, 102, 40, 63, 12, 20, 24, 223, 105, 295, 478, 14, 63, 34, 96, 37, 3…
CDYL--EEF1E1	6:4892613:+	6:8097700:-	100	[1, 5, 6, 18, 19, 20, 31, 54, 64, 66, 76, 88, 90, 94, 96, 100, 101, 103, 106, 107, 109, 114, 132, 138, 146, 149, 165, 173, 177, 188, 202, 206, 217, 222, 233, 236, 246, 253, 258, 288, 306, 310, 314, 341, 351, 354, 359, 367, 374, 378, 381, 396, 403, 409, 411, 413, 415, 418, 423, 435, 444, 478, 484, 508, 510, 533, 562, 574, 580, 592, 604, 607, 615, 617, 623, 635, 657, 678, 684, 693, 706, 738, 765, 8…	2336	[11, 20, 15, 22, 11, 33, 11, 10, 7, 13, 40, 8, 4, 17, 3, 17, 11, 31, 55, 8, 7, 8, 18, 24, 17, 41, 11, 29, 7, 24, 57, 10, 13, 13, 27, 28, 6, 7, 32, 3, 16, 19, 17, 15, 54, 77, 12, 7, 39, 52, 9, 5, 6, 55, 28, 19, 7, 30, 6, 4, 34, 42, 3, 15, 10, 59, 32, 8, 10, 32, 31, 6, 9, 29, 26, 15, 26, 60, 11, 8, 8, 5, 3, 74, 39, 6, 26, 8, 71, 15, 34, 97, 3, 9, 47, 48, 45, 48, 37, 41]	8001	[78, 38, 87, 77, 63, 173, 48, 47, 24, 93, 154, 25, 27, 49, 4, 59, 40, 94, 205, 41, 18, 22, 74, 91, 71, 173, 30, 92, 17, 68, 168, 43, 63, 73, 123, 97, 21, 20, 166, 19, 85, 78, 71, 65, 245, 259, 70, 36, 160, 203, 40, 30, 5, 125, 74, 51, 36, 92, 17, 12, 123, 106, 14, 47, 18, 180, 111, 9, 24, 127, 87, 16, 25, 89, 84, 41, 71, 151, 32, 25, 14, 11, 9, 253, 120, 13, 81, 28, 223, 53, 99, 260, 6, 25, 122, …
SDHD--CUL5	11:111959736:+	11:107943060:+	221	[1, 4, 6, 12, 14, 15, 18, 19, 22, 25, 29, 32, 35, 39, 40, 48, 49, 55, 56, 60, 62, 63, 65, 69, 70, 71, 75, 76, 78, 79, 84, 86, 88, 90, 92, 96, 99, 100, 102, 103, 104, 106, 108, 115, 124, 126, 139, 141, 147, 148, 155, 156, 158, 159, 160, 161, 168, 171, 172, 177, 178, 180, 181, 184, 185, 188, 195, 198, 203, 204, 207, 213, 214, 218, 220, 224, 228, 230, 234, 236, 237, 238, 239, 240, 242, 246, 252, 257…	3022	[13, 7, 9, 6, 7, 16, 27, 7, 7, 3, 14, 15, 26, 4, 5, 15, 7, 10, 26, 3, 10, 12, 4, 3, 4, 8, 8, 23, 4, 6, 26, 11, 7, 11, 11, 11, 31, 4, 7, 12, 4, 9, 7, 3, 3, 21, 25, 3, 5, 18, 10, 3, 3, 20, 60, 13, 8, 3, 37, 3, 38, 24, 15, 15, 19, 13, 12, 13, 3, 21, 5, 6, 5, 18, 5, 6, 4, 5, 20, 4, 4, 6, 8, 31, 12, 4, 4, 38, 10, 5, 11, 12, 10, 10, 11, 12, 7, 7, 10, 3, 11, 6, 8, 5, 17, 27, 31, 28, 17, 11, 3, 37, 18, 4…	11085	[77, 39, 20, 34, 20, 41, 86, 26, 43, 26, 58, 93, 95, 28, 36, 57, 28, 39, 71, 22, 27, 52, 37, 41, 28, 68, 49, 108, 16, 23, 133, 46, 37, 40, 23, 37, 88, 29, 11, 43, 7, 37, 33, 9, 18, 105, 75, 7, 17, 73, 29, 2, 11, 68, 227, 30, 59, 6, 122, 13, 88, 89, 101, 48, 79, 38, 63, 41, 24, 61, 19, 19, 11, 93, 30, 45, 41, 29, 70, 12, 12, 54, 17, 106, 57, 6, 19, 177, 37, 12, 31, 79, 27, 27, 47, 28, 20, 24, 67, …
MDM1--RAP1B	12:68707223:-	12:69044180:+	381	[1, 3, 4, 5, 6, 7, 8, 9, 11, 15, 16, 17, 18, 19, 21, 22, 24, 26, 27, 30, 31, 32, 33, 34, 35, 36, 39, 40, 41, 42, 44, 45, 47, 48, 49, 51, 52, 53, 54, 56, 57, 60, 63, 65, 67, 68, 69, 70, 75, 76, 84, 86, 88, 89, 90, 92, 94, 96, 100, 101, 102, 103, 104, 105, 106, 107, 108, 109, 110, 114, 115, 116, 118, 124, 128, 129, 132, 135, 136, 137, 140, 141, 143, 146, 147, 148, 150, 152, 155, 156, 157, 158, 161,…	17955	[17, 40, 49, 3, 21, 142, 27, 43, 14, 11, 46, 77, 3, 28, 23, 30, 14, 9, 47, 12, 7, 107, 17, 36, 37, 11, 21, 17, 7, 48, 33, 14, 10, 12, 37, 30, 49, 10, 48, 53, 16, 12, 47, 20, 41, 62, 12, 22, 21, 9, 161, 109, 11, 22, 21, 34, 70, 18, 8, 25, 15, 50, 46, 10, 13, 35, 12, 18, 15, 45, 25, 4, 146, 95, 29, 30, 34, 29, 34, 104, 29, 26, 56, 12, 3, 20, 78, 18, 35, 7, 4, 3, 25, 60, 18, 23, 42, 14, 56, 32, 18, …	25852	[28, 76, 119, 0, 44, 203, 46, 68, 16, 18, 106, 109, 3, 44, 52, 74, 26, 31, 65, 26, 9, 200, 37, 60, 80, 11, 35, 22, 5, 79, 55, 31, 16, 30, 48, 56, 115, 22, 76, 63, 40, 21, 87, 41, 68, 95, 33, 34, 40, 25, 253, 180, 30, 34, 39, 44, 102, 24, 6, 39, 19, 89, 74, 53, 31, 45, 20, 39, 34, 61, 49, 2, 203, 111, 58, 68, 68, 37, 54, 165, 52, 48, 77, 25, 10, 34, 139, 37, 44, 17, 4, 8, 26, 104, 47, 36, 70, 30, …
STAG1--MSL2	3:136323152:-	3:135871581:-	76	[9, 13, 20, 24, 30, 45, 61, 63, 67, 71, 87, 99, 109, 112, 133, 144, 152, 158, 186, 191, 192, 213, 234, 236, 272, 288, 296, 297, 311, 315, 330, 333, 381, 415, 416, 423, 429, 436, 447, 504, 511, 517, 521, 523, 527, 553, 556, 573, 575, 590, 597, 604, 680, 766, 784, 870, 872, 875, 879, 881, 884, 888, 893, 909, 910, 913, 917, 936, 944, 949, 953, 962, 965, 967, 975, 991]	1472	[3, 4, 25, 16, 13, 14, 3, 4, 5, 4, 12, 28, 23, 41, 5, 17, 24, 4, 9, 13, 12, 5, 8, 5, 4, 6, 3, 3, 24, 13, 12, 15, 3, 29, 18, 3, 18, 25, 152, 42, 5, 4, 17, 9, 8, 4, 6, 17, 14, 130, 3, 3, 6, 56, 48, 20, 10, 22, 64, 22, 5, 5, 44, 14, 4, 9, 23, 37, 9, 28, 50, 9, 50, 21, 3, 26]	5163	[32, 10, 77, 95, 31, 37, 13, 14, 18, 10, 44, 94, 78, 215, 4, 62, 79, 15, 20, 60, 54, 12, 36, 24, 68, 37, 22, 15, 95, 83, 54, 54, 10, 86, 31, 3, 80, 57, 472, 161, 15, 13, 48, 22, 16, 22, 20, 99, 63, 549, 14, 16, 22, 124, 137, 100, 30, 67, 135, 78, 15, 29, 137, 46, 5, 34, 95, 111, 41, 64, 215, 17, 146, 69, 18, 69]
SEC62--RPL22L1	3:169706147:+	3:170586179:-	106	[1, 3, 8, 9, 16, 17, 27, 41, 53, 55, 56, 58, 71, 75, 76, 77, 83, 89, 95, 128, 131, 152, 153, 154, 158, 161, 165, 168, 178, 182, 188, 191, 192, 197, 199, 204, 209, 210, 212, 214, 220, 236, 237, 246, 249, 252, 253, 307, 316, 329, 349, 350, 352, 353, 364, 365, 368, 379, 388, 395, 403, 412, 426, 428, 451, 452, 494, 504, 510, 520, 532, 550, 556, 565, 569, 580, 594, 605, 609, 616, 630, 649, 661, 666, 6…	1543	[6, 38, 3, 17, 16, 11, 3, 10, 4, 5, 14, 21, 5, 6, 3, 10, 9, 4, 8, 8, 16, 15, 6, 15, 14, 12, 44, 3, 4, 13, 7, 26, 7, 20, 7, 18, 6, 60, 8, 5, 4, 3, 3, 5, 35, 5, 22, 38, 28, 10, 6, 14, 10, 7, 4, 15, 17, 15, 5, 4, 9, 11, 60, 12, 61, 16, 17, 8, 10, 8, 3, 11, 16, 4, 5, 3, 13, 23, 24, 10, 6, 13, 4, 13, 3, 14, 75, 12, 19, 86, 11, 8, 6, 12, 8, 13, 16, 17, 7, 7, 18, 11, 26, 14, 5, 38]	2626	[23, 77, 2, 27, 26, 7, 9, 25, 4, 9, 29, 26, 15, 8, 2, 17, 39, 8, 18, 13, 23, 37, 5, 33, 22, 20, 96, 12, 13, 24, 13, 50, 14, 32, 21, 19, 12, 80, 12, 25, 20, 6, 3, 9, 76, 6, 36, 58, 83, 26, 16, 20, 24, 8, 11, 28, 30, 27, 14, 14, 8, 27, 87, 19, 86, 13, 21, 6, 18, 16, 7, 14, 29, 9, 0, 8, 27, 28, 31, 18, 6, 17, 6, 10, 5, 21, 120, 44, 33, 100, 26, 10, 14, 12, 15, 29, 28, 16, 22, 16, 23, 24, 22, 17, 7, …
FOXP1--PTPRD	3:71090479:-	9:9574781:-	155	[1, 4, 7, 13, 22, 23, 29, 30, 47, 50, 54, 56, 64, 65, 69, 74, 75, 76, 81, 82, 87, 101, 102, 103, 107, 108, 109, 113, 127, 128, 131, 138, 144, 148, 152, 158, 162, 163, 167, 177, 184, 186, 188, 189, 190, 193, 198, 200, 205, 209, 211, 212, 213, 218, 222, 238, 240, 244, 245, 251, 252, 256, 263, 283, 288, 295, 297, 300, 311, 315, 317, 329, 330, 352, 353, 360, 368, 373, 376, 377, 379, 381, 386, 388, 38…	4423	[13, 22, 29, 30, 24, 3, 18, 20, 25, 5, 10, 22, 9, 14, 16, 41, 12, 17, 21, 30, 12, 4, 7, 12, 11, 24, 10, 5, 5, 24, 31, 22, 19, 21, 15, 3, 29, 15, 4, 22, 29, 3, 18, 4, 37, 28, 4, 32, 48, 18, 11, 10, 10, 40, 9, 12, 30, 43, 11, 7, 12, 33, 13, 12, 6, 13, 12, 33, 7, 12, 17, 14, 35, 6, 28, 12, 3, 43, 8, 8, 14, 6, 17, 14, 11, 4, 14, 10, 20, 7, 8, 5, 8, 7, 16, 22, 10, 8, 10, 76, 3, 117, 126, 12, 83, 80, 4…	4594	[24, 23, 56, 37, 39, 5, 37, 24, 26, 5, 13, 17, 14, 23, 12, 48, 17, 26, 22, 44, 9, 11, 14, 9, 21, 24, 24, 22, 10, 22, 34, 27, 15, 51, 34, 6, 43, 21, 3, 20, 39, 7, 7, 10, 46, 28, 8, 46, 63, 13, 16, 14, 7, 38, 7, 20, 36, 60, 14, 8, 28, 56, 15, 27, 11, 16, 14, 40, 12, 15, 37, 36, 36, 19, 29, 13, 13, 36, 21, 15, 15, 8, 26, 18, 21, 11, 7, 18, 24, 10, 14, 5, 7, 7, 7, 17, 10, 14, 5, 63, 2, 70, 125, 18, 7…
DCAF12--DENND4C	9:34106432:-	9:19276156:+	83	[7, 11, 22, 23, 28, 29, 35, 36, 39, 54, 57, 58, 61, 67, 69, 79, 93, 98, 103, 114, 139, 143, 146, 147, 155, 160, 164, 166, 171, 176, 177, 186, 197, 205, 215, 218, 219, 233, 256, 266, 286, 287, 290, 303, 307, 311, 315, 333, 349, 360, 365, 382, 386, 400, 402, 417, 467, 476, 560, 569, 571, 578, 597, 598, 629, 637, 640, 657, 673, 675, 752, 886, 888, 912, 915, 920, 939, 943, 944, 947, 948, 978, 991]	1732	[41, 20, 5, 8, 10, 11, 35, 18, 3, 11, 23, 8, 10, 21, 10, 12, 14, 15, 16, 7, 10, 38, 36, 16, 7, 11, 5, 36, 4, 11, 20, 4, 8, 6, 4, 22, 29, 8, 20, 5, 6, 12, 16, 6, 20, 5, 10, 5, 5, 8, 15, 14, 54, 6, 22, 39, 119, 7, 71, 67, 15, 24, 33, 36, 43, 3, 4, 45, 6, 9, 18, 3, 3, 13, 52, 50, 22, 132, 7, 3, 38, 27, 41]	6321	[182, 77, 21, 55, 40, 79, 133, 56, 12, 50, 91, 36, 42, 98, 45, 33, 64, 72, 73, 42, 37, 155, 113, 51, 26, 71, 30, 172, 10, 48, 112, 9, 18, 25, 8, 80, 131, 44, 110, 16, 21, 26, 39, 19, 58, 24, 71, 5, 32, 43, 55, 54, 233, 20, 62, 124, 341, 20, 197, 221, 34, 77, 93, 142, 151, 17, 14, 143, 17, 33, 78, 28, 12, 53, 179, 158, 53, 417, 14, 7, 122, 92, 155]
PSPC1--MPHOSPH8	13:20315705:-	13:20233135:+	73	[1, 2, 9, 14, 16, 21, 40, 44, 45, 46, 47, 48, 67, 76, 78, 97, 98, 101, 102, 106, 108, 129, 135, 145, 174, 185, 186, 206, 214, 218, 222, 245, 282, 288, 304, 311, 326, 340, 345, 353, 399, 405, 409, 412, 417, 421, 422, 464, 483, 545, 558, 607, 675, 678, 717, 796, 811, 814, 838, 866, 884, 885, 887, 888, 901, 908, 910, 911, 927, 944, 945, 950, 959]	1350	[8, 10, 15, 6, 7, 27, 7, 9, 14, 17, 42, 4, 3, 7, 15, 5, 12, 4, 3, 13, 9, 28, 31, 14, 15, 37, 7, 17, 5, 18, 23, 18, 17, 4, 4, 25, 10, 10, 6, 8, 5, 42, 18, 6, 26, 9, 11, 6, 20, 71, 22, 29, 9, 55, 60, 90, 17, 6, 14, 19, 20, 4, 9, 30, 25, 18, 57, 20, 54, 5, 14, 20, 5]	4832	[35, 47, 58, 44, 17, 78, 31, 57, 84, 68, 142, 11, 17, 30, 35, 21, 58, 8, 20, 44, 48, 121, 97, 41, 64, 144, 32, 69, 35, 69, 84, 64, 87, 51, 15, 57, 47, 82, 28, 59, 55, 114, 65, 13, 54, 40, 31, 32, 49, 189, 64, 120, 28, 173, 207, 297, 47, 8, 40, 63, 64, 33, 19, 77, 122, 56, 215, 56, 163, 11, 45, 69, 14]
DNAJB6--UBE3C	7:157160177:+	7:157041062:+	233	[1, 3, 7, 10, 11, 12, 14, 17, 18, 19, 20, 30, 34, 36, 39, 43, 50, 52, 53, 54, 55, 56, 57, 58, 61, 66, 77, 80, 81, 82, 86, 93, 96, 98, 103, 112, 126, 127, 128, 129, 130, 131, 133, 134, 136, 137, 139, 143, 146, 147, 148, 149, 150, 151, 153, 159, 162, 163, 167, 168, 169, 170, 175, 176, 177, 182, 185, 190, 193, 197, 198, 199, 202, 205, 207, 212, 213, 214, 217, 224, 228, 233, 235, 236, 237, 238, 241, …	5774	[7, 11, 22, 14, 26, 7, 7, 15, 30, 26, 34, 3, 6, 9, 6, 32, 19, 10, 20, 3, 15, 14, 20, 20, 15, 7, 18, 4, 11, 5, 32, 3, 23, 21, 11, 4, 15, 16, 26, 48, 15, 23, 27, 6, 29, 59, 23, 13, 42, 20, 12, 3, 71, 3, 20, 21, 43, 20, 41, 11, 23, 51, 12, 34, 28, 7, 4, 14, 25, 48, 44, 29, 12, 4, 4, 3, 14, 12, 11, 5, 28, 8, 23, 23, 13, 13, 4, 22, 7, 14, 66, 4, 6, 9, 7, 14, 6, 21, 11, 57, 7, 23, 15, 8, 10, 10, 40, 52…	20526	[22, 35, 125, 113, 85, 41, 34, 45, 139, 144, 122, 14, 25, 26, 35, 149, 101, 40, 66, 14, 51, 66, 110, 66, 71, 51, 43, 22, 56, 37, 117, 4, 79, 67, 60, 23, 65, 91, 111, 220, 84, 87, 126, 13, 98, 226, 84, 64, 134, 79, 66, 11, 271, 11, 92, 88, 195, 101, 186, 54, 93, 146, 49, 124, 124, 37, 13, 85, 101, 230, 150, 100, 61, 48, 22, 15, 73, 36, 48, 47, 109, 48, 128, 107, 51, 48, 20, 127, 38, 78, 261, 7, 34…
BCAS3--RAD51C	17:59161925:+	17:56772292:+	80	[1, 9, 12, 15, 22, 26, 29, 35, 37, 45, 56, 69, 81, 92, 98, 103, 112, 133, 136, 147, 151, 152, 159, 161, 167, 174, 175, 177, 185, 211, 237, 238, 242, 246, 250, 257, 265, 266, 267, 294, 298, 304, 314, 330, 333, 353, 364, 365, 367, 379, 382, 397, 405, 411, 417, 444, 467, 484, 589, 591, 593, 602, 608, 623, 666, 667, 720, 760, 766, 873, 874, 895, 899, 912, 919, 931, 933, 945, 969, 988]	1595	[10, 5, 6, 35, 13, 17, 16, 4, 10, 30, 29, 7, 12, 20, 5, 6, 7, 15, 7, 6, 22, 12, 4, 4, 12, 3, 8, 10, 5, 5, 10, 19, 10, 5, 6, 10, 4, 13, 6, 9, 5, 10, 20, 6, 45, 5, 8, 15, 4, 13, 21, 4, 4, 3, 11, 4, 183, 5, 52, 63, 26, 82, 47, 28, 32, 5, 4, 7, 81, 38, 3, 34, 64, 9, 17, 26, 50, 41, 29, 54]	5591	[51, 30, 16, 140, 88, 91, 76, 15, 48, 137, 115, 27, 44, 62, 48, 37, 22, 62, 47, 24, 71, 76, 41, 4, 32, 15, 18, 39, 52, 19, 37, 52, 41, 7, 37, 61, 6, 90, 18, 39, 18, 44, 78, 14, 173, 7, 32, 44, 15, 52, 113, 16, 10, 8, 37, 8, 492, 9, 176, 255, 49, 277, 116, 66, 105, 12, 14, 25, 207, 108, 1, 115, 159, 35, 69, 82, 191, 121, 104, 199]
DSTYK--NUAK2	1:205138292:-	1:205280954:-	60	[1, 13, 16, 20, 33, 38, 66, 99, 104, 186, 187, 201, 217, 224, 228, 230, 241, 245, 269, 282, 321, 340, 376, 383, 404, 413, 415, 436, 462, 504, 601, 615, 670, 692, 743, 747, 817, 827, 866, 870, 877, 879, 887, 889, 890, 897, 899, 901, 918, 919, 958, 964, 967, 970, 975, 982, 988, 990, 992, 994]	1173	[11, 9, 3, 4, 23, 3, 3, 13, 3, 21, 17, 3, 17, 3, 10, 14, 20, 3, 4, 6, 7, 5, 11, 37, 20, 8, 28, 5, 5, 12, 15, 6, 14, 126, 6, 8, 14, 4, 27, 43, 8, 28, 23, 4, 33, 93, 16, 15, 3, 17, 35, 47, 18, 30, 16, 54, 21, 8, 56, 57]	4070	[46, 28, 11, 10, 80, 21, 23, 49, 8, 58, 88, 15, 78, 22, 43, 45, 68, 54, 25, 16, 34, 18, 59, 172, 67, 23, 76, 14, 2, 31, 43, 19, 36, 397, 8, 20, 37, 9, 96, 212, 23, 105, 73, 18, 99, 277, 35, 53, 8, 60, 109, 167, 67, 125, 36, 163, 86, 42, 138, 225]
SHOC2--ADD3	10:112724819:+	10:111860383:+	142	[17, 21, 22, 32, 42, 43, 44, 50, 65, 66, 68, 73, 78, 86, 89, 94, 98, 100, 103, 109, 113, 124, 132, 134, 135, 144, 150, 151, 158, 167, 172, 178, 181, 182, 186, 187, 192, 194, 195, 197, 208, 211, 222, 228, 234, 235, 252, 253, 261, 282, 305, 311, 318, 321, 330, 331, 340, 344, 353, 366, 374, 376, 385, 388, 404, 414, 418, 420, 436, 445, 525, 542, 566, 570, 571, 576, 578, 583, 584, 591, 594, 607, 610, …	2293	[3, 3, 4, 48, 5, 3, 18, 5, 11, 4, 6, 6, 7, 11, 4, 34, 20, 4, 4, 17, 6, 8, 3, 3, 23, 12, 9, 5, 3, 17, 3, 35, 10, 3, 4, 38, 48, 52, 10, 5, 14, 7, 5, 5, 8, 6, 12, 3, 4, 4, 24, 14, 3, 4, 4, 7, 16, 22, 7, 15, 3, 5, 12, 3, 4, 3, 4, 3, 15, 28, 51, 7, 4, 108, 20, 62, 3, 81, 6, 18, 4, 5, 7, 6, 8, 20, 17, 8, 10, 20, 3, 28, 25, 49, 130, 112, 8, 3, 20, 13, 8, 7, 8, 6, 18, 7, 10, 7, 27, 5, 10, 9, 21, 52, 3, 7…	7819	[8, 14, 33, 189, 12, 9, 67, 16, 41, 10, 9, 24, 23, 30, 17, 106, 82, 20, 27, 70, 12, 8, 12, 9, 77, 49, 28, 22, 20, 67, 20, 122, 22, 5, 28, 162, 199, 228, 32, 17, 51, 15, 47, 25, 38, 26, 53, 14, 25, 15, 72, 75, 31, 11, 8, 13, 44, 80, 32, 77, 6, 35, 150, 31, 8, 12, 7, 20, 26, 81, 161, 16, 11, 313, 66, 243, 28, 237, 32, 54, 28, 10, 23, 17, 13, 76, 65, 24, 29, 89, 8, 155, 61, 129, 352, 270, 27, 12, 78…
C6orf62--FAM65B	6:24716376:-	6:24818853:-	345	[2, 3, 4, 5, 7, 11, 12, 13, 15, 16, 19, 21, 23, 25, 26, 27, 28, 29, 30, 33, 34, 35, 39, 41, 42, 43, 45, 46, 47, 48, 50, 52, 53, 54, 55, 56, 57, 58, 60, 61, 63, 64, 68, 69, 70, 71, 75, 78, 79, 82, 83, 86, 87, 88, 89, 92, 93, 96, 99, 100, 102, 103, 108, 112, 113, 124, 128, 129, 130, 131, 135, 136, 139, 141, 144, 145, 146, 151, 152, 153, 155, 158, 159, 161, 164, 168, 172, 173, 176, 179, 181, 182, 18…	9610	[5, 9, 14, 19, 7, 26, 8, 7, 14, 20, 30, 13, 23, 24, 8, 37, 8, 38, 22, 4, 17, 19, 17, 19, 20, 26, 24, 8, 8, 33, 27, 24, 49, 10, 13, 15, 26, 12, 11, 16, 3, 10, 7, 74, 28, 14, 25, 20, 37, 37, 17, 39, 23, 31, 5, 37, 20, 42, 37, 4, 13, 30, 26, 8, 24, 12, 10, 5, 17, 25, 19, 12, 29, 5, 26, 24, 11, 5, 11, 23, 15, 23, 20, 9, 12, 10, 34, 8, 6, 31, 48, 37, 7, 16, 17, 35, 31, 18, 5, 27, 30, 49, 13, 16, 15, 2…	31684	[8, 59, 30, 47, 46, 103, 54, 25, 82, 80, 183, 66, 73, 90, 33, 171, 70, 161, 89, 20, 57, 55, 64, 71, 52, 85, 95, 37, 10, 130, 96, 116, 212, 33, 56, 54, 79, 56, 81, 103, 11, 30, 25, 311, 71, 62, 93, 92, 163, 139, 102, 178, 93, 126, 27, 88, 77, 89, 144, 13, 69, 132, 84, 38, 67, 40, 18, 24, 102, 124, 57, 38, 82, 26, 90, 66, 38, 32, 34, 68, 48, 69, 66, 46, 47, 23, 138, 21, 27, 101, 163, 99, 24, 76, 56…
CAT--POLDIP3	11:34485782:+	22:42993743:-	130	[1, 7, 11, 19, 28, 29, 30, 36, 38, 40, 55, 67, 69, 76, 89, 93, 99, 101, 103, 104, 107, 114, 120, 130, 132, 134, 135, 147, 148, 168, 169, 176, 180, 183, 190, 193, 200, 203, 204, 209, 211, 224, 226, 228, 233, 234, 237, 240, 242, 246, 253, 259, 265, 267, 269, 274, 279, 281, 285, 286, 288, 291, 295, 297, 304, 306, 309, 332, 333, 336, 346, 351, 367, 384, 397, 405, 406, 411, 412, 413, 419, 428, 436, 44…	2550	[4, 26, 16, 20, 104, 4, 9, 6, 16, 7, 13, 14, 8, 11, 9, 9, 10, 5, 11, 17, 8, 10, 6, 4, 14, 29, 3, 3, 6, 12, 6, 30, 4, 26, 5, 19, 53, 20, 8, 13, 14, 5, 9, 35, 38, 13, 10, 19, 26, 7, 3, 18, 5, 7, 28, 10, 5, 4, 10, 6, 13, 19, 8, 4, 10, 7, 62, 12, 34, 5, 13, 31, 10, 47, 13, 4, 31, 25, 3, 14, 38, 6, 3, 35, 15, 6, 31, 16, 29, 10, 29, 26, 36, 9, 21, 9, 27, 3, 75, 31, 27, 15, 40, 14, 6, 6, 20, 65, 4, 10, …	9294	[15, 109, 50, 106, 407, 17, 52, 16, 56, 55, 58, 67, 36, 46, 57, 23, 33, 24, 65, 86, 42, 24, 51, 10, 40, 132, 2, 14, 45, 70, 10, 182, 9, 162, 4, 65, 181, 110, 17, 47, 54, 24, 40, 113, 175, 61, 59, 45, 113, 26, 22, 71, 11, 15, 179, 26, 28, 45, 53, 29, 45, 55, 67, 13, 33, 37, 251, 54, 130, 16, 62, 109, 41, 174, 72, 7, 72, 93, 9, 40, 79, 40, 10, 106, 36, 22, 95, 30, 98, 21, 100, 119, 95, 22, 51, 25, …
SEC61G--EGFR	7:54823472:-	7:55231426:+	56	[1, 11, 22, 33, 56, 63, 67, 86, 104, 110, 135, 145, 146, 185, 197, 203, 206, 226, 239, 246, 260, 261, 269, 294, 338, 367, 375, 386, 389, 401, 417, 418, 425, 446, 481, 497, 526, 547, 596, 615, 639, 663, 756, 767, 821, 846, 871, 876, 877, 880, 903, 905, 918, 950, 983, 990]	446	[8, 6, 3, 5, 4, 5, 3, 7, 3, 7, 5, 4, 5, 3, 3, 7, 3, 9, 4, 5, 5, 4, 10, 14, 3, 8, 14, 6, 5, 3, 3, 3, 3, 34, 5, 27, 3, 3, 3, 9, 3, 4, 3, 88, 18, 4, 6, 9, 8, 7, 6, 7, 4, 4, 7, 4]	1444	[15, 12, 4, 13, 5, 13, 13, 17, 9, 31, 10, 9, 12, 4, 17, 16, 7, 40, 27, 13, 6, 18, 52, 95, 31, 27, 85, 13, 46, 6, 8, 5, 5, 121, 17, 67, 5, 11, 10, 28, 12, 6, 12, 285, 55, 9, 9, 8, 12, 7, 19, 22, 9, 10, 6, 20]
NCOA6--LSM1	20:33356267:-	8:38029551:-	77	[1, 2, 7, 12, 22, 25, 34, 38, 59, 63, 65, 71, 76, 81, 83, 94, 100, 103, 104, 114, 120, 133, 180, 181, 184, 188, 202, 215, 219, 237, 246, 271, 274, 288, 289, 292, 297, 307, 329, 336, 402, 405, 406, 412, 420, 422, 460, 469, 494, 509, 528, 544, 570, 572, 578, 601, 606, 621, 663, 665, 736, 743, 799, 815, 820, 828, 884, 890, 893, 900, 908, 910, 931, 941, 950, 963, 976]	887	[4, 13, 8, 5, 15, 3, 4, 3, 3, 17, 5, 4, 6, 6, 4, 6, 12, 6, 4, 6, 3, 6, 13, 3, 7, 5, 6, 3, 6, 3, 4, 12, 7, 4, 7, 27, 5, 15, 8, 8, 4, 8, 9, 9, 4, 11, 11, 27, 6, 4, 4, 12, 10, 11, 19, 50, 17, 5, 12, 18, 19, 3, 5, 27, 24, 137, 9, 3, 21, 7, 10, 13, 14, 16, 9, 6, 27]	3080	[11, 54, 29, 11, 57, 18, 12, 11, 12, 45, 24, 25, 29, 28, 19, 30, 32, 26, 6, 8, 25, 37, 33, 23, 41, 31, 17, 7, 24, 13, 20, 80, 32, 15, 29, 149, 8, 36, 45, 21, 16, 38, 20, 31, 22, 20, 26, 137, 15, 20, 12, 23, 30, 38, 81, 176, 54, 24, 47, 42, 58, 3, 23, 96, 58, 408, 36, 14, 65, 14, 28, 28, 27, 36, 45, 24, 72]
FGFR3--TACC3	4:1808661:+	4:1741429:+	75	[1, 41, 45, 47, 75, 82, 88, 101, 107, 113, 141, 152, 170, 174, 213, 217, 231, 238, 261, 264, 267, 272, 289, 304, 308, 311, 315, 331, 334, 356, 357, 364, 381, 390, 402, 405, 406, 409, 414, 418, 423, 424, 431, 433, 449, 460, 494, 499, 544, 605, 661, 732, 733, 737, 772, 777, 790, 806, 810, 833, 835, 858, 867, 875, 879, 880, 881, 913, 924, 934, 948, 967, 975, 993, 997]	1546	[5, 4, 8, 13, 6, 15, 6, 9, 3, 14, 16, 11, 15, 3, 6, 4, 12, 12, 12, 14, 7, 10, 7, 8, 8, 48, 8, 9, 17, 14, 4, 3, 20, 4, 11, 38, 3, 35, 6, 10, 7, 45, 10, 57, 5, 20, 10, 15, 24, 79, 22, 4, 49, 4, 3, 6, 6, 8, 29, 177, 45, 175, 32, 16, 50, 17, 13, 13, 12, 23, 19, 23, 34, 22, 14]	5205	[27, 10, 46, 56, 21, 74, 29, 48, 20, 87, 37, 45, 45, 16, 11, 19, 61, 59, 62, 88, 19, 43, 33, 24, 36, 194, 46, 35, 55, 42, 20, 24, 67, 47, 43, 127, 3, 93, 30, 15, 13, 88, 16, 204, 15, 72, 13, 59, 67, 244, 69, 16, 181, 11, 21, 17, 11, 43, 92, 585, 150, 537, 73, 41, 121, 40, 71, 26, 35, 56, 47, 70, 102, 78, 64]
PEPD--CHST8	19:33892630:-	19:34158670:+	68	[4, 6, 17, 27, 44, 57, 76, 87, 88, 92, 96, 106, 137, 138, 145, 172, 186, 201, 203, 214, 220, 235, 241, 265, 286, 288, 291, 306, 317, 321, 328, 331, 332, 338, 350, 362, 379, 383, 384, 385, 386, 409, 413, 415, 420, 468, 470, 483, 541, 560, 589, 592, 610, 617, 648, 673, 881, 888, 890, 891, 894, 933, 941, 947, 949, 957, 976, 982]	1314	[27, 20, 18, 23, 23, 10, 10, 19, 10, 10, 23, 8, 8, 29, 34, 13, 27, 17, 4, 10, 9, 52, 17, 8, 12, 15, 50, 14, 12, 23, 86, 22, 9, 21, 8, 21, 23, 12, 12, 4, 12, 24, 43, 12, 8, 35, 13, 10, 3, 15, 45, 4, 8, 10, 30, 53, 44, 11, 6, 18, 6, 19, 23, 15, 28, 11, 30, 5]	4866	[95, 79, 60, 130, 121, 43, 50, 76, 27, 20, 75, 49, 71, 98, 111, 100, 107, 57, 35, 70, 43, 168, 63, 26, 31, 57, 202, 37, 80, 103, 326, 67, 29, 101, 13, 190, 45, 66, 65, 50, 46, 46, 92, 42, 13, 66, 23, 51, 9, 63, 119, 26, 30, 20, 127, 150, 125, 32, 13, 72, 30, 80, 110, 27, 84, 29, 86, 19]
IKZF4--DGKA	12:56420825:+	12:56345407:+	215	[1, 2, 3, 8, 11, 12, 16, 19, 26, 30, 31, 38, 39, 42, 43, 47, 48, 49, 55, 60, 62, 65, 71, 74, 75, 77, 78, 79, 81, 89, 92, 97, 98, 100, 101, 102, 107, 108, 109, 115, 131, 138, 139, 140, 151, 158, 159, 162, 174, 177, 181, 182, 183, 198, 201, 211, 214, 217, 218, 236, 238, 240, 244, 245, 246, 251, 263, 269, 272, 286, 287, 288, 289, 293, 297, 298, 315, 317, 321, 322, 326, 330, 331, 332, 335, 343, 353, …	6652	[3, 7, 15, 14, 23, 13, 16, 5, 8, 28, 5, 8, 5, 32, 8, 18, 17, 9, 5, 23, 5, 32, 15, 5, 9, 18, 10, 3, 20, 9, 24, 7, 23, 19, 4, 7, 3, 4, 8, 3, 12, 15, 34, 9, 27, 20, 18, 12, 18, 10, 4, 4, 4, 3, 11, 15, 15, 7, 66, 3, 47, 32, 42, 16, 3, 25, 8, 17, 4, 3, 27, 5, 16, 29, 17, 51, 4, 3, 56, 4, 5, 19, 60, 5, 6, 9, 16, 3, 12, 9, 9, 14, 15, 21, 4, 54, 5, 22, 85, 36, 5, 79, 21, 16, 53, 50, 19, 21, 18, 27, 95, 5…	22031	[4, 21, 50, 93, 91, 60, 73, 20, 38, 112, 15, 30, 35, 118, 25, 82, 73, 56, 27, 134, 24, 164, 54, 29, 64, 67, 31, 12, 102, 42, 77, 26, 77, 79, 20, 18, 9, 28, 23, 14, 58, 63, 137, 12, 101, 77, 59, 44, 79, 59, 33, 20, 8, 11, 68, 78, 59, 30, 235, 19, 138, 164, 186, 90, 10, 121, 24, 109, 13, 13, 103, 19, 44, 182, 77, 214, 10, 42, 217, 14, 30, 64, 216, 20, 22, 59, 93, 8, 42, 42, 66, 41, 67, 80, 48, 214,…
SCD5--SEC31A	4:83719460:-	4:83748786:-	74	[1, 38, 39, 43, 46, 48, 50, 55, 68, 81, 96, 145, 147, 151, 185, 187, 204, 215, 224, 225, 238, 253, 261, 274, 280, 302, 304, 327, 334, 336, 342, 386, 402, 406, 414, 418, 419, 456, 478, 517, 574, 588, 594, 598, 599, 603, 608, 610, 617, 637, 651, 675, 716, 754, 785, 814, 815, 852, 863, 893, 894, 903, 911, 932, 936, 941, 956, 959, 962, 968, 982, 985, 994, 1000]	1282	[8, 5, 3, 13, 3, 4, 23, 3, 4, 13, 6, 9, 6, 14, 4, 18, 14, 6, 5, 8, 16, 12, 4, 9, 22, 16, 13, 27, 5, 6, 3, 6, 6, 8, 17, 3, 33, 18, 15, 14, 5, 7, 20, 18, 8, 36, 26, 21, 39, 8, 3, 58, 163, 11, 19, 4, 36, 32, 12, 94, 32, 9, 4, 21, 11, 3, 10, 9, 4, 55, 33, 9, 24, 16]	4314	[26, 7, 18, 21, 14, 20, 65, 14, 25, 52, 17, 27, 38, 37, 22, 45, 75, 35, 25, 51, 60, 29, 14, 28, 81, 81, 53, 81, 31, 35, 20, 47, 25, 26, 43, 12, 108, 55, 32, 31, 4, 18, 71, 62, 29, 119, 81, 76, 138, 31, 8, 145, 597, 38, 56, 11, 110, 80, 45, 319, 89, 16, 7, 49, 44, 12, 24, 15, 6, 176, 144, 19, 112, 37]
CEP85L--JAK2	6:118886692:-	9:4985940:+	62	[3, 4, 6, 10, 23, 30, 76, 86, 87, 97, 101, 107, 139, 141, 143, 164, 172, 203, 209, 230, 254, 258, 261, 283, 295, 298, 402, 409, 410, 419, 423, 481, 483, 554, 571, 574, 588, 601, 607, 649, 719, 761, 799, 830, 863, 880, 889, 897, 910, 913, 914, 917, 921, 937, 951, 955, 957, 958, 962, 978, 998, 999]	1754	[26, 54, 22, 7, 10, 21, 10, 14, 31, 15, 10, 4, 19, 3, 82, 9, 53, 10, 11, 71, 32, 15, 24, 29, 22, 46, 3, 26, 9, 47, 11, 218, 19, 7, 3, 42, 6, 16, 54, 7, 15, 7, 15, 3, 21, 51, 32, 45, 35, 50, 59, 29, 4, 3, 3, 4, 32, 4, 60, 103, 51, 10]	6010	[80, 196, 108, 20, 38, 71, 48, 53, 115, 57, 19, 26, 80, 9, 287, 47, 202, 38, 58, 236, 115, 58, 74, 125, 100, 191, 10, 63, 32, 124, 45, 681, 81, 23, 18, 133, 15, 66, 152, 23, 54, 25, 73, 10, 70, 130, 127, 145, 146, 194, 190, 88, 25, 3, 5, 10, 123, 12, 144, 296, 197, 26]
TSPAN14--FAM213A	10:82269227:+	10:82185622:+	134	[2, 9, 17, 20, 22, 25, 27, 29, 39, 41, 42, 52, 56, 64, 69, 70, 71, 78, 81, 83, 94, 98, 99, 107, 109, 114, 126, 136, 139, 140, 143, 151, 157, 158, 163, 173, 176, 177, 178, 184, 186, 196, 198, 204, 212, 215, 228, 236, 237, 249, 253, 260, 261, 283, 284, 288, 289, 291, 306, 321, 336, 345, 348, 353, 389, 391, 402, 404, 406, 409, 411, 415, 416, 417, 419, 420, 436, 453, 458, 464, 466, 470, 473, 489, 557…	1965	[15, 11, 3, 11, 3, 14, 18, 5, 5, 8, 26, 9, 7, 28, 7, 9, 9, 15, 15, 9, 20, 10, 4, 4, 4, 7, 16, 10, 3, 8, 24, 6, 3, 19, 6, 9, 8, 37, 6, 10, 5, 21, 5, 5, 16, 3, 3, 4, 8, 27, 8, 21, 12, 18, 6, 10, 6, 8, 12, 22, 17, 6, 4, 3, 41, 5, 7, 7, 8, 3, 55, 26, 8, 14, 16, 14, 13, 17, 5, 3, 4, 85, 3, 30, 8, 53, 7, 15, 31, 41, 18, 12, 7, 5, 6, 17, 7, 36, 3, 24, 10, 3, 8, 9, 73, 10, 3, 15, 8, 31, 12, 8, 18, 18, 8,…	6986	[58, 51, 24, 36, 20, 48, 38, 14, 19, 29, 85, 46, 39, 114, 34, 28, 47, 91, 79, 39, 100, 56, 11, 5, 24, 16, 89, 63, 2, 49, 77, 25, 10, 116, 29, 72, 37, 147, 21, 38, 36, 86, 39, 20, 47, 13, 52, 10, 19, 136, 44, 110, 70, 87, 18, 63, 8, 63, 43, 67, 78, 27, 10, 5, 196, 14, 24, 39, 17, 6, 125, 83, 22, 49, 26, 27, 50, 57, 11, 6, 9, 239, 5, 79, 32, 178, 16, 55, 80, 96, 50, 25, 13, 27, 19, 37, 15, 111, 22,…
PSMD4--S100A10	1:151234777:+	1:151955800:-	632	[3, 4, 7, 8, 10, 12, 14, 15, 16, 17, 18, 20, 21, 24, 26, 27, 28, 29, 30, 31, 33, 34, 35, 36, 37, 39, 40, 41, 42, 43, 44, 45, 48, 49, 51, 52, 53, 54, 55, 56, 57, 58, 59, 60, 61, 62, 66, 70, 76, 78, 79, 82, 84, 85, 86, 87, 88, 89, 90, 91, 92, 93, 94, 95, 97, 99, 103, 104, 105, 106, 107, 108, 110, 112, 113, 115, 118, 120, 124, 125, 127, 129, 130, 131, 134, 135, 137, 138, 139, 140, 141, 143, 145, 147…	51071	[13, 27, 4, 87, 18, 79, 9, 66, 25, 99, 8, 19, 83, 136, 31, 14, 134, 58, 124, 17, 74, 63, 152, 29, 109, 13, 24, 109, 3, 41, 92, 38, 53, 31, 63, 15, 35, 13, 17, 15, 23, 45, 12, 26, 10, 125, 27, 18, 95, 27, 95, 23, 159, 229, 33, 121, 68, 146, 17, 91, 29, 40, 86, 103, 83, 123, 72, 97, 19, 18, 6, 5, 39, 10, 124, 104, 132, 88, 157, 9, 47, 160, 56, 147, 107, 64, 5, 37, 50, 33, 27, 26, 111, 173, 20, 111,…	147431	[76, 132, 7, 377, 121, 260, 44, 186, 99, 286, 43, 69, 310, 503, 114, 56, 483, 201, 402, 73, 268, 182, 494, 146, 435, 62, 99, 423, 6, 142, 271, 153, 237, 104, 232, 42, 122, 64, 55, 54, 96, 179, 70, 159, 53, 385, 99, 89, 375, 107, 316, 85, 501, 871, 131, 377, 239, 448, 79, 358, 80, 161, 274, 412, 243, 423, 189, 315, 134, 77, 30, 11, 205, 53, 402, 395, 393, 316, 493, 34, 163, 536, 203, 462, 459, 228…
DNAJA3--ZDHHC16	16:4498849:+	10:99211428:+	74	[2, 6, 16, 36, 45, 51, 63, 65, 87, 89, 98, 109, 115, 125, 127, 134, 136, 139, 144, 155, 158, 168, 169, 182, 192, 201, 206, 234, 239, 246, 314, 331, 345, 349, 399, 414, 420, 422, 436, 478, 549, 570, 595, 607, 615, 628, 637, 678, 683, 700, 709, 719, 808, 869, 874, 884, 886, 895, 901, 904, 908, 919, 947, 948, 950, 955, 964, 967, 978, 981, 987, 989, 992, 999]	1831	[24, 18, 4, 4, 6, 13, 12, 7, 3, 7, 7, 10, 3, 5, 5, 11, 8, 3, 7, 15, 38, 6, 16, 6, 6, 3, 13, 14, 19, 3, 17, 16, 17, 12, 10, 9, 19, 34, 11, 41, 7, 59, 48, 25, 15, 28, 36, 20, 15, 321, 43, 6, 13, 8, 31, 9, 74, 25, 71, 48, 33, 13, 21, 32, 21, 4, 60, 14, 33, 71, 46, 11, 64, 24]	4503	[86, 56, 19, 11, 8, 41, 36, 19, 12, 18, 41, 32, 9, 19, 10, 47, 11, 8, 21, 36, 79, 14, 49, 31, 13, 5, 43, 31, 65, 15, 75, 44, 39, 35, 44, 16, 44, 57, 18, 90, 48, 153, 132, 53, 38, 78, 84, 44, 38, 709, 99, 33, 42, 21, 66, 14, 178, 47, 118, 135, 57, 47, 32, 92, 53, 7, 110, 53, 81, 168, 67, 19, 196, 44]
DIS3L2--SP100	2:232826474:+	2:231307651:+	383	[2, 6, 9, 10, 12, 13, 14, 15, 16, 17, 18, 20, 21, 25, 26, 27, 28, 30, 32, 33, 34, 35, 37, 38, 39, 40, 41, 42, 44, 45, 48, 49, 54, 55, 56, 58, 59, 60, 64, 65, 66, 67, 68, 69, 70, 71, 74, 75, 76, 77, 79, 82, 83, 84, 85, 86, 88, 92, 96, 97, 98, 101, 102, 103, 104, 106, 107, 108, 112, 113, 115, 117, 125, 126, 128, 130, 131, 133, 135, 136, 139, 140, 143, 146, 147, 148, 149, 150, 152, 155, 158, 159, 16…	18184	[58, 14, 52, 33, 27, 16, 25, 12, 40, 10, 116, 37, 7, 17, 8, 19, 28, 34, 118, 31, 37, 4, 14, 51, 16, 20, 20, 111, 67, 35, 49, 62, 7, 13, 39, 88, 41, 30, 9, 26, 13, 21, 45, 24, 42, 4, 23, 30, 6, 14, 8, 39, 30, 16, 38, 9, 5, 43, 64, 30, 42, 19, 18, 30, 23, 11, 17, 35, 55, 51, 13, 3, 51, 107, 48, 6, 80, 37, 26, 59, 81, 28, 49, 29, 8, 34, 37, 3, 17, 38, 87, 6, 42, 49, 52, 36, 3, 12, 21, 15, 112, 44, 2…	64321	[234, 62, 230, 176, 150, 97, 140, 53, 227, 38, 457, 141, 30, 94, 38, 118, 142, 111, 490, 130, 149, 22, 91, 210, 74, 106, 61, 422, 256, 167, 159, 221, 25, 52, 166, 396, 153, 155, 60, 117, 46, 84, 209, 94, 161, 42, 94, 86, 41, 91, 53, 134, 181, 58, 225, 41, 8, 113, 245, 126, 147, 94, 84, 92, 98, 43, 76, 105, 236, 182, 46, 8, 238, 396, 214, 57, 329, 169, 86, 267, 295, 144, 227, 111, 34, 182, 134, 15…
CDKAL1--C6orf89	6:20548936:+	6:36862280:+	134	[2, 4, 6, 7, 13, 18, 19, 23, 24, 27, 29, 38, 41, 42, 44, 45, 46, 48, 51, 53, 68, 75, 78, 92, 96, 102, 108, 112, 125, 128, 137, 149, 150, 157, 163, 169, 177, 181, 184, 186, 199, 200, 201, 202, 211, 212, 214, 227, 235, 236, 238, 239, 250, 251, 260, 262, 267, 279, 289, 298, 304, 313, 315, 316, 326, 329, 330, 331, 332, 334, 335, 336, 339, 353, 357, 377, 395, 401, 402, 405, 409, 415, 416, 423, 436, 49…	2960	[16, 7, 9, 3, 10, 6, 19, 7, 15, 8, 3, 7, 19, 7, 62, 30, 6, 43, 4, 19, 8, 19, 23, 4, 6, 3, 8, 7, 12, 20, 6, 9, 25, 4, 11, 12, 15, 15, 27, 6, 16, 11, 5, 14, 14, 8, 9, 5, 5, 28, 17, 60, 5, 18, 10, 541, 3, 30, 7, 55, 30, 34, 11, 36, 21, 21, 9, 8, 3, 10, 19, 16, 7, 3, 39, 8, 23, 9, 8, 25, 61, 8, 10, 12, 3, 3, 19, 10, 9, 4, 5, 57, 84, 8, 3, 20, 18, 30, 20, 5, 68, 11, 17, 7, 3, 15, 5, 6, 51, 7, 5, 30, 3…	11111	[72, 46, 59, 13, 46, 25, 92, 33, 80, 33, 38, 17, 82, 38, 227, 111, 3, 166, 28, 97, 19, 49, 113, 3, 15, 33, 25, 9, 60, 118, 27, 32, 86, 12, 43, 51, 52, 60, 81, 28, 71, 66, 22, 77, 56, 16, 37, 28, 14, 71, 55, 183, 10, 103, 52, 2155, 18, 129, 13, 260, 116, 136, 58, 211, 123, 103, 49, 17, 19, 58, 44, 63, 37, 18, 148, 54, 76, 29, 48, 93, 193, 38, 75, 37, 8, 11, 73, 32, 50, 31, 22, 163, 308, 16, 9, 102…
NFIX--RAD23A	19:13189548:+	19:13058661:+	185	[2, 5, 13, 14, 16, 17, 18, 24, 28, 29, 30, 32, 33, 34, 38, 39, 42, 51, 53, 54, 55, 56, 58, 59, 62, 64, 65, 69, 71, 76, 77, 81, 82, 83, 85, 88, 92, 97, 98, 100, 101, 107, 127, 143, 145, 146, 147, 155, 157, 159, 161, 175, 179, 181, 182, 183, 188, 192, 193, 194, 197, 200, 210, 213, 217, 218, 220, 222, 235, 237, 240, 244, 251, 253, 256, 269, 274, 280, 287, 289, 297, 303, 304, 305, 306, 307, 311, 312,…	2881	[22, 22, 10, 15, 8, 8, 9, 7, 4, 13, 12, 13, 26, 9, 3, 5, 32, 11, 3, 10, 4, 14, 5, 6, 9, 19, 9, 4, 8, 9, 14, 22, 20, 6, 22, 9, 9, 15, 5, 29, 15, 8, 25, 36, 4, 35, 12, 5, 4, 6, 3, 5, 17, 31, 7, 13, 11, 8, 41, 18, 17, 9, 10, 5, 20, 3, 7, 9, 31, 5, 22, 6, 3, 7, 14, 10, 17, 9, 10, 3, 6, 9, 3, 9, 4, 47, 43, 6, 53, 8, 11, 32, 6, 3, 6, 3, 11, 20, 12, 10, 7, 6, 6, 13, 16, 5, 14, 10, 9, 14, 27, 9, 5, 4, 10…	10559	[87, 102, 58, 67, 51, 28, 35, 38, 20, 40, 55, 60, 99, 38, 24, 19, 118, 49, 29, 43, 39, 56, 20, 18, 21, 66, 22, 34, 41, 44, 61, 74, 65, 48, 108, 36, 22, 72, 13, 99, 55, 27, 87, 124, 9, 108, 30, 40, 8, 15, 13, 21, 48, 149, 26, 41, 41, 31, 143, 51, 79, 25, 28, 15, 59, 25, 46, 48, 145, 32, 114, 21, 28, 31, 97, 66, 57, 43, 16, 13, 30, 34, 5, 57, 11, 245, 126, 29, 237, 19, 38, 153, 21, 13, 35, 16, 66, …
CD9--PBXIP1	12:6309731:+	1:154917593:-	165	[2, 12, 16, 19, 20, 24, 25, 26, 30, 33, 34, 39, 41, 43, 45, 47, 54, 57, 60, 61, 65, 66, 69, 71, 73, 75, 82, 86, 88, 93, 94, 112, 113, 115, 127, 135, 144, 149, 152, 155, 158, 168, 169, 170, 174, 177, 178, 179, 180, 184, 185, 189, 192, 205, 210, 217, 218, 222, 238, 240, 245, 250, 252, 262, 272, 274, 283, 288, 289, 309, 311, 312, 318, 321, 329, 330, 331, 332, 333, 339, 340, 345, 353, 358, 359, 365, …	4214	[9, 13, 14, 10, 11, 8, 16, 12, 15, 12, 5, 6, 11, 13, 9, 14, 41, 24, 19, 12, 14, 10, 20, 11, 25, 10, 14, 4, 16, 14, 8, 8, 9, 21, 13, 29, 23, 4, 12, 6, 33, 5, 4, 23, 6, 28, 12, 5, 12, 8, 8, 21, 14, 7, 3, 20, 47, 6, 29, 35, 15, 5, 18, 6, 8, 27, 9, 9, 27, 63, 41, 81, 11, 6, 34, 9, 27, 5, 45, 4, 5, 23, 11, 55, 16, 20, 7, 21, 20, 7, 14, 12, 3, 25, 4, 12, 19, 3, 36, 74, 45, 18, 14, 17, 25, 10, 39, 9, 3,…	13843	[45, 32, 39, 35, 37, 19, 69, 51, 69, 43, 12, 27, 50, 64, 69, 69, 150, 91, 73, 33, 43, 42, 60, 37, 88, 30, 52, 50, 83, 61, 29, 35, 30, 74, 26, 63, 85, 27, 58, 34, 162, 32, 19, 81, 44, 115, 50, 19, 57, 26, 39, 119, 40, 27, 12, 108, 170, 44, 97, 125, 54, 41, 90, 17, 37, 101, 20, 55, 72, 216, 195, 302, 76, 36, 143, 52, 92, 20, 146, 34, 12, 63, 54, 133, 56, 60, 16, 75, 68, 36, 33, 62, 7, 74, 13, 35, 7…
MACF1--AKIRIN1	1:39723699:+	1:39463842:+	113	[2, 6, 8, 14, 17, 18, 21, 25, 31, 41, 43, 51, 61, 65, 66, 68, 73, 76, 79, 81, 88, 89, 98, 103, 113, 121, 126, 130, 133, 146, 147, 161, 162, 164, 166, 173, 174, 191, 192, 198, 199, 202, 205, 207, 222, 238, 246, 252, 272, 281, 282, 283, 303, 307, 321, 329, 335, 336, 345, 353, 372, 373, 377, 402, 404, 406, 411, 413, 415, 416, 418, 419, 423, 436, 477, 504, 517, 547, 552, 554, 568, 574, 579, 590, 600,…	2615	[33, 43, 24, 17, 6, 9, 21, 14, 3, 19, 15, 17, 12, 8, 14, 29, 38, 41, 45, 33, 19, 13, 28, 14, 18, 12, 3, 29, 3, 12, 17, 3, 71, 12, 65, 9, 3, 18, 29, 7, 12, 28, 15, 6, 30, 31, 8, 25, 5, 21, 32, 26, 28, 29, 9, 3, 16, 3, 8, 10, 17, 31, 46, 7, 31, 58, 46, 6, 11, 21, 25, 3, 4, 28, 8, 17, 19, 9, 20, 62, 30, 36, 63, 4, 12, 36, 97, 3, 75, 58, 3, 10, 15, 5, 5, 5, 3, 5, 6, 82, 58, 18, 41, 51, 8, 75, 44, 24,…	5494	[51, 111, 65, 34, 20, 32, 80, 46, 8, 61, 52, 81, 35, 26, 38, 58, 109, 90, 87, 71, 40, 32, 75, 37, 47, 51, 3, 55, 4, 24, 24, 10, 144, 34, 171, 30, 6, 52, 70, 21, 29, 78, 22, 15, 48, 70, 11, 66, 14, 57, 68, 58, 59, 66, 30, 17, 46, 5, 30, 22, 40, 99, 111, 7, 77, 76, 54, 13, 20, 38, 47, 5, 19, 43, 10, 31, 39, 17, 32, 115, 69, 80, 121, 6, 56, 40, 128, 5, 139, 84, 3, 29, 37, 9, 10, 7, 11, 11, 11, 118, …
AFTPH--C1D	2:64800201:+	2:68274452:-	136	[2, 7, 8, 14, 15, 19, 21, 23, 32, 34, 38, 41, 43, 49, 51, 53, 57, 59, 61, 64, 67, 70, 76, 90, 93, 101, 103, 105, 107, 147, 153, 161, 162, 163, 170, 172, 174, 177, 179, 180, 184, 191, 200, 204, 206, 209, 210, 223, 226, 227, 228, 234, 238, 239, 256, 260, 267, 268, 270, 295, 307, 311, 313, 318, 326, 345, 351, 353, 357, 360, 364, 365, 368, 372, 379, 381, 392, 399, 400, 402, 404, 411, 412, 413, 420, 4…	3006	[10, 42, 8, 9, 35, 22, 12, 18, 52, 16, 16, 16, 11, 4, 11, 8, 25, 27, 40, 31, 17, 29, 7, 12, 18, 17, 38, 3, 3, 24, 36, 19, 20, 8, 17, 15, 27, 24, 16, 6, 19, 14, 3, 23, 7, 6, 20, 87, 34, 5, 30, 3, 5, 13, 47, 34, 3, 59, 85, 8, 7, 6, 23, 17, 23, 39, 15, 8, 6, 32, 8, 53, 26, 15, 11, 10, 15, 11, 6, 21, 3, 15, 9, 17, 14, 90, 9, 5, 7, 7, 4, 13, 6, 3, 9, 29, 45, 5, 63, 9, 51, 141, 33, 70, 16, 22, 3, 32, 3…	14280	[45, 217, 41, 80, 223, 149, 59, 122, 263, 74, 68, 94, 57, 9, 97, 38, 152, 144, 278, 137, 79, 160, 40, 41, 115, 62, 188, 24, 35, 70, 161, 62, 88, 20, 100, 52, 122, 125, 76, 20, 91, 80, 6, 128, 32, 32, 91, 474, 215, 20, 139, 8, 34, 63, 275, 201, 6, 343, 415, 53, 33, 35, 145, 98, 108, 199, 101, 38, 50, 155, 11, 205, 77, 69, 56, 57, 102, 95, 39, 67, 4, 94, 50, 70, 42, 440, 39, 35, 34, 34, 25, 42, 43,…
SMCHD1--DLGAP1	18:2673362:+	18:3742512:-	276	[2, 3, 4, 7, 8, 10, 12, 14, 20, 21, 22, 24, 26, 27, 30, 31, 32, 36, 37, 39, 42, 43, 45, 48, 49, 50, 52, 54, 55, 57, 58, 61, 64, 65, 66, 74, 80, 81, 82, 83, 85, 88, 91, 93, 96, 97, 98, 99, 100, 101, 102, 103, 107, 108, 113, 114, 115, 124, 127, 131, 132, 136, 139, 140, 142, 143, 144, 145, 148, 152, 154, 155, 158, 159, 160, 163, 164, 166, 169, 171, 172, 173, 178, 179, 182, 185, 186, 188, 189, 190, 1…	12687	[12, 3, 33, 8, 19, 24, 9, 5, 26, 25, 13, 43, 50, 4, 7, 46, 39, 5, 33, 47, 13, 21, 14, 28, 8, 7, 20, 3, 12, 51, 19, 21, 31, 19, 20, 58, 8, 27, 19, 8, 8, 38, 21, 32, 26, 15, 12, 23, 4, 4, 6, 9, 3, 10, 5, 11, 12, 22, 86, 20, 6, 78, 67, 58, 158, 8, 21, 22, 41, 30, 46, 12, 52, 17, 32, 89, 3, 91, 20, 3, 41, 8, 43, 103, 10, 13, 12, 23, 22, 26, 59, 9, 30, 63, 41, 12, 71, 13, 23, 9, 22, 62, 3, 11, 13, 7, …	42681	[71, 18, 135, 49, 89, 101, 43, 20, 138, 109, 80, 150, 194, 16, 27, 191, 152, 18, 115, 208, 48, 70, 54, 137, 35, 38, 98, 12, 49, 238, 62, 148, 118, 74, 63, 263, 31, 124, 120, 42, 46, 115, 79, 157, 99, 54, 77, 73, 23, 3, 34, 25, 9, 25, 37, 49, 66, 119, 329, 67, 50, 271, 317, 204, 576, 22, 106, 92, 218, 139, 195, 31, 166, 67, 97, 296, 13, 298, 89, 10, 155, 27, 132, 392, 44, 41, 72, 114, 96, 127, 208…
SCAMP2--SCAPER	15:75137814:-	15:76668652:-	192	[2, 4, 5, 7, 9, 11, 17, 22, 26, 27, 29, 30, 34, 36, 40, 41, 43, 44, 48, 51, 53, 54, 57, 59, 62, 63, 70, 71, 74, 75, 76, 77, 86, 88, 89, 92, 94, 101, 107, 109, 111, 113, 115, 118, 125, 128, 143, 144, 146, 153, 160, 161, 163, 164, 165, 169, 173, 175, 176, 192, 193, 198, 203, 205, 209, 210, 216, 217, 228, 233, 235, 236, 237, 238, 239, 245, 246, 250, 265, 267, 271, 279, 281, 284, 286, 288, 289, 303, …	5939	[17, 14, 6, 10, 19, 12, 5, 23, 61, 20, 57, 16, 48, 4, 31, 11, 23, 22, 18, 39, 17, 21, 6, 11, 7, 25, 21, 7, 48, 9, 20, 19, 28, 20, 20, 18, 29, 13, 13, 9, 121, 11, 6, 91, 128, 8, 6, 23, 31, 4, 24, 33, 37, 11, 3, 49, 32, 7, 30, 32, 38, 40, 4, 38, 7, 15, 3, 22, 12, 18, 20, 113, 15, 27, 41, 16, 5, 3, 3, 14, 33, 14, 36, 51, 8, 9, 17, 14, 13, 13, 51, 7, 54, 3, 7, 4, 3, 37, 4, 3, 4, 40, 10, 5, 26, 41, 3,…	15416	[66, 48, 8, 46, 51, 19, 37, 94, 177, 39, 173, 71, 158, 15, 77, 38, 87, 57, 68, 101, 41, 71, 16, 28, 18, 72, 72, 39, 90, 24, 63, 50, 109, 61, 59, 45, 99, 47, 31, 29, 365, 38, 20, 247, 375, 26, 14, 49, 74, 10, 77, 80, 81, 39, 6, 138, 80, 14, 103, 118, 119, 130, 20, 126, 8, 52, 9, 85, 46, 67, 91, 290, 44, 87, 146, 61, 24, 2, 6, 31, 163, 48, 126, 114, 18, 22, 61, 41, 35, 28, 156, 80, 143, 6, 46, 8, 3…
CLK1--ALS2CR12	2:201721407:-	2:202173970:-	284	[2, 7, 11, 12, 13, 15, 18, 19, 22, 23, 24, 25, 26, 33, 35, 38, 40, 42, 44, 45, 49, 50, 51, 52, 55, 56, 58, 59, 61, 67, 68, 70, 71, 75, 77, 81, 84, 88, 89, 92, 93, 97, 98, 100, 102, 108, 115, 124, 127, 129, 133, 135, 136, 140, 141, 143, 146, 147, 148, 152, 155, 156, 158, 159, 160, 161, 162, 163, 164, 166, 168, 169, 171, 172, 174, 175, 176, 179, 184, 185, 186, 188, 191, 192, 193, 194, 198, 199, 200…	14032	[3, 12, 9, 24, 44, 23, 14, 11, 43, 13, 7, 12, 30, 19, 9, 4, 10, 28, 21, 21, 14, 64, 3, 3, 28, 6, 28, 38, 75, 8, 32, 21, 3, 18, 4, 23, 56, 13, 32, 30, 53, 35, 51, 5, 8, 11, 14, 127, 4, 4, 66, 69, 30, 5, 5, 75, 8, 4, 17, 19, 8, 5, 61, 21, 23, 25, 67, 32, 90, 93, 26, 55, 26, 49, 24, 79, 7, 48, 96, 21, 29, 63, 64, 56, 87, 35, 26, 101, 49, 18, 111, 39, 113, 79, 22, 49, 12, 3, 44, 19, 22, 84, 156, 22, …	47849	[21, 43, 35, 88, 154, 83, 110, 29, 194, 59, 22, 55, 123, 77, 57, 27, 48, 102, 67, 75, 53, 278, 26, 23, 92, 11, 138, 141, 434, 49, 133, 78, 16, 78, 22, 66, 207, 67, 115, 89, 236, 108, 237, 34, 41, 36, 55, 389, 18, 2, 266, 215, 91, 12, 11, 299, 46, 19, 83, 74, 30, 18, 242, 84, 103, 99, 262, 149, 438, 395, 187, 231, 87, 226, 109, 343, 45, 197, 401, 114, 117, 273, 301, 212, 448, 113, 99, 390, 210, 78…
ZNF385B--CWC22	2:180725828:-	2:180858181:-	91	[2, 11, 14, 27, 30, 39, 45, 59, 76, 82, 87, 100, 101, 103, 107, 112, 135, 138, 149, 167, 170, 171, 176, 200, 202, 208, 210, 211, 212, 220, 245, 261, 283, 288, 290, 304, 306, 321, 323, 327, 333, 338, 340, 343, 344, 345, 360, 362, 399, 400, 406, 416, 419, 429, 477, 513, 564, 569, 571, 572, 585, 591, 604, 607, 610, 611, 616, 629, 639, 663, 681, 784, 815, 843, 865, 870, 885, 889, 891, 896, 906, 911, …	2022	[8, 13, 13, 18, 24, 17, 12, 6, 8, 17, 10, 8, 9, 3, 4, 8, 13, 6, 12, 3, 23, 8, 19, 3, 16, 38, 21, 6, 9, 3, 14, 76, 14, 3, 23, 3, 8, 3, 23, 4, 10, 16, 17, 6, 21, 4, 22, 17, 5, 6, 24, 4, 26, 85, 43, 12, 66, 77, 92, 80, 12, 53, 18, 39, 41, 9, 89, 6, 20, 79, 13, 31, 16, 38, 4, 8, 10, 54, 19, 48, 24, 3, 6, 20, 27, 39, 16, 15, 7, 56, 40]	7113	[37, 48, 60, 68, 81, 69, 59, 48, 49, 90, 39, 39, 30, 18, 20, 39, 54, 31, 65, 22, 90, 27, 115, 21, 38, 193, 102, 29, 25, 21, 72, 266, 84, 15, 114, 19, 46, 8, 86, 18, 43, 79, 92, 27, 41, 35, 115, 102, 41, 47, 80, 16, 64, 262, 100, 77, 229, 189, 304, 248, 39, 125, 71, 116, 126, 31, 245, 20, 65, 231, 37, 90, 38, 96, 13, 17, 36, 161, 76, 140, 77, 5, 6, 77, 97, 122, 41, 36, 29, 176, 128]
TGFBR2--XPC	3:30648468:+	3:14214563:-	110	[2, 6, 13, 15, 20, 24, 34, 40, 49, 54, 66, 82, 83, 86, 89, 94, 101, 102, 107, 112, 128, 140, 145, 149, 155, 158, 159, 171, 184, 187, 193, 196, 197, 214, 218, 287, 317, 321, 326, 331, 339, 344, 352, 357, 358, 383, 399, 402, 412, 415, 424, 430, 446, 454, 458, 463, 464, 470, 481, 543, 557, 562, 565, 566, 568, 571, 572, 578, 590, 591, 604, 610, 615, 616, 660, 665, 673, 678, 705, 714, 715, 717, 729, 7…	1903	[4, 3, 7, 3, 8, 42, 18, 6, 4, 6, 19, 7, 3, 28, 18, 6, 14, 4, 7, 9, 4, 9, 7, 15, 8, 10, 23, 6, 4, 7, 8, 38, 8, 4, 10, 12, 3, 3, 27, 6, 4, 8, 4, 3, 7, 31, 7, 8, 55, 32, 4, 8, 48, 4, 19, 167, 25, 7, 26, 5, 11, 7, 14, 7, 23, 79, 107, 3, 6, 9, 23, 11, 5, 5, 9, 10, 4, 31, 13, 13, 12, 5, 17, 4, 8, 24, 21, 10, 87, 8, 26, 38, 23, 7, 3, 36, 24, 16, 17, 42, 3, 36, 44, 15, 6, 44, 5, 22, 5, 5]	6410	[19, 16, 36, 20, 26, 146, 65, 43, 14, 34, 78, 30, 28, 86, 83, 33, 37, 11, 58, 27, 31, 25, 37, 71, 24, 31, 101, 29, 6, 22, 24, 174, 23, 15, 27, 57, 15, 36, 68, 22, 43, 35, 16, 13, 24, 127, 23, 39, 161, 61, 15, 28, 135, 19, 49, 443, 73, 32, 55, 4, 27, 18, 61, 7, 42, 280, 399, 18, 22, 30, 69, 25, 10, 14, 24, 43, 13, 94, 31, 53, 32, 19, 50, 22, 23, 74, 71, 38, 319, 38, 107, 109, 72, 37, 14, 78, 95, 5…
PPM1H--USP15	12:63328272:-	12:62687960:+	46	[38, 123, 206, 212, 323, 326, 327, 365, 388, 423, 431, 441, 478, 506, 629, 630, 653, 678, 684, 699, 702, 709, 710, 716, 742, 746, 766, 785, 789, 799, 804, 817, 829, 830, 863, 868, 878, 898, 901, 904, 932, 964, 975, 990, 991, 992]	307	[3, 3, 4, 3, 4, 3, 5, 7, 5, 20, 5, 3, 3, 3, 4, 6, 7, 21, 3, 5, 4, 6, 47, 6, 3, 5, 3, 6, 4, 8, 7, 3, 3, 4, 3, 18, 8, 5, 7, 5, 11, 7, 7, 3, 3, 4]	806	[15, 20, 5, 4, 6, 8, 15, 37, 33, 38, 9, 5, 4, 6, 18, 18, 9, 45, 6, 26, 5, 11, 142, 13, 19, 21, 12, 7, 14, 29, 9, 4, 8, 10, 4, 50, 20, 7, 19, 7, 18, 26, 6, 8, 4, 6]
OXR1--MRPS28	8:107696586:+	8:80831384:-	77	[5, 6, 20, 22, 25, 28, 34, 36, 43, 49, 76, 77, 86, 91, 113, 128, 135, 138, 161, 169, 173, 193, 198, 207, 213, 220, 237, 242, 246, 259, 284, 291, 306, 328, 333, 336, 342, 351, 358, 360, 372, 376, 377, 381, 384, 387, 398, 411, 426, 432, 455, 478, 483, 494, 502, 575, 604, 610, 615, 657, 666, 670, 678, 681, 704, 721, 743, 771, 815, 852, 873, 878, 879, 884, 902, 918, 919]	1981	[4, 22, 33, 12, 42, 5, 5, 4, 12, 15, 7, 3, 62, 34, 18, 4, 34, 7, 29, 18, 29, 3, 14, 19, 8, 5, 6, 99, 5, 6, 81, 16, 18, 217, 8, 4, 11, 56, 52, 10, 22, 8, 21, 7, 14, 11, 20, 58, 4, 29, 111, 5, 11, 9, 4, 45, 46, 7, 5, 69, 16, 75, 114, 15, 19, 9, 16, 8, 8, 16, 12, 3, 41, 13, 14, 54, 5]	7372	[15, 61, 163, 61, 146, 26, 11, 20, 43, 73, 21, 13, 272, 177, 89, 5, 134, 15, 106, 76, 148, 14, 104, 64, 31, 24, 16, 445, 13, 8, 294, 60, 59, 874, 32, 19, 61, 298, 214, 31, 65, 31, 120, 39, 64, 80, 97, 146, 9, 92, 367, 18, 45, 31, 9, 221, 137, 16, 21, 202, 39, 206, 271, 56, 68, 23, 49, 34, 15, 43, 40, 6, 132, 42, 42, 147, 13]
RPS6KC1--LYST	1:213303231:+	1:235840920:-	60	[18, 27, 42, 47, 49, 55, 61, 104, 128, 194, 196, 204, 220, 260, 268, 297, 300, 304, 315, 327, 361, 391, 402, 424, 433, 449, 456, 473, 505, 506, 509, 518, 521, 523, 532, 540, 551, 561, 571, 591, 630, 633, 663, 684, 717, 734, 737, 738, 790, 793, 795, 810, 813, 815, 818, 829, 830, 854, 912, 922]	2726	[32, 41, 7, 50, 9, 11, 8, 4, 13, 32, 3, 22, 4, 32, 30, 8, 19, 8, 12, 57, 60, 10, 6, 107, 32, 45, 4, 5, 12, 22, 40, 6, 7, 102, 104, 5, 14, 102, 128, 6, 80, 4, 3, 45, 195, 244, 5, 25, 121, 10, 17, 20, 158, 3, 271, 24, 126, 91, 59, 6]	8963	[130, 165, 36, 213, 53, 49, 23, 19, 58, 188, 8, 43, 6, 164, 119, 51, 68, 24, 58, 236, 226, 34, 36, 321, 80, 95, 15, 11, 44, 55, 111, 20, 19, 274, 337, 19, 31, 313, 386, 15, 222, 5, 6, 170, 712, 717, 16, 66, 395, 24, 33, 71, 465, 6, 795, 97, 472, 306, 221, 11]
PGAP3--STARD3	17:37840850:-	17:37816464:+	104	[3, 5, 6, 14, 17, 21, 24, 27, 29, 39, 40, 48, 52, 59, 66, 79, 86, 89, 90, 106, 127, 144, 145, 152, 155, 161, 165, 172, 173, 178, 196, 198, 203, 204, 219, 223, 234, 246, 256, 263, 265, 266, 272, 279, 295, 297, 301, 305, 306, 316, 324, 326, 343, 345, 376, 380, 387, 389, 402, 404, 406, 413, 418, 422, 428, 436, 473, 513, 559, 580, 587, 603, 606, 637, 651, 663, 738, 754, 755, 763, 779, 814, 815, 848, …	2239	[18, 20, 7, 3, 11, 25, 39, 7, 36, 20, 13, 36, 7, 26, 15, 30, 16, 4, 38, 20, 4, 14, 9, 7, 6, 12, 33, 23, 9, 5, 17, 6, 18, 20, 11, 20, 6, 4, 20, 20, 8, 22, 4, 4, 27, 13, 6, 76, 7, 35, 3, 16, 5, 13, 27, 49, 23, 25, 11, 28, 16, 6, 16, 40, 4, 8, 3, 5, 3, 11, 22, 12, 9, 18, 63, 22, 3, 3, 63, 17, 34, 92, 7, 76, 156, 17, 30, 28, 20, 9, 62, 25, 75, 7, 3, 11, 14, 44, 39, 3, 32, 3, 20, 31]	2882	[34, 25, 14, 11, 21, 44, 46, 14, 35, 29, 19, 39, 16, 62, 23, 37, 32, 10, 43, 25, 3, 24, 17, 8, 19, 12, 59, 33, 13, 6, 28, 6, 29, 28, 21, 33, 8, 3, 45, 34, 14, 21, 11, 1, 36, 12, 10, 96, 8, 72, 5, 38, 22, 23, 26, 67, 31, 42, 15, 32, 18, 6, 18, 44, 7, 7, 3, 2, 5, 19, 22, 23, 6, 14, 60, 39, 11, 0, 97, 18, 45, 84, 7, 96, 135, 27, 38, 21, 20, 3, 56, 43, 75, 2, 6, 19, 20, 42, 48, 2, 31, 9, 21, 23]
ASH1L--GON4L	1:155385535:-	1:155796819:-	88	[3, 8, 33, 42, 45, 50, 52, 56, 66, 73, 80, 110, 112, 124, 132, 136, 139, 141, 143, 144, 153, 160, 162, 171, 182, 200, 202, 236, 248, 255, 278, 288, 300, 336, 369, 370, 415, 423, 424, 425, 454, 456, 472, 478, 492, 508, 510, 530, 559, 562, 565, 574, 660, 683, 684, 688, 709, 716, 739, 746, 747, 753, 760, 764, 775, 777, 780, 781, 820, 833, 837, 841, 844, 848, 853, 864, 866, 882, 916, 917, 953, 968, 9…	753	[14, 3, 6, 7, 5, 10, 4, 5, 3, 26, 8, 4, 7, 5, 10, 4, 3, 5, 3, 9, 5, 7, 7, 14, 4, 20, 3, 5, 17, 4, 6, 4, 6, 3, 5, 6, 5, 14, 48, 8, 3, 6, 3, 3, 30, 14, 20, 3, 13, 25, 7, 10, 8, 10, 3, 5, 4, 11, 5, 4, 12, 3, 3, 8, 4, 12, 6, 10, 11, 27, 3, 4, 12, 6, 11, 10, 15, 4, 3, 5, 3, 10, 16, 18, 4, 6, 5, 3]	2566	[66, 19, 24, 6, 18, 56, 17, 15, 7, 109, 22, 16, 27, 18, 85, 11, 9, 24, 4, 13, 9, 18, 25, 43, 2, 54, 8, 24, 93, 13, 24, 23, 26, 31, 11, 37, 7, 35, 120, 18, 11, 10, 2, 14, 91, 19, 46, 3, 58, 77, 21, 33, 22, 15, 10, 17, 8, 52, 10, 11, 60, 9, 6, 31, 9, 28, 29, 27, 54, 126, 6, 15, 56, 13, 50, 17, 41, 11, 23, 22, 15, 31, 50, 61, 19, 17, 14, 9]
SARNP--NT5DC3	12:56188143:-	12:104200707:-	134	[3, 9, 11, 15, 25, 28, 39, 42, 47, 55, 58, 63, 71, 86, 89, 92, 97, 103, 106, 113, 119, 127, 128, 131, 132, 144, 147, 148, 172, 173, 177, 180, 191, 205, 206, 207, 209, 214, 220, 224, 246, 253, 260, 266, 267, 281, 286, 287, 288, 290, 293, 298, 314, 333, 337, 339, 345, 349, 350, 359, 364, 367, 372, 373, 374, 377, 381, 382, 385, 387, 389, 405, 410, 411, 413, 414, 415, 416, 421, 436, 452, 454, 473, 48…	3699	[22, 25, 11, 39, 17, 48, 16, 20, 16, 3, 19, 19, 12, 28, 10, 40, 40, 21, 6, 30, 5, 39, 15, 20, 45, 34, 3, 9, 35, 29, 22, 5, 52, 11, 13, 6, 4, 19, 8, 11, 5, 13, 6, 17, 19, 19, 12, 29, 47, 25, 12, 33, 54, 12, 11, 3, 14, 24, 35, 19, 4, 11, 34, 7, 14, 22, 7, 8, 5, 19, 10, 47, 82, 14, 3, 26, 10, 18, 94, 44, 38, 72, 7, 18, 79, 3, 8, 22, 6, 92, 40, 7, 25, 65, 12, 28, 43, 24, 83, 3, 45, 65, 12, 38, 28, 6,…	13692	[48, 115, 48, 107, 65, 236, 72, 88, 69, 20, 79, 85, 73, 122, 41, 150, 180, 75, 10, 90, 12, 142, 59, 71, 196, 112, 9, 51, 123, 128, 105, 41, 195, 43, 56, 23, 8, 54, 20, 59, 26, 83, 19, 55, 76, 49, 32, 113, 157, 122, 68, 116, 229, 35, 43, 46, 58, 106, 123, 79, 21, 41, 208, 48, 51, 100, 49, 21, 39, 70, 46, 164, 221, 25, 16, 71, 35, 54, 271, 100, 114, 235, 41, 49, 206, 23, 36, 73, 35, 299, 174, 13, 1…
TBC1D15--LYZ	12:72300918:+	12:69743888:+	208	[14, 31, 36, 62, 72, 85, 99, 102, 104, 105, 108, 110, 111, 112, 114, 120, 121, 141, 147, 153, 154, 156, 157, 166, 175, 177, 178, 181, 203, 210, 211, 213, 215, 216, 229, 232, 254, 264, 265, 273, 275, 279, 281, 285, 303, 311, 320, 325, 327, 337, 342, 345, 346, 351, 356, 364, 396, 403, 413, 423, 424, 429, 430, 431, 432, 433, 439, 444, 445, 446, 448, 450, 452, 453, 455, 456, 457, 473, 474, 476, 478, …	22971	[3, 15, 228, 230, 35, 57, 7, 41, 121, 67, 24, 34, 99, 21, 36, 298, 25, 35, 184, 3, 11, 150, 58, 6, 231, 3, 78, 3, 4, 9, 24, 7, 106, 3, 24, 129, 111, 42, 484, 88, 150, 13, 183, 57, 3, 9, 16, 65, 195, 81, 11, 5, 237, 4, 23, 211, 6, 51, 461, 67, 28, 164, 3, 123, 63, 92, 5, 77, 168, 9, 237, 3, 51, 102, 17, 184, 144, 266, 5, 19, 55, 86, 226, 14, 57, 5, 196, 62, 216, 269, 63, 239, 348, 242, 150, 135, 7…	73883	[10, 56, 924, 863, 148, 231, 19, 182, 481, 424, 80, 175, 543, 143, 172, 1154, 74, 104, 688, 3, 66, 582, 242, 9, 852, 6, 212, 5, 4, 32, 94, 8, 464, 30, 143, 513, 480, 190, 1494, 408, 488, 70, 759, 229, 15, 33, 52, 214, 684, 322, 40, 25, 914, 13, 79, 814, 34, 131, 1227, 191, 97, 593, 7, 305, 140, 259, 22, 215, 491, 23, 655, 20, 105, 289, 68, 492, 469, 827, 16, 75, 155, 282, 680, 44, 148, 14, 600, 1…
UBA2--GPI	19:34925873:+	19:34887206:+	263	[3, 5, 6, 9, 11, 12, 14, 17, 18, 19, 22, 23, 24, 25, 26, 29, 34, 36, 37, 38, 40, 41, 42, 44, 45, 46, 47, 49, 50, 51, 57, 61, 65, 69, 77, 87, 89, 91, 92, 93, 97, 99, 101, 103, 104, 106, 107, 110, 112, 114, 115, 120, 130, 134, 135, 138, 139, 140, 141, 147, 149, 151, 152, 153, 155, 158, 159, 160, 161, 169, 172, 174, 177, 178, 179, 180, 183, 186, 187, 190, 191, 196, 198, 201, 203, 204, 206, 207, 211,…	6898	[15, 44, 41, 27, 12, 7, 8, 24, 6, 10, 3, 15, 14, 35, 20, 8, 42, 14, 3, 12, 30, 5, 4, 39, 20, 6, 3, 37, 37, 32, 30, 12, 29, 14, 11, 3, 21, 3, 59, 16, 27, 16, 24, 13, 8, 9, 7, 17, 21, 4, 5, 7, 9, 25, 5, 9, 13, 23, 14, 14, 22, 8, 11, 19, 30, 12, 9, 56, 15, 20, 12, 13, 28, 9, 7, 22, 20, 7, 35, 10, 36, 8, 5, 28, 8, 16, 7, 4, 3, 6, 31, 4, 18, 25, 32, 27, 11, 10, 9, 15, 3, 13, 11, 28, 12, 11, 16, 42, 8,…	22967	[73, 151, 163, 135, 39, 21, 28, 71, 27, 75, 21, 60, 50, 145, 92, 33, 138, 31, 13, 60, 128, 32, 13, 130, 74, 30, 42, 190, 152, 120, 114, 94, 112, 87, 25, 27, 66, 10, 145, 75, 113, 80, 89, 39, 28, 34, 53, 73, 71, 10, 22, 31, 44, 135, 42, 34, 81, 72, 40, 46, 72, 29, 66, 61, 74, 78, 25, 181, 29, 66, 63, 96, 160, 29, 34, 109, 103, 43, 131, 23, 128, 37, 22, 62, 23, 55, 18, 19, 21, 21, 161, 16, 61, 72, …
LMAN2--DOCK2	5:176778174:-	5:169174400:+	263	[3, 6, 7, 9, 10, 11, 13, 14, 16, 17, 18, 19, 22, 24, 25, 26, 27, 28, 29, 33, 34, 36, 39, 41, 42, 44, 47, 51, 52, 54, 58, 59, 60, 61, 63, 66, 68, 70, 74, 75, 76, 79, 81, 83, 88, 92, 93, 96, 100, 101, 103, 107, 109, 115, 126, 127, 128, 129, 130, 135, 137, 138, 141, 146, 155, 156, 158, 159, 160, 161, 162, 167, 169, 170, 171, 172, 174, 176, 177, 178, 180, 182, 183, 184, 187, 189, 190, 192, 193, 198, …	4006	[7, 3, 18, 6, 7, 6, 19, 12, 21, 8, 4, 10, 19, 3, 6, 3, 9, 15, 19, 11, 12, 3, 3, 7, 8, 6, 5, 9, 9, 8, 8, 8, 17, 6, 25, 16, 24, 7, 8, 18, 8, 4, 11, 18, 7, 5, 11, 4, 15, 7, 3, 7, 8, 20, 5, 20, 10, 8, 4, 10, 9, 33, 7, 3, 7, 4, 19, 6, 8, 6, 12, 12, 3, 9, 4, 14, 7, 24, 13, 16, 30, 11, 4, 12, 3, 10, 14, 30, 22, 3, 8, 11, 11, 7, 4, 10, 3, 3, 7, 80, 3, 31, 4, 11, 67, 21, 22, 9, 12, 76, 5, 9, 8, 10, 4, 9, …	14720	[15, 29, 73, 24, 22, 29, 89, 53, 84, 22, 14, 70, 117, 6, 18, 20, 71, 70, 58, 41, 53, 5, 18, 23, 31, 28, 17, 55, 25, 38, 26, 48, 110, 46, 104, 50, 113, 20, 52, 82, 10, 27, 48, 98, 33, 23, 48, 23, 78, 25, 21, 35, 40, 80, 32, 72, 26, 24, 37, 31, 23, 85, 33, 6, 37, 16, 67, 29, 47, 18, 38, 29, 15, 44, 18, 52, 31, 119, 50, 69, 119, 34, 12, 56, 4, 37, 53, 157, 92, 6, 42, 35, 31, 25, 16, 37, 22, 14, 53, …
AKAP10--HELZ	17:19861327:-	17:65199559:-	150	[9, 10, 12, 20, 24, 25, 28, 33, 38, 40, 56, 57, 59, 60, 63, 64, 68, 75, 77, 79, 82, 83, 93, 96, 99, 102, 103, 108, 112, 115, 127, 130, 132, 137, 148, 162, 164, 172, 178, 188, 193, 202, 203, 212, 225, 233, 252, 263, 269, 272, 295, 297, 303, 304, 319, 330, 336, 356, 358, 360, 361, 385, 387, 388, 391, 398, 401, 409, 414, 416, 423, 424, 427, 441, 469, 526, 549, 550, 556, 560, 563, 564, 567, 569, 581,…	4375	[9, 59, 21, 23, 13, 11, 19, 14, 7, 16, 38, 18, 9, 32, 18, 11, 33, 11, 32, 15, 17, 5, 14, 26, 7, 14, 9, 10, 12, 4, 14, 30, 8, 7, 8, 13, 6, 14, 8, 3, 41, 5, 5, 4, 3, 5, 7, 51, 7, 3, 19, 9, 6, 20, 13, 4, 6, 4, 4, 14, 23, 11, 3, 3, 3, 25, 18, 3, 5, 5, 4, 127, 19, 66, 54, 66, 9, 22, 5, 19, 53, 74, 226, 64, 23, 70, 216, 44, 14, 13, 61, 3, 15, 4, 34, 28, 5, 9, 23, 60, 15, 53, 43, 15, 6, 7, 113, 4, 112, …	14532	[55, 261, 64, 118, 46, 39, 73, 65, 67, 74, 117, 75, 13, 146, 78, 38, 122, 64, 106, 46, 88, 25, 48, 71, 21, 59, 32, 60, 43, 13, 88, 106, 49, 9, 41, 54, 21, 45, 45, 3, 167, 33, 26, 6, 3, 31, 43, 210, 94, 26, 85, 34, 47, 84, 46, 17, 66, 20, 18, 74, 78, 97, 15, 30, 8, 114, 70, 13, 20, 4, 6, 339, 33, 225, 191, 168, 34, 74, 9, 45, 160, 275, 639, 205, 64, 190, 616, 131, 45, 15, 202, 7, 41, 13, 114, 71, …
KAT6B--ADK	10:76603234:+	10:76429939:+	97	[6, 12, 17, 38, 41, 42, 70, 75, 93, 97, 109, 112, 115, 116, 128, 146, 161, 164, 170, 174, 177, 178, 182, 188, 189, 193, 209, 219, 220, 233, 246, 250, 252, 272, 274, 280, 297, 314, 321, 330, 358, 365, 367, 368, 387, 391, 402, 408, 409, 416, 421, 436, 459, 464, 472, 509, 510, 517, 528, 540, 554, 562, 584, 598, 599, 610, 637, 639, 660, 670, 681, 683, 684, 695, 702, 746, 778, 804, 815, 846, 870, 874,…	2383	[22, 6, 4, 13, 8, 23, 17, 29, 15, 14, 52, 14, 3, 99, 27, 28, 15, 5, 53, 6, 52, 16, 7, 7, 15, 37, 38, 3, 21, 14, 8, 6, 10, 7, 43, 22, 24, 52, 29, 3, 6, 34, 7, 4, 21, 9, 12, 11, 38, 18, 53, 22, 3, 19, 12, 15, 11, 12, 13, 23, 9, 71, 12, 31, 50, 59, 15, 18, 33, 115, 26, 11, 6, 7, 8, 12, 7, 7, 69, 3, 17, 10, 4, 46, 10, 55, 20, 24, 65, 19, 66, 39, 40, 98, 22, 61, 8]	8317	[72, 14, 25, 49, 37, 106, 49, 114, 96, 56, 198, 79, 21, 581, 101, 113, 58, 33, 233, 30, 212, 64, 29, 25, 79, 144, 154, 20, 71, 92, 34, 32, 37, 43, 217, 71, 71, 223, 83, 12, 20, 121, 13, 23, 68, 59, 42, 24, 107, 55, 122, 41, 11, 40, 17, 34, 27, 23, 43, 62, 28, 196, 57, 98, 161, 186, 29, 49, 81, 398, 95, 26, 24, 28, 19, 33, 18, 28, 229, 6, 78, 29, 3, 111, 18, 151, 81, 75, 126, 57, 221, 130, 132, 29…
KLF3--SCFD2	4:38691500:+	4:54011749:-	100	[14, 15, 53, 55, 77, 79, 84, 99, 104, 114, 115, 132, 135, 137, 139, 142, 170, 190, 196, 198, 200, 217, 236, 246, 249, 251, 255, 257, 279, 280, 285, 288, 304, 306, 320, 324, 340, 349, 350, 371, 373, 374, 378, 391, 403, 411, 412, 415, 421, 423, 424, 425, 426, 436, 458, 460, 468, 470, 504, 508, 513, 523, 551, 562, 573, 576, 582, 607, 609, 611, 617, 623, 634, 651, 666, 683, 688, 691, 695, 702, 708, 7…	1583	[11, 3, 3, 12, 3, 24, 16, 21, 3, 3, 4, 17, 4, 34, 16, 10, 12, 9, 46, 15, 3, 3, 14, 6, 36, 18, 67, 17, 12, 3, 7, 7, 3, 15, 4, 3, 5, 13, 13, 37, 27, 6, 14, 12, 5, 6, 11, 25, 9, 10, 38, 15, 35, 9, 15, 28, 3, 9, 23, 14, 16, 18, 5, 45, 8, 14, 10, 37, 6, 4, 5, 14, 6, 5, 27, 39, 8, 3, 3, 4, 11, 22, 16, 86, 67, 12, 20, 10, 36, 3, 21, 25, 44, 15, 6, 11, 3, 16, 9, 7]	5742	[49, 13, 10, 54, 27, 102, 68, 91, 9, 9, 42, 65, 12, 157, 64, 35, 22, 39, 124, 46, 14, 7, 52, 24, 147, 111, 269, 91, 47, 15, 25, 61, 28, 59, 20, 5, 19, 37, 25, 147, 111, 44, 68, 55, 12, 27, 35, 52, 32, 15, 113, 54, 95, 23, 53, 138, 11, 34, 78, 39, 50, 49, 17, 136, 27, 50, 53, 171, 14, 15, 15, 40, 29, 30, 69, 96, 19, 6, 22, 28, 32, 78, 44, 213, 289, 53, 80, 13, 140, 18, 69, 99, 154, 69, 29, 17, 2, …
CPD--AATF	17:28712254:+	17:35388911:+	8	[3, 93, 143, 179, 184, 186, 684, 732]	60	[3, 4, 10, 4, 3, 3, 17, 16]	81	[8, 4, 10, 6, 6, 1, 21, 25]
RPN2--MYL9	20:35842268:+	20:35177480:+	189	[4, 6, 12, 15, 17, 18, 24, 27, 30, 33, 35, 40, 41, 42, 43, 44, 45, 46, 51, 52, 55, 57, 58, 59, 64, 68, 69, 75, 79, 82, 85, 87, 90, 92, 100, 101, 103, 106, 109, 115, 125, 126, 128, 131, 138, 144, 146, 148, 149, 157, 158, 159, 160, 161, 167, 171, 172, 178, 179, 182, 183, 189, 190, 197, 201, 207, 210, 212, 215, 219, 222, 230, 234, 235, 237, 242, 245, 246, 263, 266, 272, 278, 280, 286, 288, 293, 295,…	2372	[12, 19, 8, 10, 6, 6, 8, 4, 12, 23, 11, 12, 7, 9, 9, 8, 11, 4, 28, 9, 4, 10, 8, 9, 8, 5, 3, 4, 5, 14, 21, 3, 15, 7, 9, 4, 4, 7, 17, 18, 26, 8, 12, 12, 5, 12, 10, 10, 7, 3, 17, 3, 36, 6, 6, 14, 3, 11, 12, 4, 12, 10, 21, 21, 3, 13, 22, 10, 4, 6, 3, 22, 13, 8, 4, 6, 3, 3, 20, 13, 3, 3, 9, 3, 3, 15, 7, 57, 4, 3, 7, 11, 8, 11, 5, 9, 7, 8, 4, 24, 9, 6, 7, 6, 10, 18, 8, 14, 29, 10, 21, 13, 7, 12, 11, 23…	7556	[41, 56, 32, 21, 34, 18, 20, 14, 31, 95, 48, 40, 34, 23, 35, 19, 53, 16, 72, 30, 18, 40, 33, 42, 22, 40, 11, 14, 27, 39, 65, 8, 53, 14, 52, 10, 10, 20, 49, 68, 81, 32, 46, 34, 29, 27, 24, 30, 29, 11, 47, 4, 78, 11, 22, 37, 4, 17, 64, 7, 18, 37, 109, 71, 13, 30, 61, 36, 18, 29, 20, 110, 56, 13, 13, 24, 8, 9, 83, 54, 22, 21, 44, 20, 25, 42, 24, 201, 37, 14, 39, 26, 51, 42, 25, 21, 18, 45, 10, 112, …
PUM1--KANSL1	1:31532051:-	17:44145033:-	116	[4, 6, 12, 16, 17, 27, 30, 43, 46, 48, 53, 55, 60, 61, 64, 69, 70, 71, 77, 81, 84, 87, 89, 103, 112, 124, 127, 139, 148, 152, 155, 176, 183, 192, 194, 198, 200, 207, 208, 211, 228, 234, 244, 256, 259, 279, 283, 288, 303, 311, 317, 330, 340, 345, 360, 373, 379, 384, 387, 398, 399, 402, 406, 409, 414, 416, 417, 419, 423, 436, 466, 481, 502, 523, 526, 551, 557, 559, 560, 573, 600, 601, 610, 611, 634…	2231	[10, 21, 13, 3, 3, 24, 4, 4, 3, 9, 7, 13, 4, 5, 11, 15, 4, 14, 19, 20, 7, 3, 3, 4, 6, 5, 11, 46, 4, 10, 6, 14, 7, 17, 40, 32, 4, 8, 4, 31, 8, 16, 12, 14, 21, 3, 15, 22, 22, 14, 6, 7, 6, 11, 30, 20, 12, 13, 6, 37, 22, 3, 14, 41, 10, 8, 44, 11, 18, 13, 7, 20, 7, 6, 18, 32, 10, 18, 54, 6, 13, 48, 30, 80, 33, 18, 43, 8, 14, 16, 29, 234, 7, 10, 20, 28, 4, 46, 11, 134, 18, 56, 5, 4, 6, 7, 65, 13, 15, 2…	8044	[33, 93, 65, 46, 9, 80, 17, 8, 9, 22, 33, 63, 19, 23, 52, 65, 16, 78, 55, 85, 22, 10, 10, 12, 46, 15, 36, 194, 25, 42, 14, 85, 17, 99, 155, 121, 14, 40, 14, 137, 43, 94, 82, 128, 61, 16, 47, 116, 114, 30, 28, 48, 22, 49, 136, 72, 54, 46, 27, 202, 105, 9, 38, 130, 19, 19, 105, 30, 64, 22, 25, 47, 20, 11, 37, 85, 15, 41, 195, 12, 54, 162, 137, 223, 82, 33, 113, 12, 26, 33, 138, 681, 26, 20, 89, 218…
ANAPC5--LTA4H	12:121756080:-	12:96402926:-	266	[4, 6, 7, 17, 23, 25, 34, 37, 41, 53, 54, 59, 63, 68, 71, 77, 78, 82, 87, 88, 94, 95, 96, 99, 100, 101, 102, 103, 104, 107, 108, 111, 113, 120, 123, 124, 128, 135, 140, 144, 145, 146, 147, 148, 149, 161, 172, 173, 176, 185, 188, 193, 194, 209, 212, 215, 219, 220, 224, 231, 234, 235, 241, 246, 252, 253, 254, 259, 277, 283, 286, 289, 291, 295, 297, 298, 299, 300, 304, 307, 311, 313, 315, 321, 323, …	9525	[4, 7, 12, 13, 4, 11, 32, 13, 12, 6, 7, 5, 7, 8, 5, 37, 59, 6, 24, 26, 43, 4, 3, 14, 27, 21, 61, 4, 20, 26, 21, 4, 8, 14, 6, 26, 8, 26, 14, 16, 45, 7, 7, 15, 36, 69, 11, 6, 35, 9, 27, 19, 24, 12, 15, 4, 11, 15, 3, 11, 8, 80, 26, 8, 4, 12, 4, 6, 14, 4, 10, 28, 30, 33, 6, 9, 15, 13, 13, 8, 19, 31, 24, 9, 49, 22, 9, 38, 29, 22, 17, 13, 84, 31, 4, 32, 23, 11, 36, 5, 6, 49, 3, 137, 41, 29, 8, 14, 14, …	29536	[33, 13, 51, 41, 25, 41, 174, 58, 49, 26, 55, 17, 48, 50, 14, 97, 187, 16, 96, 96, 166, 6, 17, 43, 109, 98, 233, 30, 103, 78, 90, 6, 23, 67, 25, 86, 24, 148, 57, 79, 128, 43, 33, 58, 117, 192, 48, 58, 161, 54, 84, 44, 81, 61, 66, 22, 29, 59, 74, 36, 28, 289, 112, 39, 28, 47, 51, 22, 53, 2, 20, 85, 116, 109, 47, 55, 58, 32, 51, 35, 70, 123, 116, 33, 151, 112, 46, 141, 78, 171, 83, 67, 318, 112, 16…
PIM3--SCO2	22:50355459:+	22:50962853:-	152	[4, 7, 9, 12, 25, 27, 30, 36, 63, 64, 82, 90, 102, 105, 108, 111, 127, 141, 169, 176, 182, 246, 255, 275, 276, 283, 285, 295, 299, 303, 304, 313, 322, 323, 324, 369, 391, 394, 400, 401, 407, 410, 412, 416, 417, 418, 423, 424, 425, 430, 432, 433, 440, 443, 451, 456, 460, 463, 464, 470, 471, 487, 490, 491, 493, 494, 496, 504, 509, 511, 516, 523, 540, 554, 562, 572, 579, 584, 595, 598, 604, 609, 629…	5509	[7, 7, 7, 3, 7, 15, 4, 7, 11, 14, 14, 23, 9, 9, 4, 5, 17, 4, 6, 5, 23, 3, 40, 16, 4, 4, 9, 8, 20, 13, 4, 23, 6, 14, 48, 122, 7, 214, 13, 6, 21, 29, 17, 50, 9, 35, 3, 11, 44, 16, 7, 10, 13, 49, 72, 27, 30, 280, 4, 11, 6, 8, 206, 70, 13, 11, 281, 5, 5, 36, 8, 17, 23, 5, 9, 7, 11, 130, 20, 21, 12, 10, 43, 94, 33, 6, 4, 9, 7, 6, 14, 74, 6, 58, 64, 81, 58, 246, 85, 8, 4, 102, 72, 29, 36, 4, 37, 27, 8,…	18577	[31, 82, 62, 6, 19, 52, 16, 20, 38, 51, 73, 93, 31, 60, 16, 29, 77, 23, 19, 40, 87, 9, 155, 85, 12, 10, 60, 31, 106, 106, 15, 74, 16, 50, 161, 497, 23, 935, 35, 46, 86, 88, 57, 114, 44, 110, 24, 33, 126, 39, 22, 38, 25, 124, 193, 74, 134, 788, 19, 19, 12, 22, 566, 232, 33, 13, 831, 17, 17, 95, 14, 80, 46, 31, 25, 32, 24, 480, 73, 108, 27, 32, 137, 218, 100, 11, 7, 19, 14, 44, 44, 229, 43, 218, 28…
USP48--WNT4	1:22073560:-	1:22448069:-	53	[4, 11, 38, 39, 40, 49, 55, 66, 88, 89, 101, 107, 110, 115, 137, 141, 161, 175, 176, 182, 187, 191, 246, 253, 269, 286, 300, 307, 323, 402, 420, 429, 464, 468, 492, 540, 552, 576, 596, 600, 693, 709, 755, 773, 804, 810, 815, 833, 886, 891, 898, 969, 971]	1345	[5, 7, 12, 13, 8, 17, 15, 3, 22, 18, 6, 6, 20, 8, 4, 19, 21, 23, 29, 12, 24, 3, 3, 5, 5, 9, 21, 3, 27, 5, 3, 10, 14, 10, 20, 13, 67, 16, 50, 20, 3, 88, 24, 11, 8, 78, 21, 355, 65, 32, 7, 20, 37]	4971	[42, 22, 50, 67, 27, 80, 78, 10, 96, 60, 12, 22, 96, 18, 43, 70, 52, 91, 101, 39, 97, 22, 15, 45, 51, 28, 80, 11, 131, 16, 7, 35, 36, 30, 88, 28, 244, 51, 195, 108, 10, 255, 59, 43, 10, 259, 65, 1246, 266, 102, 18, 75, 169]
TAX1BP1--SYT1	7:27827222:+	12:79611283:+	195	[4, 5, 7, 9, 10, 24, 26, 31, 36, 38, 39, 42, 44, 45, 50, 56, 59, 61, 65, 69, 70, 72, 74, 75, 76, 83, 93, 99, 100, 102, 103, 104, 106, 108, 112, 113, 125, 128, 132, 134, 137, 138, 140, 150, 153, 155, 156, 159, 160, 162, 170, 177, 178, 183, 186, 191, 193, 197, 200, 202, 209, 212, 217, 218, 224, 240, 248, 249, 252, 260, 262, 266, 284, 287, 288, 292, 295, 296, 297, 305, 314, 321, 334, 338, 340, 345, …	5199	[3, 12, 8, 6, 9, 26, 22, 9, 6, 3, 38, 4, 30, 17, 13, 12, 11, 33, 22, 8, 18, 26, 19, 3, 12, 41, 9, 16, 16, 9, 11, 14, 9, 10, 4, 11, 23, 24, 14, 12, 29, 31, 15, 3, 24, 5, 6, 5, 17, 20, 18, 16, 38, 9, 14, 35, 6, 11, 24, 16, 31, 11, 6, 7, 4, 7, 24, 19, 11, 22, 3, 18, 40, 11, 7, 41, 14, 13, 17, 20, 39, 27, 4, 8, 11, 15, 5, 12, 36, 46, 22, 14, 3, 6, 21, 4, 39, 7, 22, 32, 14, 5, 146, 38, 4, 53, 6, 4, 7,…	19009	[13, 31, 54, 31, 65, 117, 72, 20, 12, 5, 185, 26, 109, 71, 50, 47, 59, 146, 119, 46, 99, 135, 85, 8, 48, 191, 49, 55, 59, 34, 42, 55, 37, 55, 11, 52, 126, 72, 59, 67, 159, 104, 55, 10, 59, 12, 22, 25, 55, 86, 114, 58, 134, 40, 73, 121, 18, 64, 86, 85, 123, 52, 18, 20, 15, 46, 103, 126, 55, 126, 31, 92, 122, 46, 44, 235, 48, 87, 58, 82, 230, 114, 14, 31, 55, 87, 33, 76, 152, 135, 126, 76, 7, 12, 8…
CHD9--SPG7	16:53191453:+	16:89590414:+	137	[8, 10, 12, 15, 16, 20, 37, 38, 45, 53, 55, 62, 63, 64, 66, 71, 75, 79, 87, 93, 96, 101, 104, 107, 112, 115, 120, 129, 140, 149, 150, 170, 173, 175, 182, 188, 189, 194, 195, 204, 206, 218, 222, 230, 231, 232, 244, 250, 256, 261, 278, 286, 287, 292, 309, 340, 345, 348, 356, 359, 388, 396, 403, 406, 413, 421, 425, 438, 441, 443, 453, 458, 464, 470, 481, 483, 489, 494, 507, 521, 528, 551, 552, 556, …	4454	[4, 77, 10, 33, 21, 23, 22, 5, 12, 15, 8, 8, 8, 32, 26, 7, 10, 29, 10, 36, 23, 5, 6, 3, 23, 8, 15, 6, 8, 40, 5, 4, 63, 61, 17, 21, 38, 26, 53, 64, 11, 5, 35, 16, 17, 10, 36, 12, 40, 13, 60, 3, 30, 34, 46, 6, 7, 26, 21, 72, 12, 5, 18, 49, 20, 4, 23, 11, 10, 16, 50, 75, 30, 5, 17, 4, 34, 11, 23, 20, 3, 180, 119, 10, 17, 98, 16, 3, 61, 4, 21, 80, 4, 181, 93, 24, 65, 8, 3, 79, 4, 13, 7, 19, 9, 19, 58…	14686	[20, 266, 22, 118, 88, 78, 88, 18, 62, 66, 51, 24, 40, 126, 124, 36, 41, 82, 29, 127, 79, 17, 27, 24, 98, 29, 31, 17, 8, 120, 15, 21, 223, 284, 49, 90, 216, 118, 162, 182, 31, 24, 147, 89, 55, 29, 121, 71, 194, 33, 279, 6, 111, 231, 128, 60, 21, 116, 69, 249, 61, 12, 51, 125, 60, 14, 33, 50, 56, 47, 141, 190, 120, 16, 55, 22, 108, 28, 79, 63, 3, 464, 313, 44, 85, 300, 44, 6, 166, 8, 34, 219, 13, …
CDK5RAP3--KPNB1	17:46054188:+	17:45753775:+	162	[5, 6, 14, 24, 30, 32, 52, 59, 60, 64, 67, 73, 77, 88, 94, 96, 112, 114, 115, 131, 134, 154, 159, 160, 163, 168, 171, 172, 173, 174, 179, 189, 193, 194, 197, 203, 217, 219, 223, 227, 233, 234, 248, 250, 261, 284, 288, 289, 300, 306, 317, 322, 323, 327, 332, 333, 343, 345, 349, 353, 365, 366, 367, 372, 380, 388, 391, 395, 396, 399, 404, 408, 411, 412, 420, 422, 424, 426, 427, 430, 446, 453, 455, 4…	2791	[4, 7, 16, 11, 17, 10, 15, 5, 11, 7, 27, 12, 3, 3, 27, 29, 10, 12, 7, 5, 3, 4, 29, 5, 3, 4, 31, 13, 16, 8, 4, 5, 4, 3, 36, 18, 12, 3, 18, 14, 12, 3, 19, 6, 4, 6, 3, 17, 7, 3, 6, 3, 3, 5, 9, 6, 16, 13, 25, 7, 11, 45, 7, 9, 51, 3, 3, 23, 4, 10, 3, 7, 28, 7, 3, 22, 6, 8, 8, 6, 55, 9, 71, 8, 7, 7, 26, 7, 9, 14, 22, 39, 13, 43, 4, 11, 97, 37, 17, 4, 21, 19, 3, 24, 15, 4, 72, 3, 40, 16, 8, 12, 4, 80, 1…	7116	[5, 27, 48, 27, 37, 27, 44, 49, 66, 16, 77, 62, 13, 6, 81, 98, 45, 31, 6, 9, 8, 9, 83, 12, 9, 7, 78, 41, 64, 33, 1, 20, 6, 9, 101, 53, 49, 10, 41, 17, 26, 5, 93, 16, 14, 8, 13, 50, 17, 11, 34, 14, 7, 18, 30, 27, 51, 26, 75, 24, 31, 137, 13, 52, 126, 16, 5, 97, 7, 44, 4, 26, 48, 4, 7, 55, 26, 31, 16, 6, 141, 11, 208, 9, 32, 43, 73, 11, 31, 35, 72, 63, 29, 94, 7, 18, 230, 94, 57, 5, 80, 19, 8, 38, …
LARS--CDKL3	5:145543873:-	5:133686118:-	94	[6, 19, 24, 31, 38, 43, 47, 48, 55, 56, 57, 68, 75, 81, 89, 127, 131, 134, 144, 148, 153, 154, 155, 161, 167, 182, 183, 185, 191, 210, 220, 228, 241, 250, 257, 276, 283, 317, 331, 354, 368, 380, 399, 410, 419, 422, 427, 437, 466, 502, 532, 546, 600, 602, 630, 690, 723, 727, 759, 762, 764, 782, 791, 799, 800, 803, 806, 812, 814, 816, 829, 837, 844, 860, 874, 876, 878, 902, 905, 911, 913, 917, 936,…	2386	[16, 5, 23, 4, 28, 5, 21, 11, 4, 28, 15, 3, 4, 8, 6, 4, 27, 32, 4, 14, 4, 10, 16, 9, 15, 4, 20, 5, 3, 4, 21, 16, 45, 9, 7, 6, 28, 7, 9, 59, 7, 20, 3, 5, 36, 3, 112, 42, 9, 3, 27, 39, 17, 10, 25, 275, 63, 18, 52, 142, 4, 21, 58, 14, 36, 13, 22, 44, 77, 61, 56, 11, 43, 4, 7, 14, 13, 11, 56, 13, 5, 9, 21, 17, 7, 6, 28, 3, 43, 84, 55, 6, 8, 49]	8337	[50, 34, 95, 11, 144, 14, 66, 25, 32, 137, 84, 8, 9, 38, 30, 9, 127, 98, 6, 85, 11, 23, 60, 29, 71, 7, 110, 9, 11, 9, 91, 48, 202, 64, 39, 15, 122, 26, 29, 193, 29, 86, 23, 17, 125, 8, 323, 166, 27, 11, 91, 140, 83, 22, 77, 1008, 199, 38, 176, 337, 9, 63, 228, 50, 91, 30, 47, 183, 203, 256, 204, 42, 131, 15, 20, 32, 58, 33, 145, 51, 15, 39, 69, 59, 7, 32, 114, 13, 109, 346, 150, 35, 46, 155]
WDR43--BRE	2:29145849:+	2:28550141:+	80	[6, 11, 21, 22, 30, 36, 38, 42, 43, 46, 47, 59, 65, 77, 97, 99, 108, 110, 125, 149, 153, 158, 162, 206, 211, 214, 232, 233, 244, 245, 250, 273, 286, 288, 303, 315, 335, 339, 352, 410, 416, 435, 456, 542, 552, 569, 570, 574, 575, 579, 587, 589, 603, 604, 630, 667, 693, 697, 738, 752, 763, 795, 871, 873, 875, 878, 879, 888, 896, 912, 917, 918, 932, 944, 947, 950, 966, 971, 992, 995]	2331	[32, 13, 34, 6, 5, 4, 12, 3, 10, 17, 32, 10, 10, 6, 44, 9, 3, 23, 4, 23, 39, 62, 4, 34, 25, 37, 33, 20, 23, 16, 7, 6, 3, 6, 7, 19, 18, 6, 4, 15, 44, 279, 4, 13, 45, 7, 85, 21, 5, 18, 31, 29, 74, 4, 32, 63, 3, 8, 31, 3, 310, 40, 3, 98, 3, 60, 45, 11, 4, 3, 9, 4, 3, 4, 12, 90, 12, 91, 10, 36]	7776	[108, 57, 149, 27, 15, 19, 55, 4, 35, 48, 106, 23, 54, 13, 145, 21, 22, 52, 12, 150, 165, 167, 17, 127, 109, 106, 182, 81, 101, 66, 52, 51, 25, 16, 38, 123, 38, 55, 11, 43, 120, 912, 12, 40, 136, 28, 224, 79, 42, 52, 57, 109, 220, 19, 81, 229, 17, 15, 99, 13, 806, 98, 8, 306, 8, 254, 123, 27, 5, 8, 40, 7, 20, 7, 23, 280, 81, 322, 42, 119]
RFT1--DCP1A	3:53137969:-	3:53353500:-	80	[6, 19, 44, 50, 51, 55, 58, 63, 64, 79, 82, 89, 97, 100, 101, 107, 109, 112, 129, 135, 137, 151, 152, 158, 171, 175, 178, 188, 190, 206, 211, 213, 218, 225, 239, 242, 245, 253, 261, 266, 293, 315, 320, 350, 360, 362, 373, 376, 387, 391, 405, 412, 418, 484, 493, 504, 557, 582, 604, 606, 607, 610, 611, 617, 628, 629, 630, 635, 644, 660, 874, 883, 884, 888, 910, 912, 919, 946, 956, 988]	1845	[32, 35, 24, 28, 17, 5, 13, 9, 27, 29, 16, 3, 18, 9, 4, 7, 32, 6, 33, 15, 4, 56, 6, 27, 8, 5, 25, 4, 17, 8, 26, 14, 40, 4, 15, 7, 9, 13, 23, 7, 36, 15, 4, 31, 7, 45, 7, 45, 6, 13, 19, 27, 18, 7, 5, 22, 26, 33, 3, 5, 62, 67, 18, 27, 61, 33, 60, 66, 21, 59, 11, 10, 12, 35, 92, 22, 77, 15, 4, 39]	6771	[134, 170, 110, 89, 85, 37, 92, 47, 99, 110, 70, 14, 93, 55, 20, 31, 159, 21, 148, 63, 10, 158, 23, 112, 27, 19, 71, 17, 32, 50, 92, 37, 95, 8, 108, 22, 57, 47, 122, 36, 184, 111, 12, 94, 34, 336, 32, 160, 20, 27, 100, 62, 57, 26, 8, 80, 54, 110, 14, 15, 222, 190, 40, 81, 146, 137, 156, 198, 54, 166, 21, 39, 29, 117, 280, 73, 286, 48, 13, 149]
ABI2--CYP20A1	2:204193354:+	2:204154488:+	74	[18, 52, 53, 64, 67, 68, 79, 83, 89, 101, 107, 113, 115, 120, 167, 188, 192, 196, 197, 201, 207, 216, 232, 234, 250, 261, 266, 289, 306, 312, 314, 332, 352, 353, 361, 364, 373, 378, 383, 390, 409, 417, 419, 484, 514, 533, 569, 573, 587, 598, 603, 606, 608, 659, 693, 750, 752, 757, 842, 856, 878, 880, 886, 895, 950, 952, 966, 969, 976, 977, 985, 986, 991, 994]	2452	[8, 14, 3, 8, 21, 9, 45, 35, 11, 13, 10, 17, 4, 7, 21, 14, 9, 16, 33, 4, 3, 3, 11, 17, 5, 23, 30, 39, 27, 57, 88, 18, 3, 13, 138, 3, 3, 3, 57, 81, 4, 69, 66, 4, 33, 3, 109, 9, 124, 15, 46, 53, 156, 118, 12, 4, 33, 5, 22, 19, 42, 93, 50, 19, 68, 19, 74, 19, 69, 33, 29, 8, 14, 87]	8071	[18, 58, 14, 37, 78, 25, 189, 176, 104, 52, 37, 63, 22, 21, 87, 39, 34, 68, 145, 19, 6, 11, 39, 80, 20, 101, 88, 120, 120, 223, 302, 68, 22, 42, 518, 11, 7, 5, 246, 367, 8, 217, 146, 14, 63, 12, 253, 43, 368, 83, 161, 129, 432, 266, 46, 18, 82, 14, 48, 47, 137, 283, 153, 60, 218, 49, 192, 53, 209, 93, 133, 17, 42, 300]
ADAMTS17--AKAP13	15:100533253:-	15:86265222:+	158	[7, 9, 13, 14, 17, 20, 21, 22, 25, 26, 29, 32, 34, 35, 37, 39, 40, 41, 42, 44, 45, 46, 49, 50, 56, 60, 61, 64, 67, 70, 77, 81, 86, 87, 94, 97, 100, 106, 113, 132, 141, 143, 145, 155, 158, 159, 161, 162, 167, 172, 173, 174, 183, 185, 188, 191, 194, 196, 203, 204, 205, 207, 211, 224, 230, 240, 242, 253, 257, 260, 266, 269, 272, 280, 288, 294, 296, 304, 305, 306, 309, 314, 316, 317, 334, 341, 345, 3…	3990	[29, 16, 7, 11, 7, 21, 8, 10, 8, 16, 4, 18, 34, 18, 18, 6, 10, 26, 23, 18, 10, 5, 7, 40, 14, 5, 22, 10, 7, 17, 6, 5, 15, 6, 21, 3, 3, 18, 9, 17, 5, 10, 36, 16, 9, 35, 23, 35, 22, 12, 50, 8, 6, 11, 5, 6, 35, 5, 14, 17, 5, 20, 9, 3, 95, 78, 12, 20, 17, 4, 29, 6, 26, 4, 13, 16, 27, 14, 9, 8, 37, 33, 33, 12, 20, 103, 8, 18, 8, 62, 17, 12, 25, 6, 7, 5, 4, 27, 17, 27, 21, 11, 7, 45, 26, 23, 6, 14, 4, 8…	12501	[90, 63, 27, 54, 16, 59, 47, 20, 21, 51, 5, 87, 124, 88, 70, 45, 58, 70, 56, 49, 61, 20, 15, 127, 51, 10, 121, 53, 23, 73, 12, 41, 63, 17, 78, 20, 15, 47, 30, 49, 6, 22, 120, 56, 52, 89, 56, 149, 62, 65, 175, 39, 18, 46, 32, 17, 127, 7, 59, 66, 17, 42, 43, 24, 273, 346, 49, 92, 94, 3, 83, 30, 101, 9, 45, 67, 156, 38, 34, 23, 112, 134, 146, 93, 56, 415, 52, 55, 36, 206, 33, 42, 100, 22, 15, 7, 8, …
PXDNL--USP8	8:52252184:-	15:50769473:+	131	[7, 11, 12, 13, 16, 20, 26, 36, 37, 39, 53, 60, 62, 64, 71, 74, 77, 82, 84, 87, 90, 107, 111, 113, 144, 155, 157, 160, 164, 167, 176, 187, 200, 206, 209, 215, 220, 230, 253, 255, 262, 265, 267, 283, 306, 314, 315, 323, 350, 365, 369, 374, 377, 383, 395, 404, 406, 407, 414, 420, 425, 426, 432, 448, 452, 457, 470, 471, 503, 513, 514, 517, 520, 532, 545, 549, 551, 565, 572, 584, 592, 599, 606, 616, …	5296	[26, 7, 15, 10, 5, 41, 21, 6, 33, 16, 32, 16, 4, 22, 6, 31, 21, 22, 38, 24, 3, 6, 78, 14, 20, 20, 3, 11, 17, 11, 8, 14, 10, 12, 47, 7, 10, 19, 7, 43, 167, 4, 3, 3, 16, 52, 4, 32, 3, 16, 15, 21, 12, 10, 50, 24, 3, 31, 24, 4, 6, 4, 3, 86, 18, 124, 3, 12, 12, 31, 5, 16, 288, 14, 24, 39, 175, 15, 6, 55, 66, 4, 44, 24, 23, 4, 4, 37, 58, 100, 9, 5, 20, 20, 208, 101, 23, 269, 5, 49, 85, 17, 154, 28, 211…	14947	[144, 25, 39, 68, 5, 139, 65, 13, 141, 63, 103, 43, 10, 85, 37, 128, 78, 102, 122, 98, 12, 21, 339, 35, 55, 71, 6, 18, 107, 52, 41, 60, 36, 44, 174, 11, 29, 76, 37, 137, 553, 10, 13, 15, 37, 203, 31, 96, 20, 32, 37, 59, 55, 49, 235, 66, 2, 78, 50, 5, 25, 8, 8, 176, 51, 345, 6, 62, 23, 81, 15, 59, 632, 67, 68, 147, 393, 52, 26, 219, 228, 15, 118, 103, 47, 13, 19, 102, 129, 207, 11, 11, 56, 45, 548…
PTBP1--RNF126	19:799443:+	19:650296:-	79	[17, 25, 26, 42, 44, 45, 48, 63, 65, 78, 94, 96, 97, 98, 101, 103, 107, 113, 127, 133, 137, 138, 141, 161, 162, 173, 183, 192, 207, 217, 228, 246, 253, 266, 285, 287, 303, 307, 313, 345, 351, 368, 373, 374, 386, 399, 401, 402, 406, 414, 417, 436, 473, 493, 513, 547, 555, 615, 629, 649, 670, 681, 684, 706, 810, 871, 880, 885, 888, 891, 894, 910, 917, 918, 928, 947, 949, 955, 980]	918	[9, 14, 13, 14, 4, 9, 8, 7, 3, 4, 12, 13, 8, 8, 4, 12, 11, 16, 16, 4, 51, 3, 3, 3, 4, 4, 4, 13, 3, 4, 5, 6, 4, 4, 15, 4, 4, 43, 18, 9, 13, 10, 3, 8, 7, 4, 3, 7, 6, 10, 18, 3, 9, 7, 11, 5, 8, 10, 52, 59, 23, 12, 14, 11, 3, 48, 4, 5, 3, 9, 11, 21, 6, 30, 23, 16, 22, 7, 4]	505	[3, 9, 8, 10, 1, 7, 9, 4, 4, 3, 10, 5, 7, 6, 3, 12, 6, 6, 13, 1, 29, 1, 1, 1, 2, 0, 3, 10, 6, 3, 2, 3, 3, 4, 11, 1, 9, 26, 6, 6, 5, 2, 7, 7, 5, 5, 3, 1, 3, 4, 7, 2, 10, 0, 4, 5, 5, 5, 13, 24, 9, 8, 9, 7, 1, 23, 5, 5, 2, 2, 3, 13, 1, 10, 16, 5, 9, 3, 3]
CACUL1--VTI1A	10:120488807:-	10:114286846:+	59	[8, 9, 30, 31, 45, 57, 59, 63, 70, 71, 130, 134, 135, 141, 160, 162, 174, 184, 189, 190, 197, 202, 209, 212, 246, 259, 289, 374, 388, 402, 424, 464, 493, 503, 523, 526, 561, 566, 567, 580, 581, 644, 708, 733, 765, 795, 862, 869, 873, 890, 901, 906, 907, 910, 932, 939, 943, 948, 982]	1276	[22, 4, 41, 5, 3, 6, 5, 5, 18, 5, 5, 3, 4, 11, 26, 7, 11, 7, 30, 26, 4, 29, 11, 15, 5, 6, 21, 13, 10, 16, 9, 28, 9, 11, 94, 12, 52, 3, 34, 5, 46, 28, 33, 171, 7, 9, 4, 6, 100, 5, 5, 36, 3, 81, 4, 58, 3, 15, 31]	2026	[54, 4, 84, 5, 12, 14, 6, 1, 51, 12, 14, 8, 4, 13, 47, 14, 22, 18, 52, 46, 5, 48, 31, 42, 12, 7, 32, 25, 29, 32, 5, 43, 14, 20, 109, 9, 67, 11, 52, 6, 63, 70, 63, 247, 9, 14, 11, 8, 127, 9, 7, 45, 6, 105, 4, 81, 5, 17, 55]
SLC35E3--NUP107	12:69141819:+	12:69119506:+	57	[8, 9, 17, 29, 32, 37, 39, 46, 49, 74, 89, 99, 125, 136, 141, 156, 207, 237, 251, 254, 298, 306, 312, 326, 347, 367, 373, 383, 386, 402, 466, 470, 517, 556, 584, 641, 692, 693, 698, 705, 709, 733, 772, 774, 776, 777, 808, 825, 831, 874, 898, 901, 907, 953, 965, 979, 995]	1747	[15, 26, 15, 18, 4, 30, 3, 8, 5, 17, 12, 12, 45, 20, 6, 3, 9, 20, 44, 19, 18, 3, 26, 44, 19, 17, 9, 11, 46, 4, 7, 22, 37, 10, 9, 23, 36, 8, 157, 136, 100, 3, 63, 7, 10, 105, 39, 71, 94, 29, 42, 3, 7, 68, 54, 73, 6]	6562	[56, 100, 67, 80, 39, 95, 14, 30, 37, 120, 49, 77, 168, 63, 23, 12, 29, 93, 198, 69, 90, 9, 108, 118, 70, 74, 45, 52, 170, 12, 18, 88, 149, 34, 36, 84, 100, 34, 576, 409, 264, 6, 479, 21, 15, 279, 184, 253, 362, 121, 123, 7, 29, 281, 178, 248, 17]
PID1--MRPS6	2:230020534:-	21:35497641:+	188	[11, 14, 17, 19, 20, 23, 30, 36, 40, 45, 46, 48, 49, 50, 51, 52, 57, 64, 68, 78, 89, 90, 100, 103, 114, 125, 128, 138, 140, 147, 152, 155, 160, 161, 163, 169, 170, 172, 175, 180, 182, 186, 188, 191, 192, 193, 201, 204, 206, 211, 212, 216, 226, 228, 237, 240, 246, 248, 250, 252, 259, 261, 265, 266, 267, 271, 279, 280, 283, 284, 286, 287, 288, 296, 305, 309, 310, 311, 312, 319, 321, 332, 334, 336, …	5707	[18, 8, 62, 3, 41, 24, 28, 7, 29, 7, 37, 74, 32, 13, 31, 26, 39, 73, 26, 4, 3, 32, 18, 3, 14, 81, 40, 19, 3, 23, 50, 45, 53, 10, 9, 16, 36, 42, 6, 9, 32, 19, 32, 17, 4, 15, 13, 14, 33, 46, 14, 5, 112, 11, 6, 15, 4, 21, 16, 32, 33, 43, 6, 24, 22, 42, 5, 26, 12, 39, 5, 46, 9, 22, 90, 58, 37, 19, 60, 31, 4, 12, 19, 3, 7, 4, 23, 64, 104, 27, 17, 10, 15, 11, 14, 7, 34, 7, 28, 12, 4, 69, 33, 15, 51, 36…	20581	[78, 34, 217, 5, 187, 74, 126, 14, 89, 21, 132, 269, 120, 56, 172, 132, 159, 361, 97, 16, 14, 143, 115, 20, 67, 393, 138, 104, 12, 123, 289, 119, 164, 55, 33, 55, 87, 176, 20, 31, 146, 49, 121, 73, 8, 75, 40, 62, 127, 179, 64, 18, 453, 87, 26, 72, 4, 140, 92, 169, 145, 158, 4, 112, 74, 188, 19, 89, 39, 141, 37, 159, 59, 146, 380, 169, 145, 59, 246, 134, 14, 59, 60, 21, 29, 15, 100, 219, 347, 109,…
SIPA1L3--ZNF527	19:38423332:+	19:37879208:+	7	[184, 289, 827, 902, 956, 957, 968]	100	[10, 18, 4, 9, 7, 16, 36]	304	[28, 56, 16, 36, 19, 52, 97]
RNGTT--MDN1	6:89554076:-	6:90374347:-	56	[40, 72, 81, 97, 98, 124, 133, 158, 161, 177, 183, 196, 201, 202, 225, 235, 248, 261, 267, 288, 306, 312, 336, 346, 376, 414, 418, 421, 430, 451, 489, 566, 580, 583, 595, 604, 615, 702, 710, 717, 759, 847, 871, 872, 876, 879, 900, 903, 910, 917, 923, 957, 961, 987, 988, 991]	1232	[7, 7, 7, 27, 3, 4, 29, 6, 10, 9, 11, 6, 12, 12, 9, 8, 5, 29, 6, 10, 7, 11, 4, 25, 19, 4, 11, 46, 6, 25, 25, 29, 15, 85, 124, 22, 9, 24, 3, 126, 42, 27, 11, 40, 34, 21, 28, 10, 49, 12, 19, 18, 18, 57, 4, 5]	4347	[36, 43, 37, 115, 13, 16, 108, 7, 34, 68, 53, 33, 59, 44, 47, 18, 52, 117, 25, 22, 41, 52, 16, 122, 59, 17, 24, 162, 13, 73, 46, 85, 37, 280, 467, 71, 40, 72, 13, 477, 156, 84, 45, 129, 88, 52, 60, 30, 154, 62, 65, 81, 60, 138, 12, 17]
MYO9B--UBE2V1	19:17273932:+	20:48700791:-	21	[40, 77, 97, 137, 172, 226, 316, 347, 451, 533, 563, 591, 687, 698, 714, 770, 885, 945, 961, 963, 982]	203	[10, 3, 11, 13, 6, 16, 4, 7, 4, 5, 16, 5, 4, 7, 20, 34, 13, 8, 7, 6, 4]	5	[0, 0, 1, 0, 0, 0, 1, 0, 0, 0, 0, 0, 0, 0, 1, 0, 0, 1, 1, 0, 0]
ST14--APLP2	11:130068964:+	11:129996595:+	63	[18, 41, 56, 67, 75, 77, 79, 90, 101, 103, 143, 148, 151, 152, 158, 174, 176, 183, 210, 224, 236, 260, 266, 269, 281, 284, 294, 313, 336, 341, 349, 351, 352, 383, 390, 406, 409, 421, 457, 470, 484, 541, 554, 580, 589, 615, 621, 623, 639, 653, 663, 707, 722, 757, 796, 822, 840, 893, 900, 917, 983, 985, 990]	920	[8, 10, 3, 3, 7, 7, 3, 10, 9, 14, 12, 4, 25, 6, 12, 9, 10, 9, 14, 5, 15, 8, 11, 5, 7, 4, 4, 11, 4, 72, 4, 9, 14, 20, 21, 6, 11, 20, 6, 9, 4, 3, 32, 3, 22, 15, 8, 40, 32, 7, 9, 6, 43, 11, 14, 78, 13, 14, 39, 11, 12, 17, 46]	3663	[12, 40, 9, 28, 26, 41, 18, 37, 33, 42, 49, 38, 81, 27, 44, 34, 38, 44, 64, 10, 49, 77, 72, 47, 34, 14, 23, 65, 25, 339, 30, 33, 44, 55, 107, 12, 59, 70, 25, 50, 21, 16, 125, 14, 84, 31, 20, 155, 134, 26, 38, 17, 188, 30, 61, 255, 43, 55, 103, 25, 55, 78, 144]
PDE7A--ADHFE1	8:66753606:-	8:67380504:+	61	[20, 32, 33, 53, 58, 59, 61, 68, 83, 85, 110, 151, 174, 178, 179, 180, 189, 196, 199, 226, 235, 240, 242, 285, 286, 291, 309, 324, 332, 402, 405, 406, 421, 436, 540, 584, 623, 639, 662, 678, 685, 701, 718, 735, 757, 777, 786, 791, 796, 801, 834, 838, 844, 890, 897, 902, 915, 943, 944, 952, 965]	2510	[23, 15, 6, 35, 26, 28, 11, 4, 22, 24, 27, 6, 21, 20, 30, 5, 6, 4, 3, 56, 21, 23, 22, 38, 10, 18, 29, 35, 43, 8, 26, 22, 3, 22, 14, 17, 36, 24, 6, 62, 29, 68, 25, 81, 148, 90, 60, 55, 43, 176, 377, 181, 29, 53, 37, 45, 83, 3, 19, 38, 19]	7884	[128, 77, 16, 89, 152, 122, 51, 13, 101, 115, 157, 7, 112, 43, 80, 13, 35, 15, 12, 259, 117, 109, 64, 134, 25, 53, 83, 132, 144, 35, 61, 55, 5, 46, 44, 47, 99, 73, 20, 159, 101, 211, 84, 253, 449, 263, 207, 127, 112, 432, 1007, 525, 156, 112, 123, 145, 265, 7, 26, 125, 52]
PLCB1--WDFY3-AS2	20:8131018:+	4:85925383:+	11	[204, 275, 591, 648, 684, 725, 751, 792, 821, 838, 867]	195	[7, 6, 15, 20, 11, 12, 12, 56, 22, 24, 10]	635	[17, 27, 62, 88, 24, 33, 44, 180, 85, 49, 26]
ZDHHC13--MGAT4C	11:19174231:+	12:86405680:-	27	[21, 42, 74, 77, 84, 93, 151, 161, 200, 222, 237, 293, 309, 320, 422, 469, 470, 565, 693, 879, 888, 912, 956, 970, 973, 980, 994]	407	[12, 12, 9, 10, 7, 5, 25, 4, 16, 20, 4, 16, 12, 13, 25, 37, 7, 18, 4, 17, 7, 24, 16, 30, 8, 32, 17]	1561	[53, 53, 40, 35, 22, 16, 86, 28, 118, 83, 17, 40, 42, 53, 53, 181, 21, 101, 20, 41, 36, 103, 63, 56, 26, 99, 75]
TCF12--NCOA3	15:57213296:+	20:46211927:+	15	[33, 140, 159, 239, 371, 502, 608, 628, 747, 800, 816, 920, 959, 982, 986]	83	[3, 3, 5, 4, 5, 7, 10, 5, 6, 12, 9, 3, 3, 4, 4]	247	[5, 13, 10, 9, 20, 12, 22, 11, 36, 30, 35, 8, 12, 14, 10]
TRIP12--SLC16A14	2:230723488:-	2:230902247:-	24	[28, 183, 195, 210, 286, 293, 415, 464, 516, 528, 560, 571, 582, 597, 610, 700, 717, 788, 815, 859, 871, 900, 910, 973]	484	[3, 17, 24, 8, 4, 15, 9, 8, 7, 5, 3, 11, 55, 3, 53, 6, 148, 10, 29, 5, 3, 37, 18, 3]	1754	[21, 89, 80, 25, 12, 57, 17, 25, 22, 15, 9, 36, 171, 12, 182, 17, 600, 24, 89, 14, 7, 132, 86, 12]
NPHP4--FGGY	1:5993207:-	1:59787208:+	5	[255, 535, 660, 806, 886]	261	[60, 84, 34, 37, 46]	882	[238, 238, 90, 177, 139]
LMNA--PRPF3	1:156076614:+	1:150305155:+	3	[353, 588, 911]	100	[5, 90, 5]	2	[1, 1, 0]
METTL10--FAM53B	10:126448955:-	10:126395456:-	20	[54, 64, 183, 192, 210, 372, 373, 386, 387, 391, 399, 400, 415, 443, 462, 466, 468, 552, 897, 908]	243	[10, 6, 4, 3, 5, 52, 7, 3, 51, 6, 19, 5, 9, 5, 8, 12, 16, 4, 12, 6]	1702	[85, 31, 28, 9, 21, 403, 49, 34, 426, 36, 129, 33, 28, 41, 44, 53, 92, 28, 90, 42]
MICAL2--NELL1	11:12183966:+	11:21392399:+	9	[198, 408, 415, 477, 486, 607, 722, 725, 787]	558	[3, 143, 9, 26, 104, 25, 136, 71, 41]	1883	[3, 336, 40, 74, 337, 75, 636, 253, 129]
CUX1--THSD7A	7:101713697:+	7:11676588:-	6	[307, 406, 464, 467, 470, 732]	217	[4, 3, 50, 25, 12, 123]	789	[16, 2, 155, 87, 54, 475]
MPND--HGS	19:4359198:+	17:79663002:+	231	[1, 7, 13, 14, 18, 29, 41, 51, 52, 53, 55, 56, 57, 69, 74, 77, 82, 88, 91, 94, 98, 108, 111, 112, 114, 117, 120, 121, 140, 141, 143, 145, 154, 155, 159, 167, 168, 171, 173, 177, 186, 190, 192, 193, 194, 201, 207, 208, 220, 222, 226, 229, 252, 255, 256, 261, 271, 273, 274, 276, 277, 280, 282, 288, 289, 295, 300, 307, 309, 323, 327, 329, 330, 331, 336, 337, 338, 345, 349, 353, 359, 363, 366, 367, 3…	2056	[24, 10, 4, 11, 4, 5, 5, 8, 5, 5, 4, 14, 5, 18, 5, 7, 4, 6, 3, 4, 10, 5, 11, 5, 5, 12, 3, 6, 20, 6, 5, 12, 16, 3, 9, 6, 6, 6, 10, 7, 21, 5, 9, 5, 5, 6, 7, 5, 11, 11, 3, 3, 11, 4, 16, 15, 3, 12, 5, 5, 5, 4, 3, 10, 17, 4, 5, 13, 4, 6, 5, 12, 14, 17, 4, 11, 12, 3, 10, 6, 15, 7, 6, 8, 13, 3, 7, 3, 9, 10, 3, 22, 7, 3, 8, 42, 4, 6, 5, 8, 18, 34, 4, 6, 5, 9, 17, 16, 5, 9, 9, 5, 6, 3, 9, 15, 11, 4, 9, 11…	768	[7, 6, 2, 4, 3, 1, 4, 4, 2, 3, 4, 8, 1, 4, 3, 3, 4, 4, 4, 2, 2, 2, 3, 2, 1, 3, 1, 2, 9, 1, 4, 4, 4, 3, 1, 2, 2, 1, 3, 3, 7, 1, 5, 3, 1, 2, 3, 2, 3, 1, 3, 1, 3, 2, 6, 5, 1, 2, 2, 2, 3, 3, 1, 2, 4, 2, 1, 4, 2, 6, 1, 3, 6, 6, 3, 3, 3, 1, 3, 1, 5, 3, 2, 3, 5, 2, 3, 3, 3, 5, 2, 6, 4, 2, 4, 14, 1, 2, 2, 2, 3, 15, 1, 1, 2, 2, 3, 2, 2, 1, 2, 3, 3, 3, 2, 10, 2, 2, 3, 3, 7, 2, 3, 8, 1, 2, 12, 1, 2, 4, 1, 3…
TRIQK--CDC37	8:93904229:-	19:10514183:-	9	[1, 158, 208, 247, 278, 459, 512, 675, 945]	35	[3, 3, 8, 3, 4, 3, 3, 5, 3]	16	[1, 2, 3, 1, 3, 2, 1, 2, 1]
ZNF689--SYT6	16:30615950:-	1:114696448:-	84	[1, 33, 41, 76, 79, 91, 96, 110, 133, 136, 138, 139, 147, 152, 183, 186, 196, 218, 220, 232, 233, 239, 262, 305, 308, 310, 339, 341, 351, 355, 360, 387, 404, 410, 418, 422, 439, 460, 473, 481, 495, 496, 499, 532, 543, 560, 582, 589, 591, 604, 615, 630, 647, 665, 668, 691, 713, 716, 719, 748, 753, 762, 781, 788, 791, 811, 821, 838, 845, 857, 865, 885, 888, 903, 913, 915, 917, 936, 943, 945, 946, 9…	543	[5, 5, 21, 6, 17, 4, 3, 4, 3, 5, 4, 3, 4, 12, 4, 13, 11, 15, 5, 7, 9, 12, 3, 20, 4, 4, 17, 8, 11, 3, 5, 6, 3, 3, 6, 10, 5, 7, 3, 3, 3, 5, 6, 6, 3, 4, 4, 10, 6, 4, 7, 6, 4, 3, 5, 5, 4, 4, 5, 6, 9, 5, 8, 7, 3, 3, 8, 4, 9, 3, 7, 10, 3, 3, 15, 5, 10, 4, 5, 3, 6, 5, 9, 6]	198	[3, 2, 8, 1, 7, 1, 2, 1, 2, 1, 1, 1, 1, 3, 1, 5, 4, 10, 2, 3, 2, 4, 2, 2, 1, 3, 3, 2, 2, 2, 2, 4, 2, 2, 1, 6, 2, 1, 2, 2, 1, 2, 1, 2, 1, 1, 3, 3, 2, 2, 1, 2, 1, 2, 2, 1, 1, 2, 1, 2, 4, 1, 4, 1, 2, 1, 1, 2, 4, 1, 3, 2, 1, 4, 5, 2, 3, 3, 1, 3, 1, 2, 3, 5]
SCRT1--FADS3	8:145554369:-	11:61658869:-	201	[1, 7, 11, 15, 26, 31, 44, 47, 48, 53, 62, 67, 73, 74, 81, 84, 87, 88, 104, 106, 107, 108, 111, 112, 115, 119, 124, 125, 129, 132, 137, 140, 148, 151, 160, 163, 164, 171, 176, 181, 182, 189, 192, 226, 227, 228, 245, 253, 254, 255, 257, 259, 264, 265, 267, 278, 287, 293, 294, 297, 301, 304, 305, 309, 317, 321, 323, 324, 325, 334, 338, 340, 344, 348, 357, 369, 380, 389, 390, 391, 393, 400, 416, 424…	1809	[11, 8, 14, 9, 4, 3, 5, 11, 15, 12, 4, 6, 10, 19, 10, 6, 6, 21, 6, 5, 5, 7, 7, 17, 11, 6, 5, 4, 5, 6, 5, 6, 8, 7, 4, 9, 5, 14, 6, 5, 8, 10, 5, 5, 7, 3, 7, 5, 5, 6, 11, 12, 5, 11, 12, 4, 11, 5, 6, 8, 4, 10, 6, 11, 8, 11, 7, 10, 6, 17, 3, 5, 6, 4, 6, 5, 9, 6, 6, 8, 15, 5, 4, 5, 13, 5, 4, 23, 3, 8, 21, 4, 7, 10, 5, 6, 6, 8, 4, 4, 6, 4, 6, 24, 7, 5, 4, 10, 5, 4, 4, 11, 11, 9, 5, 10, 10, 15, 3, 20, 11…	692	[8, 3, 6, 1, 4, 2, 3, 2, 5, 2, 1, 2, 5, 8, 4, 2, 2, 7, 1, 3, 4, 3, 3, 5, 3, 4, 2, 2, 3, 1, 2, 1, 2, 2, 1, 5, 4, 5, 5, 4, 2, 4, 2, 2, 3, 1, 1, 3, 3, 4, 3, 4, 1, 1, 3, 1, 3, 3, 1, 1, 2, 7, 1, 4, 2, 2, 4, 7, 1, 8, 2, 2, 3, 3, 2, 4, 5, 1, 4, 2, 6, 4, 2, 3, 5, 2, 2, 13, 2, 1, 10, 2, 4, 6, 1, 2, 2, 2, 2, 3, 2, 1, 3, 8, 3, 2, 1, 2, 1, 1, 3, 2, 2, 5, 3, 4, 4, 4, 2, 10, 4, 3, 4, 6, 2, 1, 2, 2, 4, 3, 1, 3,…
CCDC65--KLHL3	12:49315185:+	5:137028355:-	214	[1, 4, 9, 14, 15, 31, 32, 33, 35, 40, 41, 42, 43, 46, 51, 53, 56, 66, 75, 77, 81, 83, 84, 86, 91, 95, 100, 101, 107, 112, 115, 129, 130, 131, 142, 145, 153, 154, 158, 159, 170, 174, 179, 181, 183, 185, 188, 195, 196, 197, 198, 200, 202, 207, 220, 221, 222, 225, 226, 230, 232, 235, 240, 245, 247, 258, 259, 262, 264, 268, 275, 283, 287, 295, 296, 298, 302, 305, 307, 311, 312, 315, 320, 323, 328, 33…	1804	[5, 8, 4, 10, 3, 15, 3, 4, 14, 3, 6, 15, 4, 5, 6, 3, 5, 11, 8, 5, 7, 11, 5, 3, 6, 8, 5, 8, 19, 4, 14, 12, 4, 10, 7, 6, 4, 25, 7, 10, 4, 4, 6, 7, 5, 9, 9, 5, 17, 3, 15, 6, 5, 12, 6, 5, 7, 5, 3, 3, 4, 6, 6, 3, 5, 17, 10, 4, 4, 12, 3, 4, 11, 5, 16, 7, 12, 3, 8, 4, 5, 5, 7, 4, 4, 11, 10, 6, 6, 7, 8, 5, 5, 10, 9, 6, 7, 4, 10, 4, 9, 19, 14, 11, 4, 35, 11, 7, 3, 11, 3, 6, 7, 22, 6, 8, 10, 35, 6, 3, 3, 5…	684	[2, 2, 1, 4, 3, 4, 2, 4, 7, 2, 2, 4, 1, 3, 1, 2, 1, 4, 2, 2, 2, 7, 1, 4, 1, 6, 3, 3, 5, 2, 5, 1, 2, 3, 3, 2, 3, 11, 4, 5, 2, 1, 1, 4, 4, 5, 3, 2, 5, 2, 5, 2, 2, 3, 3, 3, 2, 2, 1, 1, 3, 1, 3, 4, 3, 4, 6, 2, 4, 3, 2, 3, 3, 3, 8, 4, 4, 1, 7, 4, 9, 3, 3, 2, 3, 6, 8, 2, 2, 5, 2, 2, 5, 4, 4, 3, 1, 2, 7, 1, 6, 10, 7, 4, 1, 6, 4, 2, 2, 4, 3, 2, 5, 5, 1, 2, 3, 12, 2, 1, 3, 1, 1, 7, 1, 2, 2, 1, 2, 3, 1, 8,…
NFKBIZ--RASA4B	3:101576291:+	7:102136626:-	75	[1, 33, 43, 65, 73, 89, 109, 150, 166, 172, 183, 211, 213, 235, 239, 270, 274, 297, 308, 326, 335, 371, 380, 389, 390, 393, 410, 419, 424, 430, 467, 482, 488, 490, 512, 522, 544, 596, 618, 622, 644, 647, 654, 665, 678, 680, 688, 694, 699, 747, 755, 772, 775, 784, 787, 823, 828, 832, 835, 836, 853, 857, 864, 876, 882, 885, 887, 901, 914, 933, 955, 957, 973, 976, 984]	489	[4, 9, 5, 10, 9, 8, 5, 5, 4, 6, 3, 7, 6, 3, 11, 3, 3, 4, 4, 8, 6, 4, 5, 4, 3, 5, 6, 10, 14, 4, 6, 9, 4, 4, 4, 4, 3, 15, 7, 13, 6, 8, 15, 4, 19, 9, 5, 3, 3, 5, 5, 4, 10, 5, 3, 5, 3, 6, 17, 8, 4, 12, 7, 15, 3, 4, 6, 7, 3, 9, 6, 3, 5, 6, 9]	317	[2, 4, 4, 2, 7, 5, 3, 3, 3, 7, 4, 3, 3, 2, 9, 3, 3, 1, 1, 9, 5, 2, 2, 5, 2, 8, 2, 3, 6, 3, 3, 11, 2, 2, 1, 5, 1, 6, 2, 9, 2, 5, 6, 5, 13, 4, 5, 2, 3, 3, 2, 2, 9, 5, 5, 6, 1, 4, 12, 4, 2, 7, 2, 4, 1, 3, 2, 5, 3, 5, 7, 2, 4, 8, 6]
MLC1--ANKS1A	22:50499781:-	6:35026038:+	163	[1, 5, 23, 34, 43, 52, 62, 63, 69, 70, 75, 77, 82, 84, 93, 96, 104, 110, 114, 119, 129, 141, 142, 149, 151, 154, 160, 163, 165, 172, 181, 199, 205, 208, 211, 213, 215, 233, 243, 256, 257, 258, 268, 269, 287, 288, 292, 304, 309, 312, 329, 331, 351, 359, 361, 365, 370, 381, 392, 405, 422, 423, 424, 435, 439, 443, 451, 453, 462, 467, 474, 476, 486, 490, 494, 501, 505, 512, 520, 522, 524, 531, 538, 5…	1429	[5, 4, 6, 3, 9, 3, 3, 8, 10, 6, 7, 5, 9, 4, 5, 3, 12, 7, 4, 5, 9, 6, 4, 5, 6, 11, 6, 8, 4, 5, 6, 26, 7, 16, 4, 17, 3, 6, 4, 6, 4, 3, 15, 5, 7, 5, 4, 5, 5, 3, 7, 20, 21, 23, 12, 38, 5, 7, 3, 12, 5, 7, 6, 6, 5, 4, 7, 3, 4, 7, 16, 17, 6, 4, 6, 4, 10, 3, 6, 6, 5, 14, 3, 18, 5, 16, 6, 5, 10, 18, 4, 18, 4, 5, 9, 12, 3, 3, 25, 11, 7, 17, 10, 6, 11, 5, 5, 34, 5, 12, 15, 4, 12, 17, 7, 4, 22, 8, 7, 5, 15, …	505	[1, 5, 2, 1, 2, 1, 2, 1, 2, 2, 3, 2, 5, 3, 2, 1, 4, 3, 6, 2, 3, 1, 1, 1, 2, 1, 2, 5, 2, 2, 2, 8, 3, 4, 2, 3, 1, 1, 1, 1, 2, 1, 6, 4, 3, 2, 3, 2, 2, 1, 6, 5, 6, 6, 3, 18, 1, 2, 2, 2, 2, 2, 2, 2, 2, 1, 2, 2, 4, 2, 4, 5, 2, 3, 1, 3, 2, 2, 2, 2, 4, 7, 2, 2, 3, 5, 1, 2, 4, 6, 1, 4, 2, 3, 3, 2, 1, 1, 9, 2, 4, 3, 3, 1, 6, 2, 1, 11, 3, 4, 4, 2, 6, 2, 2, 2, 6, 1, 2, 3, 7, 4, 1, 2, 2, 1, 2, 3, 6, 1, 3, 2, …
RABEP2--SCPEP1	16:28925593:-	17:55055489:+	157	[1, 2, 5, 26, 34, 37, 39, 51, 53, 54, 60, 67, 119, 122, 125, 127, 129, 143, 146, 166, 167, 172, 191, 203, 206, 210, 217, 222, 231, 232, 234, 260, 261, 271, 288, 290, 310, 313, 314, 322, 325, 331, 332, 334, 338, 340, 351, 369, 374, 378, 379, 392, 396, 397, 399, 408, 410, 412, 413, 418, 430, 438, 442, 444, 448, 451, 455, 474, 477, 482, 484, 486, 493, 497, 501, 507, 515, 520, 523, 526, 529, 531, 539…	1576	[10, 4, 3, 5, 5, 8, 7, 4, 4, 16, 3, 22, 5, 8, 6, 50, 7, 8, 10, 11, 11, 17, 6, 10, 5, 17, 8, 6, 11, 3, 16, 6, 17, 16, 8, 8, 23, 4, 4, 4, 10, 21, 11, 5, 3, 6, 5, 12, 11, 18, 14, 6, 7, 5, 11, 11, 16, 6, 20, 8, 16, 17, 15, 5, 3, 17, 11, 33, 15, 12, 4, 6, 5, 21, 11, 4, 8, 23, 11, 16, 29, 33, 4, 7, 6, 18, 3, 11, 8, 15, 6, 5, 7, 16, 6, 6, 4, 10, 16, 10, 6, 3, 17, 5, 3, 9, 3, 4, 16, 10, 5, 18, 5, 14, 9, …	520	[3, 3, 2, 2, 2, 1, 2, 2, 4, 4, 2, 7, 4, 2, 2, 12, 5, 1, 4, 4, 4, 5, 2, 3, 2, 2, 6, 3, 4, 1, 5, 1, 5, 8, 3, 3, 6, 3, 3, 2, 2, 8, 1, 2, 1, 4, 3, 3, 2, 3, 7, 3, 2, 1, 4, 3, 5, 2, 9, 2, 2, 4, 2, 3, 1, 4, 3, 7, 2, 1, 3, 1, 2, 6, 2, 1, 1, 7, 3, 2, 8, 10, 2, 3, 2, 5, 2, 6, 2, 6, 1, 1, 5, 3, 2, 1, 4, 4, 7, 5, 3, 1, 11, 2, 2, 3, 1, 2, 5, 4, 2, 5, 3, 5, 5, 3, 1, 1, 2, 4, 3, 3, 3, 4, 5, 4, 1, 3, 1, 2, 3, 2,…
HNRNPH1--SHOX2	5:179045243:-	3:157823890:-	135	[1, 5, 23, 30, 35, 38, 39, 49, 54, 56, 58, 71, 79, 82, 86, 89, 90, 99, 119, 129, 147, 149, 154, 175, 189, 210, 236, 241, 243, 260, 262, 266, 268, 270, 271, 274, 284, 297, 299, 300, 301, 336, 342, 348, 350, 355, 388, 391, 403, 408, 425, 434, 440, 441, 459, 464, 468, 474, 484, 494, 497, 502, 503, 514, 525, 527, 530, 542, 543, 545, 549, 560, 564, 572, 573, 578, 595, 613, 617, 625, 627, 639, 660, 663…	1355	[3, 8, 8, 11, 6, 16, 34, 4, 4, 11, 16, 22, 14, 5, 4, 6, 15, 11, 4, 5, 5, 16, 3, 12, 3, 12, 4, 12, 22, 8, 10, 10, 11, 24, 6, 7, 8, 12, 5, 12, 6, 6, 15, 17, 4, 3, 15, 10, 12, 4, 21, 14, 7, 11, 10, 12, 11, 10, 11, 5, 15, 3, 6, 10, 24, 5, 12, 16, 4, 10, 17, 5, 7, 6, 13, 15, 31, 24, 11, 9, 15, 6, 6, 5, 5, 20, 4, 17, 3, 4, 7, 11, 9, 4, 6, 3, 28, 9, 3, 5, 3, 5, 8, 5, 10, 3, 26, 6, 6, 8, 11, 5, 18, 9, 6,…	291	[1, 1, 1, 2, 1, 3, 4, 1, 1, 2, 5, 2, 3, 1, 1, 3, 2, 1, 1, 2, 1, 1, 1, 1, 2, 1, 1, 1, 3, 2, 3, 3, 1, 3, 2, 2, 3, 7, 2, 1, 1, 2, 1, 2, 1, 1, 1, 2, 1, 3, 2, 3, 1, 6, 3, 1, 1, 2, 2, 1, 3, 1, 1, 2, 6, 1, 1, 1, 1, 2, 4, 1, 1, 2, 3, 2, 4, 6, 4, 3, 5, 1, 3, 1, 2, 2, 2, 1, 1, 1, 1, 3, 2, 1, 2, 1, 8, 1, 2, 3, 1, 2, 2, 1, 3, 1, 2, 1, 1, 1, 3, 2, 5, 3, 2, 5, 1, 3, 1, 2, 3, 1, 1, 1, 4, 3, 6, 2, 1, 3, 3, 3, 4,…
CTBP1--MAPK7	4:1207810:-	17:19281653:+	212	[1, 7, 14, 16, 20, 36, 39, 43, 44, 46, 49, 52, 53, 54, 55, 67, 74, 77, 88, 89, 92, 101, 113, 116, 121, 122, 128, 135, 139, 142, 144, 152, 155, 158, 164, 174, 176, 177, 178, 179, 182, 190, 196, 199, 201, 204, 205, 208, 212, 216, 222, 227, 229, 230, 234, 247, 257, 258, 264, 265, 268, 269, 271, 282, 301, 302, 306, 310, 312, 326, 334, 338, 342, 343, 344, 351, 353, 358, 359, 361, 364, 369, 370, 382, 3…	1990	[3, 15, 7, 31, 12, 6, 10, 6, 5, 5, 7, 5, 4, 7, 5, 17, 5, 4, 6, 5, 5, 9, 3, 17, 6, 5, 4, 8, 12, 4, 12, 3, 16, 6, 3, 30, 6, 5, 8, 3, 10, 18, 3, 4, 8, 14, 8, 5, 4, 7, 16, 8, 10, 9, 3, 4, 3, 6, 8, 11, 6, 15, 10, 6, 20, 5, 5, 21, 5, 6, 35, 4, 8, 24, 8, 19, 16, 10, 21, 5, 12, 7, 3, 6, 5, 19, 12, 6, 8, 9, 9, 8, 5, 3, 6, 5, 21, 6, 5, 6, 11, 7, 16, 11, 8, 10, 5, 7, 24, 6, 5, 4, 8, 11, 12, 5, 7, 8, 17, 6, …	647	[1, 6, 2, 9, 5, 6, 3, 3, 1, 3, 1, 1, 1, 1, 2, 3, 1, 3, 2, 2, 1, 5, 2, 1, 3, 3, 4, 1, 2, 1, 3, 1, 8, 3, 1, 3, 1, 1, 2, 1, 2, 4, 2, 1, 1, 5, 2, 4, 2, 1, 6, 4, 4, 4, 3, 1, 1, 1, 7, 2, 4, 3, 4, 3, 10, 3, 2, 8, 2, 3, 4, 1, 2, 11, 2, 5, 2, 4, 6, 3, 2, 5, 1, 2, 1, 13, 3, 3, 2, 3, 4, 3, 2, 1, 1, 3, 6, 4, 2, 3, 2, 3, 6, 1, 3, 2, 2, 2, 10, 1, 3, 2, 1, 3, 2, 2, 2, 1, 2, 1, 5, 5, 3, 4, 2, 2, 1, 3, 2, 2, 4, 1…
ATG4B--SUMF2	2:242599000:+	7:56131966:+	173	[2, 4, 20, 35, 41, 51, 54, 63, 74, 78, 79, 87, 88, 90, 94, 115, 116, 118, 128, 135, 146, 148, 155, 168, 169, 177, 179, 184, 189, 199, 202, 203, 215, 218, 231, 241, 249, 263, 272, 276, 278, 280, 283, 286, 288, 293, 298, 300, 306, 320, 330, 331, 332, 347, 362, 364, 372, 377, 380, 384, 389, 392, 394, 400, 411, 412, 415, 419, 423, 424, 431, 434, 437, 440, 441, 443, 447, 448, 452, 467, 471, 472, 480, …	1468	[10, 6, 5, 9, 7, 8, 5, 15, 7, 18, 11, 8, 6, 5, 8, 8, 20, 24, 28, 12, 17, 9, 16, 4, 5, 4, 3, 5, 10, 15, 6, 8, 5, 11, 5, 3, 5, 3, 7, 17, 4, 8, 9, 5, 6, 6, 17, 4, 9, 6, 3, 4, 3, 6, 4, 17, 8, 5, 6, 5, 26, 3, 5, 6, 8, 14, 11, 8, 6, 4, 5, 4, 4, 3, 5, 12, 25, 3, 11, 4, 6, 12, 3, 8, 6, 8, 6, 11, 12, 8, 4, 3, 6, 4, 3, 21, 9, 5, 9, 15, 10, 5, 5, 4, 20, 10, 8, 4, 3, 10, 6, 6, 4, 10, 8, 7, 16, 9, 8, 6, 3, 4,…	470	[4, 2, 2, 1, 3, 2, 2, 7, 3, 7, 2, 3, 1, 3, 2, 1, 9, 4, 6, 3, 5, 1, 4, 2, 1, 4, 2, 2, 4, 7, 2, 1, 3, 2, 2, 1, 1, 1, 2, 2, 1, 2, 2, 2, 2, 2, 4, 1, 2, 4, 2, 4, 1, 3, 1, 3, 1, 3, 2, 1, 9, 3, 1, 2, 3, 3, 2, 1, 1, 2, 1, 1, 3, 3, 3, 1, 6, 2, 5, 2, 2, 3, 1, 1, 1, 4, 2, 1, 3, 2, 1, 1, 2, 2, 2, 4, 6, 1, 6, 1, 3, 1, 4, 2, 11, 4, 3, 1, 1, 3, 1, 1, 3, 3, 2, 3, 6, 1, 2, 2, 2, 3, 5, 3, 5, 4, 3, 4, 5, 1, 3, 5, 2…
MAGEC1--GABBR2	X:140996687:+	9:101471467:-	46	[2, 30, 37, 53, 58, 73, 124, 131, 147, 176, 182, 214, 249, 252, 276, 279, 303, 317, 334, 356, 367, 381, 392, 398, 415, 441, 450, 468, 556, 578, 579, 580, 597, 602, 603, 635, 644, 719, 726, 791, 805, 865, 887, 888, 933, 979]	335	[12, 3, 6, 6, 12, 10, 5, 26, 3, 5, 3, 6, 7, 10, 15, 3, 8, 11, 3, 4, 4, 5, 5, 9, 14, 6, 9, 3, 10, 8, 7, 3, 5, 7, 7, 6, 6, 12, 10, 5, 5, 4, 11, 3, 6, 7]	108	[2, 2, 1, 2, 4, 3, 1, 5, 1, 2, 1, 3, 1, 1, 7, 1, 6, 1, 2, 3, 3, 2, 2, 5, 1, 1, 4, 2, 3, 2, 3, 2, 2, 5, 2, 1, 1, 1, 2, 2, 1, 2, 5, 1, 1, 3]
PPP5C--STAU2	19:46893891:+	8:74659157:-	214	[2, 3, 11, 16, 19, 21, 22, 26, 31, 52, 56, 59, 60, 64, 72, 75, 77, 79, 80, 93, 104, 107, 109, 118, 121, 123, 128, 132, 133, 138, 140, 154, 156, 175, 177, 180, 182, 187, 195, 199, 203, 207, 209, 210, 211, 214, 216, 230, 233, 238, 239, 240, 257, 261, 262, 266, 267, 269, 276, 279, 283, 288, 292, 294, 297, 298, 306, 307, 309, 314, 315, 317, 318, 321, 322, 327, 331, 335, 342, 346, 347, 354, 355, 360, …	1905	[12, 11, 9, 16, 3, 4, 6, 6, 9, 18, 5, 10, 4, 18, 3, 12, 3, 6, 19, 4, 16, 8, 9, 7, 6, 12, 6, 4, 6, 6, 9, 11, 4, 3, 5, 11, 7, 4, 25, 9, 37, 4, 23, 5, 3, 8, 8, 4, 8, 14, 13, 4, 4, 18, 10, 4, 5, 4, 6, 8, 6, 7, 15, 10, 8, 25, 9, 9, 9, 9, 4, 8, 6, 4, 16, 9, 5, 11, 5, 3, 3, 4, 20, 21, 6, 36, 6, 5, 3, 19, 5, 8, 18, 11, 11, 3, 27, 17, 4, 59, 4, 6, 9, 15, 3, 4, 4, 22, 3, 5, 4, 3, 10, 5, 5, 9, 10, 11, 4, 3,…	712	[1, 2, 4, 5, 2, 2, 1, 3, 4, 5, 1, 3, 2, 4, 3, 2, 2, 2, 11, 2, 5, 2, 2, 4, 4, 2, 1, 2, 1, 2, 4, 2, 1, 2, 2, 3, 4, 1, 7, 3, 14, 2, 10, 5, 3, 3, 4, 1, 3, 4, 6, 1, 2, 10, 4, 1, 1, 3, 2, 2, 2, 2, 4, 3, 4, 13, 4, 3, 4, 6, 1, 2, 1, 2, 4, 4, 3, 5, 1, 1, 3, 1, 9, 6, 6, 9, 3, 1, 1, 2, 2, 3, 6, 3, 2, 2, 7, 2, 2, 13, 2, 1, 3, 6, 1, 2, 3, 7, 2, 3, 2, 1, 5, 3, 1, 2, 3, 3, 1, 3, 1, 2, 3, 3, 4, 2, 13, 3, 2, 3, 7…
NUP153--KIAA0922	6:17616289:-	4:154387515:+	289	[2, 12, 17, 19, 24, 29, 31, 38, 42, 46, 48, 55, 56, 58, 66, 67, 68, 74, 75, 81, 85, 87, 91, 92, 94, 100, 102, 107, 112, 114, 125, 137, 139, 142, 145, 150, 152, 155, 156, 161, 162, 165, 179, 181, 182, 184, 185, 192, 196, 204, 208, 213, 216, 217, 220, 224, 225, 228, 231, 232, 237, 238, 240, 241, 244, 245, 246, 247, 256, 257, 258, 263, 271, 273, 277, 280, 296, 297, 300, 302, 306, 313, 323, 325, 330,…	2680	[5, 25, 22, 20, 7, 17, 12, 7, 7, 6, 10, 4, 16, 11, 10, 3, 10, 8, 10, 10, 5, 10, 10, 8, 9, 7, 9, 5, 7, 37, 18, 13, 5, 10, 6, 3, 11, 10, 5, 7, 15, 12, 6, 4, 3, 6, 15, 5, 7, 6, 5, 7, 6, 4, 14, 5, 5, 9, 5, 5, 4, 14, 8, 15, 6, 14, 8, 5, 7, 6, 7, 8, 6, 5, 6, 4, 5, 3, 25, 27, 9, 3, 17, 9, 12, 15, 5, 29, 10, 4, 8, 16, 5, 4, 14, 15, 4, 5, 8, 5, 11, 7, 11, 12, 8, 6, 7, 3, 21, 7, 4, 6, 12, 5, 5, 10, 3, 3, 4…	1031	[1, 11, 6, 9, 3, 8, 5, 2, 1, 4, 6, 3, 3, 6, 3, 1, 6, 6, 3, 3, 1, 3, 4, 4, 2, 3, 4, 2, 2, 17, 5, 7, 2, 4, 1, 2, 2, 3, 2, 3, 6, 5, 3, 2, 1, 3, 3, 2, 2, 2, 1, 4, 4, 2, 5, 5, 1, 1, 2, 2, 2, 7, 2, 5, 1, 7, 3, 3, 3, 3, 4, 2, 1, 1, 1, 1, 2, 3, 10, 5, 2, 2, 6, 3, 2, 4, 4, 15, 5, 3, 2, 5, 4, 1, 7, 5, 2, 2, 3, 1, 3, 3, 1, 2, 2, 2, 4, 2, 6, 2, 2, 5, 7, 2, 3, 4, 1, 2, 1, 3, 4, 3, 7, 1, 3, 5, 2, 1, 5, 1, 1, 1…
ANKS1A--RUSC1	6:35058486:+	1:155293350:+	2	[2, 35]	6	[3, 3]	2	[1, 1]
FAM98A--KRT86	2:33809983:-	12:52695674:+	146	[2, 3, 6, 8, 13, 22, 27, 32, 46, 57, 72, 75, 78, 89, 97, 99, 100, 103, 105, 109, 114, 116, 132, 138, 159, 163, 168, 173, 177, 187, 188, 192, 195, 211, 215, 221, 230, 236, 240, 241, 245, 246, 251, 259, 260, 263, 267, 273, 283, 292, 293, 300, 302, 306, 322, 329, 331, 332, 333, 346, 355, 359, 360, 363, 364, 365, 414, 417, 418, 443, 445, 451, 457, 461, 462, 472, 476, 481, 500, 505, 521, 524, 538, 552…	942	[7, 16, 9, 5, 6, 18, 5, 4, 5, 9, 13, 5, 3, 3, 6, 4, 5, 11, 9, 3, 21, 11, 4, 21, 4, 3, 5, 10, 3, 10, 3, 4, 12, 3, 7, 5, 11, 5, 5, 7, 3, 4, 5, 10, 4, 12, 4, 14, 20, 6, 8, 4, 4, 3, 5, 12, 3, 14, 4, 8, 5, 3, 3, 10, 3, 6, 3, 4, 3, 6, 28, 9, 3, 4, 10, 4, 6, 3, 3, 7, 15, 3, 4, 3, 4, 3, 3, 6, 4, 7, 4, 8, 3, 4, 9, 6, 6, 5, 13, 6, 7, 7, 4, 7, 7, 3, 6, 4, 5, 7, 3, 14, 3, 5, 6, 4, 6, 7, 5, 3, 3, 6, 9, 6, 5, …	464	[6, 9, 7, 2, 2, 9, 3, 2, 3, 3, 10, 4, 1, 1, 3, 1, 2, 4, 4, 2, 10, 4, 2, 6, 3, 2, 2, 4, 1, 4, 3, 3, 5, 2, 3, 2, 2, 3, 2, 2, 1, 1, 2, 6, 1, 5, 1, 8, 5, 4, 6, 2, 2, 1, 2, 8, 2, 5, 2, 3, 5, 2, 2, 7, 2, 5, 1, 3, 3, 3, 11, 4, 1, 1, 5, 1, 4, 1, 1, 2, 4, 4, 1, 2, 3, 3, 3, 3, 2, 4, 3, 3, 1, 2, 3, 3, 1, 4, 3, 2, 4, 3, 1, 1, 3, 2, 3, 3, 6, 3, 2, 4, 2, 5, 5, 2, 3, 4, 3, 2, 3, 3, 5, 3, 2, 3, 3, 2, 1, 4, 1, 2,…
TRA2B--BICD1	3:185636153:-	12:32260099:+	224	[3, 6, 15, 28, 30, 34, 40, 41, 47, 48, 49, 50, 59, 64, 69, 73, 75, 80, 81, 86, 87, 95, 101, 103, 109, 122, 126, 127, 140, 147, 149, 157, 166, 185, 193, 194, 198, 205, 208, 214, 215, 216, 217, 220, 222, 223, 226, 229, 236, 243, 245, 246, 248, 250, 253, 255, 256, 257, 260, 262, 267, 274, 275, 278, 290, 295, 296, 297, 302, 307, 309, 320, 334, 337, 339, 344, 347, 351, 354, 356, 357, 365, 375, 376, 38…	2102	[23, 6, 11, 6, 10, 8, 3, 15, 7, 11, 11, 4, 7, 15, 6, 7, 3, 7, 16, 5, 3, 6, 7, 6, 5, 4, 5, 3, 9, 16, 9, 11, 4, 11, 12, 3, 16, 6, 10, 5, 6, 8, 22, 7, 5, 8, 12, 24, 4, 8, 17, 5, 8, 6, 12, 11, 6, 6, 6, 6, 20, 23, 11, 5, 17, 8, 16, 6, 18, 3, 20, 4, 8, 7, 8, 13, 8, 7, 5, 26, 4, 5, 6, 5, 5, 17, 8, 15, 10, 4, 5, 12, 3, 5, 10, 4, 10, 4, 4, 3, 4, 16, 8, 11, 6, 11, 3, 15, 5, 17, 17, 28, 17, 4, 6, 4, 5, 4, 2…	700	[4, 1, 3, 1, 5, 1, 2, 5, 3, 4, 3, 2, 1, 4, 1, 3, 1, 5, 6, 3, 3, 3, 1, 2, 2, 1, 3, 1, 1, 2, 2, 3, 5, 1, 1, 1, 3, 2, 3, 2, 2, 3, 10, 1, 2, 3, 4, 4, 3, 1, 6, 2, 5, 2, 5, 1, 2, 2, 1, 2, 8, 7, 3, 1, 5, 4, 7, 2, 5, 1, 8, 1, 2, 4, 3, 9, 5, 1, 2, 5, 4, 2, 3, 2, 1, 3, 6, 4, 3, 1, 3, 4, 1, 2, 2, 1, 3, 3, 1, 2, 3, 4, 2, 1, 2, 4, 1, 4, 3, 5, 3, 5, 4, 2, 1, 1, 3, 2, 8, 4, 2, 2, 3, 3, 4, 2, 2, 2, 3, 5, 2, 1, 4…
USH1C--SNUPN	11:17515498:-	15:75918113:-	167	[3, 7, 10, 16, 20, 24, 34, 35, 38, 41, 61, 77, 81, 83, 85, 87, 95, 96, 104, 108, 111, 113, 114, 115, 116, 117, 122, 134, 138, 142, 158, 161, 162, 215, 218, 219, 221, 224, 231, 237, 239, 240, 242, 246, 249, 252, 257, 264, 266, 274, 275, 278, 287, 291, 297, 307, 309, 319, 323, 325, 326, 333, 338, 347, 360, 362, 371, 372, 381, 404, 407, 413, 418, 431, 435, 436, 441, 446, 448, 465, 470, 471, 480, 483…	1620	[3, 7, 8, 12, 8, 5, 31, 8, 8, 7, 6, 17, 8, 17, 4, 9, 5, 9, 6, 9, 4, 14, 16, 3, 3, 32, 11, 7, 9, 5, 6, 4, 39, 31, 15, 6, 9, 6, 5, 37, 3, 12, 6, 18, 3, 6, 4, 16, 17, 16, 13, 6, 7, 24, 21, 7, 3, 16, 14, 9, 23, 8, 4, 14, 3, 7, 4, 4, 6, 8, 5, 5, 17, 5, 8, 11, 11, 19, 10, 20, 3, 5, 3, 7, 11, 9, 22, 15, 48, 6, 34, 4, 4, 9, 4, 9, 5, 15, 3, 9, 7, 15, 3, 12, 3, 8, 7, 6, 5, 7, 7, 5, 7, 7, 6, 3, 9, 11, 6, 4,…	459	[1, 3, 3, 1, 1, 2, 6, 1, 3, 1, 3, 5, 2, 1, 1, 4, 2, 1, 1, 9, 1, 2, 5, 1, 1, 8, 2, 4, 1, 1, 1, 1, 11, 10, 6, 2, 1, 2, 3, 8, 2, 4, 1, 2, 1, 2, 2, 5, 2, 4, 2, 1, 2, 3, 5, 3, 3, 3, 8, 4, 5, 5, 1, 2, 1, 3, 1, 2, 3, 1, 1, 3, 5, 3, 2, 3, 3, 6, 1, 5, 2, 1, 2, 1, 2, 6, 3, 7, 12, 1, 3, 1, 1, 2, 4, 1, 2, 3, 2, 1, 1, 4, 1, 4, 2, 1, 3, 2, 1, 2, 1, 2, 3, 2, 5, 2, 2, 2, 8, 2, 2, 6, 1, 3, 5, 3, 2, 2, 1, 1, 1, 1,…
ZNF570--CD151	19:37976197:+	11:836061:+	5	[277, 302, 640, 780, 900]	39	[6, 4, 8, 10, 11]	7	[1, 1, 1, 3, 1]
ZNF570--CD151	19:37976197:+	11:832969:+	8	[3, 29, 63, 544, 649, 779, 959, 994]	66	[8, 15, 9, 8, 8, 3, 10, 5]	11	[3, 1, 2, 1, 1, 1, 1, 1]
FGFR4--SULT1A1	5:176523144:+	16:28634862:-	166	[3, 8, 15, 27, 44, 52, 55, 58, 59, 62, 75, 76, 86, 87, 98, 114, 121, 122, 132, 133, 135, 139, 142, 143, 151, 156, 157, 165, 180, 198, 201, 211, 212, 218, 223, 224, 225, 228, 231, 245, 249, 254, 259, 263, 265, 273, 274, 286, 289, 290, 297, 298, 313, 327, 330, 335, 343, 351, 366, 368, 370, 373, 380, 381, 383, 389, 391, 394, 408, 414, 421, 425, 443, 458, 459, 460, 468, 472, 488, 493, 497, 499, 502, …	1509	[10, 16, 3, 8, 6, 3, 5, 11, 7, 9, 5, 9, 3, 13, 4, 3, 5, 3, 3, 9, 9, 8, 5, 3, 6, 5, 20, 3, 5, 5, 6, 15, 7, 6, 15, 4, 12, 8, 5, 10, 13, 5, 8, 10, 12, 16, 7, 16, 16, 4, 10, 13, 7, 5, 5, 10, 5, 9, 16, 4, 6, 17, 8, 5, 4, 16, 12, 42, 43, 26, 7, 4, 6, 4, 3, 3, 7, 15, 9, 4, 13, 11, 15, 10, 10, 5, 9, 8, 3, 24, 4, 20, 4, 14, 16, 5, 16, 10, 10, 10, 20, 9, 4, 4, 7, 6, 4, 13, 5, 6, 17, 11, 15, 15, 15, 13, 3, …	510	[4, 3, 1, 2, 1, 3, 3, 3, 4, 4, 3, 6, 1, 6, 1, 2, 3, 1, 2, 3, 2, 4, 2, 1, 3, 1, 7, 1, 2, 3, 2, 6, 3, 4, 5, 3, 2, 2, 2, 2, 2, 2, 4, 2, 5, 2, 2, 5, 1, 1, 3, 2, 3, 1, 2, 4, 1, 4, 2, 3, 1, 4, 2, 1, 2, 10, 2, 12, 12, 10, 2, 2, 2, 2, 2, 2, 1, 4, 4, 1, 2, 3, 4, 2, 3, 1, 4, 2, 2, 8, 2, 7, 4, 8, 5, 1, 4, 2, 6, 1, 4, 5, 3, 1, 8, 5, 2, 4, 2, 1, 2, 2, 10, 4, 2, 8, 1, 3, 5, 2, 4, 4, 5, 2, 2, 1, 2, 5, 6, 1, 3, …
RBFOX3--SYT8	17:77090543:-	11:1856117:+	43	[3, 103, 104, 105, 145, 161, 165, 201, 292, 300, 318, 325, 426, 429, 451, 459, 468, 505, 513, 530, 606, 609, 611, 629, 671, 686, 717, 725, 738, 776, 842, 855, 860, 905, 908, 910, 921, 926, 927, 934, 970, 982, 998]	255	[6, 8, 4, 4, 12, 3, 4, 11, 5, 5, 8, 3, 11, 8, 6, 11, 9, 6, 7, 3, 3, 5, 3, 6, 3, 3, 11, 4, 6, 3, 5, 3, 3, 3, 6, 5, 15, 3, 4, 12, 5, 5, 5]	99	[2, 4, 3, 1, 6, 1, 2, 3, 1, 3, 2, 1, 4, 2, 1, 3, 3, 1, 2, 1, 1, 2, 1, 1, 2, 1, 4, 1, 2, 2, 1, 2, 1, 1, 3, 3, 6, 1, 3, 6, 3, 1, 5]
ITFG3--PDE3B	16:311517:+	11:14665823:+	10	[3, 164, 292, 375, 399, 447, 476, 631, 687, 703]	48	[6, 5, 9, 5, 3, 6, 3, 4, 3, 4]	23	[1, 3, 8, 2, 1, 1, 1, 2, 2, 2]
CEACAM7--C19orf12	19:42178396:-	19:30206117:-	128	[3, 8, 9, 12, 29, 34, 46, 53, 55, 69, 71, 74, 76, 78, 87, 106, 110, 123, 135, 142, 143, 149, 151, 158, 172, 173, 187, 188, 189, 190, 198, 199, 213, 228, 238, 253, 259, 277, 278, 295, 296, 309, 323, 325, 327, 331, 336, 355, 359, 363, 365, 370, 401, 402, 405, 406, 408, 420, 423, 431, 437, 444, 448, 454, 463, 480, 487, 489, 493, 504, 506, 515, 517, 520, 527, 537, 538, 541, 544, 550, 561, 568, 582, 5…	1318	[6, 15, 7, 21, 5, 5, 5, 12, 4, 5, 6, 9, 13, 14, 5, 9, 15, 12, 6, 6, 11, 22, 4, 9, 21, 3, 5, 13, 10, 28, 9, 6, 23, 9, 6, 14, 4, 5, 8, 6, 16, 12, 11, 6, 10, 12, 12, 6, 6, 11, 7, 9, 8, 16, 28, 4, 7, 4, 20, 16, 6, 5, 3, 4, 9, 3, 11, 22, 5, 16, 5, 4, 3, 6, 3, 11, 15, 4, 4, 17, 9, 11, 16, 6, 17, 4, 11, 12, 6, 17, 6, 10, 6, 11, 11, 8, 22, 8, 5, 12, 8, 11, 7, 16, 18, 5, 7, 4, 7, 8, 22, 6, 42, 8, 13, 11, …	272	[1, 3, 2, 5, 1, 1, 1, 2, 1, 1, 1, 1, 1, 2, 1, 3, 4, 1, 1, 2, 3, 6, 2, 4, 4, 1, 1, 3, 2, 7, 1, 3, 3, 3, 1, 2, 2, 1, 3, 1, 4, 2, 3, 1, 2, 1, 1, 2, 3, 1, 1, 1, 1, 1, 5, 1, 1, 1, 6, 2, 1, 2, 1, 1, 1, 3, 2, 5, 1, 3, 1, 1, 2, 2, 1, 2, 2, 2, 1, 1, 5, 3, 4, 1, 4, 2, 1, 1, 1, 4, 1, 2, 1, 1, 1, 2, 2, 2, 1, 1, 1, 2, 2, 3, 5, 1, 1, 2, 2, 1, 5, 2, 8, 2, 4, 1, 4, 1, 1, 1, 4, 2, 2, 5, 2, 2, 1, 2]
ECI1--IMPDH1	16:2290058:-	7:128045988:-	41	[3, 51, 82, 171, 190, 203, 234, 300, 380, 387, 409, 411, 452, 470, 472, 516, 535, 575, 576, 600, 614, 616, 637, 638, 690, 691, 696, 761, 765, 767, 817, 818, 820, 847, 851, 857, 867, 953, 958, 981, 986]	279	[3, 5, 14, 6, 4, 5, 6, 4, 7, 9, 5, 24, 6, 3, 6, 11, 3, 4, 8, 3, 8, 15, 6, 4, 5, 5, 11, 5, 6, 8, 6, 8, 7, 3, 4, 8, 10, 5, 5, 3, 11]	62	[2, 1, 1, 1, 1, 1, 3, 2, 1, 2, 2, 5, 1, 1, 1, 1, 1, 1, 1, 1, 1, 2, 2, 1, 3, 2, 1, 1, 1, 2, 2, 2, 2, 1, 1, 1, 1, 1, 1, 1, 3]
CHD3--HNRNPA0	17:7814936:+	5:137090024:-	207	[3, 10, 15, 19, 26, 36, 38, 44, 51, 54, 61, 64, 67, 70, 73, 79, 81, 86, 90, 94, 95, 102, 107, 109, 113, 124, 130, 132, 133, 135, 163, 164, 167, 170, 172, 176, 183, 189, 193, 197, 209, 217, 221, 222, 223, 224, 229, 230, 241, 242, 247, 255, 256, 259, 263, 266, 275, 276, 279, 280, 286, 289, 311, 316, 334, 340, 341, 347, 349, 354, 357, 365, 367, 374, 376, 380, 385, 394, 401, 405, 409, 418, 422, 426, …	1951	[8, 6, 3, 5, 37, 10, 9, 5, 3, 5, 4, 4, 7, 6, 6, 11, 7, 6, 10, 11, 17, 3, 7, 11, 6, 10, 13, 14, 4, 8, 3, 17, 12, 8, 6, 5, 14, 6, 18, 24, 3, 6, 6, 25, 5, 10, 9, 5, 4, 5, 15, 16, 4, 3, 4, 16, 6, 9, 5, 11, 6, 5, 14, 9, 9, 7, 14, 30, 10, 4, 6, 5, 12, 11, 6, 7, 6, 5, 13, 6, 3, 9, 4, 8, 33, 4, 18, 3, 17, 6, 6, 4, 10, 13, 11, 6, 9, 7, 26, 5, 7, 5, 4, 12, 10, 8, 4, 8, 28, 46, 23, 10, 3, 16, 3, 13, 14, 5, …	589	[3, 3, 4, 5, 10, 4, 2, 1, 2, 2, 2, 3, 1, 2, 1, 5, 3, 2, 2, 3, 8, 3, 1, 2, 1, 1, 5, 3, 2, 2, 1, 5, 3, 3, 3, 2, 5, 1, 5, 4, 1, 2, 1, 10, 2, 3, 6, 2, 1, 3, 5, 4, 1, 2, 1, 6, 3, 2, 1, 5, 1, 1, 3, 4, 2, 1, 6, 8, 5, 2, 2, 2, 1, 3, 5, 4, 1, 2, 3, 1, 2, 1, 3, 5, 7, 1, 3, 2, 5, 1, 2, 2, 5, 3, 5, 1, 5, 2, 6, 1, 2, 2, 2, 3, 4, 2, 1, 1, 8, 11, 10, 3, 1, 2, 2, 4, 3, 1, 2, 2, 7, 1, 2, 2, 5, 2, 1, 2, 3, 2, 2, 4…
KEAP1--TBX1	19:10602754:-	22:19744239:+	47	[4, 10, 46, 56, 72, 85, 107, 182, 201, 204, 268, 281, 300, 321, 378, 393, 413, 447, 454, 465, 467, 489, 513, 529, 532, 567, 578, 585, 592, 624, 658, 661, 688, 742, 751, 756, 812, 813, 815, 849, 890, 897, 901, 941, 987, 992, 999]	312	[6, 5, 5, 4, 21, 5, 8, 8, 7, 11, 3, 6, 14, 8, 5, 5, 5, 6, 7, 4, 10, 3, 3, 3, 5, 3, 3, 4, 7, 8, 3, 6, 6, 9, 5, 5, 14, 16, 6, 12, 5, 7, 6, 3, 4, 8, 5]	110	[3, 1, 2, 2, 3, 2, 1, 1, 1, 2, 1, 3, 3, 4, 1, 1, 1, 4, 4, 1, 3, 1, 2, 1, 2, 1, 2, 4, 3, 2, 3, 2, 4, 1, 1, 3, 2, 6, 3, 4, 2, 5, 2, 2, 2, 3, 3]
SPC24--SLC7A9	19:11256719:-	19:33360622:-	118	[4, 8, 11, 17, 19, 23, 27, 29, 30, 35, 38, 42, 54, 72, 85, 88, 91, 94, 95, 104, 112, 141, 156, 160, 161, 170, 209, 217, 240, 241, 254, 268, 273, 281, 282, 290, 296, 299, 311, 344, 354, 367, 370, 375, 380, 382, 387, 390, 397, 406, 422, 431, 432, 444, 464, 488, 492, 494, 501, 504, 518, 527, 543, 545, 568, 594, 596, 603, 604, 619, 629, 639, 661, 665, 668, 674, 677, 690, 702, 719, 724, 740, 744, 749,…	1185	[5, 11, 11, 5, 10, 6, 17, 4, 11, 35, 8, 12, 8, 12, 5, 5, 31, 5, 5, 5, 9, 9, 6, 11, 12, 12, 5, 12, 22, 10, 11, 13, 5, 8, 4, 6, 10, 6, 5, 6, 12, 9, 4, 9, 6, 12, 8, 9, 7, 12, 6, 6, 5, 10, 6, 11, 5, 15, 11, 15, 22, 11, 10, 5, 3, 4, 8, 8, 11, 6, 12, 7, 33, 7, 3, 27, 7, 7, 4, 8, 5, 8, 10, 3, 8, 8, 6, 8, 10, 8, 6, 16, 14, 6, 10, 20, 16, 16, 17, 8, 6, 7, 43, 34, 6, 10, 7, 11, 6, 5, 8, 4, 23, 10, 3, 8, 6,…	359	[2, 2, 3, 2, 5, 2, 5, 2, 1, 4, 3, 3, 2, 3, 1, 2, 10, 2, 2, 2, 2, 3, 1, 2, 2, 4, 2, 1, 6, 4, 5, 5, 1, 2, 2, 2, 4, 1, 2, 1, 1, 3, 1, 2, 2, 5, 1, 4, 3, 3, 3, 1, 1, 3, 2, 4, 2, 6, 4, 5, 13, 2, 6, 3, 2, 2, 3, 3, 3, 3, 2, 3, 10, 4, 1, 8, 2, 3, 2, 3, 3, 2, 2, 1, 1, 2, 3, 1, 4, 3, 1, 6, 4, 2, 4, 10, 2, 5, 2, 2, 1, 3, 12, 8, 1, 3, 3, 5, 1, 2, 1, 1, 4, 3, 2, 1, 2, 2]
CSK--WDR6	15:75094883:+	3:49044849:+	113	[4, 9, 17, 30, 31, 48, 56, 66, 82, 84, 112, 114, 126, 128, 146, 151, 163, 166, 170, 177, 179, 180, 215, 218, 237, 249, 261, 263, 265, 273, 285, 301, 325, 339, 343, 348, 363, 366, 367, 374, 389, 391, 401, 403, 404, 417, 423, 430, 443, 449, 454, 465, 466, 474, 485, 489, 501, 503, 512, 538, 546, 551, 557, 559, 562, 578, 585, 594, 596, 598, 599, 604, 606, 611, 616, 624, 645, 651, 653, 655, 663, 664, …	1251	[3, 44, 22, 17, 14, 5, 5, 8, 8, 14, 12, 3, 4, 5, 5, 6, 16, 4, 16, 4, 5, 19, 4, 12, 13, 8, 4, 6, 6, 6, 8, 40, 24, 8, 45, 3, 11, 12, 17, 5, 9, 6, 45, 6, 17, 6, 13, 3, 5, 23, 26, 15, 8, 4, 3, 8, 12, 5, 3, 5, 6, 50, 27, 6, 4, 23, 11, 5, 8, 18, 6, 8, 24, 11, 7, 12, 16, 11, 14, 11, 18, 3, 6, 7, 12, 8, 3, 11, 11, 4, 11, 4, 4, 18, 6, 6, 7, 11, 5, 6, 6, 11, 17, 9, 8, 3, 10, 11, 9, 6, 18, 7, 4]	222	[1, 3, 2, 1, 3, 2, 3, 1, 1, 1, 2, 1, 1, 2, 2, 1, 2, 2, 4, 2, 1, 4, 2, 1, 3, 3, 3, 1, 1, 1, 1, 7, 2, 1, 6, 3, 3, 4, 3, 2, 1, 1, 3, 3, 2, 2, 2, 1, 1, 4, 6, 5, 3, 1, 2, 1, 1, 1, 2, 1, 2, 9, 1, 1, 2, 2, 2, 1, 1, 1, 2, 1, 1, 1, 1, 1, 1, 1, 4, 1, 2, 1, 1, 2, 2, 1, 1, 1, 4, 1, 1, 1, 1, 2, 2, 2, 1, 2, 1, 1, 1, 2, 2, 2, 2, 2, 1, 2, 4, 2, 2, 1, 1]
GGA1--NLN	22:38029559:+	5:65081623:+	240	[4, 5, 13, 25, 26, 28, 29, 37, 38, 42, 48, 59, 60, 64, 71, 95, 96, 102, 107, 108, 111, 118, 122, 124, 127, 129, 130, 134, 138, 145, 146, 147, 150, 151, 156, 158, 159, 161, 163, 166, 170, 172, 180, 184, 188, 198, 206, 207, 210, 212, 214, 216, 217, 218, 226, 231, 233, 238, 240, 244, 245, 248, 258, 264, 271, 272, 274, 276, 279, 294, 296, 298, 302, 313, 318, 319, 333, 334, 335, 336, 340, 341, 343, 34…	2213	[7, 12, 7, 3, 10, 3, 29, 3, 11, 3, 3, 7, 9, 6, 4, 3, 6, 3, 6, 7, 12, 6, 13, 7, 8, 7, 3, 6, 19, 5, 6, 3, 12, 6, 11, 6, 5, 4, 5, 8, 5, 3, 3, 10, 12, 8, 4, 3, 4, 9, 7, 11, 12, 7, 10, 4, 8, 6, 7, 17, 5, 7, 4, 3, 8, 5, 12, 4, 14, 8, 12, 12, 8, 5, 10, 10, 21, 6, 6, 9, 29, 11, 7, 107, 6, 11, 8, 7, 3, 8, 10, 23, 5, 11, 10, 7, 12, 6, 12, 8, 11, 3, 22, 7, 3, 4, 4, 15, 23, 10, 12, 17, 6, 10, 12, 5, 11, 3, 1…	722	[2, 2, 4, 1, 4, 2, 12, 3, 2, 1, 1, 2, 1, 3, 2, 2, 3, 2, 2, 4, 8, 3, 5, 2, 2, 7, 1, 1, 8, 1, 3, 2, 5, 1, 3, 1, 3, 2, 3, 1, 4, 2, 1, 4, 1, 2, 2, 1, 1, 5, 4, 3, 2, 2, 4, 2, 4, 1, 3, 6, 2, 1, 2, 1, 1, 3, 4, 1, 4, 1, 4, 7, 2, 1, 5, 2, 10, 5, 1, 1, 9, 3, 2, 36, 1, 2, 1, 1, 1, 4, 5, 4, 2, 3, 1, 4, 5, 3, 7, 3, 3, 1, 6, 2, 2, 2, 3, 6, 6, 3, 2, 2, 1, 3, 5, 1, 4, 1, 2, 4, 3, 1, 3, 2, 1, 1, 7, 4, 3, 1, 2, 1,…
NR1I3--PRSS54	1:161200735:-	16:58328864:-	213	[4, 16, 19, 22, 24, 27, 29, 32, 35, 36, 41, 59, 66, 72, 82, 86, 103, 104, 110, 111, 113, 116, 117, 128, 131, 132, 140, 141, 149, 152, 154, 158, 168, 170, 175, 186, 189, 196, 197, 199, 207, 208, 215, 216, 219, 221, 228, 229, 236, 242, 243, 246, 257, 259, 266, 268, 278, 280, 281, 284, 285, 289, 290, 294, 296, 300, 301, 303, 304, 307, 315, 316, 321, 322, 326, 337, 340, 343, 347, 348, 353, 357, 360, …	1958	[5, 4, 5, 9, 6, 12, 33, 13, 18, 3, 4, 14, 10, 4, 13, 3, 9, 7, 5, 6, 9, 6, 4, 12, 3, 3, 12, 7, 7, 16, 14, 7, 6, 21, 6, 9, 15, 6, 9, 3, 11, 15, 11, 11, 4, 8, 29, 9, 16, 7, 3, 9, 5, 22, 13, 12, 4, 4, 19, 27, 6, 17, 3, 8, 22, 5, 5, 8, 7, 4, 5, 5, 10, 10, 15, 4, 7, 5, 17, 15, 6, 7, 7, 13, 30, 3, 3, 15, 3, 5, 8, 14, 6, 4, 8, 4, 4, 17, 4, 3, 5, 7, 9, 9, 17, 17, 4, 7, 6, 9, 11, 4, 6, 9, 7, 7, 9, 20, 11, …	635	[4, 3, 1, 2, 4, 3, 12, 3, 3, 1, 2, 3, 4, 3, 8, 2, 2, 3, 4, 1, 2, 2, 3, 1, 2, 1, 2, 2, 3, 3, 5, 4, 2, 7, 1, 4, 6, 6, 2, 1, 3, 9, 2, 4, 2, 4, 10, 2, 1, 6, 3, 2, 2, 5, 3, 2, 2, 3, 1, 8, 2, 4, 1, 4, 6, 1, 2, 1, 2, 2, 4, 2, 3, 3, 3, 3, 3, 4, 8, 6, 2, 3, 4, 6, 6, 1, 2, 5, 1, 1, 1, 5, 1, 2, 3, 1, 1, 2, 2, 2, 4, 2, 4, 6, 4, 4, 1, 1, 2, 4, 3, 2, 1, 4, 1, 2, 3, 5, 1, 4, 4, 1, 3, 2, 1, 5, 2, 6, 3, 2, 2, 3, …
DGKQ--PEA15	4:952687:-	1:160175140:+	269	[4, 14, 15, 22, 23, 25, 31, 36, 49, 50, 51, 52, 53, 55, 57, 58, 59, 64, 67, 68, 70, 74, 75, 86, 87, 89, 90, 96, 97, 106, 108, 109, 110, 119, 122, 124, 128, 135, 136, 141, 143, 148, 151, 155, 156, 157, 158, 166, 169, 171, 174, 178, 181, 184, 185, 193, 194, 195, 196, 197, 199, 202, 208, 211, 219, 221, 224, 225, 232, 233, 237, 239, 243, 245, 248, 249, 255, 267, 269, 271, 272, 273, 276, 277, 286, 289…	2315	[19, 23, 3, 7, 4, 4, 16, 6, 6, 8, 12, 6, 7, 3, 12, 22, 4, 12, 12, 15, 6, 8, 5, 6, 3, 4, 14, 5, 3, 7, 8, 5, 23, 5, 3, 3, 7, 7, 17, 6, 10, 17, 11, 12, 6, 7, 31, 9, 3, 5, 4, 5, 5, 4, 8, 4, 6, 23, 5, 6, 4, 17, 26, 3, 4, 6, 19, 17, 9, 5, 9, 3, 5, 9, 11, 9, 6, 3, 10, 3, 8, 10, 5, 8, 9, 4, 10, 15, 10, 11, 5, 3, 25, 11, 5, 4, 7, 12, 12, 6, 8, 7, 16, 6, 3, 5, 3, 3, 11, 6, 4, 3, 8, 11, 12, 8, 3, 6, 9, 12, …	843	[8, 9, 1, 3, 1, 2, 7, 3, 2, 1, 3, 4, 1, 1, 5, 9, 3, 5, 1, 6, 3, 2, 2, 2, 3, 2, 7, 1, 2, 5, 3, 1, 7, 2, 1, 2, 2, 3, 6, 3, 6, 4, 2, 1, 1, 3, 13, 2, 1, 4, 1, 1, 2, 3, 3, 2, 3, 6, 2, 2, 1, 4, 9, 4, 1, 4, 1, 3, 2, 3, 3, 2, 2, 5, 3, 4, 1, 5, 5, 4, 2, 4, 5, 4, 4, 2, 4, 6, 2, 2, 2, 1, 9, 2, 2, 2, 2, 3, 3, 1, 2, 1, 3, 1, 3, 3, 2, 2, 1, 3, 2, 3, 2, 4, 3, 1, 1, 3, 2, 1, 2, 2, 3, 5, 3, 1, 3, 3, 1, 1, 4, 1, 2…
EPS8L1--MPZL3	19:55599281:+	11:118123048:-	36	[5, 26, 29, 101, 108, 148, 150, 174, 198, 229, 271, 302, 304, 307, 337, 353, 362, 366, 396, 431, 495, 539, 544, 608, 631, 648, 740, 801, 812, 831, 861, 875, 881, 930, 957, 974]	288	[4, 18, 5, 5, 6, 8, 4, 10, 4, 3, 8, 3, 3, 6, 10, 6, 4, 3, 15, 9, 4, 6, 5, 10, 18, 7, 6, 13, 10, 8, 9, 11, 21, 7, 5, 14]	79	[2, 1, 1, 3, 2, 1, 1, 3, 2, 2, 2, 1, 1, 1, 4, 1, 1, 2, 5, 2, 3, 1, 3, 3, 4, 1, 1, 3, 2, 1, 2, 2, 4, 3, 2, 6]
TSPAN4--TRIM65	11:866843:+	17:73888921:-	2	[5, 405]	18	[4, 14]	4	[2, 2]
MAN2B2--GLIS3	4:6625068:+	9:4298474:-	44	[6, 7, 26, 60, 89, 98, 113, 143, 147, 214, 299, 343, 345, 359, 371, 375, 377, 380, 398, 412, 420, 429, 465, 577, 584, 605, 621, 628, 694, 706, 740, 790, 796, 828, 841, 848, 850, 865, 881, 926, 938, 962, 987, 990]	270	[6, 7, 10, 5, 8, 3, 3, 4, 5, 4, 8, 11, 3, 15, 3, 9, 7, 8, 5, 8, 4, 3, 9, 6, 3, 4, 6, 6, 10, 8, 3, 11, 4, 6, 8, 3, 5, 6, 3, 12, 4, 8, 3, 3]	115	[3, 3, 3, 4, 3, 1, 1, 1, 2, 1, 2, 4, 2, 9, 1, 4, 3, 3, 2, 6, 2, 2, 4, 1, 2, 1, 2, 3, 2, 2, 2, 3, 2, 6, 3, 1, 3, 2, 2, 5, 2, 2, 2, 1]
C3orf20--RPUSD1	3:14814475:+	16:838305:-	136	[6, 27, 33, 37, 52, 58, 64, 65, 73, 74, 76, 77, 81, 91, 98, 101, 111, 115, 124, 131, 162, 165, 167, 180, 188, 190, 196, 209, 215, 231, 247, 248, 260, 273, 279, 285, 303, 305, 306, 323, 330, 337, 353, 362, 380, 385, 400, 401, 402, 404, 408, 409, 410, 430, 432, 436, 438, 445, 446, 453, 465, 466, 468, 470, 472, 489, 494, 501, 506, 517, 518, 523, 528, 549, 554, 570, 576, 583, 595, 612, 620, 632, 635,…	1232	[10, 6, 6, 8, 16, 5, 7, 4, 15, 16, 14, 27, 4, 22, 9, 4, 5, 10, 13, 4, 7, 9, 5, 4, 11, 4, 5, 6, 8, 10, 6, 14, 15, 4, 11, 25, 3, 12, 9, 14, 10, 7, 14, 8, 4, 5, 10, 4, 3, 5, 5, 9, 9, 9, 8, 12, 16, 9, 6, 4, 23, 9, 4, 4, 11, 5, 5, 5, 11, 6, 11, 14, 9, 9, 9, 6, 16, 4, 9, 20, 17, 3, 3, 7, 5, 5, 8, 11, 6, 8, 7, 8, 16, 4, 53, 28, 3, 5, 8, 3, 5, 4, 7, 5, 5, 22, 10, 9, 7, 6, 11, 5, 6, 11, 8, 15, 12, 4, 14, …	233	[1, 2, 1, 1, 1, 2, 1, 1, 2, 1, 2, 5, 1, 3, 3, 1, 1, 2, 1, 2, 2, 1, 2, 1, 1, 2, 1, 2, 3, 1, 1, 1, 5, 2, 1, 1, 1, 2, 1, 1, 2, 2, 2, 1, 4, 1, 2, 1, 1, 1, 1, 3, 1, 4, 1, 2, 2, 1, 1, 3, 1, 3, 1, 1, 1, 4, 1, 2, 2, 2, 1, 1, 2, 2, 1, 1, 4, 1, 1, 5, 2, 3, 2, 1, 1, 1, 2, 1, 2, 2, 1, 3, 1, 1, 3, 2, 1, 1, 1, 1, 1, 3, 1, 1, 1, 2, 5, 2, 2, 1, 1, 1, 3, 2, 2, 3, 3, 2, 1, 1, 2, 1, 1, 2, 1, 3, 2, 2, 1, 2, 1, 1, 2,…
NEURL--FSHR	10:105352297:+	2:49381518:-	37	[6, 10, 19, 36, 80, 110, 120, 169, 179, 215, 224, 228, 261, 288, 355, 368, 385, 400, 418, 471, 472, 484, 497, 524, 573, 576, 587, 633, 697, 771, 793, 812, 856, 862, 930, 955, 966]	277	[4, 3, 3, 7, 7, 4, 10, 11, 6, 4, 4, 5, 27, 3, 4, 5, 4, 9, 7, 8, 5, 11, 4, 5, 5, 3, 5, 14, 3, 16, 5, 11, 17, 17, 7, 3, 11]	91	[2, 2, 2, 1, 2, 1, 6, 3, 1, 2, 3, 4, 7, 3, 1, 1, 3, 1, 3, 2, 1, 3, 3, 1, 5, 1, 3, 3, 2, 3, 1, 4, 2, 4, 1, 1, 3]
EIF4E1B--AP3D1	5:176073575:+	19:2112809:-	61	[7, 10, 15, 25, 52, 71, 82, 84, 95, 148, 157, 199, 232, 247, 249, 250, 269, 277, 303, 314, 325, 337, 340, 354, 378, 383, 414, 417, 433, 440, 483, 492, 537, 547, 550, 562, 595, 607, 631, 662, 668, 670, 700, 706, 724, 728, 731, 766, 784, 840, 843, 849, 886, 902, 922, 936, 942, 951, 955, 984, 987]	364	[6, 3, 4, 3, 6, 9, 4, 12, 7, 10, 12, 5, 3, 12, 4, 11, 4, 3, 10, 4, 3, 6, 14, 3, 4, 12, 6, 4, 3, 12, 8, 5, 3, 6, 5, 4, 5, 3, 5, 6, 4, 4, 3, 3, 7, 3, 4, 3, 3, 3, 3, 16, 3, 12, 5, 8, 4, 16, 4, 4, 3]	138	[2, 3, 2, 2, 1, 2, 1, 2, 2, 7, 1, 1, 2, 4, 1, 1, 5, 2, 4, 2, 2, 1, 4, 1, 1, 3, 1, 2, 2, 4, 1, 3, 1, 2, 2, 2, 2, 2, 3, 5, 1, 1, 2, 1, 4, 1, 2, 2, 2, 2, 1, 5, 1, 4, 1, 5, 3, 4, 2, 2, 1]
SLC9A3R1--MAPK14	17:72764653:+	6:35995592:+	171	[7, 12, 13, 15, 19, 29, 32, 35, 49, 60, 79, 84, 85, 86, 89, 112, 125, 136, 141, 144, 149, 157, 161, 164, 171, 172, 176, 177, 178, 183, 185, 187, 198, 204, 205, 219, 221, 223, 226, 227, 230, 232, 234, 238, 240, 242, 243, 249, 250, 255, 266, 288, 292, 310, 313, 317, 332, 333, 334, 335, 341, 346, 359, 370, 372, 376, 377, 378, 389, 391, 400, 402, 410, 415, 421, 432, 436, 439, 446, 452, 455, 467, 470,…	1671	[4, 22, 9, 4, 6, 9, 4, 11, 8, 9, 22, 3, 8, 4, 6, 34, 4, 22, 11, 16, 5, 9, 6, 11, 6, 4, 29, 3, 6, 12, 3, 5, 11, 17, 5, 5, 7, 6, 10, 19, 3, 17, 3, 6, 8, 11, 13, 8, 9, 23, 5, 10, 6, 23, 11, 9, 10, 8, 11, 3, 9, 5, 12, 8, 5, 3, 6, 6, 6, 11, 5, 6, 5, 7, 10, 7, 12, 6, 25, 16, 5, 8, 3, 33, 11, 5, 5, 16, 5, 4, 16, 12, 10, 8, 3, 8, 8, 3, 9, 8, 11, 8, 5, 36, 15, 5, 23, 6, 37, 12, 14, 17, 7, 7, 3, 16, 15, 26…	511	[4, 6, 2, 2, 1, 3, 3, 3, 1, 3, 5, 1, 4, 2, 1, 7, 2, 6, 3, 4, 4, 2, 3, 2, 2, 1, 5, 1, 2, 3, 1, 4, 4, 1, 2, 1, 4, 2, 2, 4, 1, 5, 1, 2, 2, 4, 6, 1, 4, 5, 2, 4, 2, 4, 4, 5, 4, 2, 1, 2, 2, 3, 4, 3, 2, 1, 3, 1, 3, 5, 3, 3, 4, 1, 5, 5, 1, 2, 4, 3, 2, 2, 1, 12, 2, 3, 2, 2, 1, 2, 4, 2, 2, 3, 1, 1, 2, 2, 3, 2, 2, 1, 2, 8, 2, 2, 11, 3, 8, 4, 2, 2, 2, 4, 2, 4, 7, 9, 3, 2, 1, 5, 1, 1, 1, 3, 6, 2, 3, 5, 1, 5, …
CCDC101--CENPM	16:28603082:+	22:42342679:-	146	[8, 36, 40, 43, 52, 66, 69, 79, 84, 88, 93, 99, 125, 131, 135, 145, 156, 166, 174, 175, 178, 188, 197, 203, 206, 216, 223, 231, 235, 236, 238, 244, 251, 255, 259, 273, 281, 291, 292, 293, 306, 311, 331, 332, 336, 341, 345, 348, 353, 359, 363, 370, 371, 380, 404, 421, 423, 434, 443, 445, 446, 447, 451, 456, 472, 480, 483, 488, 490, 492, 494, 497, 503, 521, 525, 543, 545, 558, 563, 564, 565, 580, 5…	1527	[18, 8, 11, 6, 5, 5, 5, 9, 23, 7, 11, 52, 11, 11, 7, 4, 12, 11, 5, 5, 5, 4, 4, 8, 24, 8, 7, 22, 5, 10, 6, 8, 12, 10, 12, 7, 14, 11, 4, 8, 3, 39, 19, 11, 5, 5, 20, 3, 6, 29, 12, 7, 11, 9, 5, 17, 6, 3, 10, 5, 9, 6, 6, 6, 12, 7, 5, 8, 11, 16, 10, 17, 5, 11, 12, 6, 5, 47, 5, 5, 9, 4, 9, 3, 12, 12, 17, 4, 16, 4, 9, 16, 9, 8, 4, 14, 11, 7, 4, 5, 22, 8, 11, 7, 9, 3, 17, 38, 6, 6, 6, 3, 4, 15, 14, 5, 9, …	390	[2, 1, 4, 3, 3, 1, 3, 2, 4, 1, 2, 8, 1, 4, 2, 1, 1, 5, 2, 2, 1, 2, 3, 1, 9, 3, 2, 6, 1, 3, 2, 2, 2, 3, 4, 3, 3, 2, 2, 2, 2, 7, 4, 2, 2, 1, 1, 1, 2, 5, 1, 2, 3, 3, 1, 4, 2, 2, 3, 1, 1, 2, 2, 6, 3, 1, 2, 1, 4, 4, 5, 3, 1, 3, 3, 1, 2, 11, 1, 2, 3, 2, 3, 1, 3, 1, 2, 1, 5, 1, 2, 4, 3, 4, 1, 2, 4, 2, 1, 2, 6, 2, 2, 3, 1, 1, 2, 11, 4, 1, 2, 2, 1, 1, 2, 1, 3, 3, 2, 2, 9, 3, 3, 3, 2, 6, 2, 1, 1, 2, 3, 2, …
MTHFSD--GREM2	16:86565613:-	1:240775420:-	56	[8, 29, 57, 59, 81, 134, 140, 221, 251, 262, 263, 314, 320, 339, 341, 360, 382, 403, 440, 441, 446, 451, 458, 487, 519, 552, 553, 574, 585, 592, 610, 635, 643, 665, 678, 679, 692, 732, 751, 778, 788, 801, 811, 828, 834, 835, 857, 862, 912, 913, 916, 927, 942, 945, 972, 989]	278	[3, 4, 6, 3, 4, 3, 3, 9, 6, 5, 6, 5, 6, 4, 4, 4, 5, 3, 3, 8, 4, 10, 3, 3, 3, 3, 5, 3, 4, 5, 5, 3, 5, 7, 5, 4, 6, 6, 6, 6, 9, 4, 5, 8, 4, 3, 4, 3, 6, 11, 8, 8, 3, 5, 3, 4]	116	[2, 2, 2, 2, 4, 2, 1, 7, 1, 2, 1, 2, 1, 1, 2, 4, 4, 2, 1, 2, 1, 3, 4, 2, 1, 1, 1, 1, 2, 2, 2, 2, 2, 4, 1, 2, 4, 2, 1, 3, 2, 1, 2, 4, 2, 1, 1, 2, 2, 2, 3, 3, 1, 1, 1, 2]
GIPC1--FGD2	19:14592582:-	6:36973440:+	60	[8, 13, 28, 54, 64, 90, 96, 108, 111, 127, 178, 191, 192, 213, 219, 246, 260, 281, 311, 319, 333, 348, 349, 363, 379, 386, 414, 430, 439, 442, 458, 548, 584, 589, 597, 600, 609, 633, 637, 650, 652, 664, 666, 715, 724, 733, 773, 798, 846, 848, 854, 901, 918, 924, 936, 941, 943, 948, 951, 972]	370	[11, 6, 3, 7, 5, 12, 8, 3, 7, 7, 4, 5, 9, 7, 7, 10, 6, 8, 5, 5, 3, 5, 3, 6, 9, 3, 4, 7, 5, 3, 9, 7, 5, 6, 5, 4, 12, 4, 7, 3, 6, 4, 4, 11, 5, 8, 6, 5, 7, 6, 4, 7, 6, 9, 4, 3, 10, 11, 6, 3]	140	[3, 2, 3, 2, 3, 2, 4, 2, 3, 4, 3, 1, 1, 3, 2, 5, 1, 3, 1, 3, 1, 1, 1, 4, 4, 1, 1, 2, 1, 1, 4, 2, 1, 2, 2, 2, 3, 1, 3, 2, 2, 2, 2, 2, 3, 3, 2, 2, 3, 2, 1, 3, 2, 5, 2, 1, 3, 5, 3, 2]
CD200--DOK1	3:112068645:+	2:74781892:+	31	[8, 20, 57, 68, 73, 97, 133, 136, 139, 197, 210, 217, 228, 288, 326, 363, 365, 374, 419, 450, 467, 480, 521, 523, 586, 632, 752, 867, 910, 923, 958]	264	[5, 9, 8, 6, 5, 3, 4, 34, 5, 11, 4, 6, 16, 8, 5, 4, 6, 8, 7, 11, 18, 12, 19, 6, 3, 5, 6, 4, 4, 11, 11]	44	[1, 2, 1, 1, 1, 1, 2, 1, 1, 3, 1, 1, 1, 1, 1, 1, 1, 1, 2, 1, 4, 2, 2, 1, 1, 2, 1, 1, 1, 3, 1]
IRF3--TM4SF20	19:50162842:-	2:228243996:-	174	[8, 13, 24, 25, 32, 33, 35, 38, 46, 50, 54, 61, 62, 68, 69, 95, 96, 98, 100, 106, 125, 127, 139, 146, 148, 157, 160, 177, 182, 184, 187, 197, 209, 213, 225, 235, 242, 246, 255, 256, 262, 267, 270, 278, 279, 282, 286, 301, 302, 303, 304, 318, 322, 323, 331, 334, 346, 354, 355, 358, 372, 388, 392, 394, 416, 439, 440, 454, 455, 457, 458, 465, 466, 469, 471, 477, 479, 484, 487, 491, 495, 496, 497, 50…	1224	[9, 4, 7, 11, 12, 11, 4, 5, 4, 6, 22, 7, 5, 6, 6, 6, 8, 5, 12, 3, 5, 3, 4, 3, 6, 15, 7, 8, 7, 3, 6, 9, 4, 10, 3, 4, 6, 4, 9, 6, 4, 3, 9, 4, 5, 3, 6, 8, 3, 5, 7, 8, 3, 5, 5, 14, 3, 5, 4, 4, 7, 7, 6, 5, 4, 6, 4, 5, 6, 10, 14, 8, 5, 5, 11, 5, 8, 4, 4, 5, 10, 9, 7, 4, 5, 4, 6, 5, 11, 9, 15, 3, 4, 12, 5, 10, 9, 3, 4, 9, 5, 8, 15, 17, 4, 4, 10, 4, 4, 9, 8, 6, 4, 5, 9, 7, 15, 4, 6, 14, 34, 3, 7, 4, 31, …	502	[3, 2, 5, 7, 1, 4, 4, 2, 2, 1, 5, 1, 2, 2, 1, 2, 3, 1, 4, 3, 1, 1, 2, 4, 2, 6, 2, 4, 3, 1, 2, 1, 1, 4, 1, 3, 3, 3, 6, 3, 3, 2, 5, 1, 1, 1, 4, 3, 2, 3, 3, 5, 1, 1, 1, 7, 1, 2, 3, 5, 6, 4, 3, 2, 3, 2, 2, 2, 2, 4, 6, 2, 2, 2, 3, 2, 4, 1, 1, 2, 6, 4, 3, 3, 2, 1, 2, 2, 5, 4, 4, 2, 2, 6, 3, 3, 1, 2, 2, 5, 4, 3, 4, 6, 1, 3, 8, 2, 1, 6, 2, 1, 2, 2, 4, 1, 5, 3, 1, 4, 8, 1, 4, 3, 6, 4, 2, 3, 4, 2, 3, 5, 3,…
ASMTL--TREX1	X:1522060:-	3:48507359:+	11	[8, 194, 251, 360, 417, 494, 652, 715, 850, 885, 961]	58	[9, 7, 3, 4, 5, 3, 6, 6, 6, 3, 6]	25	[3, 4, 3, 1, 3, 1, 2, 1, 4, 2, 1]
GRAP2--PRKAG1	22:40367067:+	12:49412927:-	156	[9, 10, 20, 32, 33, 37, 39, 50, 57, 58, 61, 69, 71, 83, 95, 101, 104, 116, 119, 129, 132, 138, 158, 163, 169, 172, 174, 205, 206, 209, 216, 217, 220, 225, 236, 245, 249, 254, 257, 260, 264, 270, 274, 281, 287, 295, 322, 337, 340, 345, 353, 354, 360, 363, 371, 373, 381, 391, 394, 401, 411, 412, 419, 431, 437, 439, 448, 449, 457, 475, 476, 482, 483, 489, 504, 510, 516, 517, 526, 529, 531, 537, 538,…	1088	[6, 4, 8, 9, 7, 8, 7, 8, 6, 9, 7, 5, 5, 6, 7, 11, 6, 16, 5, 3, 4, 12, 8, 5, 3, 4, 4, 6, 5, 10, 7, 6, 6, 3, 5, 6, 8, 5, 3, 4, 11, 9, 7, 6, 6, 11, 4, 5, 6, 6, 4, 6, 5, 9, 10, 9, 8, 5, 13, 10, 3, 3, 6, 4, 8, 3, 4, 7, 6, 5, 9, 11, 3, 6, 8, 10, 14, 5, 5, 5, 6, 4, 4, 5, 14, 3, 4, 3, 8, 3, 5, 11, 13, 4, 7, 5, 3, 14, 8, 10, 4, 10, 17, 7, 12, 6, 15, 9, 7, 3, 5, 10, 3, 7, 6, 9, 4, 5, 9, 4, 10, 19, 4, 6, 12…	483	[2, 2, 4, 3, 1, 2, 1, 1, 2, 3, 3, 2, 2, 7, 6, 2, 4, 3, 4, 1, 4, 4, 3, 3, 2, 2, 3, 3, 3, 5, 3, 1, 2, 2, 1, 3, 1, 2, 4, 2, 4, 6, 6, 4, 3, 5, 1, 1, 2, 3, 1, 4, 1, 4, 5, 2, 4, 4, 9, 5, 1, 3, 1, 1, 4, 1, 4, 2, 1, 2, 6, 2, 2, 1, 1, 3, 5, 2, 3, 2, 5, 6, 2, 4, 4, 2, 2, 2, 3, 3, 3, 1, 6, 2, 3, 2, 3, 7, 6, 4, 1, 2, 4, 4, 8, 2, 8, 1, 2, 2, 4, 5, 2, 3, 2, 3, 3, 2, 4, 1, 2, 12, 2, 4, 3, 3, 2, 1, 8, 2, 2, 2, 6…
C19orf47--FAM122C	19:40825508:-	X:133930831:+	21	[9, 17, 41, 62, 130, 223, 251, 284, 294, 357, 385, 402, 414, 511, 517, 580, 816, 830, 831, 853, 987]	108	[4, 7, 3, 6, 10, 5, 3, 3, 4, 7, 3, 5, 3, 3, 3, 3, 5, 5, 8, 9, 9]	42	[1, 6, 1, 4, 1, 2, 2, 1, 1, 1, 1, 3, 1, 2, 1, 1, 5, 2, 2, 3, 1]
DIAPH2--KRT14	X:96724823:+	17:39743140:-	174	[9, 15, 18, 22, 31, 33, 36, 39, 41, 43, 57, 73, 91, 92, 98, 101, 102, 105, 109, 110, 119, 125, 136, 137, 143, 147, 149, 152, 155, 160, 169, 175, 178, 181, 194, 199, 207, 216, 226, 232, 233, 235, 239, 241, 243, 247, 256, 263, 267, 285, 287, 295, 306, 307, 314, 315, 322, 324, 341, 343, 347, 348, 353, 361, 364, 368, 369, 372, 379, 397, 399, 405, 407, 408, 409, 415, 425, 431, 432, 433, 436, 437, 440,…	1405	[13, 9, 3, 27, 5, 9, 8, 3, 5, 7, 8, 3, 16, 6, 6, 3, 4, 7, 7, 3, 7, 6, 4, 6, 6, 10, 6, 7, 10, 9, 8, 12, 4, 4, 8, 4, 35, 20, 10, 12, 8, 8, 10, 10, 4, 7, 25, 13, 8, 3, 7, 8, 11, 7, 10, 9, 5, 4, 8, 18, 4, 7, 3, 4, 4, 8, 21, 11, 3, 4, 6, 8, 10, 5, 16, 5, 3, 4, 4, 27, 6, 5, 6, 8, 6, 7, 16, 3, 8, 10, 24, 3, 6, 15, 5, 3, 13, 5, 3, 4, 3, 16, 11, 56, 8, 3, 5, 6, 16, 15, 4, 3, 6, 3, 7, 7, 6, 5, 3, 6, 9, 17,…	590	[2, 2, 4, 7, 1, 2, 2, 1, 2, 1, 1, 2, 5, 2, 3, 2, 1, 2, 3, 2, 4, 4, 1, 3, 2, 4, 1, 4, 4, 5, 4, 5, 3, 1, 2, 2, 17, 7, 7, 3, 1, 4, 2, 2, 2, 2, 5, 10, 4, 1, 3, 2, 4, 3, 3, 5, 3, 4, 3, 7, 2, 2, 1, 2, 4, 1, 6, 3, 2, 2, 4, 4, 6, 4, 5, 2, 2, 3, 2, 10, 2, 2, 2, 1, 1, 4, 12, 4, 4, 6, 13, 1, 2, 5, 2, 2, 6, 2, 2, 2, 3, 7, 2, 25, 3, 1, 3, 2, 6, 3, 3, 2, 2, 2, 3, 4, 2, 2, 1, 5, 4, 4, 4, 5, 2, 3, 5, 2, 1, 8, 2,…
FAM115A--NWD1	7:143550937:-	19:16830818:+	36	[10, 15, 42, 78, 121, 177, 243, 244, 250, 275, 357, 396, 417, 483, 534, 570, 608, 662, 687, 688, 711, 712, 740, 756, 799, 801, 807, 816, 834, 839, 850, 859, 864, 929, 935, 967]	243	[7, 4, 6, 8, 3, 11, 6, 11, 8, 4, 6, 6, 11, 4, 5, 3, 8, 3, 21, 6, 5, 3, 6, 5, 6, 3, 6, 16, 8, 8, 5, 7, 10, 6, 3, 5]	99	[3, 2, 2, 1, 1, 7, 1, 4, 4, 2, 2, 2, 1, 2, 3, 2, 2, 1, 6, 2, 3, 2, 5, 5, 1, 1, 5, 7, 1, 2, 3, 3, 4, 3, 2, 2]
NPIPA1--MYEOV	16:15045496:+	11:69061655:+	171	[11, 13, 14, 15, 18, 34, 38, 40, 45, 53, 71, 90, 91, 93, 96, 97, 101, 104, 107, 122, 123, 125, 131, 139, 151, 156, 172, 176, 194, 196, 197, 201, 202, 203, 207, 214, 219, 220, 225, 233, 246, 256, 259, 265, 273, 285, 286, 290, 294, 298, 300, 311, 334, 341, 351, 355, 360, 367, 370, 378, 381, 390, 412, 413, 417, 427, 428, 431, 445, 458, 461, 462, 463, 471, 478, 493, 494, 496, 500, 501, 508, 513, 515,…	1354	[3, 15, 3, 4, 15, 8, 8, 7, 10, 6, 11, 6, 10, 7, 5, 11, 4, 7, 8, 15, 5, 13, 5, 6, 6, 6, 5, 5, 3, 4, 16, 8, 10, 4, 5, 3, 5, 5, 3, 5, 14, 10, 5, 5, 14, 5, 35, 3, 12, 3, 6, 5, 3, 8, 3, 6, 12, 9, 3, 11, 18, 8, 4, 3, 8, 10, 12, 6, 14, 6, 6, 7, 3, 42, 5, 14, 9, 11, 13, 4, 6, 5, 5, 8, 8, 17, 4, 6, 4, 7, 10, 8, 17, 11, 6, 5, 3, 11, 12, 4, 4, 15, 3, 11, 8, 4, 5, 15, 6, 5, 17, 5, 5, 3, 6, 6, 3, 10, 8, 11, 5…	367	[2, 5, 2, 1, 2, 2, 1, 2, 1, 1, 4, 1, 1, 1, 3, 3, 1, 1, 3, 3, 1, 3, 3, 1, 2, 1, 1, 1, 1, 2, 3, 1, 4, 1, 2, 2, 2, 3, 1, 1, 7, 3, 2, 2, 5, 1, 5, 2, 1, 3, 1, 1, 1, 3, 1, 1, 1, 1, 2, 2, 3, 3, 2, 1, 2, 2, 1, 1, 5, 1, 1, 1, 2, 13, 1, 6, 1, 5, 6, 1, 1, 3, 1, 4, 1, 4, 2, 1, 1, 3, 1, 4, 5, 3, 3, 2, 2, 2, 1, 2, 1, 4, 1, 3, 1, 1, 2, 3, 3, 4, 3, 2, 1, 1, 1, 3, 2, 1, 2, 5, 2, 2, 2, 2, 1, 2, 1, 1, 1, 1, 3, 1, 1…
STAP2--FNDC5	19:4324102:-	1:33336394:-	230	[11, 20, 21, 31, 39, 46, 47, 50, 58, 59, 66, 67, 68, 72, 74, 78, 80, 84, 90, 91, 94, 101, 109, 112, 113, 118, 120, 127, 128, 129, 130, 132, 139, 145, 150, 151, 152, 162, 170, 173, 174, 175, 177, 179, 187, 195, 196, 206, 207, 208, 210, 213, 216, 228, 234, 239, 243, 245, 246, 247, 252, 253, 265, 266, 267, 269, 280, 281, 283, 289, 298, 301, 302, 304, 314, 326, 329, 337, 340, 349, 351, 354, 360, 366,…	2089	[11, 4, 6, 8, 6, 3, 5, 8, 14, 5, 3, 14, 11, 6, 9, 15, 12, 7, 4, 3, 3, 15, 3, 9, 10, 8, 14, 3, 6, 23, 9, 6, 7, 5, 3, 11, 10, 32, 6, 33, 5, 6, 5, 10, 13, 16, 8, 5, 5, 9, 8, 7, 3, 13, 13, 5, 7, 7, 7, 7, 10, 19, 6, 3, 3, 24, 6, 4, 6, 3, 4, 16, 6, 9, 33, 6, 5, 5, 5, 3, 41, 10, 8, 26, 10, 3, 10, 10, 7, 8, 8, 7, 11, 4, 11, 9, 5, 14, 5, 15, 11, 10, 14, 11, 4, 6, 7, 5, 3, 5, 8, 24, 10, 3, 16, 19, 5, 7, 8,…	812	[4, 3, 1, 1, 3, 2, 2, 3, 4, 3, 4, 6, 3, 2, 4, 6, 2, 3, 1, 1, 1, 3, 3, 4, 9, 1, 6, 1, 2, 6, 5, 2, 3, 3, 1, 5, 6, 18, 4, 13, 2, 2, 2, 7, 8, 7, 3, 1, 2, 1, 2, 3, 2, 5, 5, 4, 3, 1, 2, 3, 7, 7, 2, 2, 2, 7, 3, 1, 3, 2, 2, 5, 3, 5, 8, 3, 1, 3, 2, 2, 10, 3, 1, 11, 2, 1, 3, 4, 5, 3, 2, 2, 5, 4, 3, 7, 2, 7, 2, 5, 3, 6, 6, 3, 1, 1, 3, 1, 2, 4, 2, 8, 6, 1, 7, 5, 2, 3, 2, 1, 7, 1, 3, 2, 9, 4, 7, 8, 2, 2, 1, 2…
PEX5L--MTRF1L	3:179519649:-	6:153323801:-	5	[11, 108, 159, 463, 939]	29	[3, 6, 5, 6, 9]	12	[1, 2, 2, 4, 3]
MED24--RPL7L1	17:38175366:-	6:42847392:+	43	[12, 17, 20, 26, 45, 47, 81, 97, 114, 120, 153, 209, 211, 266, 283, 289, 304, 368, 397, 491, 501, 510, 532, 584, 592, 600, 616, 640, 674, 683, 698, 702, 710, 721, 734, 770, 779, 786, 889, 893, 900, 944, 990]	306	[3, 5, 6, 15, 3, 12, 3, 8, 8, 6, 12, 5, 5, 9, 5, 6, 3, 3, 6, 8, 9, 9, 6, 3, 5, 6, 10, 7, 6, 13, 3, 3, 4, 5, 3, 6, 5, 12, 15, 6, 16, 15, 8]	118	[1, 1, 4, 10, 1, 4, 2, 1, 2, 1, 3, 2, 3, 3, 2, 2, 2, 2, 2, 2, 1, 6, 1, 3, 1, 4, 5, 4, 2, 4, 1, 1, 1, 2, 2, 2, 1, 4, 5, 3, 4, 9, 2]
SAFB--GMCL1	19:5668473:+	2:70056807:+	215	[12, 16, 18, 23, 25, 27, 30, 33, 37, 38, 39, 42, 52, 56, 58, 60, 65, 68, 72, 75, 79, 91, 98, 101, 103, 110, 117, 123, 124, 125, 126, 127, 132, 136, 139, 140, 143, 146, 147, 150, 151, 166, 173, 182, 196, 199, 200, 202, 207, 211, 213, 217, 218, 219, 220, 221, 222, 229, 231, 236, 240, 242, 243, 244, 247, 250, 266, 272, 274, 275, 280, 282, 283, 295, 297, 298, 308, 312, 316, 317, 319, 322, 324, 327, 3…	1959	[6, 5, 3, 4, 15, 16, 9, 3, 6, 3, 10, 11, 6, 22, 8, 9, 5, 6, 5, 4, 3, 13, 17, 3, 8, 4, 29, 7, 40, 4, 12, 5, 3, 4, 5, 11, 11, 7, 8, 5, 13, 21, 6, 4, 9, 3, 4, 30, 5, 5, 13, 3, 8, 4, 11, 7, 15, 5, 26, 32, 15, 11, 3, 5, 3, 6, 3, 4, 28, 4, 17, 7, 3, 16, 3, 6, 5, 4, 6, 3, 5, 8, 8, 8, 8, 12, 4, 14, 6, 25, 3, 8, 9, 13, 9, 4, 3, 38, 3, 3, 10, 3, 5, 12, 15, 8, 7, 4, 5, 6, 12, 6, 5, 5, 4, 11, 12, 4, 9, 4, 8,…	712	[2, 2, 1, 3, 7, 3, 1, 2, 3, 3, 6, 7, 2, 11, 2, 4, 3, 4, 2, 1, 2, 4, 5, 2, 5, 1, 7, 5, 15, 2, 1, 4, 2, 3, 4, 4, 6, 3, 1, 3, 6, 4, 1, 3, 6, 1, 1, 1, 1, 2, 5, 1, 2, 1, 8, 1, 5, 1, 2, 11, 3, 1, 3, 1, 1, 2, 1, 1, 14, 2, 7, 4, 1, 6, 2, 1, 3, 3, 3, 2, 1, 4, 1, 3, 3, 1, 3, 5, 2, 8, 4, 4, 4, 4, 2, 3, 1, 10, 1, 4, 4, 2, 2, 1, 2, 3, 2, 1, 1, 2, 2, 3, 2, 3, 2, 2, 6, 3, 1, 2, 3, 2, 4, 6, 1, 2, 7, 4, 1, 2, 1, …
BCOR--ABHD17A	X:39922274:-	19:1885498:-	32	[13, 61, 70, 83, 97, 138, 185, 186, 200, 209, 248, 253, 277, 314, 334, 356, 383, 401, 443, 451, 472, 482, 547, 652, 654, 669, 834, 848, 852, 969, 990, 1000]	272	[15, 6, 10, 12, 7, 4, 4, 6, 3, 4, 12, 9, 14, 4, 9, 9, 4, 10, 5, 13, 9, 6, 6, 12, 3, 10, 16, 11, 4, 7, 21, 7]	95	[3, 4, 1, 6, 2, 1, 3, 2, 3, 2, 2, 3, 3, 2, 1, 3, 2, 4, 3, 5, 2, 2, 2, 3, 1, 5, 6, 6, 2, 3, 6, 2]
C15orf39--PPIA	15:75504500:+	7:44836303:+	46	[13, 49, 63, 65, 69, 83, 97, 102, 154, 159, 167, 209, 217, 251, 273, 287, 313, 323, 337, 338, 360, 466, 474, 480, 482, 507, 551, 558, 597, 612, 631, 642, 655, 738, 748, 782, 792, 811, 828, 832, 844, 872, 888, 908, 912, 952]	252	[3, 4, 3, 8, 10, 5, 7, 4, 3, 8, 8, 8, 4, 10, 4, 4, 7, 4, 7, 4, 5, 7, 4, 5, 9, 3, 8, 3, 5, 3, 3, 7, 8, 5, 3, 8, 4, 4, 4, 6, 7, 8, 7, 5, 3, 3]	63	[1, 1, 1, 1, 1, 1, 1, 1, 1, 2, 1, 2, 1, 1, 1, 1, 2, 2, 2, 1, 1, 1, 2, 1, 2, 2, 2, 1, 2, 1, 1, 1, 1, 1, 1, 1, 1, 2, 1, 2, 2, 1, 3, 2, 1, 2]
AP2S1--COQ7	19:47341436:-	16:19079256:+	113	[14, 29, 35, 39, 40, 43, 50, 52, 63, 117, 121, 135, 156, 168, 178, 189, 191, 192, 199, 200, 201, 225, 228, 231, 234, 255, 258, 267, 272, 273, 307, 311, 317, 319, 333, 344, 352, 358, 361, 363, 376, 380, 389, 391, 395, 403, 406, 422, 440, 441, 449, 464, 475, 476, 482, 490, 496, 498, 518, 521, 531, 537, 560, 564, 573, 583, 585, 593, 605, 606, 610, 618, 628, 642, 645, 652, 656, 662, 668, 680, 681, 69…	1376	[24, 12, 6, 6, 8, 6, 6, 11, 17, 9, 11, 11, 4, 43, 12, 35, 8, 6, 36, 11, 8, 9, 8, 8, 3, 3, 6, 18, 22, 21, 3, 17, 8, 14, 11, 3, 12, 16, 16, 5, 5, 3, 8, 7, 4, 12, 4, 7, 32, 3, 5, 6, 6, 4, 3, 5, 8, 15, 34, 7, 9, 10, 8, 8, 3, 5, 6, 8, 20, 17, 16, 6, 23, 8, 4, 11, 12, 5, 30, 9, 12, 15, 9, 11, 11, 8, 4, 15, 16, 18, 8, 14, 17, 5, 8, 47, 4, 11, 33, 17, 17, 17, 6, 10, 12, 5, 8, 9, 39, 24, 30, 5, 22]	167	[1, 1, 1, 1, 1, 1, 1, 1, 1, 1, 2, 1, 1, 3, 2, 3, 1, 1, 1, 1, 3, 1, 3, 1, 1, 1, 1, 1, 4, 3, 1, 1, 2, 2, 1, 1, 2, 2, 1, 1, 2, 1, 1, 2, 1, 1, 1, 1, 7, 1, 1, 1, 1, 2, 1, 2, 1, 2, 1, 1, 2, 2, 1, 1, 1, 2, 1, 1, 1, 1, 2, 1, 3, 1, 1, 1, 2, 1, 1, 2, 1, 3, 1, 1, 1, 1, 1, 1, 2, 1, 1, 1, 1, 1, 1, 3, 2, 1, 4, 2, 1, 2, 2, 1, 1, 2, 1, 1, 2, 2, 1, 1, 2]
TELO2--SLC29A2	16:1560399:+	11:66139621:-	47	[15, 19, 25, 32, 37, 40, 77, 108, 159, 222, 232, 236, 245, 253, 307, 329, 377, 414, 420, 453, 456, 473, 475, 501, 515, 546, 547, 567, 584, 625, 669, 680, 757, 762, 774, 775, 801, 803, 866, 888, 890, 900, 901, 957, 985, 987, 991]	253	[8, 5, 6, 4, 3, 6, 5, 6, 5, 3, 8, 3, 6, 7, 5, 16, 8, 9, 7, 6, 4, 5, 6, 3, 3, 14, 11, 4, 3, 7, 3, 5, 3, 3, 6, 3, 4, 5, 3, 3, 6, 3, 3, 6, 3, 5, 3]	91	[4, 2, 1, 1, 1, 1, 3, 1, 1, 2, 4, 2, 2, 2, 3, 5, 1, 6, 3, 2, 2, 2, 2, 2, 2, 3, 3, 1, 1, 1, 3, 1, 1, 2, 2, 2, 1, 2, 1, 1, 2, 2, 1, 1, 1, 1, 1]
STXBP2--RCBTB2	19:7712387:+	13:49107198:-	20	[16, 46, 86, 114, 137, 164, 294, 325, 586, 592, 634, 641, 645, 700, 804, 852, 928, 931, 940, 966]	140	[4, 7, 4, 6, 3, 3, 6, 3, 3, 3, 4, 13, 9, 8, 11, 5, 15, 17, 11, 5]	40	[1, 2, 1, 2, 1, 2, 3, 1, 1, 2, 3, 3, 3, 4, 4, 1, 1, 2, 1, 2]
BOLA2--SEMG2	16:29464971:-	20:43849995:+	23	[16, 66, 101, 118, 187, 262, 277, 280, 308, 331, 431, 450, 525, 589, 759, 762, 776, 791, 806, 814, 831, 839, 993]	96	[3, 3, 4, 3, 4, 4, 5, 8, 6, 5, 4, 7, 3, 4, 3, 3, 5, 3, 3, 4, 4, 3, 5]	111	[1, 1, 4, 3, 4, 16, 7, 10, 6, 10, 3, 6, 4, 1, 5, 3, 4, 1, 6, 3, 9, 2, 2]
CNN2--TRAK2	19:1037789:+	2:202316249:-	49	[16, 40, 64, 75, 83, 122, 123, 154, 165, 174, 178, 209, 217, 237, 309, 311, 347, 353, 356, 380, 496, 499, 529, 532, 596, 631, 658, 665, 676, 689, 690, 723, 739, 742, 744, 757, 772, 869, 873, 902, 919, 943, 953, 965, 970, 971, 973, 990, 993]	414	[18, 8, 3, 9, 5, 5, 6, 23, 5, 6, 5, 6, 9, 12, 7, 10, 17, 13, 16, 4, 9, 17, 4, 17, 4, 6, 8, 8, 5, 8, 3, 31, 6, 4, 3, 5, 10, 7, 5, 8, 6, 15, 4, 3, 3, 6, 16, 3, 3]	90	[2, 5, 2, 2, 2, 1, 1, 5, 1, 2, 1, 1, 1, 1, 1, 3, 1, 3, 1, 1, 1, 4, 1, 4, 2, 1, 1, 2, 1, 1, 1, 5, 3, 1, 2, 1, 2, 3, 2, 2, 1, 2, 2, 1, 1, 1, 3, 1, 1]
ITGA7--SPIN2B	12:56078384:-	X:57147960:-	152	[16, 17, 19, 25, 35, 38, 57, 62, 66, 67, 81, 87, 93, 95, 96, 97, 98, 118, 121, 122, 135, 148, 158, 159, 175, 178, 190, 193, 200, 205, 213, 221, 227, 239, 249, 253, 258, 263, 265, 267, 271, 284, 285, 288, 289, 290, 302, 306, 308, 312, 313, 324, 338, 340, 346, 349, 357, 361, 373, 404, 413, 424, 433, 438, 441, 443, 448, 449, 460, 474, 481, 486, 494, 497, 498, 505, 506, 518, 523, 547, 548, 550, 551, …	1155	[7, 4, 6, 15, 3, 14, 5, 10, 9, 8, 5, 18, 6, 29, 6, 4, 3, 8, 6, 14, 16, 7, 7, 4, 9, 18, 9, 5, 7, 3, 3, 4, 6, 6, 16, 3, 6, 5, 4, 20, 4, 6, 6, 3, 7, 4, 3, 11, 3, 5, 16, 3, 4, 8, 6, 6, 4, 8, 15, 13, 4, 4, 9, 6, 6, 7, 16, 4, 11, 11, 5, 4, 17, 3, 16, 5, 6, 5, 5, 7, 10, 8, 6, 5, 11, 21, 4, 3, 7, 7, 9, 13, 7, 7, 5, 3, 4, 7, 6, 4, 10, 25, 15, 15, 9, 4, 6, 4, 5, 3, 6, 4, 3, 5, 8, 20, 8, 3, 4, 4, 9, 11, 3, …	463	[3, 3, 2, 4, 2, 5, 2, 5, 3, 3, 2, 7, 6, 11, 1, 1, 2, 3, 2, 3, 5, 3, 2, 2, 4, 5, 2, 3, 2, 1, 1, 3, 3, 2, 9, 1, 3, 3, 1, 12, 4, 2, 3, 2, 1, 3, 1, 3, 1, 2, 4, 2, 2, 4, 4, 2, 2, 4, 7, 4, 1, 2, 3, 2, 2, 3, 7, 1, 3, 2, 4, 3, 2, 4, 6, 2, 5, 3, 2, 4, 4, 2, 2, 2, 2, 1, 1, 3, 1, 3, 3, 4, 4, 6, 1, 2, 2, 3, 2, 2, 2, 8, 4, 4, 4, 2, 2, 1, 1, 3, 1, 1, 2, 3, 8, 15, 2, 1, 4, 1, 2, 3, 1, 2, 2, 3, 1, 1, 3, 2, 2, 2,…
ABCB9--PPOX	12:123419886:-	1:161136505:+	98	[16, 18, 27, 44, 47, 74, 81, 83, 88, 94, 96, 108, 127, 140, 152, 153, 154, 157, 167, 168, 175, 185, 186, 203, 216, 219, 230, 241, 247, 254, 265, 283, 315, 319, 328, 337, 357, 358, 361, 378, 402, 415, 417, 418, 419, 421, 449, 462, 475, 485, 493, 499, 521, 547, 548, 559, 570, 648, 650, 681, 682, 683, 692, 696, 706, 714, 725, 728, 743, 749, 764, 769, 797, 805, 807, 810, 816, 826, 830, 832, 839, 861,…	1199	[16, 12, 4, 17, 11, 8, 12, 16, 12, 20, 4, 24, 6, 23, 5, 11, 3, 15, 8, 18, 17, 5, 3, 9, 10, 10, 4, 8, 11, 9, 41, 4, 4, 9, 9, 10, 8, 11, 8, 11, 18, 12, 9, 10, 43, 23, 3, 6, 25, 6, 3, 8, 11, 33, 4, 7, 3, 12, 4, 4, 7, 17, 28, 22, 7, 20, 8, 12, 6, 15, 13, 27, 6, 20, 22, 8, 5, 12, 8, 6, 7, 20, 4, 6, 4, 11, 6, 15, 69, 6, 30, 3, 12, 4, 16, 6, 11, 10]	218	[1, 3, 1, 2, 2, 1, 2, 4, 1, 5, 1, 3, 1, 3, 1, 2, 1, 1, 1, 8, 2, 1, 1, 7, 1, 1, 3, 2, 1, 3, 5, 1, 1, 3, 2, 4, 1, 1, 2, 1, 1, 2, 1, 1, 6, 5, 1, 1, 2, 1, 1, 2, 2, 6, 1, 2, 1, 1, 1, 1, 1, 4, 2, 2, 2, 1, 3, 1, 1, 2, 4, 7, 1, 4, 3, 2, 1, 1, 2, 1, 2, 3, 1, 1, 1, 1, 1, 2, 13, 1, 5, 2, 3, 3, 1, 2, 1, 4]
TULP1--PAXBP1	6:35465663:-	21:34124421:-	42	[17, 41, 102, 107, 127, 163, 235, 250, 253, 255, 285, 289, 291, 298, 317, 339, 365, 380, 404, 411, 417, 440, 489, 500, 520, 594, 626, 643, 654, 655, 677, 696, 741, 782, 803, 825, 909, 911, 912, 921, 924, 928]	241	[3, 5, 3, 7, 3, 6, 7, 4, 9, 6, 8, 5, 4, 5, 9, 4, 7, 5, 6, 3, 5, 6, 7, 8, 4, 4, 14, 3, 5, 5, 9, 3, 9, 8, 4, 3, 8, 5, 4, 8, 5, 5]	101	[1, 2, 1, 3, 2, 4, 1, 2, 4, 1, 2, 2, 3, 1, 2, 1, 2, 2, 3, 2, 4, 2, 4, 4, 4, 3, 4, 2, 2, 2, 3, 1, 2, 4, 3, 2, 1, 4, 4, 2, 1, 2]
C14orf93--MVB12B	14:23467645:-	9:129089148:+	118	[17, 18, 19, 39, 47, 48, 70, 82, 84, 85, 93, 111, 121, 122, 129, 134, 143, 159, 165, 171, 176, 194, 199, 206, 212, 215, 220, 222, 229, 230, 244, 252, 255, 272, 282, 303, 304, 318, 329, 333, 347, 363, 377, 383, 384, 386, 387, 408, 422, 424, 426, 427, 440, 442, 444, 445, 452, 460, 473, 491, 509, 528, 541, 550, 570, 584, 590, 593, 599, 602, 606, 617, 622, 627, 634, 638, 643, 645, 650, 652, 654, 660,…	1182	[5, 13, 5, 6, 3, 4, 15, 7, 5, 5, 5, 3, 28, 12, 19, 12, 6, 6, 13, 25, 3, 3, 8, 16, 6, 16, 9, 29, 19, 8, 15, 57, 19, 15, 8, 9, 10, 18, 5, 4, 16, 11, 4, 6, 16, 15, 3, 5, 3, 6, 5, 4, 11, 4, 11, 6, 4, 4, 17, 30, 9, 7, 6, 9, 6, 7, 10, 16, 19, 8, 18, 3, 13, 9, 3, 10, 5, 9, 5, 11, 7, 15, 6, 17, 30, 6, 6, 3, 5, 4, 9, 6, 18, 11, 10, 3, 11, 5, 3, 7, 8, 10, 5, 5, 8, 11, 3, 38, 4, 15, 5, 6, 9, 7, 8, 10, 6, 4]	374	[3, 4, 2, 1, 1, 2, 4, 3, 3, 3, 3, 4, 8, 3, 7, 1, 3, 2, 4, 7, 1, 2, 1, 6, 1, 6, 4, 8, 7, 1, 6, 13, 5, 4, 3, 4, 4, 5, 3, 2, 6, 4, 1, 1, 7, 4, 1, 3, 2, 2, 2, 1, 2, 3, 2, 1, 1, 3, 1, 10, 2, 2, 2, 1, 4, 4, 4, 2, 5, 2, 8, 1, 3, 1, 1, 5, 1, 3, 1, 1, 1, 3, 2, 4, 11, 1, 2, 1, 1, 1, 4, 1, 7, 1, 6, 2, 1, 2, 1, 2, 1, 4, 5, 1, 3, 3, 2, 15, 1, 7, 2, 2, 2, 1, 1, 4, 1, 1]
NCALD--PTRF	8:102700377:-	17:40575516:-	49	[18, 31, 55, 57, 69, 88, 108, 116, 124, 142, 144, 164, 207, 217, 247, 289, 327, 329, 398, 401, 423, 429, 457, 471, 494, 517, 555, 569, 593, 598, 601, 610, 664, 686, 696, 702, 723, 759, 772, 815, 823, 838, 842, 850, 870, 896, 937, 960, 979]	339	[6, 15, 8, 14, 6, 3, 7, 4, 5, 5, 6, 4, 3, 8, 5, 10, 3, 7, 16, 15, 12, 6, 3, 4, 3, 10, 3, 4, 10, 5, 11, 3, 3, 12, 5, 8, 4, 5, 7, 3, 5, 3, 6, 12, 4, 6, 11, 11, 10]	132	[2, 2, 1, 2, 1, 2, 2, 4, 3, 2, 3, 4, 2, 1, 3, 4, 1, 2, 7, 1, 6, 1, 1, 4, 2, 3, 2, 4, 4, 2, 8, 3, 1, 2, 4, 5, 2, 1, 2, 2, 2, 2, 3, 4, 1, 2, 4, 2, 4]
SREK1--CLDN4	5:65465985:+	7:73245221:+	26	[18, 72, 91, 95, 186, 204, 269, 447, 459, 484, 496, 498, 502, 532, 545, 586, 614, 646, 735, 765, 777, 791, 808, 851, 986, 991]	141	[3, 3, 5, 4, 8, 7, 8, 3, 8, 3, 3, 4, 3, 3, 3, 6, 6, 5, 3, 6, 13, 8, 11, 3, 4, 8]	67	[2, 1, 2, 1, 7, 3, 3, 2, 3, 3, 1, 2, 2, 1, 1, 2, 1, 2, 3, 2, 4, 5, 5, 3, 2, 4]
SLC4A8--MRPL43	12:51873958:+	10:102747258:-	143	[18, 29, 32, 42, 49, 56, 59, 72, 75, 82, 85, 86, 111, 118, 127, 147, 149, 150, 155, 157, 161, 163, 165, 180, 195, 203, 208, 213, 217, 218, 222, 236, 244, 254, 258, 259, 274, 276, 278, 299, 302, 312, 326, 337, 339, 343, 344, 347, 351, 359, 373, 379, 384, 389, 391, 392, 397, 398, 410, 413, 417, 419, 422, 434, 435, 448, 452, 463, 467, 482, 483, 488, 504, 534, 540, 541, 550, 563, 564, 570, 572, 575, …	1216	[8, 14, 7, 6, 4, 10, 6, 7, 4, 11, 5, 7, 4, 7, 7, 3, 5, 5, 10, 16, 9, 4, 14, 5, 10, 8, 5, 9, 7, 3, 3, 9, 15, 5, 6, 19, 5, 9, 8, 10, 5, 8, 6, 12, 4, 6, 10, 8, 4, 10, 5, 10, 8, 9, 12, 5, 7, 19, 6, 5, 11, 15, 8, 7, 14, 3, 10, 6, 6, 3, 21, 5, 4, 5, 10, 12, 7, 11, 29, 6, 6, 11, 6, 5, 3, 5, 4, 5, 14, 16, 13, 11, 5, 8, 6, 10, 14, 11, 6, 9, 4, 5, 4, 17, 10, 16, 8, 5, 37, 3, 5, 6, 11, 9, 8, 7, 6, 7, 8, 10,…	424	[2, 5, 4, 1, 3, 3, 2, 5, 2, 2, 2, 2, 1, 2, 3, 1, 1, 1, 4, 2, 3, 3, 4, 1, 3, 3, 2, 1, 10, 2, 1, 1, 4, 2, 4, 8, 1, 3, 3, 3, 2, 4, 1, 3, 3, 1, 4, 2, 2, 4, 2, 5, 2, 2, 3, 4, 4, 7, 2, 1, 6, 2, 2, 1, 6, 5, 3, 3, 2, 1, 4, 3, 2, 1, 3, 6, 2, 5, 10, 1, 1, 3, 2, 2, 2, 2, 1, 2, 6, 4, 5, 3, 1, 3, 1, 3, 5, 3, 2, 3, 1, 1, 2, 5, 3, 2, 6, 2, 13, 2, 1, 2, 2, 5, 3, 3, 2, 2, 2, 3, 5, 1, 2, 2, 3, 4, 2, 2, 5, 3, 2, 3,…
CRISPLD2--CAMSAP3	16:84896726:+	19:7660801:+	36	[21, 122, 144, 167, 236, 279, 283, 296, 312, 359, 369, 377, 396, 412, 472, 477, 561, 602, 755, 756, 765, 801, 822, 846, 883, 919, 921, 932, 935, 943, 951, 956, 961, 981, 985, 990]	266	[9, 5, 13, 5, 7, 8, 7, 14, 6, 5, 9, 8, 11, 17, 17, 4, 5, 6, 7, 5, 5, 6, 7, 5, 5, 4, 6, 4, 7, 4, 9, 6, 3, 14, 5, 8]	96	[1, 2, 4, 2, 2, 3, 2, 3, 1, 1, 4, 4, 4, 4, 4, 1, 4, 2, 3, 2, 2, 2, 2, 2, 2, 3, 3, 3, 2, 2, 1, 2, 4, 7, 2, 4]
CLN3--DSP	16:28488651:-	6:7541891:+	51	[22, 27, 52, 57, 62, 89, 134, 143, 149, 175, 187, 243, 340, 378, 381, 399, 406, 415, 422, 434, 457, 462, 471, 507, 523, 586, 588, 596, 642, 643, 688, 689, 713, 727, 755, 769, 781, 784, 815, 844, 849, 879, 882, 885, 897, 904, 926, 929, 966, 989, 999]	283	[4, 7, 8, 6, 3, 4, 5, 11, 8, 3, 6, 3, 3, 5, 3, 4, 5, 3, 8, 4, 5, 4, 13, 12, 4, 4, 6, 3, 11, 6, 3, 4, 10, 5, 3, 6, 4, 5, 7, 5, 6, 5, 3, 6, 4, 6, 14, 4, 3, 5, 4]	123	[4, 4, 3, 2, 1, 4, 1, 6, 7, 1, 1, 2, 2, 2, 1, 4, 2, 1, 1, 2, 3, 2, 4, 1, 1, 3, 2, 1, 3, 3, 1, 2, 2, 4, 2, 1, 1, 4, 2, 1, 3, 4, 1, 2, 3, 3, 3, 2, 1, 2, 5]
PKD1--DNAAF3	16:2139539:-	19:55671376:-	2	[28, 110]	13	[7, 6]	7	[3, 4]
UBE2V2--ACE	8:48977256:+	17:61554531:+	51	[30, 72, 131, 168, 177, 188, 233, 245, 259, 265, 278, 306, 319, 335, 351, 382, 424, 432, 467, 485, 493, 494, 496, 511, 547, 559, 600, 601, 608, 617, 627, 695, 698, 731, 744, 762, 786, 791, 810, 821, 832, 860, 869, 895, 915, 922, 933, 954, 979, 980, 985]	303	[6, 5, 4, 4, 6, 5, 6, 4, 31, 4, 10, 4, 10, 3, 4, 5, 4, 3, 3, 12, 5, 11, 3, 7, 5, 8, 5, 5, 6, 3, 3, 3, 12, 11, 8, 4, 3, 4, 6, 3, 4, 3, 7, 5, 3, 3, 7, 10, 6, 4, 3]	133	[3, 3, 2, 1, 6, 3, 2, 1, 11, 4, 5, 2, 1, 3, 1, 3, 3, 1, 1, 3, 4, 5, 2, 1, 2, 4, 3, 2, 2, 2, 2, 1, 5, 3, 1, 2, 3, 2, 1, 2, 1, 3, 1, 5, 3, 2, 4, 2, 1, 1, 2]
ZFYVE26--RC3H2	14:68262967:-	9:125667522:-	40	[30, 76, 85, 94, 117, 133, 140, 165, 181, 188, 205, 277, 282, 316, 325, 336, 359, 378, 382, 403, 433, 436, 451, 515, 613, 636, 643, 711, 712, 729, 743, 752, 772, 842, 847, 850, 856, 867, 971, 991]	274	[5, 10, 8, 8, 9, 3, 4, 15, 14, 9, 3, 5, 5, 6, 4, 14, 8, 10, 11, 6, 3, 3, 4, 10, 5, 3, 8, 6, 14, 5, 8, 7, 12, 3, 6, 3, 6, 3, 4, 4]	102	[2, 2, 3, 3, 3, 2, 2, 6, 4, 5, 1, 2, 3, 1, 1, 3, 7, 4, 2, 3, 1, 1, 2, 3, 2, 1, 3, 1, 4, 2, 1, 3, 3, 2, 1, 3, 5, 3, 1, 1]
EEF1D--C19orf57	8:144661933:-	19:14000732:-	20	[31, 79, 81, 94, 176, 187, 194, 308, 312, 357, 536, 597, 700, 853, 899, 907, 908, 931, 951, 984]	139	[9, 7, 12, 9, 3, 6, 6, 3, 6, 7, 5, 5, 9, 3, 19, 4, 10, 3, 7, 6]	38	[1, 1, 3, 2, 4, 2, 2, 1, 3, 1, 2, 2, 1, 1, 3, 2, 1, 2, 2, 2]
GTF2A1--SP140	14:81646564:-	2:231090470:+	137	[31, 33, 57, 66, 68, 72, 76, 77, 80, 84, 95, 99, 107, 110, 126, 145, 148, 158, 159, 165, 167, 180, 192, 200, 207, 213, 217, 224, 254, 259, 260, 261, 263, 267, 269, 278, 282, 289, 295, 304, 305, 306, 312, 341, 350, 351, 359, 364, 370, 377, 387, 390, 395, 402, 403, 406, 408, 411, 420, 428, 429, 434, 435, 439, 440, 441, 444, 449, 491, 493, 502, 506, 510, 519, 529, 531, 532, 552, 579, 589, 604, 620, …	1129	[24, 18, 7, 15, 10, 13, 14, 6, 17, 5, 3, 3, 4, 10, 5, 6, 3, 4, 5, 7, 6, 13, 5, 10, 6, 8, 4, 17, 4, 11, 3, 3, 4, 3, 4, 11, 5, 20, 3, 17, 4, 5, 3, 4, 5, 6, 4, 4, 11, 7, 14, 10, 3, 4, 4, 4, 16, 3, 6, 10, 6, 6, 20, 25, 3, 4, 11, 12, 8, 5, 11, 16, 6, 8, 7, 20, 17, 31, 4, 10, 7, 11, 9, 9, 8, 7, 18, 33, 3, 7, 6, 7, 6, 7, 3, 4, 10, 3, 5, 4, 5, 8, 6, 10, 3, 11, 6, 6, 5, 12, 3, 4, 6, 4, 5, 16, 3, 8, 5, 6, …	463	[11, 4, 3, 6, 6, 4, 6, 1, 3, 4, 3, 1, 1, 3, 3, 1, 2, 3, 2, 3, 2, 3, 3, 5, 4, 4, 3, 3, 1, 4, 3, 1, 3, 1, 3, 5, 3, 6, 2, 7, 1, 3, 2, 4, 4, 3, 2, 2, 5, 3, 4, 5, 1, 3, 2, 1, 7, 1, 4, 4, 1, 2, 6, 7, 2, 4, 3, 5, 4, 4, 2, 8, 3, 1, 3, 8, 6, 8, 2, 5, 4, 4, 6, 1, 5, 5, 12, 9, 2, 4, 3, 3, 2, 3, 1, 1, 3, 2, 1, 1, 4, 2, 3, 3, 1, 2, 1, 2, 1, 1, 2, 1, 2, 4, 3, 5, 2, 2, 2, 2, 3, 3, 2, 2, 3, 4, 2, 2, 4, 3, 5, 5, …
FBXL12--PPIP5K2	19:9920992:-	5:102503919:+	45	[31, 38, 45, 70, 131, 137, 142, 151, 184, 186, 239, 253, 265, 283, 284, 292, 333, 334, 367, 391, 396, 409, 453, 497, 566, 571, 577, 654, 661, 665, 674, 691, 692, 726, 756, 780, 788, 843, 872, 891, 906, 957, 977, 982, 988]	213	[8, 3, 5, 9, 6, 4, 3, 3, 3, 5, 5, 4, 4, 3, 3, 12, 5, 3, 7, 7, 4, 6, 9, 3, 4, 3, 3, 6, 5, 4, 6, 3, 3, 4, 3, 4, 3, 4, 3, 10, 6, 4, 3, 5, 3]	108	[1, 2, 3, 5, 2, 1, 1, 1, 1, 3, 6, 2, 1, 1, 2, 4, 2, 2, 5, 1, 1, 3, 2, 1, 2, 2, 5, 5, 3, 1, 3, 2, 1, 1, 3, 1, 3, 2, 1, 4, 1, 2, 2, 10, 1]
HCLS1--PHF21A	3:121351279:-	11:45992902:-	46	[32, 45, 139, 168, 170, 179, 185, 197, 227, 236, 263, 281, 290, 308, 357, 360, 369, 407, 425, 427, 476, 522, 540, 542, 544, 546, 547, 552, 569, 572, 573, 600, 622, 634, 642, 666, 712, 759, 796, 845, 868, 908, 936, 955, 968, 989]	375	[5, 5, 7, 13, 6, 17, 6, 14, 6, 5, 12, 11, 4, 15, 7, 3, 3, 8, 4, 3, 22, 5, 3, 16, 4, 4, 11, 17, 3, 11, 3, 14, 6, 3, 4, 3, 5, 23, 15, 20, 3, 3, 3, 9, 5, 6]	133	[1, 2, 5, 5, 3, 6, 2, 3, 4, 3, 4, 1, 3, 5, 1, 1, 1, 3, 1, 1, 5, 2, 3, 5, 4, 2, 5, 5, 1, 3, 1, 5, 1, 2, 2, 1, 3, 9, 4, 9, 1, 1, 1, 1, 1, 1]
EREG--CACNA1I	4:75247696:+	22:39966795:+	58	[36, 37, 60, 82, 84, 89, 95, 96, 100, 112, 171, 178, 206, 212, 231, 254, 265, 332, 337, 339, 366, 386, 404, 406, 429, 439, 489, 504, 505, 507, 523, 529, 530, 554, 586, 596, 602, 605, 637, 647, 725, 732, 734, 745, 756, 802, 828, 836, 838, 856, 867, 881, 929, 932, 934, 945, 949, 974]	362	[4, 5, 5, 4, 10, 8, 12, 4, 4, 3, 8, 3, 6, 6, 3, 9, 3, 9, 6, 8, 5, 8, 5, 6, 7, 6, 3, 9, 9, 7, 9, 4, 6, 3, 3, 5, 5, 8, 6, 3, 11, 11, 3, 5, 11, 4, 5, 5, 14, 7, 3, 4, 10, 5, 4, 10, 9, 4]	154	[1, 2, 2, 6, 5, 2, 6, 2, 1, 1, 5, 3, 3, 1, 2, 2, 2, 4, 2, 5, 1, 2, 1, 3, 4, 2, 2, 2, 4, 4, 4, 1, 1, 1, 2, 2, 1, 2, 1, 1, 3, 3, 2, 2, 3, 2, 3, 3, 7, 1, 3, 2, 3, 1, 1, 12, 3, 2]
NOC2L--GNL1	1:886572:-	6:30523852:-	6	[37, 70, 287, 350, 731, 835]	20	[4, 4, 3, 3, 3, 3]	17	[2, 7, 1, 2, 2, 3]
CFB--MUC5B	6:31919830:+	11:1244346:+	44	[43, 51, 89, 99, 107, 123, 136, 138, 148, 181, 192, 199, 255, 270, 274, 276, 289, 340, 387, 461, 485, 496, 501, 504, 529, 533, 549, 566, 589, 627, 633, 635, 668, 679, 716, 717, 761, 768, 771, 772, 782, 811, 870, 876]	190	[3, 4, 3, 3, 3, 4, 3, 3, 4, 8, 5, 4, 5, 3, 3, 3, 6, 5, 4, 4, 5, 3, 3, 7, 6, 3, 3, 3, 4, 5, 3, 7, 4, 6, 4, 10, 3, 5, 5, 3, 6, 3, 5, 4]	240	[5, 2, 5, 6, 1, 7, 3, 5, 1, 20, 1, 2, 3, 1, 2, 7, 3, 3, 8, 10, 8, 3, 2, 10, 10, 8, 2, 2, 10, 3, 6, 7, 4, 10, 2, 12, 3, 11, 7, 2, 6, 6, 10, 1]
LRRC16B--QSOX1	14:24538912:+	1:180124030:+	40	[44, 51, 55, 87, 88, 100, 118, 128, 176, 204, 219, 220, 231, 241, 262, 283, 292, 304, 317, 348, 360, 369, 389, 438, 440, 479, 512, 530, 587, 592, 593, 655, 723, 728, 838, 883, 885, 948, 950, 957]	229	[5, 5, 7, 3, 11, 6, 7, 3, 3, 5, 4, 6, 3, 4, 4, 6, 8, 4, 10, 5, 4, 4, 5, 5, 7, 4, 4, 6, 5, 8, 5, 8, 9, 3, 12, 6, 9, 5, 3, 8]	88	[1, 2, 3, 1, 1, 2, 2, 1, 1, 4, 2, 5, 1, 2, 3, 2, 4, 1, 4, 1, 1, 3, 3, 1, 4, 2, 2, 2, 3, 2, 4, 3, 1, 1, 1, 2, 3, 2, 3, 2]
NAPRT1--FAM161A	8:144657018:-	2:62081259:-	3	[44, 541, 842]	21	[8, 9, 4]	6	[3, 2, 1]
DLST--H3F3B	14:75367878:+	17:73774963:-	31	[44, 55, 74, 84, 160, 170, 204, 270, 283, 294, 330, 353, 369, 453, 513, 526, 528, 546, 561, 569, 592, 642, 655, 716, 721, 724, 779, 803, 809, 896, 933]	380	[22, 17, 16, 28, 6, 3, 4, 3, 4, 11, 20, 15, 7, 23, 18, 16, 16, 14, 10, 6, 7, 7, 37, 3, 6, 22, 14, 5, 8, 6, 6]	35	[1, 1, 1, 2, 1, 1, 1, 2, 1, 1, 1, 2, 1, 1, 1, 1, 1, 1, 1, 1, 1, 1, 1, 1, 2, 1, 1, 1, 1, 1, 1]
CCDC17--IGSF11	1:46086036:-	3:118864902:-	44	[52, 111, 132, 229, 240, 253, 275, 314, 323, 331, 333, 341, 347, 348, 353, 362, 388, 390, 401, 412, 448, 465, 482, 493, 510, 524, 545, 576, 584, 629, 642, 713, 718, 720, 729, 747, 755, 849, 850, 851, 855, 880, 914, 990]	276	[3, 6, 3, 14, 8, 3, 4, 8, 3, 6, 11, 3, 4, 6, 15, 3, 6, 13, 3, 4, 11, 5, 4, 3, 6, 3, 5, 4, 9, 11, 10, 7, 4, 11, 9, 8, 3, 6, 3, 7, 5, 5, 4, 7]	108	[3, 3, 1, 6, 1, 1, 1, 3, 1, 1, 1, 2, 1, 5, 5, 2, 2, 3, 2, 1, 4, 2, 3, 2, 3, 1, 2, 2, 1, 7, 3, 4, 2, 4, 5, 3, 1, 2, 1, 3, 1, 3, 1, 3]
DLST--H3F3C	14:75367878:+	12:31945158:-	4	[52, 107, 552, 645]	16	[3, 6, 4, 3]	6	[2, 2, 1, 1]
STAP2--RNASEK-C17orf49	19:4324102:-	17:6915966:+	19	[53, 54, 61, 212, 229, 241, 272, 324, 339, 429, 435, 438, 556, 578, 662, 687, 768, 797, 999]	102	[5, 3, 6, 3, 7, 3, 3, 12, 4, 6, 3, 8, 6, 5, 7, 4, 6, 6, 5]	50	[2, 2, 1, 1, 7, 2, 3, 5, 2, 2, 2, 3, 3, 6, 2, 3, 1, 2, 1]
NFKBIZ--RASA4	3:101576291:+	7:102235791:-	5	[65, 590, 876, 908, 964]	38	[11, 6, 8, 8, 5]	14	[1, 2, 2, 7, 2]
C14orf159--RILPL1	14:91634023:+	12:124018242:-	4	[75, 241, 332, 821]	26	[5, 9, 9, 3]	9	[2, 2, 4, 1]
HCLS1--PHF21B	3:121351279:-	22:45404700:-	3	[85, 157, 613]	9	[3, 3, 3]	5	[1, 2, 2]
PRC1--FXN	15:91524190:-	9:71650695:+	7	[95, 194, 244, 454, 539, 618, 927]	65	[5, 23, 6, 18, 4, 3, 6]	11	[1, 3, 1, 1, 2, 1, 2]
SPEG--NLRC5	2:220331527:+	16:57054646:+	4	[95, 223, 951, 982]	17	[5, 3, 6, 3]	7	[2, 1, 1, 3]
CCDC88C--FDXR	14:91739860:-	17:72869113:-	6	[98, 243, 275, 319, 344, 568]	32	[3, 5, 11, 5, 4, 4]	18	[2, 1, 6, 4, 3, 2]
LSP1--ABHD16A	11:1908086:+	6:31671099:-	9	[106, 175, 251, 413, 566, 583, 665, 721, 840]	39	[3, 6, 3, 7, 4, 3, 6, 4, 3]	38	[3, 2, 3, 10, 8, 2, 5, 4, 1]
TELO2--HCN2	16:1560399:+	19:590108:+	6	[111, 260, 520, 528, 755, 870]	40	[5, 3, 14, 5, 6, 7]	13	[2, 1, 2, 1, 3, 4]
NRXN3--REPS1	14:79454629:+	6:139309096:-	10	[164, 254, 332, 607, 608, 656, 662, 706, 936, 948]	42	[4, 5, 4, 3, 7, 4, 3, 3, 4, 5]	15	[2, 1, 1, 2, 3, 1, 1, 1, 2, 1]
LGI4--HSD17B8	19:35615580:-	6:33172440:+	4	[174, 623, 820, 984]	16	[3, 5, 4, 4]	6	[3, 1, 1, 1]
POP5--DAXX	12:121016585:-	6:33289593:-	3	[244, 274, 499]	13	[3, 4, 6]	4	[1, 1, 2]
POPDC2--BCL2L1	3:119360935:-	20:30310679:-	2	[261, 313]	14	[10, 4]	5	[4, 1]
FAHD2A--DSCAML1	2:96082303:+	11:117667964:-	4	[330, 527, 561, 727]	22	[4, 5, 4, 9]	9	[2, 2, 3, 2]
TCF19--TSPAN2	6:31131965:+	1:115632054:-	3	[331, 734, 987]	11	[4, 3, 4]	8	[3, 4, 1]
SLC29A4--MYEF2	7:5342477:+	15:48470497:-	2	[380, 671]	12	[9, 3]	4	[2, 2]
FRMD1--FAHD2B	6:168457704:-	2:97760592:-	3	[388, 631, 979]	13	[4, 6, 3]	6	[2, 2, 2]
MYO1F--SESN3	19:8591365:-	11:94964214:-	2	[396, 552]	16	[6, 10]	8	[4, 4]
ALOX12B--CHFR	17:7979558:-	12:133463928:-	5	[407, 697, 732, 757, 800]	34	[8, 15, 3, 3, 5]	7	[1, 3, 1, 1, 1]
MYO5B--PRR5	18:47352884:-	22:45072983:+	2	[427, 497]	7	[3, 4]	2	[1, 1]
KCNJ12--SYNPO2	17:21323143:+	4:119809996:+	3	[452, 600, 789]	10	[4, 3, 3]	3	[1, 1, 1]
NUBP2--CHID1	16:1838700:+	11:870503:-	8	[464, 503, 516, 518, 562, 585, 770, 907]	46	[4, 5, 3, 8, 6, 9, 5, 6]	13	[1, 1, 1, 2, 2, 1, 1, 4]
FGFR4--KLHL35	5:176523144:+	11:75141095:-	2	[531, 657]	21	[5, 16]	10	[4, 6]
TRPM5--NTMT1	11:2426148:-	9:132396333:+	2	[571, 785]	11	[6, 5]	4	[2, 2]
ANKRD20A3--BZW1	9:43067593:-	2:201676285:+	2	[690, 947]	9	[6, 3]	7	[4, 3]
