# Supplementary material for: Single-cell gene fusion detection by scFusion
Source: Nat Commun. 2022 Feb 28;13:1084. doi: 10.1038/s41467-022-28661-6 (PMC8885711; doi:10.1038/s41467-022-28661-6)
Supplement: Supplementary file 10 — Supplementary Data 6 [file 41467_2022_28661_MOESM10_ESM.xlsx]

## Sheet: Sheet1
Data S6. Reported Fusions by STARFusion in Simulation (4M, 1000 cells)
Fusion-id	breakpoint1	breakpoint2	#SupportingCell	SupportingCells	#TotalSplitRead	SplitRead	#TotalDiscordantRead	DiscordantRead
RPS3--TSKU	chr11:75113490:+	chr11:76506653:+	762	[1, 2, 3, 4, 5, 6, 7, 8, 9, 10, 11, 12, 13, 14, 15, 16, 17, 18, 19, 20, 21, 22, 23, 24, 25, 26, 27, 28, 29, 30, 31, 32, 33, 34, 35, 36, 37, 38, 39, 40, 41, 42, 43, 44, 45, 46, 47, 48, 49, 50, 51, 52, 53, 54, 55, 56, 57, 58, 59, 60, 61, 62, 63, 64, 65, 66, 67, 68, 69, 70, 71, 72, 73, 74, 75, 76, 77, 78, 79, 80, 81, 82, 83, 84, 86, 87, 88, 89, 90, 91, 92, 93, 94, 96, 97, 98, 99, 100, 101, 102, 103,…	132389	[227, 120, 223, 203, 142, 91, 171, 193, 88, 181, 214, 37, 199, 204, 127, 240, 115, 309, 116, 116, 116, 420, 98, 299, 316, 64, 217, 177, 300, 119, 57, 351, 269, 59, 227, 89, 333, 237, 131, 257, 43, 84, 188, 224, 304, 125, 132, 169, 233, 325, 128, 89, 156, 158, 233, 284, 269, 77, 158, 428, 206, 83, 107, 271, 285, 235, 240, 87, 148, 58, 198, 74, 67, 334, 172, 439, 238, 455, 424, 51, 335, 269, 152, 1…	3831	[5, 2, 5, 2, 2, 1, 2, 2, 1, 1, 2, 2, 3, 3, 3, 2, 6, 6, 1, 5, 2, 2, 1, 4, 2, 2, 1, 4, 4, 0, 1, 3, 2, 0, 2, 1, 4, 3, 1, 3, 0, 2, 4, 1, 4, 3, 0, 0, 2, 5, 1, 2, 4, 2, 5, 7, 6, 0, 1, 1, 3, 0, 1, 5, 1, 3, 3, 0, 1, 1, 2, 0, 3, 4, 4, 7, 3, 9, 12, 0, 4, 4, 3, 1, 2, 4, 3, 5, 0, 3, 12, 3, 6, 11, 9, 9, 19, 12, 16, 4, 5, 5, 0, 4, 8, 3, 2, 2, 2, 1, 0, 1, 0, 17, 1, 1, 3, 2, 3, 11, 4, 3, 6, 1, 2, 4, 5, 4, 7, 2, …
FLT1--HMGB1	chr13:28971097:-	chr13:31037831:-	464	[1, 5, 7, 9, 11, 12, 15, 16, 17, 18, 24, 25, 26, 27, 30, 31, 33, 34, 36, 39, 42, 43, 44, 45, 46, 47, 50, 52, 53, 54, 55, 56, 58, 59, 65, 66, 68, 69, 70, 71, 73, 74, 76, 77, 78, 79, 83, 84, 86, 87, 88, 91, 92, 93, 94, 96, 97, 98, 99, 100, 102, 103, 104, 106, 107, 108, 112, 113, 115, 124, 125, 126, 127, 128, 129, 131, 133, 135, 136, 137, 139, 141, 143, 144, 145, 146, 147, 148, 149, 151, 152, 153, 1…	22713	[147, 113, 56, 131, 40, 29, 79, 34, 70, 93, 84, 76, 19, 33, 56, 36, 82, 58, 6, 44, 27, 105, 88, 7, 29, 95, 47, 60, 22, 79, 54, 78, 94, 13, 34, 44, 123, 118, 48, 151, 110, 62, 45, 83, 15, 23, 74, 61, 44, 39, 72, 54, 33, 106, 236, 61, 74, 56, 6, 15, 9, 54, 14, 57, 3, 8, 40, 57, 17, 74, 63, 65, 27, 23, 7, 103, 98, 20, 30, 29, 132, 270, 120, 81, 91, 45, 17, 69, 187, 52, 31, 37, 23, 22, 64, 82, 35, 33…	0	[0, 0, 0, 0, 0, 0, 0, 0, 0, 0, 0, 0, 0, 0, 0, 0, 0, 0, 0, 0, 0, 0, 0, 0, 0, 0, 0, 0, 0, 0, 0, 0, 0, 0, 0, 0, 0, 0, 0, 0, 0, 0, 0, 0, 0, 0, 0, 0, 0, 0, 0, 0, 0, 0, 0, 0, 0, 0, 0, 0, 0, 0, 0, 0, 0, 0, 0, 0, 0, 0, 0, 0, 0, 0, 0, 0, 0, 0, 0, 0, 0, 0, 0, 0, 0, 0, 0, 0, 0, 0, 0, 0, 0, 0, 0, 0, 0, 0, 0, 0, 0, 0, 0, 0, 0, 0, 0, 0, 0, 0, 0, 0, 0, 0, 0, 0, 0, 0, 0, 0, 0, 0, 0, 0, 0, 0, 0, 0, 0, 0, 0, 0, 0,…
ARHGEF1--RPS19	chr19:42397374:+	chr19:42373101:+	887	[1, 2, 3, 4, 5, 6, 7, 8, 9, 10, 11, 12, 13, 14, 15, 16, 17, 18, 19, 20, 21, 22, 23, 24, 25, 26, 27, 28, 29, 30, 31, 32, 33, 34, 35, 36, 37, 38, 39, 40, 41, 42, 43, 44, 45, 46, 47, 48, 49, 50, 51, 52, 53, 54, 55, 56, 57, 58, 59, 60, 61, 62, 63, 64, 65, 66, 67, 68, 69, 70, 71, 72, 73, 74, 75, 76, 77, 78, 79, 80, 81, 82, 83, 84, 85, 86, 87, 88, 89, 90, 91, 92, 93, 94, 95, 96, 97, 98, 99, 100, 101, 1…	135475	[124, 551, 350, 315, 186, 207, 68, 171, 296, 117, 437, 281, 223, 451, 230, 219, 140, 126, 274, 112, 140, 346, 233, 180, 114, 234, 96, 266, 243, 166, 76, 195, 215, 262, 152, 114, 266, 320, 258, 158, 64, 99, 268, 238, 200, 223, 374, 235, 757, 655, 140, 192, 99, 332, 216, 165, 129, 209, 426, 174, 59, 36, 233, 219, 203, 354, 653, 527, 353, 144, 94, 23, 300, 484, 158, 190, 407, 143, 220, 78, 194, 204,…	3651	[3, 11, 9, 3, 7, 5, 0, 2, 6, 4, 15, 4, 1, 6, 4, 3, 4, 2, 1, 1, 1, 1, 4, 1, 1, 5, 1, 2, 1, 5, 3, 2, 4, 4, 4, 2, 7, 6, 3, 2, 1, 1, 6, 6, 1, 2, 10, 7, 10, 8, 6, 4, 4, 6, 5, 5, 2, 2, 6, 1, 0, 2, 1, 5, 2, 6, 5, 14, 8, 1, 0, 0, 5, 8, 3, 3, 10, 3, 2, 1, 0, 4, 1, 4, 0, 3, 7, 2, 8, 3, 2, 8, 4, 2, 4, 6, 1, 4, 3, 4, 2, 2, 3, 3, 0, 6, 6, 2, 0, 2, 0, 4, 5, 0, 1, 0, 3, 5, 2, 1, 4, 7, 1, 6, 15, 7, 7, 1, 3, 0, 1…
RHOH--BCL6	chr4:40198920:+	chr3:187452695:-	152	[1, 2, 5, 9, 11, 13, 16, 17, 21, 22, 25, 26, 27, 28, 36, 38, 40, 43, 44, 51, 52, 63, 64, 66, 70, 71, 73, 74, 81, 88, 94, 95, 101, 104, 110, 127, 129, 134, 136, 144, 146, 149, 150, 151, 152, 153, 156, 161, 166, 172, 175, 183, 184, 187, 189, 190, 191, 193, 194, 200, 201, 205, 211, 214, 219, 235, 244, 260, 265, 269, 286, 287, 288, 294, 307, 313, 315, 316, 323, 327, 335, 339, 346, 347, 350, 352, 358,…	6118	[70, 4, 4, 4, 12, 6, 32, 4, 9, 39, 8, 9, 7, 8, 5, 6, 5, 3, 6, 11, 5, 3, 33, 3, 12, 11, 67, 46, 17, 9, 4, 27, 4, 15, 3, 7, 68, 26, 21, 59, 5, 3, 159, 15, 8, 75, 46, 21, 5, 45, 30, 5, 21, 5, 40, 50, 149, 4, 9, 38, 4, 9, 3, 26, 3, 8, 8, 7, 6, 12, 4, 9, 21, 15, 3, 6, 5, 201, 71, 27, 10, 30, 30, 118, 23, 12, 24, 3, 15, 453, 5, 9, 4, 9, 3, 13, 3, 6, 4, 4, 3, 45, 168, 44, 178, 6, 12, 205, 166, 425, 14, …	198	[1, 0, 0, 0, 0, 0, 0, 0, 0, 0, 0, 0, 0, 0, 0, 0, 0, 0, 0, 0, 0, 0, 1, 0, 0, 0, 2, 1, 0, 0, 0, 1, 0, 0, 0, 0, 3, 1, 0, 3, 0, 1, 3, 1, 1, 1, 0, 1, 0, 0, 0, 0, 0, 0, 4, 1, 4, 0, 0, 0, 0, 0, 0, 0, 0, 0, 0, 0, 0, 0, 0, 0, 0, 0, 0, 0, 0, 0, 0, 0, 0, 0, 1, 8, 0, 0, 0, 0, 0, 12, 0, 0, 0, 0, 0, 1, 0, 0, 0, 1, 0, 0, 11, 3, 5, 0, 0, 8, 9, 15, 4, 5, 3, 0, 0, 7, 1, 1, 0, 0, 1, 6, 0, 4, 0, 0, 1, 0, 14, 7, 0, 1…
SOGA1--SAMHD1	chr20:35491061:-	chr20:35547922:-	205	[1, 4, 11, 34, 36, 39, 40, 42, 43, 45, 46, 48, 51, 52, 54, 55, 57, 58, 60, 63, 64, 68, 70, 72, 76, 79, 82, 83, 84, 86, 87, 88, 89, 90, 94, 96, 97, 100, 103, 104, 109, 112, 113, 114, 127, 128, 135, 145, 147, 150, 152, 155, 157, 162, 163, 166, 167, 170, 174, 177, 179, 183, 184, 186, 201, 205, 212, 214, 219, 220, 233, 236, 242, 246, 252, 253, 267, 283, 286, 288, 289, 294, 295, 302, 303, 309, 327, 32…	10974	[68, 10, 24, 35, 5, 7, 23, 6, 111, 6, 8, 10, 79, 117, 8, 49, 66, 5, 55, 48, 42, 21, 86, 88, 66, 49, 43, 40, 64, 15, 44, 32, 67, 87, 9, 8, 82, 59, 44, 3, 40, 10, 30, 3, 49, 35, 40, 29, 31, 7, 15, 71, 3, 31, 33, 115, 112, 5, 27, 51, 6, 6, 88, 14, 33, 67, 37, 17, 73, 33, 44, 6, 82, 37, 35, 36, 28, 70, 10, 14, 27, 18, 9, 124, 15, 90, 83, 44, 55, 47, 31, 33, 13, 5, 31, 70, 38, 38, 50, 9, 11, 15, 23, 3…	446	[0, 0, 2, 0, 1, 0, 0, 1, 6, 0, 0, 1, 1, 2, 0, 1, 3, 0, 0, 1, 2, 0, 1, 2, 0, 0, 2, 0, 1, 0, 0, 0, 1, 0, 0, 0, 1, 1, 0, 0, 0, 0, 0, 0, 1, 2, 3, 0, 2, 0, 0, 4, 0, 0, 2, 1, 3, 0, 0, 1, 0, 0, 2, 0, 2, 3, 1, 0, 0, 1, 0, 0, 1, 2, 1, 0, 1, 2, 0, 2, 0, 1, 0, 0, 2, 4, 4, 0, 1, 0, 0, 0, 0, 0, 0, 0, 2, 0, 0, 0, 0, 0, 0, 0, 4, 3, 0, 0, 3, 0, 0, 0, 4, 0, 1, 0, 0, 0, 2, 0, 1, 1, 1, 2, 5, 3, 5, 4, 2, 0, 1, 8, 5,…
CANX--RUFY1	chr5:179155785:+	chr5:179023563:+	201	[1, 6, 14, 16, 19, 22, 24, 30, 36, 37, 41, 42, 45, 46, 47, 50, 52, 53, 57, 58, 68, 73, 76, 77, 79, 88, 89, 92, 95, 97, 103, 104, 113, 114, 115, 124, 128, 129, 131, 137, 140, 144, 147, 159, 161, 165, 171, 172, 173, 176, 183, 187, 188, 193, 197, 198, 200, 201, 204, 205, 208, 213, 217, 224, 230, 238, 244, 246, 251, 252, 286, 287, 288, 294, 301, 302, 311, 316, 323, 327, 331, 336, 339, 345, 353, 358, …	9335	[58, 118, 18, 7, 29, 31, 74, 34, 13, 58, 16, 22, 4, 88, 34, 32, 4, 17, 48, 4, 41, 60, 34, 6, 24, 3, 69, 102, 44, 10, 7, 11, 16, 7, 23, 24, 29, 65, 10, 141, 49, 25, 13, 5, 15, 25, 32, 18, 33, 82, 7, 44, 20, 16, 24, 46, 5, 9, 87, 4, 215, 12, 10, 6, 10, 6, 15, 15, 56, 4, 6, 13, 40, 34, 77, 32, 34, 97, 36, 16, 26, 14, 16, 20, 4, 19, 93, 180, 51, 42, 25, 31, 13, 66, 33, 7, 5, 55, 20, 19, 27, 21, 47, 1…	330	[1, 1, 0, 0, 0, 0, 2, 1, 0, 0, 0, 0, 0, 3, 0, 1, 0, 1, 0, 0, 1, 0, 1, 1, 0, 0, 0, 5, 2, 0, 1, 1, 1, 0, 0, 0, 0, 3, 0, 4, 0, 0, 0, 0, 0, 0, 0, 0, 0, 1, 0, 0, 0, 0, 0, 2, 0, 0, 5, 0, 2, 0, 0, 0, 0, 0, 0, 0, 0, 0, 0, 1, 2, 1, 1, 0, 0, 0, 1, 0, 0, 0, 0, 0, 0, 0, 2, 6, 0, 0, 0, 0, 0, 1, 2, 1, 0, 3, 0, 1, 3, 1, 4, 0, 0, 3, 1, 3, 0, 1, 5, 17, 5, 1, 1, 4, 1, 0, 1, 2, 0, 1, 1, 4, 1, 0, 0, 2, 1, 5, 0, 1, 0…
KMT2E--LHFPL3	chr7:104731761:+	chr7:104377122:+	183	[1, 2, 10, 13, 14, 16, 17, 18, 21, 22, 24, 25, 30, 34, 35, 43, 55, 56, 57, 67, 68, 69, 71, 72, 74, 87, 92, 101, 106, 107, 108, 114, 121, 123, 124, 127, 128, 129, 131, 139, 140, 142, 144, 147, 148, 149, 150, 161, 163, 164, 166, 167, 170, 172, 176, 179, 182, 186, 192, 193, 194, 199, 202, 204, 205, 212, 215, 216, 219, 224, 227, 228, 231, 237, 248, 266, 272, 275, 280, 287, 293, 300, 304, 315, 322, 32…	8189	[54, 59, 4, 33, 18, 20, 24, 61, 9, 18, 39, 3, 17, 121, 94, 5, 13, 13, 3, 31, 14, 16, 43, 22, 120, 4, 14, 6, 7, 17, 3, 26, 73, 21, 64, 7, 83, 44, 40, 60, 7, 7, 27, 24, 4, 13, 76, 18, 19, 56, 11, 55, 78, 5, 9, 121, 4, 3, 12, 7, 4, 74, 3, 18, 40, 16, 10, 4, 6, 6, 120, 37, 52, 17, 158, 10, 12, 5, 12, 10, 32, 15, 16, 32, 6, 22, 3, 98, 26, 21, 29, 27, 32, 44, 15, 38, 20, 28, 35, 57, 442, 17, 77, 24, 54…	297	[2, 0, 0, 1, 2, 1, 0, 1, 0, 0, 0, 0, 1, 0, 0, 0, 0, 0, 0, 0, 0, 0, 0, 0, 0, 0, 2, 0, 0, 1, 0, 0, 1, 0, 0, 0, 4, 2, 2, 2, 0, 3, 1, 0, 0, 0, 0, 0, 1, 0, 1, 1, 1, 0, 0, 3, 0, 0, 1, 0, 0, 2, 0, 0, 0, 0, 1, 0, 0, 0, 2, 0, 3, 0, 2, 0, 1, 0, 0, 1, 0, 0, 1, 0, 0, 2, 0, 3, 1, 0, 0, 1, 0, 3, 0, 0, 1, 2, 0, 0, 7, 0, 5, 2, 0, 0, 1, 2, 7, 2, 12, 14, 0, 0, 4, 3, 6, 2, 4, 0, 0, 8, 0, 1, 0, 1, 4, 0, 8, 0, 1, 0, …
CDYL--EEF1E1	chr6:4892613:+	chr6:8097700:-	116	[1, 5, 6, 18, 19, 20, 31, 54, 64, 66, 76, 88, 89, 90, 94, 100, 101, 103, 106, 107, 109, 114, 115, 128, 129, 130, 132, 138, 146, 149, 153, 165, 173, 177, 184, 188, 202, 206, 207, 217, 222, 233, 236, 246, 251, 253, 258, 279, 281, 288, 306, 310, 314, 341, 351, 354, 359, 364, 367, 374, 377, 378, 381, 396, 403, 409, 411, 413, 415, 418, 423, 435, 444, 470, 478, 484, 508, 510, 533, 562, 572, 574, 580, 5…	5252	[38, 29, 56, 50, 33, 111, 22, 29, 19, 53, 100, 22, 11, 14, 29, 46, 24, 63, 146, 27, 11, 13, 5, 3, 5, 3, 49, 68, 39, 122, 10, 29, 59, 13, 4, 45, 124, 28, 7, 33, 42, 82, 62, 13, 6, 12, 101, 5, 4, 18, 54, 38, 56, 40, 150, 171, 43, 4, 25, 97, 6, 138, 21, 22, 13, 94, 55, 35, 29, 54, 10, 7, 86, 3, 76, 16, 24, 17, 138, 52, 5, 7, 13, 69, 45, 7, 19, 66, 49, 26, 48, 99, 25, 22, 12, 4, 6, 6, 6, 158, 72, 7, …	174	[1, 1, 1, 0, 1, 1, 0, 1, 1, 1, 0, 1, 1, 0, 2, 0, 1, 2, 6, 0, 1, 1, 0, 0, 0, 0, 0, 1, 0, 4, 0, 0, 2, 1, 0, 2, 2, 0, 0, 2, 1, 0, 4, 0, 0, 0, 2, 0, 1, 0, 1, 0, 0, 0, 1, 5, 1, 0, 0, 5, 0, 4, 0, 1, 0, 2, 2, 1, 1, 1, 1, 1, 2, 0, 6, 0, 4, 1, 6, 3, 0, 1, 1, 2, 4, 1, 2, 2, 4, 2, 1, 9, 0, 1, 1, 0, 0, 0, 1, 2, 2, 0, 2, 2, 9, 1, 1, 8, 0, 1, 2, 2, 8, 1, 5, 2]
FOXP1--PTPRD	chr3:71090479:-	chr9:9574781:-	168	[1, 4, 7, 13, 22, 23, 29, 30, 47, 50, 54, 56, 64, 65, 69, 74, 75, 76, 81, 82, 87, 89, 101, 102, 103, 107, 108, 109, 113, 127, 128, 131, 132, 138, 144, 148, 152, 156, 158, 162, 163, 167, 174, 177, 184, 186, 188, 189, 190, 193, 195, 198, 200, 205, 209, 211, 212, 213, 218, 222, 238, 240, 244, 245, 251, 252, 253, 256, 263, 283, 288, 295, 297, 300, 311, 315, 317, 329, 330, 352, 353, 360, 368, 373, 376…	8886	[29, 46, 86, 71, 74, 10, 49, 45, 49, 7, 25, 33, 33, 38, 35, 81, 28, 51, 37, 61, 24, 5, 12, 24, 18, 41, 48, 42, 37, 10, 59, 74, 5, 55, 35, 87, 39, 8, 12, 74, 28, 9, 3, 33, 49, 4, 24, 13, 102, 43, 8, 10, 69, 130, 40, 24, 19, 22, 77, 31, 23, 89, 140, 27, 9, 47, 3, 114, 34, 42, 16, 37, 34, 70, 18, 39, 74, 64, 90, 22, 67, 24, 18, 101, 26, 23, 39, 18, 63, 46, 36, 14, 24, 23, 38, 20, 7, 13, 9, 17, 21, 4…	307	[2, 0, 2, 2, 1, 0, 1, 1, 0, 0, 1, 1, 0, 0, 0, 0, 0, 1, 0, 0, 0, 0, 0, 1, 1, 2, 1, 1, 2, 0, 1, 0, 0, 3, 2, 0, 1, 0, 0, 2, 1, 0, 0, 1, 1, 0, 0, 1, 2, 1, 0, 0, 5, 4, 0, 2, 0, 1, 3, 1, 2, 0, 1, 0, 0, 1, 0, 0, 0, 0, 0, 0, 0, 1, 1, 1, 0, 0, 0, 0, 0, 0, 0, 0, 1, 1, 1, 0, 0, 0, 1, 0, 1, 0, 2, 2, 1, 0, 2, 1, 3, 4, 3, 0, 1, 0, 6, 0, 0, 9, 0, 11, 0, 6, 0, 5, 4, 0, 4, 5, 4, 5, 5, 0, 0, 0, 0, 0, 5, 4, 0, 3, 2…
MDM1--RAP1B	chr12:68707223:-	chr12:69044180:+	404	[1, 2, 3, 4, 6, 7, 8, 9, 11, 15, 16, 17, 19, 21, 22, 24, 26, 27, 30, 31, 32, 33, 34, 35, 36, 38, 39, 40, 41, 42, 44, 45, 47, 48, 49, 51, 52, 53, 54, 56, 57, 60, 63, 65, 67, 68, 69, 70, 71, 75, 76, 80, 81, 82, 84, 86, 88, 89, 90, 92, 94, 96, 100, 101, 102, 103, 104, 105, 106, 107, 108, 109, 110, 114, 115, 116, 118, 121, 124, 128, 129, 132, 134, 135, 136, 137, 140, 141, 143, 146, 147, 148, 150, 152…	38148	[42, 3, 131, 158, 59, 322, 50, 98, 21, 22, 136, 137, 56, 71, 106, 47, 37, 112, 44, 6, 294, 51, 94, 106, 18, 11, 50, 16, 14, 116, 88, 41, 22, 36, 62, 81, 127, 32, 97, 116, 65, 20, 111, 47, 104, 147, 35, 51, 13, 61, 33, 3, 8, 17, 399, 273, 26, 44, 48, 56, 167, 47, 8, 66, 15, 121, 113, 68, 27, 78, 29, 44, 52, 97, 74, 7, 315, 7, 225, 74, 79, 100, 8, 70, 81, 207, 93, 64, 128, 36, 14, 43, 226, 62, 68, …	1146	[2, 1, 2, 1, 1, 3, 1, 4, 0, 0, 1, 1, 0, 0, 1, 0, 0, 2, 2, 1, 4, 1, 3, 1, 1, 0, 1, 0, 0, 3, 3, 0, 0, 2, 1, 2, 1, 0, 1, 1, 2, 0, 2, 0, 0, 1, 1, 1, 0, 0, 0, 0, 0, 1, 5, 3, 1, 0, 0, 3, 4, 1, 0, 0, 2, 3, 3, 1, 0, 2, 0, 1, 1, 5, 4, 0, 7, 0, 3, 3, 0, 1, 0, 0, 1, 4, 1, 4, 1, 0, 1, 1, 2, 1, 3, 0, 0, 0, 3, 3, 0, 0, 0, 1, 3, 2, 3, 1, 0, 0, 0, 3, 2, 2, 2, 3, 2, 0, 3, 0, 0, 1, 0, 0, 0, 0, 2, 1, 2, 0, 2, 0, 1,…
LMNA--PRPF3	chr1:156076614:+	chr1:150305155:+	80	[1, 17, 40, 44, 45, 46, 54, 55, 63, 70, 76, 77, 101, 107, 109, 128, 134, 146, 147, 148, 158, 176, 178, 199, 210, 212, 213, 230, 233, 234, 238, 258, 317, 345, 349, 351, 353, 377, 379, 382, 388, 404, 405, 409, 411, 415, 432, 465, 466, 533, 544, 546, 561, 585, 588, 600, 637, 661, 663, 680, 713, 768, 836, 887, 895, 910, 911, 912, 916, 920, 921, 924, 927, 941, 948, 953, 970, 975, 976, 993]	2776	[36, 19, 26, 14, 3, 30, 85, 18, 9, 20, 6, 29, 10, 17, 9, 34, 3, 13, 10, 37, 39, 26, 5, 12, 18, 3, 21, 29, 40, 4, 37, 34, 19, 23, 10, 39, 26, 5, 48, 7, 29, 11, 19, 6, 38, 3, 17, 3, 10, 119, 29, 20, 13, 17, 238, 25, 41, 16, 34, 3, 12, 204, 47, 15, 55, 60, 12, 37, 55, 100, 38, 76, 16, 3, 151, 35, 85, 32, 85, 94]	94	[1, 0, 0, 0, 0, 1, 2, 0, 1, 0, 0, 0, 0, 0, 0, 1, 0, 1, 0, 0, 2, 0, 0, 0, 1, 0, 1, 0, 0, 0, 0, 0, 0, 1, 0, 0, 0, 0, 3, 0, 0, 0, 2, 0, 3, 0, 1, 0, 0, 3, 0, 1, 0, 0, 8, 1, 2, 3, 5, 0, 0, 9, 1, 0, 3, 3, 0, 1, 2, 5, 2, 2, 1, 0, 7, 0, 5, 1, 4, 4]
N4BP1--GPATCH2	chr16:48643686:-	chr1:217793841:-	74	[1, 18, 34, 74, 76, 80, 91, 110, 114, 115, 128, 142, 156, 171, 175, 176, 184, 201, 210, 219, 222, 224, 254, 266, 274, 277, 286, 322, 359, 364, 385, 391, 412, 424, 426, 433, 440, 455, 466, 470, 490, 493, 494, 525, 528, 547, 567, 573, 585, 613, 623, 693, 700, 705, 709, 722, 740, 744, 746, 755, 765, 789, 797, 800, 816, 830, 863, 866, 898, 934, 960, 965, 982, 997]	6922	[27, 20, 24, 6, 19, 181, 176, 86, 23, 4, 12, 290, 18, 27, 6, 119, 84, 131, 32, 166, 29, 33, 23, 34, 47, 530, 6, 263, 93, 6, 65, 26, 3, 111, 28, 69, 6, 326, 22, 35, 339, 31, 3, 158, 35, 23, 56, 18, 164, 5, 10, 30, 677, 11, 142, 157, 257, 14, 3, 280, 4, 86, 719, 17, 32, 5, 9, 78, 62, 20, 86, 14, 117, 54]	271	[0, 0, 0, 0, 0, 7, 5, 2, 1, 0, 0, 6, 0, 0, 0, 1, 2, 4, 1, 0, 0, 0, 0, 1, 0, 9, 0, 6, 3, 0, 1, 0, 0, 8, 0, 6, 2, 20, 1, 4, 28, 1, 0, 12, 4, 1, 1, 0, 5, 0, 1, 2, 34, 2, 14, 4, 8, 0, 0, 3, 3, 5, 31, 1, 1, 0, 0, 5, 3, 2, 2, 2, 6, 0]
SEC62--RPL22L1	chr3:169706147:+	chr3:170586179:-	128	[1, 3, 8, 9, 11, 16, 17, 27, 38, 39, 41, 43, 53, 55, 56, 58, 71, 75, 76, 77, 83, 86, 87, 89, 95, 96, 128, 130, 131, 152, 153, 154, 158, 161, 165, 168, 178, 182, 188, 191, 192, 197, 199, 204, 209, 210, 212, 214, 220, 236, 239, 246, 249, 252, 253, 267, 269, 277, 286, 307, 316, 329, 349, 350, 352, 353, 364, 365, 368, 379, 382, 388, 395, 403, 410, 412, 426, 428, 451, 452, 457, 494, 503, 504, 510, 520…	3112	[19, 89, 6, 36, 3, 46, 12, 9, 3, 3, 10, 3, 4, 10, 33, 42, 26, 15, 6, 16, 32, 5, 18, 9, 20, 3, 16, 5, 31, 26, 8, 30, 24, 20, 99, 11, 19, 25, 21, 54, 15, 46, 25, 32, 23, 102, 14, 25, 11, 14, 9, 14, 72, 6, 54, 8, 11, 12, 5, 73, 103, 30, 12, 30, 19, 6, 10, 45, 40, 31, 4, 13, 14, 19, 6, 31, 91, 19, 100, 10, 5, 17, 4, 12, 14, 18, 8, 3, 20, 31, 5, 5, 3, 5, 20, 31, 48, 3, 18, 12, 23, 8, 19, 5, 23, 5, 138…	115	[0, 3, 0, 0, 0, 0, 0, 1, 0, 0, 0, 0, 0, 0, 2, 2, 0, 0, 0, 0, 0, 0, 0, 0, 1, 0, 2, 0, 0, 2, 0, 3, 2, 2, 0, 0, 0, 2, 0, 3, 0, 0, 1, 0, 1, 1, 0, 2, 0, 2, 0, 0, 1, 0, 0, 0, 0, 0, 0, 0, 0, 0, 0, 0, 0, 0, 0, 2, 3, 0, 0, 0, 0, 0, 0, 2, 9, 4, 7, 1, 0, 3, 0, 0, 2, 0, 1, 0, 1, 0, 0, 0, 0, 0, 1, 5, 2, 1, 3, 2, 2, 1, 1, 0, 1, 1, 5, 0, 4, 6, 0, 0, 1, 0, 0, 4, 0, 0, 0, 1, 0, 1, 0, 1, 1, 1, 2, 0]
DSTYK--NUAK2	chr1:205138291:-	chr1:205280953:-	73	[1, 13, 16, 20, 33, 38, 49, 66, 99, 101, 104, 107, 115, 186, 187, 201, 217, 222, 224, 228, 230, 241, 245, 269, 282, 288, 321, 340, 376, 383, 386, 404, 413, 415, 419, 436, 462, 466, 504, 526, 601, 615, 670, 692, 743, 747, 754, 817, 827, 866, 870, 877, 879, 887, 889, 890, 897, 899, 901, 919, 958, 963, 964, 967, 969, 970, 975, 982, 988, 990, 992, 994, 997]	2535	[28, 11, 4, 11, 44, 12, 5, 13, 35, 3, 5, 3, 5, 36, 52, 8, 45, 5, 14, 28, 29, 36, 27, 11, 6, 12, 20, 10, 27, 89, 4, 43, 13, 59, 11, 8, 3, 3, 22, 4, 29, 11, 35, 256, 8, 12, 5, 20, 4, 47, 120, 12, 64, 55, 6, 60, 172, 28, 40, 32, 69, 3, 114, 31, 4, 75, 35, 99, 54, 34, 81, 107, 9]	104	[0, 0, 0, 0, 1, 0, 0, 0, 2, 0, 0, 0, 0, 3, 3, 0, 0, 0, 0, 1, 0, 0, 0, 0, 0, 1, 2, 0, 1, 2, 0, 1, 0, 2, 1, 0, 0, 0, 1, 0, 0, 0, 4, 18, 1, 2, 0, 0, 1, 3, 10, 1, 3, 1, 0, 3, 6, 1, 1, 3, 2, 0, 6, 3, 0, 2, 1, 3, 0, 0, 3, 4, 1]
BCAS3--RAD51C	chr17:59161925:+	chr17:56772292:+	90	[1, 9, 12, 15, 22, 26, 29, 35, 37, 45, 51, 56, 69, 78, 81, 92, 98, 103, 112, 131, 133, 136, 141, 144, 147, 151, 152, 159, 161, 167, 174, 175, 177, 185, 211, 237, 238, 242, 246, 250, 257, 264, 265, 266, 267, 286, 294, 298, 304, 314, 330, 333, 353, 364, 365, 367, 379, 382, 397, 405, 411, 417, 426, 444, 467, 481, 484, 589, 591, 593, 602, 608, 623, 666, 667, 720, 760, 766, 873, 895, 899, 912, 919, 93…	3680	[22, 26, 8, 84, 61, 59, 42, 11, 38, 81, 9, 59, 26, 9, 36, 38, 25, 20, 10, 6, 39, 28, 6, 5, 14, 61, 50, 8, 5, 14, 16, 16, 28, 27, 17, 25, 34, 27, 5, 30, 43, 3, 7, 61, 21, 18, 23, 13, 24, 51, 11, 100, 5, 13, 25, 10, 29, 65, 12, 6, 3, 31, 12, 9, 309, 11, 7, 99, 191, 30, 176, 83, 53, 73, 8, 7, 15, 130, 58, 69, 110, 23, 37, 53, 123, 3, 77, 73, 139, 3]	128	[0, 0, 0, 1, 0, 0, 1, 1, 0, 2, 0, 0, 0, 0, 0, 1, 0, 0, 1, 0, 1, 2, 0, 0, 0, 3, 0, 0, 0, 1, 1, 0, 0, 0, 0, 0, 1, 1, 0, 0, 0, 0, 0, 2, 0, 0, 0, 0, 0, 1, 0, 0, 0, 1, 0, 0, 2, 1, 0, 1, 0, 2, 0, 0, 15, 0, 2, 6, 4, 5, 12, 4, 0, 2, 0, 0, 4, 6, 3, 7, 4, 1, 4, 5, 4, 0, 8, 0, 2, 3]
NKX2-3--TRDC	chr10:101293246:+	chr14:22931924:+	128	[1, 6, 15, 20, 32, 35, 40, 41, 48, 50, 53, 61, 63, 64, 65, 70, 75, 83, 86, 101, 107, 122, 132, 137, 153, 166, 188, 190, 194, 219, 220, 222, 227, 228, 230, 233, 235, 236, 237, 247, 252, 253, 256, 260, 261, 263, 266, 267, 268, 280, 284, 286, 288, 290, 294, 296, 303, 304, 305, 311, 318, 336, 349, 357, 360, 362, 372, 373, 379, 381, 382, 387, 397, 398, 399, 406, 417, 422, 533, 545, 561, 566, 570, 587,…	12503	[22, 25, 77, 43, 13, 105, 28, 30, 96, 20, 229, 15, 82, 65, 116, 35, 96, 93, 79, 21, 16, 47, 43, 115, 87, 157, 39, 72, 114, 322, 70, 3, 48, 42, 180, 130, 65, 94, 36, 414, 39, 48, 72, 30, 13, 216, 152, 132, 81, 131, 136, 210, 27, 176, 19, 229, 19, 82, 39, 145, 35, 128, 164, 148, 118, 68, 42, 288, 175, 62, 63, 94, 120, 203, 196, 118, 162, 139, 71, 11, 202, 167, 130, 36, 7, 215, 70, 52, 282, 38, 241,…	345	[1, 0, 4, 2, 0, 3, 0, 0, 0, 0, 5, 0, 2, 2, 1, 2, 2, 4, 1, 1, 0, 3, 0, 3, 3, 4, 2, 1, 0, 6, 4, 0, 2, 0, 3, 0, 0, 0, 0, 9, 0, 0, 1, 0, 0, 4, 3, 2, 0, 2, 0, 5, 0, 1, 1, 1, 0, 3, 1, 2, 0, 1, 1, 5, 0, 1, 0, 3, 7, 2, 0, 1, 1, 6, 2, 5, 7, 9, 3, 1, 15, 8, 7, 2, 0, 5, 0, 4, 6, 1, 8, 5, 0, 3, 3, 5, 9, 3, 1, 4, 0, 0, 0, 1, 1, 5, 15, 4, 6, 3, 4, 4, 6, 12, 4, 2, 0, 0, 0, 2, 1, 3, 10, 10, 2, 5, 1, 4]
SCD5--SEC31A	chr4:83719459:-	chr4:83748785:-	85	[1, 12, 38, 39, 43, 46, 48, 50, 55, 68, 81, 83, 96, 145, 147, 148, 151, 185, 187, 204, 214, 215, 224, 225, 238, 253, 261, 265, 274, 280, 302, 304, 327, 334, 336, 342, 349, 364, 386, 396, 402, 405, 406, 413, 414, 418, 419, 456, 478, 517, 574, 588, 594, 598, 599, 603, 608, 610, 617, 637, 651, 675, 716, 754, 785, 814, 815, 852, 863, 880, 893, 894, 903, 932, 936, 941, 956, 959, 962, 968, 974, 982, 98…	2800	[25, 9, 8, 16, 12, 12, 9, 37, 10, 17, 31, 4, 14, 17, 18, 4, 27, 15, 30, 37, 8, 16, 8, 30, 41, 16, 13, 5, 19, 55, 41, 42, 50, 20, 29, 8, 12, 6, 39, 5, 20, 5, 16, 3, 36, 10, 76, 48, 37, 21, 3, 11, 48, 37, 28, 74, 73, 51, 91, 17, 10, 102, 332, 13, 20, 9, 59, 64, 28, 3, 150, 60, 8, 43, 35, 9, 17, 11, 4, 123, 6, 84, 19, 50, 21]	77	[0, 1, 0, 0, 0, 0, 2, 0, 0, 1, 0, 0, 0, 0, 0, 0, 1, 0, 0, 1, 0, 0, 0, 0, 1, 0, 0, 0, 0, 2, 0, 0, 1, 0, 0, 2, 0, 0, 0, 0, 0, 1, 0, 1, 3, 0, 5, 2, 1, 1, 0, 1, 1, 0, 0, 0, 1, 3, 4, 0, 3, 4, 9, 0, 1, 0, 4, 4, 2, 0, 3, 3, 1, 0, 0, 1, 1, 0, 0, 1, 0, 2, 0, 0, 2]
DCAF12--DENND4C	chr9:34106432:-	chr9:19276156:+	97	[1, 7, 11, 22, 23, 28, 29, 35, 36, 39, 46, 54, 57, 58, 61, 67, 69, 79, 93, 98, 103, 114, 139, 143, 146, 147, 155, 157, 160, 164, 166, 171, 176, 177, 186, 197, 205, 215, 218, 219, 233, 246, 256, 266, 286, 287, 290, 303, 307, 311, 315, 330, 333, 349, 360, 365, 382, 386, 400, 402, 417, 436, 444, 467, 476, 521, 533, 556, 560, 569, 571, 578, 597, 598, 613, 629, 637, 640, 657, 673, 675, 752, 765, 876, …	4029	[12, 99, 49, 12, 24, 31, 49, 83, 40, 12, 5, 30, 51, 26, 24, 55, 31, 20, 52, 40, 38, 22, 27, 96, 75, 37, 18, 3, 47, 15, 90, 6, 29, 66, 5, 12, 19, 7, 43, 77, 17, 6, 61, 8, 10, 26, 31, 11, 48, 16, 48, 6, 4, 25, 21, 30, 30, 134, 10, 34, 84, 8, 3, 208, 13, 4, 7, 4, 144, 134, 27, 52, 50, 81, 3, 101, 7, 5, 95, 13, 20, 50, 4, 9, 17, 9, 23, 100, 106, 8, 31, 295, 11, 6, 78, 61, 105]	120	[0, 3, 2, 0, 1, 0, 1, 1, 1, 0, 0, 0, 2, 0, 1, 1, 0, 0, 0, 1, 0, 0, 0, 0, 5, 1, 0, 0, 0, 0, 5, 1, 0, 2, 0, 0, 0, 0, 0, 1, 0, 0, 0, 0, 1, 0, 0, 0, 0, 0, 0, 0, 0, 0, 0, 1, 0, 0, 0, 0, 2, 0, 0, 12, 0, 0, 2, 0, 7, 8, 0, 3, 2, 1, 0, 8, 0, 1, 3, 1, 1, 0, 0, 0, 0, 0, 1, 2, 9, 0, 2, 12, 0, 0, 6, 3, 3]
PSPC1--MPHOSPH8	chr13:20315705:-	chr13:20233135:+	83	[1, 2, 9, 14, 16, 21, 36, 37, 40, 44, 45, 46, 47, 48, 50, 58, 67, 76, 78, 97, 98, 101, 102, 106, 107, 108, 129, 135, 145, 174, 185, 186, 206, 214, 218, 222, 245, 253, 279, 282, 285, 288, 304, 311, 326, 329, 340, 343, 345, 353, 399, 405, 409, 412, 417, 421, 422, 464, 483, 545, 558, 607, 675, 678, 717, 796, 811, 814, 838, 866, 884, 885, 887, 888, 901, 908, 910, 911, 927, 944, 945, 950, 959]	3014	[17, 24, 29, 31, 8, 53, 3, 12, 22, 29, 57, 47, 75, 5, 6, 5, 9, 20, 34, 16, 30, 4, 12, 32, 5, 30, 71, 58, 35, 41, 86, 20, 31, 21, 41, 64, 33, 12, 4, 40, 3, 31, 12, 46, 32, 4, 44, 4, 16, 28, 18, 63, 49, 12, 51, 18, 17, 18, 37, 118, 43, 82, 17, 113, 90, 175, 19, 8, 21, 28, 45, 25, 9, 51, 63, 41, 134, 26, 133, 8, 37, 43, 10]	98	[1, 0, 0, 0, 0, 2, 0, 0, 0, 1, 0, 1, 3, 0, 0, 0, 0, 0, 0, 1, 0, 0, 0, 0, 0, 0, 2, 2, 0, 0, 0, 0, 0, 1, 1, 2, 0, 0, 0, 0, 0, 1, 1, 2, 1, 0, 0, 0, 0, 1, 0, 4, 1, 1, 4, 3, 0, 2, 0, 6, 2, 4, 0, 6, 1, 10, 0, 0, 1, 1, 2, 0, 0, 3, 7, 3, 5, 3, 3, 0, 1, 2, 0]
NEGR1--ZRANB2	chr1:72748002:-	chr1:71544391:-	311	[1, 2, 7, 8, 9, 10, 12, 18, 20, 21, 23, 25, 27, 29, 30, 37, 38, 40, 41, 44, 45, 53, 56, 58, 61, 63, 64, 65, 66, 68, 69, 70, 74, 77, 83, 84, 87, 88, 89, 90, 92, 95, 96, 100, 105, 106, 109, 110, 111, 113, 115, 119, 135, 138, 139, 140, 145, 152, 153, 155, 158, 161, 162, 163, 167, 170, 172, 177, 179, 180, 183, 184, 185, 187, 190, 195, 197, 201, 204, 206, 209, 211, 214, 225, 230, 232, 234, 235, 236, 2…	13404	[9, 46, 51, 34, 4, 34, 32, 110, 16, 74, 24, 16, 24, 7, 75, 8, 20, 42, 125, 18, 27, 13, 12, 26, 36, 44, 6, 25, 122, 143, 104, 109, 14, 75, 23, 34, 7, 35, 44, 26, 10, 48, 32, 46, 10, 62, 28, 14, 88, 19, 27, 9, 30, 75, 18, 11, 26, 35, 59, 8, 7, 17, 100, 50, 11, 78, 16, 121, 6, 36, 10, 33, 36, 136, 17, 61, 17, 4, 47, 67, 3, 8, 40, 22, 29, 29, 56, 34, 33, 8, 32, 30, 8, 178, 9, 103, 20, 18, 30, 59, 37,…	470	[2, 3, 0, 0, 0, 1, 1, 5, 0, 2, 0, 1, 0, 0, 2, 1, 0, 0, 1, 2, 0, 0, 1, 0, 0, 0, 0, 1, 4, 1, 0, 2, 0, 3, 0, 1, 0, 0, 3, 0, 1, 2, 2, 0, 1, 0, 0, 0, 0, 0, 2, 0, 0, 2, 0, 0, 1, 0, 1, 2, 0, 0, 7, 2, 0, 2, 0, 2, 0, 0, 0, 0, 2, 3, 0, 1, 1, 0, 1, 2, 0, 0, 0, 2, 0, 1, 0, 1, 1, 0, 0, 0, 0, 1, 0, 0, 1, 1, 0, 0, 1, 0, 0, 0, 1, 0, 1, 5, 1, 3, 1, 0, 3, 1, 0, 0, 0, 1, 2, 0, 0, 0, 0, 2, 0, 0, 1, 0, 1, 0, 3, 0, 0,…
FGFR3--TACC3	chr4:1808661:+	chr4:1741429:+	80	[1, 29, 45, 47, 75, 82, 88, 101, 107, 108, 113, 141, 152, 160, 170, 174, 213, 217, 231, 238, 246, 261, 264, 267, 272, 289, 304, 308, 311, 315, 331, 334, 356, 357, 364, 381, 390, 402, 405, 406, 409, 414, 418, 423, 424, 431, 433, 449, 460, 494, 499, 544, 605, 661, 732, 733, 737, 739, 772, 777, 790, 806, 810, 833, 835, 858, 867, 875, 879, 880, 881, 913, 924, 934, 948, 967, 969, 975, 993, 997]	3183	[15, 5, 30, 37, 13, 45, 22, 21, 13, 4, 45, 32, 26, 6, 21, 9, 7, 4, 38, 33, 12, 39, 58, 8, 22, 13, 13, 23, 127, 19, 16, 42, 28, 12, 11, 40, 31, 24, 80, 4, 65, 26, 17, 9, 66, 19, 127, 10, 47, 14, 31, 51, 149, 45, 9, 104, 6, 3, 9, 12, 7, 25, 43, 298, 59, 360, 54, 25, 69, 25, 49, 16, 28, 31, 28, 48, 12, 56, 42, 41]	125	[0, 0, 0, 0, 0, 2, 1, 1, 0, 0, 1, 1, 2, 0, 1, 0, 0, 0, 1, 2, 0, 1, 1, 0, 2, 0, 0, 1, 3, 0, 0, 1, 0, 0, 0, 1, 0, 1, 5, 0, 2, 0, 1, 0, 2, 1, 6, 2, 3, 3, 2, 0, 5, 5, 0, 3, 0, 0, 0, 0, 0, 1, 4, 19, 3, 14, 3, 2, 3, 1, 2, 2, 0, 3, 0, 1, 2, 1, 1, 0]
DNAJB6--UBE3C	chr7:157160177:+	chr7:157041062:+	261	[1, 3, 7, 10, 11, 12, 14, 17, 18, 19, 20, 30, 34, 36, 39, 43, 47, 48, 50, 52, 53, 54, 55, 56, 57, 58, 61, 66, 76, 77, 80, 81, 82, 86, 93, 96, 98, 103, 112, 126, 127, 128, 129, 130, 131, 133, 134, 136, 137, 139, 143, 146, 147, 148, 149, 150, 151, 153, 156, 157, 158, 159, 161, 162, 163, 167, 168, 169, 170, 173, 175, 176, 177, 182, 185, 187, 190, 193, 197, 198, 199, 200, 202, 203, 205, 207, 212, 213…	13434	[12, 15, 65, 67, 66, 20, 20, 31, 93, 94, 75, 16, 17, 13, 26, 72, 17, 4, 78, 18, 25, 10, 40, 39, 44, 42, 47, 21, 4, 36, 12, 32, 38, 93, 5, 48, 41, 34, 11, 42, 69, 69, 138, 58, 59, 84, 12, 67, 132, 41, 54, 89, 50, 35, 8, 152, 7, 60, 8, 7, 3, 57, 12, 112, 57, 109, 25, 68, 117, 3, 41, 87, 75, 26, 6, 5, 50, 67, 135, 88, 69, 8, 32, 6, 26, 15, 10, 37, 27, 30, 19, 61, 34, 79, 81, 26, 29, 14, 60, 13, 34, …	395	[2, 0, 0, 1, 3, 2, 0, 3, 0, 0, 1, 0, 0, 1, 0, 1, 1, 0, 0, 1, 1, 1, 1, 0, 1, 1, 1, 0, 0, 0, 0, 1, 0, 3, 0, 2, 1, 1, 0, 1, 1, 5, 3, 0, 2, 1, 0, 3, 3, 0, 2, 5, 2, 1, 0, 1, 0, 2, 0, 0, 0, 0, 0, 2, 1, 1, 0, 1, 2, 0, 0, 0, 1, 0, 0, 0, 0, 1, 3, 2, 2, 0, 1, 0, 1, 0, 1, 0, 0, 1, 0, 2, 0, 0, 2, 1, 3, 0, 0, 0, 0, 5, 0, 0, 0, 0, 0, 0, 1, 2, 1, 3, 0, 0, 0, 0, 0, 0, 1, 1, 3, 0, 0, 0, 2, 0, 0, 0, 0, 0, 0, 1, 0,…
NCOA6--LSM1	chr20:33356267:-	chr8:38029551:-	95	[1, 2, 7, 12, 22, 25, 34, 38, 39, 47, 54, 63, 65, 70, 71, 76, 81, 83, 94, 100, 103, 104, 114, 120, 133, 149, 161, 179, 180, 181, 184, 188, 199, 200, 202, 215, 219, 237, 246, 271, 274, 279, 281, 288, 289, 292, 297, 307, 315, 329, 333, 336, 377, 381, 400, 402, 404, 405, 406, 412, 420, 422, 423, 460, 469, 494, 509, 528, 544, 570, 572, 578, 601, 606, 621, 663, 665, 736, 799, 815, 820, 828, 884, 890, …	1962	[13, 38, 9, 7, 26, 9, 9, 9, 5, 3, 4, 18, 17, 9, 16, 10, 16, 10, 17, 16, 15, 8, 5, 18, 21, 10, 5, 10, 16, 15, 21, 26, 5, 4, 12, 6, 20, 5, 6, 38, 18, 8, 6, 15, 19, 87, 7, 27, 4, 16, 3, 7, 5, 3, 3, 4, 3, 19, 21, 14, 12, 12, 5, 24, 94, 12, 9, 10, 21, 25, 16, 36, 114, 39, 18, 36, 25, 33, 9, 47, 43, 251, 19, 11, 53, 7, 13, 13, 18, 24, 6, 25, 13, 47, 6]	81	[0, 0, 0, 0, 0, 0, 0, 0, 1, 0, 0, 1, 1, 0, 0, 0, 0, 0, 0, 1, 0, 0, 0, 0, 0, 0, 0, 0, 0, 0, 1, 0, 1, 0, 0, 0, 0, 1, 0, 0, 1, 0, 0, 1, 0, 0, 0, 2, 0, 2, 1, 0, 0, 0, 0, 0, 0, 1, 2, 1, 2, 2, 0, 1, 5, 3, 0, 1, 3, 3, 3, 1, 2, 2, 2, 1, 2, 5, 0, 0, 0, 14, 0, 0, 3, 0, 2, 1, 0, 1, 1, 2, 0, 1, 0]
SEC61G--EGFR	chr7:54823472:-	chr7:55231426:+	95	[1, 11, 22, 23, 31, 33, 35, 43, 44, 55, 56, 60, 63, 65, 74, 86, 103, 104, 109, 110, 112, 113, 115, 132, 133, 135, 140, 142, 145, 146, 152, 156, 161, 171, 182, 195, 197, 203, 206, 211, 222, 226, 237, 239, 240, 244, 246, 260, 261, 269, 294, 299, 306, 315, 338, 345, 364, 367, 373, 375, 378, 386, 389, 401, 417, 418, 422, 425, 446, 470, 481, 497, 547, 596, 615, 639, 663, 715, 737, 756, 767, 821, 832, …	1142	[9, 6, 5, 3, 6, 7, 3, 4, 3, 3, 4, 6, 5, 4, 4, 13, 7, 5, 3, 16, 4, 3, 5, 14, 4, 6, 3, 14, 9, 7, 8, 4, 9, 4, 6, 7, 6, 11, 6, 3, 8, 30, 4, 14, 4, 5, 5, 8, 11, 37, 50, 9, 7, 5, 16, 8, 4, 13, 6, 53, 3, 16, 32, 5, 3, 3, 3, 5, 73, 4, 17, 53, 12, 5, 21, 8, 3, 11, 6, 7, 191, 31, 3, 4, 3, 11, 4, 6, 12, 10, 6, 4, 3, 6, 12]	34	[0, 0, 0, 0, 1, 0, 0, 0, 0, 0, 0, 0, 0, 0, 0, 1, 0, 0, 0, 1, 0, 0, 0, 0, 0, 0, 0, 0, 1, 0, 0, 0, 1, 0, 0, 0, 0, 0, 0, 0, 0, 0, 0, 1, 0, 0, 0, 0, 1, 0, 0, 0, 0, 0, 0, 0, 0, 0, 0, 1, 0, 0, 0, 0, 0, 0, 0, 3, 4, 0, 1, 0, 1, 0, 2, 0, 1, 1, 0, 1, 5, 0, 0, 0, 0, 2, 1, 0, 1, 1, 1, 0, 0, 0, 1]
CAT--POLDIP3	chr11:34485782:+	chr22:42993743:-	141	[1, 7, 11, 17, 19, 28, 29, 30, 36, 38, 40, 55, 67, 69, 71, 76, 89, 93, 94, 99, 101, 103, 104, 107, 113, 114, 120, 130, 132, 134, 141, 147, 148, 156, 160, 161, 168, 169, 176, 180, 183, 190, 193, 200, 203, 204, 209, 211, 224, 226, 228, 233, 234, 237, 240, 242, 246, 253, 259, 265, 267, 269, 274, 279, 281, 285, 286, 288, 291, 295, 297, 304, 306, 309, 331, 332, 333, 336, 346, 351, 356, 367, 384, 391, …	5733	[14, 65, 40, 8, 60, 258, 13, 27, 5, 47, 38, 35, 29, 32, 3, 31, 30, 16, 4, 19, 7, 26, 46, 34, 3, 32, 22, 11, 27, 73, 5, 10, 29, 11, 6, 3, 37, 11, 114, 7, 73, 3, 33, 119, 77, 17, 36, 35, 10, 18, 70, 97, 50, 31, 27, 74, 11, 11, 41, 7, 7, 104, 15, 9, 36, 25, 13, 23, 41, 40, 10, 21, 29, 154, 3, 35, 77, 14, 41, 82, 5, 31, 104, 3, 7, 39, 12, 48, 45, 3, 34, 44, 30, 67, 22, 9, 68, 24, 78, 13, 57, 60, 51, …	175	[0, 0, 1, 0, 0, 5, 1, 1, 0, 0, 0, 1, 1, 2, 0, 1, 0, 0, 0, 2, 0, 0, 1, 0, 0, 0, 0, 0, 0, 1, 0, 0, 0, 0, 0, 0, 0, 0, 0, 1, 1, 0, 1, 9, 1, 0, 0, 1, 0, 0, 0, 1, 3, 0, 0, 0, 0, 0, 1, 1, 0, 2, 0, 0, 2, 3, 1, 0, 1, 0, 0, 0, 1, 9, 0, 0, 1, 0, 2, 1, 1, 1, 2, 0, 0, 0, 1, 3, 3, 0, 0, 1, 1, 0, 0, 0, 3, 0, 0, 0, 0, 3, 4, 2, 1, 1, 0, 2, 1, 11, 3, 2, 2, 4, 2, 1, 0, 1, 5, 0, 1, 10, 0, 0, 1, 3, 0, 0, 3, 2, 1, 0, …
STAG1--MSL2	chr3:136323151:-	chr3:135871580:-	96	[1, 9, 13, 20, 24, 26, 30, 33, 45, 49, 55, 61, 63, 67, 71, 81, 82, 87, 99, 100, 109, 112, 124, 126, 143, 144, 152, 158, 173, 186, 191, 192, 203, 207, 212, 213, 234, 236, 239, 240, 246, 251, 253, 272, 288, 296, 297, 305, 311, 315, 330, 333, 381, 415, 416, 423, 429, 436, 447, 504, 511, 517, 521, 523, 527, 553, 556, 573, 575, 590, 597, 604, 680, 693, 766, 784, 870, 872, 875, 879, 881, 884, 888, 893,…	3314	[7, 20, 9, 46, 57, 8, 20, 7, 15, 4, 5, 5, 7, 13, 13, 4, 7, 30, 75, 6, 51, 117, 12, 4, 3, 33, 42, 11, 7, 9, 49, 38, 3, 5, 10, 10, 16, 24, 4, 3, 8, 8, 5, 28, 22, 10, 14, 3, 77, 39, 42, 31, 5, 62, 11, 6, 54, 48, 302, 96, 10, 12, 20, 18, 14, 18, 12, 62, 35, 335, 7, 5, 12, 4, 84, 82, 62, 16, 36, 88, 47, 8, 13, 64, 25, 11, 49, 62, 22, 55, 129, 11, 114, 39, 8, 45]	108	[0, 1, 1, 0, 0, 0, 0, 0, 0, 0, 0, 0, 0, 0, 0, 0, 0, 0, 4, 0, 0, 1, 0, 0, 0, 0, 3, 0, 0, 0, 1, 0, 0, 0, 2, 0, 0, 0, 0, 0, 0, 0, 0, 0, 0, 0, 0, 0, 4, 1, 0, 0, 0, 1, 0, 0, 1, 2, 21, 2, 0, 1, 1, 0, 0, 0, 1, 0, 0, 8, 0, 0, 0, 0, 5, 8, 0, 2, 3, 2, 2, 1, 1, 5, 2, 3, 0, 7, 2, 3, 0, 1, 3, 1, 0, 1]
SHOC2--ADD3	chr10:112724819:+	chr10:111860383:+	198	[1, 4, 7, 12, 14, 17, 19, 21, 22, 23, 27, 32, 35, 41, 42, 43, 44, 45, 50, 65, 66, 68, 69, 70, 73, 74, 78, 79, 82, 83, 86, 89, 94, 98, 100, 101, 103, 106, 109, 112, 113, 115, 124, 130, 132, 134, 135, 138, 144, 147, 150, 151, 156, 157, 158, 159, 167, 172, 178, 181, 182, 183, 186, 187, 192, 194, 195, 197, 208, 211, 212, 218, 222, 228, 234, 235, 238, 246, 250, 252, 253, 261, 269, 279, 280, 282, 286, …	5070	[3, 4, 15, 6, 4, 3, 4, 14, 25, 3, 12, 116, 8, 4, 6, 13, 44, 5, 8, 28, 8, 10, 15, 3, 15, 3, 21, 4, 7, 11, 16, 9, 80, 57, 8, 4, 15, 4, 61, 10, 9, 8, 11, 6, 3, 7, 60, 8, 31, 12, 16, 18, 3, 4, 9, 5, 30, 8, 76, 10, 5, 4, 16, 104, 121, 117, 16, 14, 34, 7, 7, 4, 17, 13, 26, 19, 6, 3, 3, 23, 9, 9, 3, 4, 4, 10, 6, 10, 36, 4, 4, 38, 21, 9, 6, 10, 29, 45, 21, 4, 39, 6, 4, 5, 12, 65, 4, 18, 7, 5, 4, 3, 6, 5,…	172	[0, 0, 0, 0, 0, 0, 0, 0, 0, 0, 0, 2, 0, 0, 1, 0, 1, 0, 1, 0, 0, 0, 0, 0, 0, 0, 0, 0, 0, 0, 1, 0, 1, 0, 0, 0, 1, 0, 0, 0, 0, 0, 1, 0, 0, 0, 0, 0, 0, 0, 0, 0, 0, 0, 0, 0, 1, 0, 5, 0, 0, 0, 1, 3, 4, 2, 2, 0, 0, 0, 0, 0, 1, 0, 0, 1, 0, 0, 0, 0, 0, 1, 0, 0, 0, 0, 0, 0, 1, 0, 0, 1, 0, 0, 0, 0, 0, 2, 0, 0, 0, 0, 0, 0, 2, 0, 0, 0, 0, 0, 0, 0, 1, 0, 0, 2, 0, 1, 3, 8, 2, 0, 0, 0, 9, 2, 1, 2, 2, 0, 2, 0, 1,…
C6orf62--FAM65B	chr6:24716376:-	chr6:24818853:-	355	[1, 3, 4, 5, 7, 11, 12, 15, 16, 18, 19, 21, 23, 25, 26, 27, 28, 29, 30, 33, 34, 35, 36, 39, 41, 42, 43, 45, 46, 47, 48, 50, 52, 53, 54, 55, 56, 57, 58, 60, 61, 63, 64, 66, 68, 69, 70, 71, 73, 75, 77, 78, 79, 82, 83, 84, 86, 87, 88, 89, 92, 93, 96, 99, 100, 102, 103, 108, 112, 113, 115, 117, 124, 128, 129, 130, 131, 135, 136, 139, 141, 144, 145, 146, 147, 151, 152, 153, 155, 157, 158, 159, 161, 16…	10085	[4, 12, 13, 14, 17, 48, 12, 29, 37, 4, 44, 19, 22, 25, 15, 53, 20, 49, 29, 8, 23, 19, 5, 22, 22, 19, 31, 38, 9, 5, 30, 28, 42, 75, 10, 20, 15, 27, 20, 20, 30, 4, 4, 6, 5, 96, 19, 25, 3, 25, 5, 32, 34, 45, 31, 5, 57, 23, 34, 10, 38, 23, 29, 50, 4, 22, 46, 33, 12, 25, 3, 3, 18, 9, 9, 30, 28, 21, 10, 27, 8, 27, 20, 17, 4, 11, 11, 26, 11, 3, 21, 27, 19, 19, 7, 44, 11, 10, 9, 33, 5, 58, 31, 3, 9, 25, …	29	[0, 0, 0, 0, 0, 1, 0, 0, 0, 0, 0, 0, 0, 0, 0, 0, 0, 0, 0, 0, 1, 0, 0, 0, 0, 0, 0, 0, 0, 0, 0, 0, 0, 0, 0, 0, 0, 0, 0, 0, 0, 0, 0, 0, 0, 0, 0, 0, 0, 0, 0, 1, 0, 0, 0, 0, 0, 0, 0, 0, 0, 0, 0, 0, 0, 0, 0, 0, 0, 0, 0, 0, 0, 0, 0, 0, 0, 0, 0, 0, 0, 0, 0, 0, 0, 0, 0, 0, 0, 0, 0, 0, 0, 0, 0, 0, 0, 0, 0, 0, 0, 0, 0, 0, 0, 0, 0, 1, 0, 0, 0, 0, 0, 0, 0, 0, 0, 0, 0, 0, 0, 0, 0, 0, 0, 0, 0, 0, 0, 0, 0, 0, 0,…
IKZF4--DGKA	chr12:56420825:+	chr12:56345407:+	230	[1, 2, 3, 8, 11, 12, 16, 19, 26, 30, 31, 38, 39, 42, 43, 44, 47, 48, 49, 55, 59, 60, 62, 65, 71, 74, 75, 76, 77, 78, 79, 81, 89, 92, 97, 98, 100, 101, 102, 107, 108, 109, 115, 131, 138, 139, 140, 151, 158, 159, 162, 174, 177, 181, 182, 183, 198, 201, 211, 214, 217, 218, 236, 238, 240, 244, 245, 246, 250, 251, 263, 269, 272, 286, 287, 288, 289, 293, 297, 298, 315, 317, 321, 322, 326, 330, 331, 332…	13864	[6, 9, 28, 59, 52, 47, 40, 8, 18, 64, 6, 30, 19, 82, 25, 5, 42, 41, 24, 10, 7, 82, 16, 92, 26, 24, 37, 5, 46, 22, 6, 57, 33, 49, 23, 42, 67, 11, 10, 11, 14, 21, 9, 46, 37, 84, 11, 55, 50, 33, 23, 46, 30, 17, 7, 7, 6, 36, 36, 37, 16, 140, 7, 92, 100, 103, 44, 7, 7, 66, 9, 60, 11, 13, 67, 11, 32, 104, 44, 126, 13, 21, 127, 8, 22, 40, 123, 18, 9, 18, 5, 34, 59, 4, 25, 29, 31, 27, 31, 55, 30, 134, 18…	550	[0, 0, 1, 2, 3, 1, 2, 0, 0, 0, 0, 1, 0, 3, 0, 0, 1, 0, 1, 0, 0, 0, 0, 1, 1, 0, 1, 0, 0, 0, 1, 0, 1, 1, 1, 2, 1, 1, 0, 0, 1, 1, 1, 0, 1, 1, 0, 0, 0, 0, 0, 1, 0, 0, 0, 0, 0, 0, 1, 1, 0, 4, 0, 2, 0, 0, 0, 0, 0, 0, 0, 0, 0, 0, 1, 0, 0, 1, 1, 5, 0, 0, 8, 0, 0, 0, 4, 0, 0, 0, 0, 0, 2, 0, 0, 3, 1, 1, 3, 2, 0, 3, 0, 0, 4, 9, 5, 0, 0, 9, 2, 3, 10, 8, 7, 4, 2, 1, 8, 0, 1, 1, 2, 3, 5, 0, 2, 2, 2, 4, 2, 0, 1…
TSPAN14--FAM213A	chr10:82269227:+	chr10:82185622:+	155	[2, 9, 17, 20, 22, 25, 27, 29, 39, 41, 42, 50, 52, 54, 56, 64, 67, 69, 70, 71, 78, 81, 83, 94, 98, 99, 104, 107, 109, 114, 126, 131, 136, 140, 141, 143, 149, 151, 157, 158, 163, 173, 176, 177, 178, 184, 186, 192, 193, 196, 198, 203, 204, 212, 215, 217, 219, 228, 236, 237, 238, 246, 249, 253, 260, 261, 269, 283, 284, 288, 289, 291, 297, 306, 321, 336, 345, 348, 353, 389, 391, 402, 404, 406, 411, 4…	4428	[38, 37, 7, 12, 15, 25, 29, 6, 6, 21, 60, 10, 31, 4, 14, 64, 11, 16, 18, 17, 58, 54, 23, 54, 33, 10, 6, 4, 9, 12, 58, 14, 46, 27, 5, 54, 3, 24, 7, 61, 13, 29, 14, 81, 11, 25, 16, 3, 10, 48, 25, 4, 17, 28, 7, 3, 5, 31, 8, 13, 11, 5, 90, 26, 79, 36, 4, 59, 12, 40, 6, 31, 3, 33, 55, 45, 10, 4, 4, 121, 8, 19, 27, 9, 74, 58, 19, 39, 19, 31, 3, 38, 31, 8, 13, 3, 154, 58, 11, 123, 12, 3, 35, 56, 54, 33,…	158	[1, 1, 0, 0, 0, 0, 0, 0, 2, 0, 1, 0, 1, 0, 1, 1, 0, 1, 1, 0, 2, 3, 1, 0, 1, 0, 1, 0, 0, 0, 2, 0, 1, 1, 0, 1, 0, 1, 0, 1, 2, 0, 1, 2, 0, 0, 0, 0, 0, 0, 0, 0, 0, 3, 0, 0, 0, 0, 0, 0, 0, 0, 0, 0, 1, 0, 0, 2, 0, 1, 0, 1, 0, 0, 1, 1, 0, 0, 1, 0, 0, 0, 0, 0, 8, 7, 1, 3, 2, 1, 0, 3, 2, 0, 1, 0, 5, 5, 0, 3, 1, 0, 1, 2, 2, 2, 0, 0, 0, 1, 1, 3, 0, 6, 0, 0, 0, 3, 1, 0, 1, 1, 6, 0, 1, 0, 1, 1, 1, 1, 0, 3, 2,…
PEPD--CHST8	chr19:33892627:-	chr19:34158673:+	68	[4, 6, 17, 27, 44, 57, 76, 87, 88, 92, 96, 106, 137, 138, 145, 172, 186, 201, 203, 214, 220, 235, 241, 253, 265, 286, 288, 291, 306, 317, 321, 328, 331, 332, 338, 362, 379, 383, 384, 385, 386, 409, 413, 415, 420, 468, 470, 483, 541, 560, 589, 592, 610, 617, 648, 673, 881, 888, 890, 891, 894, 933, 941, 947, 949, 957, 976, 982]	1330	[26, 20, 26, 31, 34, 12, 9, 18, 8, 11, 18, 13, 17, 22, 42, 18, 31, 10, 7, 14, 4, 52, 21, 3, 5, 13, 11, 54, 12, 18, 36, 93, 28, 11, 26, 48, 14, 17, 17, 11, 9, 21, 27, 6, 4, 18, 13, 15, 3, 25, 29, 7, 5, 8, 30, 50, 29, 10, 4, 16, 4, 20, 37, 6, 18, 9, 18, 8]	2	[0, 0, 0, 0, 0, 0, 0, 0, 0, 0, 0, 0, 0, 0, 0, 0, 0, 0, 0, 0, 0, 0, 0, 0, 0, 0, 0, 0, 0, 0, 0, 0, 0, 0, 0, 0, 0, 0, 0, 0, 0, 0, 0, 0, 0, 0, 0, 0, 0, 0, 0, 0, 0, 0, 0, 0, 0, 0, 2, 0, 0, 0, 0, 0, 0, 0, 0, 0]
CEP85L--JAK2	chr6:118886692:-	chr9:4985940:+	71	[1, 3, 4, 5, 6, 10, 23, 30, 76, 86, 87, 91, 97, 101, 107, 139, 141, 143, 152, 164, 172, 203, 209, 230, 254, 258, 261, 279, 283, 295, 298, 400, 402, 409, 410, 419, 423, 437, 481, 483, 554, 571, 574, 588, 601, 607, 642, 649, 719, 761, 769, 799, 812, 830, 863, 880, 889, 897, 910, 913, 914, 917, 921, 937, 955, 957, 958, 962, 978, 998, 999]	3339	[3, 45, 104, 9, 74, 11, 15, 45, 22, 36, 67, 4, 35, 6, 12, 57, 6, 171, 3, 15, 143, 23, 33, 120, 68, 34, 38, 7, 73, 59, 108, 6, 9, 38, 27, 74, 31, 5, 387, 42, 4, 3, 60, 10, 30, 81, 5, 11, 23, 11, 5, 45, 3, 3, 22, 63, 51, 79, 57, 111, 120, 48, 9, 4, 4, 64, 7, 91, 151, 83, 16]	137	[0, 1, 2, 0, 0, 1, 0, 3, 0, 0, 0, 0, 1, 0, 0, 2, 0, 9, 0, 0, 7, 0, 0, 3, 0, 0, 3, 0, 7, 2, 2, 0, 2, 3, 1, 5, 2, 0, 19, 0, 1, 0, 2, 1, 1, 3, 0, 1, 2, 0, 0, 1, 1, 0, 3, 6, 2, 3, 1, 5, 7, 2, 0, 0, 0, 3, 0, 3, 9, 3, 2]
PSMD4--S100A10	chr1:151234777:+	chr1:151955800:-	662	[3, 4, 7, 8, 10, 12, 14, 15, 16, 17, 18, 20, 21, 24, 26, 27, 28, 29, 30, 31, 33, 34, 35, 36, 37, 39, 40, 41, 42, 43, 44, 45, 48, 49, 51, 52, 53, 54, 55, 56, 57, 58, 59, 60, 61, 62, 66, 67, 70, 76, 78, 79, 80, 82, 84, 85, 86, 87, 88, 89, 90, 91, 92, 93, 94, 95, 96, 97, 99, 101, 103, 104, 105, 106, 107, 108, 110, 111, 112, 113, 115, 117, 118, 120, 124, 125, 127, 129, 130, 131, 134, 135, 137, 138, 1…	106667	[41, 88, 7, 225, 91, 167, 31, 135, 60, 209, 25, 39, 236, 341, 81, 33, 345, 142, 300, 33, 163, 129, 332, 105, 270, 33, 65, 296, 5, 91, 204, 110, 168, 71, 150, 31, 81, 45, 44, 23, 57, 106, 35, 106, 26, 309, 64, 4, 43, 237, 68, 204, 5, 49, 348, 654, 91, 270, 170, 335, 41, 230, 56, 102, 215, 293, 9, 163, 290, 7, 137, 213, 75, 61, 19, 9, 85, 8, 31, 311, 281, 5, 303, 238, 390, 28, 110, 392, 132, 356, 3…	4004	[1, 1, 0, 4, 0, 3, 0, 0, 2, 4, 0, 1, 3, 8, 1, 0, 5, 3, 6, 0, 4, 2, 8, 3, 7, 1, 2, 7, 0, 0, 3, 1, 1, 2, 1, 0, 1, 1, 0, 1, 1, 2, 0, 1, 0, 6, 1, 0, 0, 4, 5, 5, 0, 1, 11, 4, 3, 8, 5, 8, 1, 6, 4, 0, 3, 4, 1, 6, 4, 0, 4, 7, 0, 0, 2, 0, 5, 0, 0, 3, 2, 0, 9, 5, 14, 1, 0, 7, 2, 7, 2, 8, 0, 0, 2, 3, 3, 0, 7, 8, 1, 5, 6, 5, 4, 1, 2, 3, 1, 0, 0, 2, 6, 2, 6, 5, 0, 5, 1, 0, 7, 0, 14, 2, 1, 1, 0, 0, 8, 3, 1, 6,…
DIS3L2--SP100	chr2:232826475:+	chr2:231307652:+	405	[2, 6, 7, 9, 10, 12, 13, 14, 15, 16, 17, 18, 20, 21, 25, 26, 27, 28, 30, 32, 33, 34, 35, 37, 38, 39, 40, 41, 42, 44, 45, 48, 49, 54, 55, 56, 58, 59, 60, 64, 65, 66, 67, 68, 69, 70, 71, 72, 74, 75, 76, 77, 79, 82, 83, 84, 85, 86, 89, 92, 96, 97, 98, 101, 102, 103, 104, 106, 107, 108, 110, 112, 113, 115, 117, 125, 126, 128, 130, 131, 133, 135, 136, 138, 139, 140, 143, 146, 147, 148, 149, 150, 151, …	40336	[154, 25, 3, 129, 117, 83, 46, 80, 38, 133, 32, 286, 90, 15, 54, 35, 74, 96, 67, 299, 67, 94, 16, 52, 127, 45, 59, 37, 260, 128, 107, 109, 160, 23, 28, 104, 238, 107, 95, 31, 68, 25, 49, 122, 48, 104, 27, 5, 66, 58, 26, 56, 36, 83, 100, 42, 135, 24, 7, 89, 152, 68, 107, 58, 52, 59, 60, 19, 57, 81, 6, 135, 102, 25, 3, 171, 299, 145, 31, 209, 106, 58, 166, 7, 178, 96, 141, 96, 19, 121, 85, 10, 3, 4…	1271	[3, 1, 0, 1, 2, 0, 1, 0, 1, 1, 0, 6, 1, 0, 1, 0, 0, 0, 2, 5, 0, 0, 0, 0, 2, 1, 0, 0, 11, 3, 3, 2, 1, 0, 1, 2, 2, 3, 1, 0, 1, 0, 0, 3, 0, 0, 0, 0, 1, 2, 0, 0, 1, 0, 0, 1, 0, 0, 0, 3, 1, 2, 1, 1, 1, 1, 4, 0, 1, 1, 0, 1, 4, 0, 1, 1, 5, 0, 1, 4, 6, 2, 2, 0, 3, 2, 2, 0, 2, 2, 2, 1, 0, 0, 4, 3, 0, 3, 1, 0, 0, 3, 0, 0, 0, 0, 0, 3, 4, 1, 0, 1, 2, 1, 3, 4, 0, 0, 0, 4, 5, 0, 3, 2, 0, 2, 0, 4, 0, 3, 9, 1, 0…
MYO9B--UBE2V1	chr19:17273932:+	chr20:48700791:-	319	[2, 8, 11, 12, 13, 14, 17, 19, 21, 22, 23, 25, 29, 31, 34, 38, 39, 40, 43, 45, 46, 47, 48, 49, 50, 51, 52, 54, 55, 59, 60, 61, 63, 64, 65, 66, 67, 69, 73, 75, 77, 78, 81, 84, 86, 88, 89, 92, 93, 94, 96, 97, 99, 100, 101, 103, 104, 106, 107, 113, 115, 116, 119, 124, 130, 133, 136, 137, 138, 139, 140, 141, 145, 146, 148, 152, 155, 156, 158, 159, 161, 164, 165, 172, 175, 177, 180, 183, 184, 185, 189…	18398	[118, 25, 51, 42, 15, 29, 75, 68, 42, 15, 58, 104, 22, 3, 109, 26, 49, 114, 71, 7, 31, 10, 19, 7, 23, 184, 117, 69, 3, 5, 46, 11, 63, 63, 42, 19, 14, 3, 18, 48, 38, 43, 29, 66, 31, 69, 30, 74, 14, 5, 39, 244, 9, 73, 19, 7, 5, 73, 63, 44, 50, 5, 7, 45, 29, 29, 75, 99, 33, 60, 9, 6, 43, 43, 28, 25, 28, 3, 4, 140, 17, 79, 313, 64, 3, 47, 62, 22, 64, 68, 34, 100, 3, 55, 260, 56, 23, 38, 12, 43, 12, 3…	546	[3, 0, 1, 0, 0, 0, 1, 0, 0, 0, 0, 0, 0, 0, 1, 1, 1, 4, 0, 0, 1, 0, 0, 0, 0, 2, 2, 1, 0, 0, 0, 0, 3, 1, 0, 0, 0, 0, 0, 1, 0, 1, 0, 5, 0, 1, 0, 2, 0, 0, 2, 12, 0, 1, 0, 0, 0, 3, 1, 0, 1, 0, 0, 1, 0, 1, 1, 3, 0, 0, 0, 0, 0, 2, 0, 0, 1, 0, 0, 1, 1, 1, 3, 1, 0, 1, 1, 0, 2, 1, 0, 2, 0, 0, 7, 4, 0, 0, 0, 2, 0, 1, 0, 1, 2, 0, 0, 0, 0, 0, 2, 0, 1, 0, 2, 0, 0, 0, 0, 4, 2, 1, 0, 0, 1, 2, 0, 0, 3, 3, 0, 0, 0…
DNAJA3--ZDHHC16	chr16:4498849:+	chr10:99211428:+	84	[2, 6, 11, 16, 25, 36, 43, 45, 51, 63, 65, 70, 82, 87, 89, 98, 109, 115, 125, 127, 134, 136, 139, 144, 155, 158, 168, 169, 182, 192, 201, 206, 224, 234, 239, 246, 286, 314, 331, 345, 349, 364, 399, 401, 414, 420, 422, 436, 478, 533, 549, 570, 595, 607, 615, 628, 637, 678, 683, 700, 709, 719, 808, 869, 874, 884, 886, 895, 901, 904, 908, 919, 947, 948, 950, 955, 964, 967, 978, 981, 987, 989, 992, 9…	3949	[79, 46, 3, 15, 3, 9, 13, 9, 39, 40, 23, 6, 5, 12, 15, 32, 30, 9, 11, 10, 40, 18, 5, 14, 29, 74, 7, 46, 15, 9, 10, 55, 4, 31, 51, 14, 6, 46, 45, 37, 35, 3, 45, 3, 23, 48, 66, 15, 73, 4, 26, 137, 85, 48, 27, 65, 73, 50, 35, 632, 69, 15, 25, 15, 54, 4, 140, 42, 101, 142, 49, 31, 28, 75, 57, 11, 114, 41, 63, 140, 74, 14, 164, 23]	153	[0, 0, 0, 0, 0, 0, 0, 1, 0, 0, 0, 0, 2, 0, 1, 1, 0, 0, 0, 0, 0, 0, 0, 0, 1, 2, 0, 1, 0, 0, 0, 1, 0, 0, 1, 0, 0, 0, 2, 0, 0, 0, 0, 0, 1, 3, 3, 0, 5, 0, 0, 7, 1, 0, 3, 4, 2, 5, 3, 31, 4, 2, 0, 2, 3, 0, 5, 6, 10, 4, 5, 1, 1, 5, 1, 1, 5, 0, 1, 4, 4, 1, 6, 1]
MACF1--AKIRIN1	chr1:39723700:+	chr1:39463843:+	134	[2, 6, 8, 12, 14, 17, 18, 21, 25, 30, 31, 39, 41, 42, 43, 51, 59, 61, 65, 66, 68, 73, 76, 77, 79, 81, 88, 89, 96, 98, 103, 113, 121, 126, 130, 133, 134, 141, 146, 147, 156, 161, 162, 164, 166, 173, 191, 192, 197, 198, 199, 202, 205, 207, 208, 222, 238, 246, 252, 269, 272, 281, 282, 283, 303, 305, 307, 321, 329, 335, 336, 345, 351, 353, 372, 373, 377, 402, 404, 406, 411, 413, 415, 416, 418, 419, 4…	6006	[58, 114, 53, 3, 43, 23, 44, 98, 49, 6, 10, 5, 63, 3, 37, 80, 4, 41, 27, 33, 63, 115, 103, 3, 114, 74, 49, 41, 7, 74, 32, 44, 26, 4, 61, 4, 3, 19, 23, 15, 6, 5, 147, 39, 179, 26, 67, 85, 4, 15, 32, 80, 23, 21, 9, 45, 68, 24, 45, 4, 13, 40, 77, 69, 54, 5, 40, 26, 15, 33, 7, 33, 14, 26, 40, 103, 114, 5, 90, 111, 82, 17, 21, 38, 48, 7, 24, 60, 20, 5, 36, 38, 16, 4, 26, 133, 83, 3, 101, 135, 16, 62, …	202	[3, 2, 0, 0, 0, 0, 0, 1, 2, 0, 0, 0, 1, 0, 0, 1, 0, 2, 0, 0, 3, 3, 2, 0, 4, 1, 0, 0, 0, 0, 2, 3, 0, 0, 1, 0, 0, 0, 0, 0, 0, 0, 4, 1, 4, 1, 1, 1, 0, 1, 1, 1, 0, 1, 0, 0, 4, 0, 1, 0, 0, 0, 1, 2, 0, 0, 0, 1, 0, 2, 1, 1, 1, 0, 1, 0, 4, 0, 7, 6, 2, 2, 2, 0, 0, 1, 1, 1, 2, 2, 2, 2, 0, 0, 1, 5, 2, 0, 4, 5, 0, 2, 2, 5, 1, 6, 7, 0, 2, 3, 0, 0, 0, 0, 0, 1, 0, 13, 5, 4, 5, 7, 0, 9, 1, 5, 3, 5, 2, 1, 0, 0, 0…
TRAF3IP2-AS1--SNX3	chr6:111804868:+	chr6:108535826:-	181	[2, 6, 12, 17, 21, 24, 26, 29, 38, 41, 43, 46, 48, 49, 51, 59, 60, 61, 69, 73, 74, 88, 101, 104, 107, 109, 113, 115, 125, 128, 132, 135, 143, 145, 147, 148, 150, 152, 153, 155, 156, 157, 158, 159, 162, 167, 168, 174, 175, 177, 178, 180, 182, 183, 185, 191, 192, 200, 205, 206, 209, 210, 213, 215, 241, 246, 250, 252, 253, 259, 265, 269, 279, 295, 297, 302, 304, 305, 306, 313, 315, 326, 327, 342, 34…	4761	[50, 38, 11, 15, 36, 21, 27, 21, 27, 15, 6, 15, 24, 3, 45, 14, 8, 25, 5, 47, 44, 19, 33, 13, 21, 11, 12, 4, 16, 5, 7, 8, 52, 4, 4, 18, 16, 18, 26, 16, 55, 4, 5, 27, 44, 15, 63, 23, 9, 8, 14, 10, 41, 15, 29, 3, 24, 4, 3, 45, 42, 9, 12, 8, 61, 7, 8, 45, 3, 52, 64, 10, 8, 37, 50, 16, 32, 14, 35, 29, 4, 16, 18, 4, 39, 14, 3, 16, 8, 3, 23, 13, 34, 106, 10, 3, 14, 37, 14, 22, 23, 4, 5, 3, 17, 8, 21, 33…	0	[0, 0, 0, 0, 0, 0, 0, 0, 0, 0, 0, 0, 0, 0, 0, 0, 0, 0, 0, 0, 0, 0, 0, 0, 0, 0, 0, 0, 0, 0, 0, 0, 0, 0, 0, 0, 0, 0, 0, 0, 0, 0, 0, 0, 0, 0, 0, 0, 0, 0, 0, 0, 0, 0, 0, 0, 0, 0, 0, 0, 0, 0, 0, 0, 0, 0, 0, 0, 0, 0, 0, 0, 0, 0, 0, 0, 0, 0, 0, 0, 0, 0, 0, 0, 0, 0, 0, 0, 0, 0, 0, 0, 0, 0, 0, 0, 0, 0, 0, 0, 0, 0, 0, 0, 0, 0, 0, 0, 0, 0, 0, 0, 0, 0, 0, 0, 0, 0, 0, 0, 0, 0, 0, 0, 0, 0, 0, 0, 0, 0, 0, 0, 0,…
NFIX--RAD23A	chr19:13189549:+	chr19:13058662:+	211	[2, 5, 13, 14, 16, 17, 18, 24, 28, 29, 30, 32, 33, 34, 36, 37, 38, 39, 42, 43, 48, 49, 51, 53, 54, 55, 56, 57, 58, 59, 62, 64, 65, 69, 71, 76, 77, 79, 81, 82, 83, 85, 88, 89, 92, 97, 98, 100, 101, 107, 115, 127, 133, 140, 143, 145, 146, 147, 155, 157, 158, 159, 161, 175, 179, 180, 181, 182, 183, 188, 192, 193, 194, 197, 199, 200, 210, 213, 217, 218, 220, 222, 224, 235, 237, 240, 244, 246, 251, 25…	6925	[50, 70, 34, 36, 29, 22, 25, 29, 11, 10, 47, 33, 68, 16, 6, 13, 11, 16, 76, 16, 5, 6, 36, 16, 20, 20, 42, 5, 8, 12, 15, 38, 15, 10, 19, 24, 30, 3, 53, 43, 23, 66, 19, 5, 16, 46, 6, 53, 35, 18, 3, 51, 10, 6, 75, 7, 77, 22, 26, 6, 3, 8, 10, 22, 31, 13, 92, 8, 24, 30, 19, 96, 19, 52, 8, 20, 32, 9, 34, 13, 29, 22, 6, 97, 28, 70, 10, 10, 13, 15, 57, 3, 29, 19, 42, 23, 8, 15, 3, 10, 24, 21, 28, 7, 143,…	221	[1, 2, 0, 0, 0, 0, 0, 0, 0, 0, 0, 2, 2, 1, 0, 1, 0, 1, 2, 1, 0, 0, 0, 0, 1, 0, 1, 0, 1, 0, 1, 2, 0, 0, 0, 1, 1, 0, 2, 0, 0, 1, 2, 0, 2, 1, 0, 3, 0, 0, 0, 0, 0, 0, 3, 0, 0, 0, 1, 0, 0, 0, 0, 1, 1, 0, 2, 0, 0, 0, 0, 2, 1, 2, 1, 0, 0, 0, 0, 0, 1, 0, 0, 4, 0, 1, 0, 1, 0, 0, 1, 0, 0, 0, 1, 0, 0, 0, 0, 0, 1, 0, 0, 0, 4, 5, 0, 2, 0, 1, 0, 4, 1, 0, 0, 0, 0, 0, 0, 1, 0, 1, 0, 0, 3, 0, 0, 0, 0, 1, 2, 2, 2,…
CDKAL1--C6orf89	chr6:20548936:+	chr6:36862280:+	153	[2, 4, 6, 7, 13, 14, 18, 19, 23, 24, 27, 29, 33, 38, 39, 41, 42, 43, 44, 45, 46, 48, 51, 53, 63, 68, 75, 76, 78, 96, 102, 108, 112, 125, 128, 137, 146, 149, 150, 157, 163, 164, 166, 169, 177, 181, 184, 186, 199, 200, 201, 202, 205, 211, 212, 214, 222, 227, 234, 235, 236, 238, 239, 250, 251, 260, 262, 266, 267, 269, 279, 283, 289, 298, 304, 313, 315, 316, 326, 329, 330, 331, 332, 334, 335, 336, 33…	7231	[45, 24, 36, 7, 21, 3, 22, 59, 21, 46, 16, 25, 6, 12, 9, 49, 24, 12, 151, 73, 8, 135, 11, 48, 7, 9, 42, 3, 65, 6, 15, 20, 6, 34, 65, 21, 5, 17, 63, 8, 24, 4, 5, 34, 42, 40, 48, 18, 55, 38, 15, 32, 3, 39, 12, 26, 16, 12, 11, 12, 54, 41, 125, 10, 52, 25, 1454, 15, 14, 4, 74, 6, 11, 155, 65, 89, 48, 125, 72, 56, 37, 11, 12, 44, 28, 41, 23, 9, 82, 27, 50, 13, 25, 58, 147, 17, 40, 31, 4, 11, 32, 18, 2…	189	[1, 0, 1, 0, 1, 0, 1, 1, 0, 2, 1, 1, 1, 0, 0, 0, 1, 0, 0, 2, 0, 1, 0, 1, 1, 0, 1, 0, 1, 0, 0, 0, 0, 1, 3, 0, 0, 0, 0, 0, 1, 0, 0, 0, 3, 1, 3, 2, 1, 0, 1, 0, 0, 0, 0, 1, 0, 0, 0, 1, 0, 1, 3, 0, 1, 0, 17, 0, 0, 0, 4, 0, 0, 2, 0, 2, 0, 0, 1, 0, 0, 0, 1, 2, 0, 1, 0, 0, 6, 0, 1, 0, 2, 3, 7, 0, 2, 2, 0, 0, 0, 1, 2, 0, 0, 4, 5, 0, 0, 1, 0, 1, 2, 1, 2, 7, 0, 1, 0, 0, 2, 0, 0, 7, 2, 0, 1, 3, 6, 2, 2, 8, 0…
SMCHD1--DLGAP1	chr18:2673362:+	chr18:3742512:-	303	[2, 3, 4, 7, 8, 10, 12, 14, 20, 21, 22, 24, 26, 27, 30, 31, 32, 36, 37, 39, 41, 42, 43, 45, 47, 48, 49, 50, 52, 54, 55, 56, 57, 58, 60, 61, 62, 64, 65, 66, 74, 80, 81, 82, 83, 85, 88, 91, 93, 96, 97, 98, 99, 100, 101, 102, 103, 107, 108, 112, 113, 114, 115, 124, 127, 131, 132, 136, 139, 140, 141, 142, 143, 144, 145, 147, 148, 152, 154, 155, 158, 159, 160, 163, 164, 166, 169, 171, 172, 173, 177, 1…	27221	[41, 12, 73, 35, 46, 63, 24, 11, 84, 56, 41, 97, 107, 10, 28, 126, 105, 10, 79, 119, 6, 21, 49, 24, 4, 83, 21, 26, 58, 7, 25, 4, 141, 36, 9, 81, 6, 66, 41, 36, 149, 27, 85, 75, 23, 35, 69, 47, 95, 61, 25, 42, 49, 13, 3, 25, 14, 14, 24, 11, 11, 25, 44, 59, 224, 48, 31, 176, 180, 161, 12, 370, 15, 50, 51, 14, 133, 80, 131, 21, 114, 32, 66, 188, 6, 201, 61, 7, 132, 20, 8, 92, 257, 7, 26, 29, 58, 5, …	1015	[2, 0, 4, 2, 0, 0, 0, 0, 1, 0, 1, 2, 3, 0, 0, 4, 1, 1, 2, 1, 0, 1, 2, 0, 0, 0, 0, 0, 1, 0, 1, 0, 2, 0, 0, 1, 0, 2, 0, 1, 3, 0, 1, 2, 0, 0, 1, 0, 1, 3, 0, 0, 1, 1, 0, 0, 0, 0, 0, 0, 0, 0, 0, 0, 6, 1, 1, 6, 5, 2, 0, 12, 0, 3, 5, 0, 1, 1, 3, 1, 3, 1, 1, 6, 0, 7, 1, 0, 3, 1, 0, 1, 6, 0, 0, 0, 1, 0, 0, 1, 2, 4, 0, 2, 2, 3, 1, 4, 1, 0, 1, 0, 1, 2, 0, 0, 0, 1, 0, 0, 1, 0, 3, 3, 0, 2, 0, 0, 1, 0, 0, 1, 1…
CD9--PBXIP1	chr12:6309731:+	chr1:154917593:-	177	[2, 7, 12, 16, 17, 19, 20, 24, 25, 26, 30, 33, 34, 39, 41, 43, 45, 47, 54, 57, 60, 61, 65, 66, 69, 71, 73, 75, 79, 82, 86, 88, 89, 93, 94, 109, 112, 113, 115, 127, 135, 144, 149, 152, 155, 158, 161, 167, 168, 169, 170, 174, 177, 178, 179, 180, 184, 185, 189, 192, 200, 205, 210, 217, 218, 222, 224, 238, 240, 245, 246, 250, 252, 262, 272, 274, 283, 288, 289, 306, 309, 311, 312, 318, 321, 329, 330, …	9402	[43, 15, 27, 23, 7, 33, 27, 11, 50, 27, 44, 32, 9, 17, 27, 49, 46, 37, 120, 64, 51, 29, 31, 28, 31, 28, 50, 13, 14, 46, 32, 54, 3, 43, 30, 11, 23, 13, 54, 23, 50, 59, 17, 40, 23, 92, 8, 17, 10, 10, 46, 27, 59, 28, 18, 37, 13, 21, 67, 21, 4, 16, 9, 81, 106, 17, 8, 59, 58, 36, 12, 18, 50, 6, 28, 88, 9, 41, 69, 12, 156, 94, 206, 48, 25, 83, 40, 65, 14, 113, 16, 8, 44, 28, 113, 49, 58, 6, 47, 46, 21,…	290	[0, 0, 0, 1, 0, 1, 1, 0, 0, 2, 0, 1, 0, 0, 0, 2, 0, 0, 0, 0, 0, 1, 0, 1, 0, 0, 3, 0, 0, 1, 0, 2, 0, 1, 0, 0, 0, 0, 1, 1, 1, 0, 0, 1, 0, 2, 0, 0, 0, 0, 0, 0, 0, 0, 0, 1, 0, 0, 2, 1, 0, 0, 1, 0, 3, 0, 0, 1, 2, 0, 0, 0, 0, 0, 0, 1, 0, 0, 1, 0, 11, 2, 2, 1, 0, 2, 0, 1, 0, 2, 0, 0, 0, 1, 1, 2, 1, 0, 4, 1, 0, 1, 1, 1, 2, 1, 2, 1, 2, 3, 4, 2, 3, 3, 2, 0, 1, 1, 0, 1, 2, 0, 6, 2, 2, 4, 2, 4, 0, 2, 0, 3, 5…
SCAMP2--SCAPER	chr15:75137814:-	chr15:76668652:-	201	[2, 4, 5, 7, 9, 11, 17, 22, 23, 26, 27, 29, 30, 34, 36, 40, 41, 43, 44, 48, 51, 53, 54, 57, 59, 62, 63, 70, 71, 74, 75, 76, 77, 79, 86, 87, 88, 89, 92, 94, 101, 106, 107, 109, 111, 113, 115, 118, 125, 128, 143, 144, 146, 153, 155, 156, 160, 161, 163, 164, 165, 169, 173, 174, 175, 176, 192, 193, 198, 203, 205, 209, 210, 216, 217, 228, 233, 235, 236, 237, 238, 239, 245, 246, 267, 271, 279, 281, 284…	9956	[29, 26, 10, 26, 34, 13, 17, 71, 6, 112, 35, 106, 54, 101, 7, 54, 21, 55, 31, 33, 75, 22, 55, 13, 16, 16, 51, 43, 24, 72, 15, 34, 47, 3, 74, 5, 43, 41, 29, 66, 26, 4, 27, 16, 276, 18, 11, 170, 281, 19, 7, 34, 44, 5, 7, 5, 47, 42, 55, 34, 5, 80, 47, 6, 5, 88, 76, 60, 74, 15, 77, 7, 30, 8, 54, 34, 48, 58, 193, 29, 56, 82, 46, 7, 13, 112, 25, 81, 73, 15, 17, 31, 28, 21, 26, 101, 40, 105, 8, 24, 4, 4…	189	[1, 0, 0, 0, 1, 0, 0, 0, 1, 3, 0, 0, 0, 1, 0, 0, 0, 1, 1, 0, 2, 0, 0, 0, 0, 0, 1, 2, 0, 2, 0, 0, 0, 0, 1, 0, 0, 2, 2, 1, 0, 0, 0, 0, 3, 0, 0, 3, 3, 0, 0, 0, 2, 0, 0, 0, 0, 2, 0, 0, 0, 0, 0, 0, 0, 0, 0, 2, 1, 0, 0, 0, 0, 0, 0, 0, 0, 1, 3, 0, 0, 1, 0, 1, 0, 0, 0, 0, 2, 0, 0, 0, 0, 0, 1, 0, 0, 1, 0, 1, 1, 0, 0, 1, 0, 0, 0, 0, 0, 0, 0, 0, 2, 0, 1, 2, 0, 1, 3, 0, 1, 4, 4, 0, 0, 1, 4, 1, 1, 1, 3, 5, 0,…
AFTPH--C1D	chr2:64800202:+	chr2:68274451:-	162	[2, 7, 8, 14, 15, 17, 19, 21, 23, 31, 32, 34, 35, 36, 38, 41, 43, 49, 51, 53, 57, 59, 61, 63, 64, 67, 68, 70, 76, 90, 93, 101, 103, 105, 107, 115, 147, 153, 156, 161, 162, 163, 170, 172, 174, 177, 179, 180, 183, 184, 191, 204, 206, 209, 210, 223, 226, 227, 228, 232, 234, 236, 238, 239, 240, 244, 256, 260, 267, 268, 270, 279, 283, 295, 307, 311, 313, 318, 326, 335, 339, 345, 351, 353, 357, 360, 36…	9214	[26, 125, 31, 49, 134, 11, 71, 30, 69, 9, 182, 40, 9, 4, 34, 47, 34, 7, 58, 21, 82, 75, 183, 3, 91, 52, 7, 83, 20, 24, 64, 39, 136, 16, 20, 6, 44, 99, 3, 37, 72, 21, 59, 28, 82, 91, 41, 22, 9, 62, 51, 84, 16, 23, 74, 284, 125, 16, 90, 4, 7, 7, 23, 43, 22, 5, 187, 108, 3, 220, 244, 14, 3, 37, 13, 30, 99, 79, 72, 11, 12, 130, 70, 29, 26, 93, 9, 140, 51, 54, 27, 32, 3, 59, 61, 20, 53, 4, 65, 25, 40,…	170	[0, 3, 1, 0, 3, 0, 2, 1, 0, 0, 2, 3, 0, 0, 0, 0, 1, 0, 1, 0, 2, 1, 0, 0, 0, 0, 0, 0, 0, 1, 0, 1, 2, 0, 1, 0, 0, 2, 0, 1, 0, 0, 0, 0, 1, 1, 0, 0, 0, 0, 0, 0, 0, 0, 2, 0, 0, 0, 1, 0, 0, 0, 0, 2, 0, 0, 2, 4, 0, 0, 0, 0, 0, 0, 1, 0, 0, 1, 1, 0, 0, 1, 0, 0, 2, 0, 0, 4, 0, 0, 0, 0, 0, 0, 1, 0, 0, 0, 2, 0, 2, 0, 6, 1, 0, 1, 1, 0, 0, 3, 0, 0, 4, 5, 1, 1, 1, 0, 5, 7, 0, 6, 0, 1, 0, 1, 0, 9, 2, 3, 2, 0, 1,…
ZNF385B--CWC22	chr2:180725828:-	chr2:180858181:-	101	[2, 5, 11, 14, 27, 30, 39, 45, 59, 76, 82, 87, 100, 101, 103, 107, 109, 112, 113, 135, 138, 149, 156, 167, 170, 171, 176, 189, 200, 202, 208, 210, 211, 212, 220, 245, 246, 261, 283, 288, 290, 304, 306, 321, 323, 327, 333, 338, 340, 343, 344, 345, 360, 362, 364, 399, 400, 406, 416, 419, 429, 477, 483, 513, 564, 569, 571, 572, 585, 591, 604, 607, 610, 611, 616, 629, 639, 663, 678, 681, 784, 815, 84…	4585	[18, 3, 24, 40, 43, 54, 37, 30, 14, 28, 50, 17, 17, 19, 14, 22, 16, 32, 9, 37, 20, 39, 10, 13, 80, 14, 68, 3, 18, 31, 108, 67, 19, 16, 8, 40, 3, 150, 51, 9, 75, 7, 30, 5, 56, 12, 31, 38, 60, 11, 20, 22, 72, 52, 10, 30, 28, 50, 15, 53, 169, 53, 4, 51, 171, 125, 189, 151, 27, 93, 47, 75, 87, 34, 163, 20, 66, 145, 6, 24, 48, 16, 64, 13, 18, 17, 87, 45, 91, 34, 4, 6, 5, 59, 71, 74, 27, 20, 19, 111, 8…	167	[0, 0, 1, 1, 1, 0, 2, 0, 0, 0, 0, 1, 1, 0, 0, 0, 0, 1, 0, 0, 0, 1, 0, 1, 0, 0, 1, 0, 2, 3, 4, 2, 1, 1, 0, 0, 1, 7, 1, 0, 0, 1, 1, 0, 3, 0, 1, 1, 0, 0, 1, 0, 1, 1, 0, 0, 1, 0, 0, 1, 7, 2, 0, 3, 6, 1, 8, 4, 2, 4, 0, 7, 0, 0, 16, 3, 5, 8, 0, 1, 7, 4, 3, 0, 0, 1, 6, 4, 2, 2, 0, 0, 0, 4, 0, 7, 0, 1, 0, 3, 1]
CLK1--ALS2CR12	chr2:201721405:-	chr2:202173968:-	309	[2, 7, 11, 12, 13, 15, 18, 19, 20, 22, 23, 24, 25, 26, 28, 33, 35, 38, 40, 42, 44, 45, 49, 50, 51, 52, 55, 56, 58, 59, 61, 67, 68, 70, 71, 75, 77, 78, 81, 84, 88, 89, 92, 93, 97, 98, 100, 102, 108, 115, 124, 127, 131, 133, 135, 136, 139, 140, 141, 143, 146, 147, 148, 152, 155, 156, 158, 159, 160, 161, 162, 163, 164, 166, 168, 169, 171, 172, 174, 175, 176, 178, 179, 181, 182, 184, 185, 186, 188, 1…	30564	[9, 26, 21, 59, 85, 70, 70, 18, 3, 108, 49, 12, 35, 87, 3, 51, 20, 13, 33, 62, 37, 72, 31, 160, 16, 6, 70, 5, 73, 105, 219, 20, 76, 53, 7, 55, 11, 4, 49, 114, 36, 69, 57, 129, 63, 159, 17, 24, 19, 28, 235, 21, 3, 168, 123, 40, 17, 11, 13, 176, 32, 8, 46, 45, 20, 6, 149, 50, 53, 58, 154, 103, 238, 268, 85, 147, 74, 133, 73, 216, 23, 5, 134, 8, 17, 301, 66, 85, 175, 179, 151, 243, 87, 4, 65, 252, 1…	1077	[0, 0, 2, 1, 2, 1, 0, 0, 0, 0, 1, 1, 0, 3, 0, 2, 0, 0, 2, 2, 2, 2, 0, 0, 0, 0, 3, 0, 3, 1, 2, 0, 1, 1, 0, 1, 0, 0, 1, 4, 0, 1, 4, 1, 2, 3, 1, 0, 0, 0, 4, 0, 0, 4, 2, 0, 0, 0, 0, 1, 1, 0, 1, 1, 1, 0, 6, 1, 2, 3, 3, 2, 6, 1, 2, 2, 2, 2, 1, 6, 0, 0, 7, 0, 0, 12, 0, 0, 2, 7, 2, 8, 1, 0, 2, 11, 5, 1, 3, 2, 2, 5, 3, 0, 2, 1, 0, 2, 3, 4, 0, 10, 1, 3, 0, 1, 0, 9, 1, 0, 5, 8, 0, 2, 0, 4, 4, 0, 0, 2, 1, 1,…
TGFBR2--XPC	chr3:30648469:+	chr3:14214562:-	148	[2, 6, 13, 14, 15, 20, 24, 34, 37, 38, 40, 42, 49, 51, 54, 66, 82, 83, 86, 87, 89, 90, 93, 94, 101, 102, 104, 105, 106, 107, 108, 112, 124, 128, 131, 132, 140, 145, 149, 155, 158, 159, 171, 178, 182, 184, 187, 188, 191, 193, 196, 197, 198, 204, 205, 211, 214, 218, 222, 237, 252, 269, 279, 287, 305, 317, 321, 326, 331, 339, 344, 352, 353, 357, 358, 377, 383, 391, 399, 400, 401, 402, 412, 415, 416,…	4459	[12, 6, 16, 3, 8, 24, 104, 43, 7, 3, 22, 13, 5, 6, 18, 55, 15, 19, 48, 3, 51, 5, 6, 24, 25, 7, 4, 6, 13, 26, 4, 22, 4, 18, 13, 6, 16, 21, 42, 20, 25, 55, 22, 9, 9, 6, 12, 3, 3, 14, 109, 16, 3, 15, 6, 3, 16, 19, 9, 6, 8, 7, 3, 41, 4, 9, 29, 47, 14, 22, 16, 18, 8, 11, 18, 3, 61, 7, 15, 3, 7, 19, 97, 59, 3, 10, 19, 5, 107, 10, 28, 351, 60, 25, 45, 21, 14, 33, 10, 39, 184, 251, 14, 17, 13, 5, 4, 52, …	143	[0, 0, 0, 0, 0, 0, 3, 0, 0, 0, 1, 0, 1, 0, 0, 0, 0, 0, 0, 0, 2, 0, 0, 1, 0, 0, 0, 0, 1, 0, 0, 0, 0, 0, 0, 0, 0, 0, 1, 2, 0, 0, 2, 1, 0, 0, 0, 0, 0, 0, 1, 1, 0, 0, 0, 0, 0, 2, 0, 0, 0, 0, 0, 3, 0, 0, 0, 0, 0, 0, 0, 0, 0, 0, 0, 0, 2, 0, 0, 0, 0, 0, 8, 2, 0, 1, 0, 0, 6, 0, 0, 7, 4, 1, 2, 3, 0, 1, 1, 0, 11, 5, 0, 0, 0, 0, 0, 3, 0, 0, 0, 0, 1, 2, 3, 1, 0, 1, 0, 0, 0, 1, 4, 5, 1, 4, 0, 6, 3, 5, 1, 0, 2…
OXR1--MRPS28	chr8:107696587:+	chr8:80831383:-	95	[2, 4, 5, 6, 20, 22, 25, 28, 34, 36, 43, 49, 55, 70, 72, 76, 77, 86, 91, 113, 115, 128, 134, 135, 138, 148, 161, 168, 169, 173, 193, 198, 205, 207, 213, 220, 237, 242, 246, 259, 269, 284, 291, 306, 328, 333, 336, 342, 345, 351, 352, 358, 360, 372, 376, 377, 381, 384, 387, 398, 411, 426, 432, 455, 478, 483, 494, 502, 575, 604, 610, 615, 657, 659, 666, 670, 678, 681, 704, 721, 730, 743, 746, 771, 8…	4683	[4, 4, 7, 42, 105, 26, 83, 10, 9, 13, 31, 47, 4, 5, 13, 11, 5, 156, 98, 58, 5, 5, 4, 85, 9, 5, 75, 4, 41, 98, 10, 59, 3, 47, 17, 16, 13, 256, 6, 8, 4, 185, 45, 45, 540, 13, 11, 27, 3, 155, 3, 118, 20, 39, 25, 74, 22, 51, 41, 52, 88, 5, 60, 251, 10, 29, 16, 4, 129, 105, 13, 11, 135, 5, 20, 165, 217, 37, 41, 19, 7, 26, 5, 17, 7, 18, 34, 81, 25, 33, 3, 85, 5, 4, 3]	160	[0, 0, 0, 1, 3, 0, 2, 0, 0, 1, 0, 0, 0, 0, 0, 2, 0, 5, 2, 0, 0, 0, 0, 4, 0, 0, 1, 0, 0, 6, 0, 1, 0, 1, 0, 0, 0, 3, 0, 0, 0, 3, 4, 0, 10, 1, 0, 1, 0, 3, 0, 4, 1, 2, 1, 2, 0, 1, 1, 1, 7, 0, 4, 11, 2, 2, 1, 0, 1, 7, 0, 2, 5, 1, 3, 3, 13, 0, 2, 1, 0, 8, 0, 5, 1, 1, 0, 4, 1, 2, 0, 6, 0, 0, 0]
RPS6KC1--LYST	chr1:213303232:+	chr1:235840919:-	63	[2, 18, 27, 42, 47, 49, 55, 61, 104, 128, 194, 196, 204, 220, 260, 268, 297, 300, 304, 315, 327, 361, 391, 402, 424, 433, 449, 456, 473, 480, 505, 506, 509, 518, 521, 523, 532, 540, 551, 561, 571, 591, 630, 633, 663, 684, 695, 717, 734, 737, 738, 790, 793, 795, 810, 813, 818, 829, 830, 854, 912, 922, 968]	5563	[6, 89, 97, 18, 121, 43, 24, 10, 7, 31, 109, 12, 31, 7, 94, 59, 17, 39, 13, 30, 144, 161, 17, 23, 239, 71, 65, 13, 12, 5, 31, 48, 66, 18, 12, 198, 245, 12, 18, 192, 240, 13, 172, 4, 5, 122, 6, 363, 434, 12, 47, 244, 14, 23, 31, 273, 474, 64, 276, 171, 112, 5, 11]	210	[0, 1, 3, 1, 2, 2, 0, 0, 1, 1, 2, 1, 0, 0, 4, 0, 0, 2, 0, 0, 3, 4, 0, 0, 9, 2, 12, 1, 1, 1, 1, 1, 3, 0, 0, 11, 1, 1, 2, 7, 11, 0, 7, 2, 1, 5, 0, 7, 25, 0, 0, 9, 0, 1, 3, 20, 10, 0, 10, 10, 6, 0, 3]
ANAPC5--LTA4H	chr12:121756080:-	chr12:96402926:-	297	[4, 6, 7, 14, 17, 22, 23, 25, 33, 34, 37, 41, 48, 53, 54, 59, 63, 68, 71, 77, 78, 82, 87, 88, 94, 95, 96, 99, 100, 101, 102, 103, 104, 106, 107, 108, 111, 113, 115, 120, 123, 124, 128, 135, 140, 144, 145, 146, 147, 148, 149, 156, 161, 171, 172, 173, 176, 182, 185, 188, 193, 194, 196, 198, 209, 212, 215, 216, 219, 220, 224, 231, 234, 235, 238, 241, 246, 252, 253, 254, 259, 267, 269, 277, 279, 283,…	20427	[22, 14, 27, 8, 33, 3, 17, 31, 3, 106, 41, 22, 3, 16, 34, 15, 40, 30, 9, 66, 125, 18, 62, 48, 101, 7, 4, 24, 66, 55, 149, 17, 62, 3, 50, 74, 6, 15, 5, 44, 17, 54, 17, 78, 25, 51, 69, 33, 11, 38, 82, 4, 121, 4, 32, 45, 121, 6, 24, 57, 36, 69, 3, 6, 35, 36, 19, 3, 29, 48, 43, 21, 21, 199, 6, 85, 23, 21, 22, 25, 22, 16, 3, 38, 4, 5, 25, 61, 76, 70, 23, 36, 43, 30, 33, 14, 43, 92, 81, 22, 94, 68, 30,…	759	[0, 0, 0, 0, 1, 0, 0, 0, 0, 2, 2, 2, 0, 0, 0, 0, 3, 0, 0, 0, 2, 0, 1, 1, 1, 0, 0, 0, 0, 1, 4, 0, 1, 0, 1, 1, 0, 0, 0, 0, 1, 2, 1, 4, 1, 0, 2, 1, 2, 0, 1, 0, 2, 0, 1, 1, 1, 0, 0, 5, 0, 0, 0, 0, 0, 1, 2, 0, 0, 1, 0, 0, 0, 5, 0, 1, 0, 0, 0, 0, 0, 0, 0, 0, 0, 0, 1, 2, 1, 2, 0, 0, 1, 1, 0, 0, 0, 2, 1, 0, 3, 4, 0, 1, 0, 0, 0, 0, 1, 12, 4, 0, 0, 2, 0, 1, 3, 0, 0, 9, 0, 10, 1, 0, 0, 1, 0, 1, 2, 1, 0, 1, …
SRGAP1--USP15	chr12:64505766:+	chr12:62687960:+	253	[5, 9, 11, 12, 17, 21, 22, 23, 24, 27, 30, 33, 37, 38, 39, 46, 52, 57, 62, 64, 65, 69, 73, 74, 89, 100, 102, 104, 105, 106, 108, 110, 114, 123, 124, 126, 127, 130, 134, 135, 136, 137, 139, 140, 144, 146, 147, 149, 152, 154, 158, 161, 162, 163, 168, 175, 176, 179, 180, 185, 187, 191, 193, 195, 198, 201, 203, 205, 206, 207, 208, 209, 214, 234, 241, 246, 259, 264, 275, 276, 280, 283, 285, 288, 290, …	11483	[6, 27, 47, 15, 3, 5, 10, 28, 15, 29, 17, 9, 4, 9, 15, 65, 24, 23, 78, 16, 44, 27, 18, 21, 37, 101, 3, 37, 17, 4, 11, 41, 4, 9, 12, 17, 8, 11, 21, 25, 15, 23, 16, 5, 30, 17, 9, 54, 8, 30, 11, 9, 34, 21, 8, 64, 30, 17, 19, 27, 16, 25, 72, 20, 22, 14, 22, 12, 4, 3, 39, 11, 18, 26, 162, 15, 18, 407, 66, 26, 6, 3, 6, 4, 48, 38, 30, 107, 45, 77, 4, 25, 5, 11, 7, 23, 178, 7, 3, 212, 22, 5, 36, 42, 15, …	403	[0, 0, 0, 0, 1, 0, 0, 0, 0, 0, 0, 0, 0, 0, 1, 4, 0, 0, 2, 0, 2, 0, 0, 0, 1, 0, 0, 4, 0, 0, 0, 1, 0, 0, 0, 0, 1, 0, 1, 3, 0, 0, 0, 0, 1, 0, 1, 1, 1, 1, 1, 0, 0, 1, 1, 2, 0, 1, 1, 0, 1, 0, 2, 0, 1, 1, 1, 1, 0, 0, 1, 0, 1, 0, 2, 1, 0, 10, 0, 0, 0, 0, 0, 0, 0, 0, 2, 4, 0, 1, 0, 1, 0, 0, 1, 0, 4, 0, 0, 4, 2, 1, 1, 0, 0, 0, 2, 0, 0, 0, 2, 0, 0, 0, 2, 0, 3, 0, 4, 4, 3, 23, 0, 1, 2, 2, 0, 0, 25, 1, 1, 0,…
SDHD--CUL5	chr11:111959735:+	chr11:107943059:+	118	[14, 15, 18, 19, 22, 35, 49, 55, 63, 69, 70, 76, 78, 79, 84, 86, 90, 92, 96, 106, 115, 116, 124, 126, 131, 147, 148, 155, 160, 165, 168, 177, 180, 185, 195, 203, 207, 213, 218, 224, 237, 240, 242, 250, 252, 257, 266, 272, 279, 281, 282, 283, 288, 291, 306, 309, 310, 311, 313, 317, 323, 327, 330, 349, 356, 358, 374, 381, 396, 406, 411, 416, 420, 422, 463, 464, 469, 470, 494, 507, 526, 549, 550, 57…	1741	[4, 18, 23, 13, 15, 29, 8, 11, 10, 5, 8, 22, 4, 9, 43, 11, 16, 10, 12, 8, 3, 3, 11, 34, 5, 6, 19, 11, 75, 4, 14, 3, 23, 25, 22, 7, 4, 7, 18, 12, 9, 31, 21, 9, 10, 60, 6, 4, 11, 11, 14, 7, 9, 13, 6, 7, 29, 34, 23, 5, 9, 14, 6, 5, 22, 19, 3, 9, 9, 11, 12, 7, 11, 5, 25, 9, 13, 7, 12, 5, 5, 4, 73, 3, 10, 14, 3, 18, 3, 8, 22, 12, 8, 46, 4, 12, 8, 9, 19, 17, 9, 22, 44, 16, 21, 6, 25, 47, 28, 14, 22, 11…	104	[0, 1, 0, 0, 0, 2, 0, 0, 0, 1, 0, 2, 0, 0, 3, 0, 0, 0, 1, 0, 0, 0, 0, 2, 0, 0, 0, 0, 2, 0, 2, 1, 1, 0, 0, 1, 0, 0, 2, 0, 0, 1, 0, 1, 1, 0, 0, 1, 0, 0, 0, 1, 0, 0, 0, 1, 3, 0, 0, 0, 1, 1, 0, 0, 2, 0, 1, 2, 1, 1, 2, 0, 0, 0, 1, 0, 2, 1, 0, 0, 1, 0, 4, 0, 0, 2, 0, 3, 0, 0, 3, 0, 1, 5, 0, 1, 0, 0, 1, 0, 0, 1, 6, 0, 0, 2, 5, 3, 4, 1, 4, 2, 0, 1, 0, 2, 3, 4]
GON4L--ARHGEF2	chr1:155764841:-	chr1:155924760:-	49	[3, 11, 17, 23, 39, 43, 50, 82, 86, 103, 106, 113, 146, 204, 244, 251, 253, 269, 289, 297, 336, 365, 378, 382, 399, 400, 415, 418, 469, 488, 526, 569, 574, 583, 641, 651, 661, 689, 711, 712, 727, 838, 889, 895, 953, 966, 968, 976, 986]	1357	[38, 16, 4, 11, 17, 6, 53, 4, 3, 6, 23, 4, 10, 9, 7, 8, 9, 5, 7, 17, 19, 79, 3, 19, 24, 4, 13, 39, 10, 34, 13, 6, 13, 7, 49, 9, 32, 168, 236, 9, 25, 151, 13, 15, 22, 42, 11, 18, 17]	38	[0, 0, 0, 0, 0, 0, 0, 0, 0, 1, 0, 0, 0, 0, 0, 0, 0, 0, 0, 0, 0, 1, 0, 0, 0, 0, 0, 0, 0, 1, 1, 1, 1, 0, 2, 0, 3, 8, 10, 1, 0, 5, 0, 0, 1, 0, 0, 1, 1]
UBA2--GPI	chr19:34925873:+	chr19:34887206:+	282	[3, 5, 6, 9, 11, 12, 14, 17, 18, 19, 22, 23, 24, 25, 26, 29, 34, 36, 37, 38, 40, 41, 42, 44, 45, 46, 47, 49, 50, 51, 52, 56, 57, 60, 61, 65, 69, 75, 77, 87, 89, 91, 92, 93, 97, 99, 101, 103, 104, 106, 107, 110, 112, 114, 115, 120, 127, 130, 134, 135, 138, 139, 140, 141, 147, 149, 151, 152, 153, 155, 156, 157, 158, 159, 160, 161, 169, 172, 174, 177, 178, 179, 180, 183, 186, 187, 190, 191, 196, 198…	14915	[36, 96, 107, 101, 16, 7, 20, 49, 11, 53, 15, 37, 29, 97, 54, 13, 95, 30, 6, 20, 78, 19, 14, 81, 46, 23, 17, 127, 99, 86, 4, 4, 81, 12, 43, 71, 50, 5, 14, 15, 42, 14, 101, 32, 69, 36, 53, 31, 25, 17, 22, 42, 40, 8, 12, 14, 6, 35, 93, 26, 18, 42, 42, 26, 25, 45, 24, 38, 34, 52, 3, 9, 45, 20, 109, 11, 54, 60, 68, 91, 18, 17, 68, 45, 28, 88, 23, 89, 23, 16, 35, 16, 29, 11, 6, 12, 8, 91, 21, 48, 59, …	508	[1, 1, 4, 0, 0, 0, 0, 1, 1, 0, 1, 0, 0, 2, 4, 0, 0, 0, 0, 1, 1, 0, 0, 0, 0, 0, 0, 0, 1, 1, 0, 0, 2, 0, 0, 1, 0, 1, 1, 0, 1, 0, 5, 0, 1, 1, 1, 1, 2, 0, 0, 0, 0, 0, 0, 1, 0, 0, 2, 0, 1, 1, 2, 2, 2, 0, 0, 1, 1, 1, 0, 0, 1, 1, 2, 0, 1, 1, 0, 3, 0, 0, 0, 0, 1, 2, 1, 0, 1, 0, 1, 0, 0, 0, 0, 1, 0, 0, 0, 0, 1, 4, 1, 0, 1, 1, 0, 1, 1, 0, 1, 0, 0, 2, 0, 0, 1, 0, 0, 1, 1, 1, 0, 0, 0, 0, 3, 2, 1, 0, 0, 1, 0,…
PGAP3--STARD3	chr17:37840850:-	chr17:37816464:+	122	[3, 5, 6, 14, 17, 21, 24, 27, 29, 34, 39, 40, 48, 52, 55, 59, 60, 66, 79, 86, 89, 90, 106, 115, 127, 144, 145, 152, 155, 161, 165, 172, 173, 178, 196, 198, 203, 204, 214, 219, 223, 234, 246, 252, 256, 259, 263, 265, 266, 272, 282, 286, 295, 297, 301, 305, 306, 316, 317, 324, 326, 343, 345, 350, 368, 376, 380, 387, 389, 402, 404, 406, 413, 418, 422, 427, 428, 436, 513, 559, 576, 580, 587, 603, 606…	4154	[41, 58, 13, 6, 28, 55, 68, 18, 55, 3, 35, 28, 64, 17, 3, 76, 3, 33, 52, 35, 16, 77, 24, 6, 5, 38, 28, 5, 24, 23, 99, 45, 23, 6, 50, 5, 34, 41, 3, 28, 56, 10, 6, 3, 68, 8, 67, 10, 37, 9, 5, 5, 49, 21, 12, 125, 14, 84, 5, 5, 48, 29, 37, 14, 3, 55, 111, 45, 46, 18, 52, 22, 4, 36, 91, 3, 18, 11, 4, 7, 5, 18, 25, 24, 9, 6, 4, 34, 116, 6, 34, 7, 4, 10, 121, 14, 47, 141, 8, 128, 199, 5, 43, 43, 39, 24,…	166	[2, 0, 0, 0, 0, 2, 0, 0, 1, 0, 1, 1, 2, 0, 0, 0, 0, 3, 3, 0, 1, 0, 2, 0, 0, 1, 1, 0, 1, 0, 2, 1, 0, 0, 1, 1, 0, 0, 0, 0, 0, 1, 0, 0, 0, 0, 0, 1, 1, 0, 0, 0, 0, 0, 0, 4, 1, 0, 0, 1, 0, 0, 1, 0, 0, 5, 0, 2, 0, 2, 2, 0, 0, 1, 2, 0, 0, 1, 1, 0, 0, 2, 2, 2, 1, 0, 0, 2, 9, 1, 5, 0, 0, 0, 1, 0, 2, 6, 0, 11, 13, 0, 1, 1, 4, 1, 0, 10, 0, 8, 1, 0, 3, 1, 4, 6, 0, 1, 4, 1, 8, 3]
TARBP1--ARID4B	chr1:234582549:-	chr1:235295312:-	54	[3, 57, 62, 63, 89, 93, 99, 105, 143, 155, 192, 248, 283, 304, 326, 334, 338, 379, 387, 409, 431, 436, 473, 528, 546, 567, 586, 607, 647, 684, 694, 702, 705, 730, 736, 782, 796, 805, 839, 862, 875, 884, 893, 900, 901, 903, 905, 912, 913, 939, 948, 987, 991, 993]	2051	[25, 7, 4, 13, 15, 34, 35, 8, 39, 3, 57, 26, 40, 19, 5, 24, 17, 39, 12, 49, 50, 23, 32, 31, 183, 89, 43, 83, 3, 69, 24, 77, 129, 13, 12, 37, 47, 14, 12, 22, 100, 24, 14, 4, 30, 61, 46, 7, 118, 3, 20, 10, 82, 68]	63	[0, 0, 0, 0, 0, 0, 0, 0, 0, 0, 0, 0, 2, 1, 0, 0, 0, 1, 0, 2, 4, 3, 0, 0, 8, 2, 0, 3, 0, 2, 0, 3, 7, 1, 1, 1, 1, 1, 0, 0, 4, 3, 2, 0, 0, 1, 1, 0, 3, 0, 1, 0, 2, 3]
SARNP--NT5DC3	chr12:56188143:-	chr12:104200707:-	141	[3, 9, 11, 15, 25, 28, 39, 42, 47, 55, 58, 62, 63, 71, 86, 89, 92, 97, 103, 106, 112, 113, 114, 119, 127, 128, 131, 132, 144, 148, 172, 173, 174, 177, 180, 189, 191, 205, 206, 207, 214, 220, 224, 246, 253, 260, 266, 267, 281, 286, 287, 288, 290, 293, 298, 314, 333, 337, 339, 345, 349, 350, 359, 364, 367, 372, 373, 374, 377, 381, 382, 385, 387, 389, 397, 405, 410, 411, 413, 414, 415, 416, 421, 436…	5829	[21, 51, 17, 43, 22, 93, 30, 50, 36, 7, 30, 5, 34, 22, 59, 20, 72, 65, 32, 6, 9, 26, 3, 4, 67, 26, 20, 79, 49, 26, 49, 52, 3, 42, 11, 3, 75, 24, 22, 8, 25, 6, 22, 15, 34, 11, 25, 21, 17, 15, 49, 60, 54, 23, 59, 100, 18, 18, 26, 23, 45, 45, 29, 13, 20, 115, 22, 27, 51, 11, 7, 21, 32, 19, 5, 59, 107, 9, 6, 31, 21, 40, 133, 49, 43, 101, 3, 18, 23, 113, 10, 17, 28, 15, 137, 63, 4, 68, 153, 23, 53, 60…	28	[0, 1, 0, 1, 0, 0, 0, 0, 0, 0, 0, 0, 0, 0, 0, 0, 0, 0, 0, 0, 0, 1, 0, 0, 1, 0, 0, 0, 0, 0, 0, 0, 0, 0, 0, 0, 0, 1, 0, 0, 0, 0, 0, 0, 0, 0, 0, 0, 0, 0, 1, 0, 0, 0, 0, 0, 0, 0, 0, 0, 0, 0, 0, 0, 0, 0, 0, 0, 0, 0, 0, 0, 1, 0, 0, 1, 0, 0, 0, 1, 0, 0, 2, 0, 2, 0, 0, 0, 0, 1, 1, 0, 0, 0, 1, 0, 0, 0, 1, 0, 0, 1, 0, 1, 0, 0, 0, 0, 0, 0, 0, 0, 0, 0, 0, 0, 1, 0, 1, 0, 0, 0, 0, 1, 0, 0, 0, 0, 0, 0, 1, 0, 1,…
LMAN2--DOCK2	chr5:176778174:-	chr5:169174400:+	316	[3, 4, 6, 7, 9, 10, 11, 13, 14, 16, 17, 18, 19, 20, 22, 24, 25, 26, 27, 28, 29, 30, 33, 34, 36, 39, 40, 41, 42, 43, 44, 47, 51, 52, 53, 54, 57, 58, 59, 60, 61, 63, 66, 68, 70, 71, 73, 74, 75, 76, 78, 79, 81, 83, 88, 92, 93, 96, 100, 101, 103, 104, 107, 109, 114, 115, 126, 127, 128, 129, 130, 135, 137, 138, 141, 143, 146, 155, 156, 157, 158, 159, 160, 161, 162, 163, 166, 167, 169, 170, 171, 172, 1…	9569	[13, 12, 16, 42, 18, 12, 10, 41, 42, 44, 12, 5, 45, 3, 77, 4, 25, 12, 44, 48, 35, 9, 36, 45, 5, 11, 8, 15, 14, 9, 20, 7, 46, 15, 9, 33, 8, 17, 29, 63, 31, 77, 27, 62, 21, 5, 15, 26, 51, 20, 4, 18, 20, 55, 21, 18, 25, 9, 48, 17, 13, 3, 22, 26, 11, 59, 26, 42, 20, 15, 22, 21, 24, 58, 20, 5, 8, 20, 7, 3, 45, 22, 35, 17, 26, 4, 5, 14, 8, 11, 10, 28, 28, 65, 32, 47, 82, 25, 12, 31, 7, 18, 44, 3, 111, …	287	[0, 0, 1, 1, 0, 1, 2, 0, 0, 0, 0, 0, 0, 0, 0, 0, 0, 0, 1, 0, 2, 0, 0, 2, 0, 0, 0, 0, 0, 1, 0, 0, 1, 2, 1, 0, 0, 0, 0, 1, 0, 1, 1, 2, 0, 0, 0, 0, 0, 0, 0, 0, 0, 0, 2, 0, 0, 0, 2, 0, 0, 0, 0, 0, 0, 1, 0, 3, 1, 0, 1, 0, 0, 0, 0, 0, 0, 2, 0, 0, 1, 0, 2, 0, 0, 0, 0, 0, 0, 0, 0, 1, 0, 3, 0, 1, 2, 0, 0, 0, 0, 0, 1, 0, 4, 0, 0, 0, 1, 0, 1, 0, 1, 1, 0, 0, 0, 2, 0, 2, 0, 0, 2, 1, 0, 0, 0, 0, 0, 0, 1, 0, 0,…
CPSF6--MYRFL	chr12:69656342:+	chr12:70297424:+	86	[3, 7, 20, 23, 25, 33, 36, 41, 46, 70, 86, 89, 100, 104, 112, 114, 124, 134, 138, 141, 148, 155, 156, 157, 163, 180, 187, 204, 224, 233, 239, 246, 250, 263, 267, 272, 282, 304, 305, 351, 353, 366, 376, 388, 398, 416, 436, 470, 483, 517, 518, 557, 580, 589, 599, 616, 623, 663, 678, 684, 693, 741, 746, 752, 765, 766, 779, 869, 875, 888, 893, 896, 904, 913, 939, 941, 947, 955, 959, 963, 968, 975, 97…	3513	[11, 12, 15, 22, 6, 4, 5, 3, 26, 48, 138, 20, 62, 21, 5, 3, 61, 193, 34, 28, 27, 28, 7, 8, 4, 4, 78, 26, 10, 69, 33, 35, 34, 10, 18, 24, 80, 7, 45, 46, 13, 75, 44, 4, 102, 51, 32, 24, 33, 4, 22, 8, 50, 6, 30, 17, 83, 48, 13, 58, 31, 146, 9, 9, 3, 51, 26, 11, 56, 65, 13, 85, 121, 4, 68, 120, 82, 69, 55, 10, 8, 183, 21, 114, 85, 41]	113	[0, 0, 0, 1, 0, 0, 0, 0, 1, 0, 3, 1, 1, 0, 0, 0, 0, 2, 2, 1, 0, 0, 0, 0, 0, 0, 0, 1, 0, 0, 2, 1, 0, 0, 0, 0, 1, 0, 2, 0, 0, 3, 5, 0, 1, 3, 3, 1, 0, 0, 0, 0, 2, 0, 0, 2, 4, 2, 2, 3, 1, 7, 0, 0, 0, 2, 1, 0, 0, 3, 3, 3, 5, 0, 5, 7, 4, 3, 4, 0, 0, 8, 1, 3, 3, 0]
KLF3--SCFD2	chr4:38691500:+	chr4:54011749:-	114	[3, 14, 15, 30, 36, 41, 53, 55, 77, 79, 84, 93, 99, 104, 114, 115, 132, 135, 137, 139, 142, 166, 170, 190, 196, 198, 200, 206, 217, 236, 246, 249, 251, 255, 257, 260, 279, 280, 285, 288, 304, 306, 320, 329, 330, 340, 345, 349, 350, 353, 371, 373, 374, 378, 387, 391, 397, 403, 411, 412, 415, 421, 423, 424, 425, 426, 436, 458, 460, 468, 470, 504, 508, 513, 523, 551, 562, 573, 576, 582, 607, 609, 61…	3602	[3, 43, 6, 10, 7, 14, 3, 35, 14, 85, 40, 6, 59, 10, 7, 20, 46, 9, 82, 49, 25, 3, 17, 25, 86, 25, 12, 3, 4, 32, 9, 94, 69, 160, 57, 3, 17, 9, 17, 28, 20, 32, 12, 5, 10, 10, 3, 27, 19, 6, 76, 54, 27, 40, 11, 33, 19, 9, 18, 25, 43, 12, 8, 69, 25, 71, 12, 35, 83, 8, 27, 49, 22, 47, 35, 12, 76, 21, 34, 35, 90, 8, 4, 7, 25, 11, 13, 59, 58, 8, 5, 21, 14, 14, 46, 22, 126, 161, 36, 49, 9, 84, 11, 5, 41, 5…	122	[0, 0, 0, 1, 0, 0, 0, 0, 0, 3, 5, 0, 3, 0, 0, 1, 0, 0, 0, 0, 2, 0, 0, 2, 2, 0, 3, 0, 0, 3, 1, 0, 0, 4, 0, 0, 1, 0, 2, 0, 0, 1, 0, 0, 0, 0, 0, 0, 2, 0, 3, 2, 1, 0, 1, 0, 0, 1, 0, 1, 1, 0, 0, 5, 4, 0, 0, 0, 0, 0, 1, 1, 1, 0, 2, 0, 4, 0, 0, 1, 4, 0, 0, 1, 0, 0, 1, 3, 5, 3, 1, 0, 0, 0, 3, 0, 14, 6, 1, 1, 0, 0, 0, 0, 1, 3, 4, 0, 2, 1, 0, 1, 2, 0]
KAT6B--ADK	chr10:76603236:+	chr10:76429941:+	111	[3, 6, 12, 17, 24, 38, 41, 42, 70, 75, 93, 97, 109, 112, 115, 116, 128, 146, 150, 151, 158, 161, 164, 170, 172, 174, 177, 178, 179, 182, 188, 189, 193, 209, 215, 219, 220, 233, 246, 250, 252, 267, 272, 274, 279, 280, 288, 297, 314, 321, 330, 337, 352, 358, 365, 367, 368, 387, 391, 402, 408, 409, 416, 421, 436, 441, 459, 464, 472, 509, 510, 517, 528, 540, 554, 562, 584, 598, 599, 610, 637, 639, 66…	5461	[5, 63, 12, 14, 13, 33, 26, 63, 28, 74, 51, 43, 106, 46, 14, 334, 47, 67, 12, 10, 12, 37, 20, 166, 4, 17, 139, 31, 4, 30, 15, 52, 107, 94, 3, 11, 41, 58, 31, 15, 19, 9, 25, 140, 3, 42, 3, 51, 145, 67, 13, 5, 5, 14, 87, 10, 9, 41, 32, 28, 20, 69, 32, 88, 32, 3, 6, 28, 23, 31, 22, 13, 34, 42, 15, 139, 24, 71, 98, 117, 24, 28, 51, 274, 57, 17, 17, 18, 12, 16, 10, 15, 149, 53, 22, 7, 74, 16, 69, 37, …	207	[0, 1, 0, 0, 1, 0, 1, 7, 0, 0, 0, 0, 3, 1, 0, 0, 1, 2, 1, 0, 3, 0, 0, 4, 0, 0, 4, 1, 0, 2, 1, 2, 4, 0, 0, 0, 3, 1, 0, 0, 0, 0, 0, 2, 0, 1, 0, 3, 3, 2, 0, 0, 0, 0, 1, 0, 0, 1, 1, 0, 3, 9, 3, 4, 0, 1, 1, 0, 0, 1, 0, 1, 3, 2, 0, 7, 1, 4, 4, 3, 3, 4, 3, 15, 2, 1, 3, 0, 1, 1, 0, 1, 4, 2, 0, 1, 5, 2, 11, 3, 2, 5, 0, 9, 9, 4, 8, 3, 0, 1, 0]
TBC1D15--LYZ	chr12:72300918:+	chr12:69743888:+	236	[3, 14, 31, 36, 62, 72, 85, 99, 102, 104, 105, 108, 110, 111, 112, 114, 117, 119, 120, 121, 129, 141, 147, 148, 153, 154, 156, 157, 166, 171, 175, 178, 182, 202, 209, 210, 211, 212, 213, 215, 216, 229, 232, 234, 254, 260, 264, 265, 272, 273, 275, 279, 281, 285, 294, 303, 311, 320, 324, 325, 327, 337, 342, 345, 346, 351, 356, 364, 382, 396, 400, 403, 405, 413, 417, 423, 424, 429, 430, 431, 432, 43…	42846	[5, 7, 21, 541, 526, 73, 143, 13, 125, 278, 221, 68, 82, 255, 89, 85, 3, 4, 670, 46, 4, 68, 397, 3, 4, 38, 370, 153, 5, 3, 471, 111, 5, 4, 4, 19, 49, 3, 8, 256, 8, 98, 307, 4, 326, 3, 108, 1000, 5, 240, 328, 36, 428, 147, 13, 3, 27, 37, 3, 123, 402, 185, 30, 12, 580, 10, 50, 523, 7, 14, 7, 105, 5, 824, 3, 142, 50, 382, 7, 169, 112, 172, 11, 5, 131, 319, 19, 450, 12, 80, 191, 33, 359, 297, 531, 8,…	1832	[0, 0, 1, 15, 19, 2, 3, 0, 1, 9, 1, 1, 1, 2, 1, 2, 0, 0, 23, 0, 0, 0, 8, 0, 0, 0, 5, 4, 0, 0, 6, 1, 0, 0, 0, 1, 3, 0, 0, 4, 0, 2, 9, 0, 8, 0, 3, 27, 0, 2, 8, 1, 5, 6, 0, 0, 0, 0, 0, 2, 11, 6, 0, 0, 12, 0, 3, 5, 0, 0, 0, 5, 0, 44, 1, 10, 1, 11, 0, 13, 6, 8, 0, 0, 5, 20, 2, 23, 0, 10, 9, 3, 13, 15, 25, 0, 1, 1, 3, 14, 1, 22, 1, 7, 1, 14, 7, 19, 31, 5, 20, 43, 20, 17, 0, 18, 9, 6, 27, 3, 11, 16, 5, …
AKAP10--HELZ	chr17:19861327:-	chr17:65199559:-	171	[9, 10, 12, 20, 24, 25, 28, 31, 33, 38, 40, 56, 57, 59, 60, 63, 64, 68, 69, 75, 77, 79, 82, 83, 89, 93, 95, 96, 99, 102, 103, 106, 108, 112, 114, 115, 127, 130, 132, 137, 147, 148, 162, 164, 172, 178, 188, 193, 199, 202, 203, 212, 233, 246, 252, 253, 255, 263, 269, 272, 283, 295, 297, 303, 304, 319, 330, 336, 352, 353, 356, 358, 360, 361, 385, 387, 388, 391, 397, 398, 401, 409, 410, 414, 416, 423…	8748	[34, 149, 47, 58, 21, 15, 48, 10, 32, 33, 46, 72, 47, 7, 84, 42, 20, 51, 9, 28, 68, 21, 43, 13, 3, 23, 3, 45, 16, 32, 16, 7, 32, 25, 3, 5, 53, 71, 36, 8, 3, 27, 31, 11, 19, 29, 5, 113, 4, 19, 11, 8, 21, 6, 36, 8, 7, 126, 46, 22, 11, 41, 20, 20, 66, 19, 12, 32, 8, 8, 8, 11, 42, 57, 55, 11, 11, 5, 8, 54, 47, 3, 3, 23, 6, 5, 262, 31, 137, 129, 109, 20, 37, 7, 40, 104, 139, 394, 120, 37, 105, 408, 74…	317	[0, 2, 2, 0, 1, 1, 2, 1, 1, 0, 0, 0, 0, 0, 1, 1, 0, 1, 0, 1, 3, 0, 2, 1, 0, 1, 0, 1, 1, 0, 1, 0, 0, 0, 1, 0, 2, 2, 0, 1, 0, 1, 0, 0, 0, 0, 1, 2, 0, 0, 0, 0, 0, 0, 0, 0, 0, 2, 0, 1, 0, 0, 0, 0, 1, 0, 0, 0, 0, 0, 0, 0, 2, 1, 0, 0, 0, 0, 0, 0, 0, 0, 0, 1, 0, 2, 13, 3, 6, 2, 8, 1, 1, 1, 1, 3, 3, 21, 10, 1, 6, 9, 6, 0, 0, 1, 4, 0, 0, 1, 0, 4, 2, 0, 3, 4, 2, 2, 9, 1, 1, 0, 1, 1, 0, 9, 16, 2, 3, 0, 0, 1…
CPD--AATF	chr17:28712254:+	chr17:35388911:+	10	[3, 93, 143, 179, 184, 196, 470, 684, 732, 945]	74	[3, 4, 5, 4, 4, 5, 4, 21, 21, 3]	0	[0, 0, 0, 0, 0, 0, 0, 0, 0, 0]
SYN3--C6orf48	chr22:32992660:-	chr6:31803188:+	225	[4, 6, 7, 11, 12, 14, 17, 19, 23, 26, 28, 30, 33, 34, 36, 37, 38, 39, 40, 41, 47, 48, 52, 55, 58, 60, 61, 66, 69, 70, 74, 77, 78, 79, 80, 81, 88, 90, 92, 96, 97, 99, 102, 104, 105, 106, 108, 109, 112, 114, 120, 127, 129, 130, 135, 138, 140, 153, 158, 161, 162, 164, 165, 166, 168, 175, 177, 181, 182, 191, 194, 195, 196, 198, 200, 202, 207, 212, 218, 222, 223, 224, 225, 232, 236, 238, 240, 241, 244…	7558	[38, 6, 31, 8, 72, 40, 35, 12, 8, 14, 49, 10, 26, 31, 5, 10, 31, 26, 13, 35, 21, 4, 21, 67, 27, 23, 19, 14, 94, 25, 70, 14, 25, 36, 11, 28, 15, 6, 10, 6, 6, 16, 43, 7, 7, 17, 55, 10, 14, 19, 3, 19, 35, 43, 12, 21, 4, 9, 5, 12, 145, 25, 49, 52, 5, 22, 19, 8, 72, 70, 3, 33, 38, 110, 7, 12, 26, 12, 29, 13, 118, 6, 14, 68, 16, 99, 111, 29, 9, 60, 31, 3, 47, 210, 20, 44, 35, 12, 28, 21, 6, 13, 81, 59,…	194	[0, 0, 0, 0, 1, 1, 0, 0, 0, 0, 0, 0, 0, 0, 0, 0, 1, 1, 0, 0, 1, 0, 0, 0, 1, 0, 1, 1, 3, 0, 1, 0, 1, 3, 1, 0, 0, 0, 0, 2, 0, 0, 0, 1, 0, 1, 0, 0, 0, 0, 1, 0, 0, 3, 0, 0, 1, 0, 0, 1, 9, 2, 0, 1, 0, 0, 0, 0, 1, 2, 0, 1, 0, 2, 0, 0, 2, 0, 1, 0, 0, 0, 1, 0, 1, 2, 0, 0, 1, 1, 0, 0, 3, 1, 0, 0, 0, 0, 0, 0, 0, 0, 3, 0, 0, 1, 0, 0, 0, 1, 2, 0, 0, 0, 0, 0, 1, 0, 0, 1, 1, 0, 0, 0, 0, 1, 1, 1, 0, 4, 2, 2, 1,…
USP48--WNT4	chr1:22073560:-	chr1:22448069:-	65	[4, 11, 16, 38, 39, 40, 49, 55, 56, 66, 88, 89, 90, 101, 104, 107, 110, 115, 137, 141, 147, 161, 175, 176, 182, 187, 191, 246, 253, 269, 286, 288, 300, 307, 323, 396, 402, 420, 429, 464, 468, 492, 540, 552, 573, 576, 596, 600, 621, 644, 671, 693, 709, 755, 773, 804, 810, 815, 833, 886, 891, 898, 950, 969, 971]	2950	[25, 15, 17, 28, 41, 13, 43, 37, 5, 6, 48, 35, 4, 9, 3, 8, 59, 12, 15, 56, 4, 41, 63, 76, 18, 57, 15, 7, 22, 30, 16, 9, 49, 4, 71, 4, 4, 8, 16, 21, 19, 62, 22, 136, 5, 28, 106, 65, 3, 4, 3, 5, 155, 33, 22, 4, 128, 36, 737, 144, 50, 10, 4, 48, 107]	103	[0, 1, 0, 0, 1, 1, 0, 1, 0, 0, 3, 0, 0, 0, 0, 0, 1, 0, 0, 0, 0, 0, 2, 0, 0, 0, 0, 0, 0, 0, 0, 0, 2, 0, 1, 0, 1, 1, 0, 0, 2, 3, 5, 5, 0, 1, 5, 0, 0, 0, 0, 2, 6, 3, 0, 0, 10, 2, 27, 5, 4, 1, 0, 5, 2]
PUM1--KANSL1	chr1:31532051:-	chr17:44145033:-	134	[4, 6, 11, 12, 14, 16, 17, 27, 30, 43, 46, 48, 51, 53, 55, 60, 61, 64, 69, 70, 71, 77, 81, 84, 87, 89, 103, 112, 124, 127, 139, 144, 148, 152, 155, 157, 171, 176, 183, 189, 192, 194, 198, 200, 207, 208, 211, 228, 234, 237, 244, 246, 250, 256, 259, 269, 279, 283, 288, 297, 303, 305, 311, 317, 330, 340, 345, 360, 373, 376, 379, 384, 387, 398, 399, 402, 406, 409, 414, 416, 417, 419, 423, 436, 466, 4…	4916	[16, 65, 12, 51, 3, 20, 3, 42, 5, 10, 6, 20, 4, 20, 28, 10, 8, 26, 36, 17, 37, 25, 53, 20, 8, 3, 10, 33, 5, 29, 125, 3, 17, 35, 10, 6, 9, 40, 12, 3, 62, 120, 72, 14, 21, 13, 80, 15, 63, 6, 61, 5, 6, 63, 40, 15, 8, 26, 81, 8, 70, 7, 17, 17, 24, 7, 25, 77, 48, 14, 33, 30, 12, 100, 62, 12, 34, 85, 11, 10, 76, 19, 27, 16, 9, 31, 12, 12, 25, 44, 7, 38, 137, 11, 24, 102, 78, 144, 51, 21, 80, 10, 27, 24…	165	[0, 0, 0, 0, 0, 0, 0, 0, 0, 0, 0, 0, 0, 0, 0, 0, 0, 0, 0, 0, 1, 0, 0, 0, 0, 0, 0, 0, 1, 1, 1, 0, 0, 0, 0, 0, 0, 1, 2, 0, 0, 1, 0, 1, 0, 1, 1, 0, 2, 0, 0, 0, 0, 1, 1, 0, 0, 1, 1, 0, 1, 1, 0, 0, 0, 0, 0, 0, 1, 1, 2, 0, 0, 4, 0, 0, 3, 3, 0, 0, 3, 1, 3, 1, 2, 0, 1, 0, 2, 3, 1, 0, 8, 0, 0, 0, 5, 4, 2, 1, 4, 1, 3, 2, 1, 29, 1, 0, 1, 2, 0, 1, 2, 2, 18, 0, 5, 4, 2, 0, 0, 0, 5, 4, 0, 2, 1, 1, 1, 1, 1, 1, …
RPN2--MYL9	chr20:35842268:+	chr20:35177480:+	213	[4, 6, 12, 15, 17, 18, 24, 27, 30, 33, 35, 36, 38, 40, 41, 42, 43, 44, 45, 46, 51, 52, 55, 57, 58, 59, 62, 64, 68, 69, 75, 79, 81, 82, 85, 87, 90, 92, 100, 101, 106, 107, 109, 115, 125, 126, 128, 131, 138, 144, 146, 148, 149, 156, 158, 159, 160, 161, 167, 171, 178, 179, 183, 189, 190, 197, 198, 203, 207, 210, 212, 214, 215, 219, 222, 230, 234, 235, 237, 242, 245, 253, 263, 266, 272, 278, 280, 281…	3198	[23, 21, 15, 11, 15, 9, 9, 9, 17, 35, 20, 4, 8, 6, 12, 9, 13, 8, 23, 9, 20, 9, 10, 13, 14, 9, 6, 14, 11, 4, 5, 17, 4, 15, 35, 4, 18, 7, 19, 6, 8, 3, 14, 27, 29, 15, 18, 15, 13, 7, 10, 21, 7, 4, 31, 4, 36, 5, 5, 24, 8, 20, 11, 20, 42, 26, 3, 5, 13, 34, 21, 5, 7, 5, 12, 45, 22, 5, 6, 13, 5, 4, 30, 24, 7, 6, 23, 4, 7, 8, 22, 6, 8, 9, 70, 15, 5, 4, 15, 14, 22, 3, 3, 13, 16, 7, 5, 4, 13, 4, 42, 23, 6,…	0	[0, 0, 0, 0, 0, 0, 0, 0, 0, 0, 0, 0, 0, 0, 0, 0, 0, 0, 0, 0, 0, 0, 0, 0, 0, 0, 0, 0, 0, 0, 0, 0, 0, 0, 0, 0, 0, 0, 0, 0, 0, 0, 0, 0, 0, 0, 0, 0, 0, 0, 0, 0, 0, 0, 0, 0, 0, 0, 0, 0, 0, 0, 0, 0, 0, 0, 0, 0, 0, 0, 0, 0, 0, 0, 0, 0, 0, 0, 0, 0, 0, 0, 0, 0, 0, 0, 0, 0, 0, 0, 0, 0, 0, 0, 0, 0, 0, 0, 0, 0, 0, 0, 0, 0, 0, 0, 0, 0, 0, 0, 0, 0, 0, 0, 0, 0, 0, 0, 0, 0, 0, 0, 0, 0, 0, 0, 0, 0, 0, 0, 0, 0, 0,…
PIM3--SCO2	chr22:50355459:+	chr22:50962853:-	168	[4, 7, 9, 12, 25, 27, 30, 36, 63, 64, 79, 82, 90, 102, 103, 104, 105, 108, 111, 127, 141, 144, 169, 176, 182, 188, 207, 209, 212, 224, 246, 252, 255, 275, 276, 283, 285, 295, 299, 303, 304, 313, 322, 323, 324, 369, 388, 391, 394, 400, 401, 407, 410, 412, 416, 417, 418, 419, 423, 424, 425, 430, 432, 433, 436, 440, 443, 451, 456, 460, 463, 464, 470, 471, 487, 490, 491, 493, 494, 496, 504, 509, 511,…	11465	[20, 45, 46, 5, 7, 30, 3, 12, 23, 32, 4, 46, 51, 18, 3, 5, 28, 6, 18, 50, 24, 8, 17, 21, 55, 6, 16, 17, 8, 13, 5, 4, 94, 54, 5, 9, 35, 20, 75, 62, 6, 55, 8, 35, 112, 322, 17, 6, 573, 31, 30, 47, 69, 30, 87, 35, 75, 3, 13, 20, 80, 25, 19, 25, 3, 26, 65, 131, 60, 89, 535, 18, 14, 9, 14, 385, 143, 24, 9, 558, 10, 17, 66, 9, 48, 43, 18, 16, 19, 10, 281, 50, 63, 25, 16, 78, 160, 70, 6, 4, 18, 7, 23, 2…	447	[0, 1, 0, 0, 1, 1, 1, 0, 2, 1, 0, 1, 2, 2, 0, 0, 0, 2, 0, 0, 0, 0, 0, 1, 1, 0, 0, 0, 0, 0, 0, 0, 2, 1, 0, 0, 0, 1, 0, 0, 0, 2, 0, 0, 1, 5, 0, 1, 5, 0, 0, 4, 4, 5, 9, 7, 5, 0, 0, 0, 7, 3, 2, 1, 0, 2, 4, 3, 2, 1, 14, 1, 0, 1, 1, 23, 5, 0, 2, 21, 0, 0, 6, 1, 1, 0, 1, 0, 1, 0, 0, 3, 0, 0, 1, 6, 7, 1, 1, 0, 0, 1, 1, 1, 8, 0, 8, 9, 7, 5, 24, 7, 1, 1, 9, 9, 0, 0, 1, 1, 2, 0, 1, 2, 21, 0, 4, 1, 8, 0, 4, …
FAM172A--NR2F1-AS1	chr5:93294482:-	chr5:92774447:-	125	[4, 8, 10, 14, 15, 24, 27, 39, 45, 50, 53, 56, 59, 61, 62, 64, 75, 76, 93, 96, 97, 98, 101, 102, 106, 107, 108, 110, 114, 138, 140, 145, 146, 151, 162, 177, 184, 189, 190, 199, 201, 215, 224, 227, 239, 240, 245, 246, 261, 272, 275, 279, 280, 285, 286, 290, 305, 309, 317, 327, 343, 349, 350, 377, 396, 403, 404, 420, 430, 431, 441, 454, 512, 519, 533, 549, 560, 582, 592, 593, 595, 598, 603, 604, 60…	6818	[13, 6, 6, 27, 16, 33, 15, 7, 4, 17, 5, 23, 70, 26, 22, 24, 97, 64, 25, 130, 7, 51, 45, 74, 84, 21, 68, 78, 17, 30, 89, 8, 4, 105, 4, 44, 64, 12, 112, 8, 66, 5, 26, 53, 30, 85, 6, 4, 24, 32, 8, 3, 32, 46, 6, 270, 64, 17, 61, 30, 48, 5, 11, 52, 16, 14, 50, 71, 105, 73, 73, 98, 685, 6, 61, 10, 113, 72, 63, 36, 27, 5, 211, 47, 5, 39, 9, 62, 105, 5, 126, 36, 132, 30, 177, 106, 252, 35, 8, 126, 8, 74,…	24	[0, 0, 0, 0, 0, 0, 0, 0, 0, 0, 0, 0, 0, 1, 0, 0, 2, 0, 0, 1, 0, 0, 1, 0, 0, 0, 1, 0, 0, 1, 0, 0, 0, 1, 0, 0, 0, 0, 0, 0, 0, 0, 0, 0, 0, 0, 0, 0, 1, 0, 0, 0, 0, 0, 0, 0, 0, 1, 0, 0, 0, 0, 0, 0, 0, 0, 0, 0, 0, 0, 0, 1, 0, 0, 1, 0, 0, 0, 0, 0, 0, 1, 0, 0, 0, 0, 0, 0, 1, 0, 1, 0, 2, 0, 1, 0, 0, 0, 0, 0, 0, 0, 0, 0, 1, 0, 1, 0, 0, 0, 0, 1, 0, 0, 0, 0, 3, 0, 0, 0, 0, 0, 0, 0, 0]
TAX1BP1--SYT1	chr7:27827222:+	chr12:79611283:+	132	[5, 7, 10, 24, 26, 31, 39, 44, 45, 50, 59, 61, 65, 70, 72, 74, 83, 93, 99, 100, 104, 106, 108, 113, 125, 128, 132, 137, 138, 140, 153, 160, 162, 170, 177, 178, 186, 191, 200, 202, 209, 212, 218, 248, 249, 260, 262, 266, 279, 284, 292, 296, 297, 305, 314, 321, 340, 357, 372, 379, 384, 388, 412, 416, 420, 430, 441, 451, 469, 497, 508, 516, 518, 521, 524, 533, 547, 562, 565, 566, 572, 589, 593, 597,…	1365	[4, 4, 3, 5, 5, 3, 10, 7, 6, 4, 4, 4, 6, 5, 6, 3, 10, 3, 5, 5, 6, 4, 3, 3, 11, 3, 4, 6, 6, 3, 4, 7, 6, 7, 5, 9, 7, 8, 5, 3, 9, 5, 5, 5, 11, 6, 3, 5, 3, 9, 11, 3, 4, 3, 4, 5, 4, 5, 10, 9, 5, 3, 4, 8, 6, 3, 18, 8, 12, 42, 3, 30, 6, 3, 3, 16, 4, 4, 55, 50, 6, 3, 6, 15, 4, 45, 25, 16, 18, 9, 11, 4, 5, 3, 6, 43, 3, 35, 27, 12, 60, 16, 4, 6, 19, 4, 9, 12, 18, 11, 6, 6, 6, 17, 9, 6, 18, 3, 11, 3, 11, 15…	347	[0, 0, 1, 2, 2, 0, 3, 1, 1, 1, 0, 0, 0, 1, 0, 0, 0, 1, 0, 1, 0, 0, 1, 0, 0, 1, 0, 3, 1, 0, 0, 0, 2, 4, 0, 3, 0, 1, 4, 0, 2, 0, 0, 0, 0, 2, 1, 1, 0, 5, 3, 0, 0, 0, 1, 3, 0, 2, 1, 1, 1, 0, 3, 7, 9, 3, 14, 3, 4, 8, 0, 5, 0, 0, 3, 4, 2, 1, 6, 10, 0, 0, 1, 2, 0, 7, 3, 0, 7, 7, 7, 4, 1, 3, 2, 13, 2, 3, 9, 12, 22, 3, 2, 2, 2, 0, 5, 3, 9, 7, 1, 0, 1, 8, 9, 1, 4, 0, 5, 0, 6, 2, 3, 2, 1, 0, 3, 9, 7, 5, 0, …
CHD9--SPG7	chr16:53191453:+	chr16:89590414:+	149	[5, 7, 8, 10, 12, 15, 16, 20, 37, 38, 39, 45, 53, 55, 60, 62, 63, 64, 66, 71, 75, 79, 87, 93, 96, 101, 104, 105, 107, 112, 115, 116, 120, 129, 131, 140, 149, 150, 153, 158, 170, 173, 175, 182, 188, 189, 194, 195, 204, 206, 218, 222, 230, 231, 232, 244, 250, 256, 261, 278, 287, 292, 309, 327, 331, 340, 345, 348, 356, 359, 388, 396, 403, 406, 413, 421, 425, 438, 441, 443, 453, 458, 464, 470, 481, 4…	7174	[9, 4, 10, 138, 12, 52, 41, 44, 35, 15, 3, 18, 36, 24, 3, 13, 23, 65, 64, 17, 26, 41, 14, 57, 42, 6, 11, 5, 11, 53, 12, 3, 21, 8, 3, 5, 55, 13, 5, 3, 13, 97, 136, 20, 43, 112, 63, 71, 117, 13, 6, 81, 51, 20, 17, 59, 42, 99, 18, 131, 49, 131, 75, 4, 5, 26, 10, 54, 33, 141, 25, 7, 26, 84, 25, 6, 13, 23, 26, 25, 56, 105, 63, 7, 21, 9, 54, 11, 43, 26, 220, 159, 22, 37, 152, 4, 28, 3, 89, 8, 5, 23, 11…	184	[1, 0, 0, 0, 0, 1, 0, 2, 0, 0, 0, 0, 0, 0, 0, 0, 0, 3, 0, 0, 0, 3, 0, 2, 0, 0, 0, 0, 0, 0, 0, 0, 0, 0, 0, 0, 1, 0, 0, 0, 0, 2, 1, 0, 0, 0, 0, 0, 1, 1, 0, 0, 1, 0, 1, 1, 0, 1, 0, 2, 1, 1, 2, 0, 0, 0, 0, 1, 4, 7, 0, 0, 0, 6, 3, 0, 0, 0, 1, 2, 2, 2, 1, 0, 0, 0, 2, 1, 0, 0, 9, 4, 0, 2, 4, 0, 3, 0, 3, 0, 0, 0, 2, 0, 9, 1, 0, 4, 2, 1, 4, 2, 2, 0, 0, 0, 0, 6, 2, 8, 6, 0, 0, 0, 1, 2, 0, 0, 9, 1, 1, 0, 1,…
CDK5RAP3--KPNB1	chr17:46054188:+	chr17:45753775:+	201	[5, 6, 14, 20, 24, 30, 32, 39, 52, 55, 59, 60, 64, 67, 73, 77, 81, 85, 88, 93, 94, 96, 102, 112, 114, 115, 131, 134, 135, 154, 157, 159, 160, 162, 163, 168, 171, 172, 173, 174, 188, 189, 194, 197, 203, 207, 212, 215, 217, 219, 223, 224, 227, 228, 233, 234, 238, 244, 246, 248, 250, 261, 275, 284, 287, 288, 289, 300, 306, 317, 322, 323, 327, 330, 332, 333, 340, 343, 345, 349, 353, 364, 365, 366, 36…	6207	[6, 16, 32, 4, 20, 32, 34, 5, 30, 3, 35, 56, 14, 49, 31, 6, 7, 8, 6, 3, 77, 82, 4, 38, 24, 9, 11, 12, 3, 5, 3, 69, 13, 8, 5, 13, 65, 37, 37, 29, 3, 17, 8, 77, 43, 4, 4, 3, 42, 8, 36, 3, 23, 8, 26, 9, 7, 4, 3, 81, 3, 11, 7, 13, 15, 9, 52, 18, 7, 21, 10, 3, 9, 3, 31, 19, 9, 40, 33, 62, 23, 8, 26, 94, 14, 36, 97, 12, 5, 84, 4, 40, 8, 25, 3, 54, 4, 6, 9, 63, 4, 22, 28, 17, 5, 5, 5, 6, 3, 3, 111, 3, 9…	236	[0, 0, 0, 0, 0, 2, 1, 0, 0, 0, 0, 0, 0, 1, 0, 0, 0, 0, 0, 0, 2, 4, 0, 0, 1, 0, 0, 1, 0, 0, 0, 1, 0, 0, 0, 0, 3, 1, 2, 0, 0, 0, 0, 2, 3, 0, 0, 0, 0, 2, 1, 0, 0, 1, 2, 0, 0, 0, 0, 0, 0, 0, 0, 0, 0, 0, 0, 1, 0, 0, 0, 0, 0, 0, 4, 0, 0, 1, 0, 0, 2, 0, 1, 1, 2, 0, 4, 0, 0, 1, 0, 0, 0, 0, 0, 3, 0, 0, 1, 5, 0, 2, 1, 2, 1, 0, 0, 1, 0, 0, 5, 0, 0, 12, 3, 2, 0, 2, 1, 1, 1, 3, 2, 2, 2, 0, 1, 7, 1, 0, 0, 1, 4…
RFT1--DCP1A	chr3:53137969:-	chr3:53353500:-	90	[6, 19, 36, 44, 50, 51, 55, 58, 63, 64, 79, 82, 89, 97, 100, 101, 107, 109, 112, 129, 135, 137, 151, 152, 158, 171, 175, 176, 177, 178, 188, 190, 206, 211, 213, 218, 224, 225, 231, 239, 242, 244, 245, 246, 253, 261, 266, 293, 307, 315, 327, 350, 360, 362, 373, 376, 387, 391, 405, 412, 418, 484, 493, 504, 533, 557, 582, 604, 606, 607, 610, 611, 614, 617, 628, 629, 630, 635, 644, 660, 874, 883, 884…	4273	[73, 94, 6, 53, 77, 55, 19, 61, 38, 65, 70, 43, 8, 67, 26, 11, 14, 81, 19, 84, 35, 6, 114, 16, 70, 23, 17, 3, 5, 44, 9, 35, 41, 69, 29, 66, 10, 6, 3, 61, 21, 7, 42, 7, 23, 75, 24, 103, 16, 53, 3, 52, 20, 201, 24, 114, 12, 23, 60, 39, 34, 12, 9, 59, 6, 33, 69, 18, 12, 113, 115, 26, 3, 57, 110, 93, 105, 128, 31, 98, 11, 20, 10, 59, 183, 29, 161, 26, 10, 88]	128	[1, 0, 0, 1, 0, 0, 1, 1, 0, 0, 0, 2, 1, 0, 1, 0, 0, 1, 1, 2, 0, 0, 3, 0, 2, 0, 0, 0, 0, 2, 0, 2, 2, 1, 3, 2, 0, 0, 0, 0, 0, 0, 0, 0, 0, 3, 1, 0, 0, 0, 0, 1, 1, 4, 1, 4, 1, 0, 3, 2, 6, 1, 0, 0, 0, 0, 3, 1, 0, 4, 7, 0, 0, 1, 7, 2, 6, 8, 2, 7, 0, 1, 1, 3, 4, 6, 6, 1, 0, 1]
WDR43--BRE	chr2:29145849:+	chr2:28550141:+	109	[6, 11, 21, 22, 30, 36, 37, 38, 41, 42, 43, 46, 47, 59, 65, 77, 81, 89, 94, 97, 99, 102, 108, 110, 125, 133, 149, 153, 158, 162, 163, 167, 171, 177, 179, 186, 190, 193, 195, 199, 206, 210, 211, 214, 232, 233, 244, 245, 246, 250, 252, 273, 286, 288, 303, 315, 335, 339, 343, 352, 406, 410, 416, 423, 435, 542, 552, 569, 570, 574, 575, 579, 587, 589, 603, 604, 606, 616, 630, 667, 693, 697, 738, 752, …	5130	[56, 38, 90, 7, 9, 12, 3, 36, 5, 6, 19, 45, 87, 15, 38, 10, 4, 4, 4, 101, 15, 14, 18, 36, 6, 15, 85, 91, 94, 9, 4, 16, 4, 4, 4, 12, 7, 4, 3, 3, 91, 4, 70, 66, 102, 48, 61, 19, 3, 37, 16, 28, 11, 9, 29, 66, 37, 18, 4, 4, 4, 34, 100, 4, 670, 28, 78, 19, 152, 49, 25, 39, 35, 86, 135, 16, 5, 4, 44, 152, 9, 10, 53, 11, 515, 4, 51, 10, 7, 176, 3, 126, 71, 14, 3, 3, 21, 8, 15, 4, 7, 21, 197, 7, 54, 204,…	191	[0, 0, 1, 0, 0, 0, 0, 0, 0, 0, 0, 1, 0, 0, 0, 2, 0, 0, 0, 2, 0, 0, 0, 0, 0, 0, 2, 4, 5, 0, 0, 0, 0, 0, 0, 0, 1, 0, 0, 0, 1, 0, 3, 0, 2, 2, 0, 1, 0, 0, 1, 0, 0, 0, 1, 1, 2, 0, 0, 0, 0, 3, 5, 0, 12, 3, 5, 1, 6, 4, 1, 0, 2, 2, 4, 0, 0, 0, 2, 6, 0, 0, 4, 0, 39, 0, 4, 0, 0, 6, 0, 8, 4, 4, 0, 1, 4, 1, 0, 1, 0, 1, 11, 0, 3, 5, 2, 3, 2]
LARS--CDKL3	chr5:145543873:-	chr5:133686118:-	116	[6, 17, 19, 20, 22, 24, 31, 38, 43, 47, 48, 55, 56, 57, 68, 71, 75, 81, 89, 97, 102, 108, 127, 131, 134, 144, 148, 152, 153, 154, 155, 161, 167, 180, 182, 183, 185, 191, 195, 210, 213, 220, 224, 228, 241, 244, 250, 257, 276, 283, 317, 330, 331, 354, 368, 380, 382, 399, 400, 410, 417, 419, 422, 423, 427, 437, 466, 502, 532, 541, 546, 587, 600, 602, 630, 631, 690, 723, 727, 759, 762, 782, 784, 791,…	4867	[32, 5, 17, 4, 13, 49, 9, 82, 6, 38, 23, 17, 82, 53, 4, 12, 4, 17, 16, 3, 3, 7, 7, 84, 46, 7, 42, 3, 15, 15, 34, 18, 48, 3, 6, 54, 7, 6, 5, 6, 4, 52, 3, 22, 121, 4, 27, 19, 12, 55, 12, 8, 16, 124, 17, 54, 8, 15, 6, 10, 5, 76, 3, 8, 205, 88, 23, 9, 50, 4, 71, 7, 50, 18, 59, 3, 527, 105, 28, 87, 201, 30, 7, 134, 23, 58, 9, 37, 7, 101, 113, 138, 120, 22, 53, 7, 16, 19, 34, 12, 91, 27, 6, 26, 57, 42,…	169	[1, 0, 0, 0, 0, 0, 0, 2, 0, 0, 0, 0, 2, 1, 0, 0, 0, 0, 0, 0, 0, 0, 0, 2, 2, 0, 0, 0, 3, 0, 0, 1, 1, 1, 0, 0, 0, 0, 0, 0, 0, 1, 0, 1, 3, 0, 0, 0, 1, 1, 0, 0, 1, 3, 0, 2, 0, 0, 0, 0, 0, 4, 0, 0, 9, 7, 1, 1, 3, 0, 5, 0, 2, 0, 0, 0, 15, 2, 1, 5, 13, 2, 0, 5, 3, 1, 1, 1, 0, 3, 9, 4, 6, 1, 3, 0, 0, 1, 3, 1, 7, 2, 0, 1, 2, 1, 1, 0, 3, 0, 3, 5, 2, 0, 0, 1]
RARA--POLDIP2	chr17:38487648:+	chr17:26681611:-	92	[6, 12, 25, 30, 43, 45, 54, 67, 70, 71, 75, 78, 79, 86, 88, 90, 92, 94, 101, 103, 107, 124, 127, 144, 156, 157, 160, 161, 163, 170, 171, 173, 174, 180, 181, 185, 195, 196, 198, 228, 238, 250, 253, 260, 274, 294, 298, 306, 326, 333, 335, 352, 368, 376, 378, 388, 391, 396, 401, 411, 413, 417, 464, 469, 470, 483, 484, 493, 528, 570, 573, 579, 583, 596, 628, 630, 637, 684, 693, 815, 847, 850, 851, 87…	2957	[27, 33, 4, 32, 35, 18, 14, 28, 6, 7, 5, 8, 3, 98, 64, 24, 61, 19, 5, 47, 11, 13, 19, 13, 12, 5, 96, 36, 3, 45, 10, 30, 24, 24, 7, 59, 29, 37, 9, 37, 49, 41, 13, 38, 48, 66, 53, 39, 67, 24, 14, 23, 71, 8, 88, 30, 30, 13, 8, 22, 14, 26, 9, 8, 30, 26, 11, 27, 24, 93, 17, 16, 218, 18, 102, 123, 10, 23, 5, 9, 12, 7, 4, 41, 12, 67, 28, 13, 48, 20, 15, 79]	84	[0, 0, 0, 0, 0, 0, 0, 0, 0, 0, 1, 0, 0, 1, 0, 0, 1, 0, 1, 2, 2, 1, 0, 1, 1, 1, 0, 1, 0, 1, 0, 0, 1, 1, 0, 0, 1, 0, 0, 1, 1, 0, 1, 0, 1, 1, 3, 1, 1, 1, 0, 0, 0, 0, 1, 0, 0, 0, 1, 1, 0, 3, 1, 0, 1, 1, 0, 0, 0, 7, 0, 0, 9, 2, 2, 10, 0, 1, 0, 1, 0, 0, 0, 2, 3, 4, 1, 0, 0, 0, 1, 4]
ABI2--CYP20A1	chr2:204193354:+	chr2:204154488:+	85	[6, 18, 52, 53, 64, 67, 68, 79, 83, 86, 89, 101, 107, 113, 115, 120, 161, 167, 169, 188, 192, 196, 197, 201, 216, 232, 234, 250, 261, 266, 267, 289, 306, 312, 314, 332, 352, 353, 361, 364, 373, 377, 378, 383, 390, 409, 412, 413, 417, 419, 484, 514, 533, 569, 573, 587, 598, 603, 606, 608, 645, 647, 659, 693, 750, 752, 757, 765, 842, 856, 878, 880, 886, 891, 895, 950, 952, 966, 969, 976, 977, 985, …	5376	[3, 12, 42, 4, 22, 48, 9, 109, 124, 5, 53, 32, 33, 44, 13, 16, 7, 50, 5, 39, 20, 41, 97, 8, 9, 31, 48, 7, 60, 68, 3, 86, 65, 131, 160, 30, 10, 30, 353, 7, 6, 4, 4, 189, 225, 6, 4, 6, 155, 106, 14, 58, 4, 191, 21, 283, 44, 73, 109, 306, 4, 3, 188, 24, 14, 50, 7, 3, 36, 28, 71, 172, 108, 5, 42, 174, 33, 149, 47, 135, 54, 75, 13, 29, 170]	170	[0, 0, 0, 0, 1, 0, 0, 1, 2, 0, 3, 2, 1, 1, 0, 0, 1, 0, 0, 1, 0, 2, 4, 0, 0, 1, 0, 0, 1, 1, 0, 3, 3, 7, 0, 0, 0, 0, 7, 1, 0, 0, 0, 8, 5, 0, 0, 0, 5, 6, 0, 1, 0, 6, 1, 7, 1, 1, 4, 11, 0, 0, 10, 0, 1, 2, 0, 0, 3, 1, 5, 7, 8, 3, 1, 8, 0, 4, 3, 2, 1, 3, 1, 0, 8]
PXDNL--USP8	chr8:52252184:-	chr15:50769473:+	142	[7, 11, 12, 13, 14, 20, 22, 26, 36, 37, 39, 41, 53, 60, 62, 64, 71, 74, 77, 82, 84, 87, 90, 101, 107, 111, 113, 143, 144, 153, 155, 157, 160, 164, 167, 176, 187, 200, 206, 209, 215, 220, 230, 253, 255, 262, 265, 266, 267, 283, 306, 314, 315, 323, 329, 331, 337, 350, 365, 369, 374, 377, 383, 395, 404, 407, 414, 420, 425, 426, 432, 448, 452, 457, 470, 471, 503, 513, 514, 517, 520, 532, 545, 549, 55…	10696	[93, 14, 34, 35, 4, 95, 11, 60, 10, 87, 48, 5, 75, 36, 8, 64, 25, 95, 51, 56, 80, 51, 11, 3, 18, 217, 19, 16, 47, 4, 40, 4, 5, 63, 37, 24, 48, 31, 36, 133, 11, 15, 50, 17, 87, 411, 14, 12, 8, 4, 27, 138, 29, 85, 4, 9, 7, 6, 25, 18, 48, 34, 37, 150, 51, 58, 48, 3, 24, 3, 9, 141, 39, 253, 3, 40, 22, 47, 13, 42, 503, 41, 46, 96, 328, 38, 14, 160, 167, 6, 74, 61, 36, 11, 7, 20, 71, 95, 175, 10, 5, 45…	453	[1, 0, 0, 1, 0, 4, 0, 1, 0, 1, 1, 0, 4, 0, 0, 1, 0, 0, 1, 3, 6, 0, 1, 1, 0, 3, 0, 0, 2, 0, 3, 0, 0, 1, 0, 0, 0, 0, 0, 1, 0, 0, 1, 0, 4, 9, 0, 1, 0, 0, 0, 2, 0, 4, 0, 0, 1, 1, 2, 0, 0, 1, 0, 3, 3, 2, 1, 1, 3, 1, 1, 17, 5, 8, 0, 1, 1, 4, 1, 2, 35, 4, 1, 0, 11, 0, 2, 7, 3, 0, 6, 3, 4, 2, 0, 0, 7, 6, 11, 0, 0, 1, 0, 17, 9, 2, 24, 0, 3, 3, 0, 12, 2, 0, 29, 4, 0, 18, 5, 9, 7, 10, 16, 0, 7, 0, 6, 3, 10,…
ADAMTS17--AKAP13	chr15:100533253:-	chr15:86265222:+	177	[7, 9, 13, 14, 17, 20, 21, 22, 25, 26, 29, 32, 34, 35, 37, 39, 40, 41, 42, 44, 45, 46, 47, 49, 50, 56, 60, 61, 64, 67, 70, 76, 77, 81, 86, 87, 94, 97, 99, 100, 106, 113, 115, 130, 132, 135, 141, 143, 145, 155, 158, 159, 161, 162, 167, 172, 173, 174, 183, 185, 188, 191, 194, 195, 196, 201, 203, 204, 205, 207, 211, 224, 230, 240, 242, 246, 252, 253, 257, 260, 266, 269, 272, 275, 280, 288, 294, 296,…	9658	[75, 49, 18, 49, 11, 45, 29, 15, 17, 41, 9, 72, 100, 63, 38, 32, 40, 45, 36, 38, 49, 9, 3, 14, 114, 36, 7, 82, 35, 16, 65, 3, 14, 24, 30, 11, 58, 18, 3, 12, 49, 24, 4, 14, 34, 8, 5, 18, 95, 36, 34, 80, 42, 111, 36, 42, 117, 36, 18, 45, 19, 19, 106, 4, 6, 8, 49, 43, 14, 37, 34, 24, 234, 242, 32, 11, 4, 66, 50, 5, 45, 22, 78, 11, 6, 25, 49, 113, 29, 31, 29, 101, 106, 101, 53, 40, 303, 34, 33, 35, 1…	303	[0, 1, 0, 0, 1, 1, 0, 0, 0, 2, 0, 2, 1, 1, 0, 0, 0, 2, 0, 1, 0, 0, 0, 0, 1, 1, 0, 1, 1, 0, 1, 1, 0, 0, 0, 0, 1, 1, 0, 1, 2, 0, 0, 0, 0, 0, 0, 0, 2, 2, 0, 2, 1, 3, 0, 0, 2, 1, 0, 0, 0, 0, 1, 0, 0, 0, 0, 1, 0, 2, 2, 0, 1, 2, 1, 0, 0, 1, 0, 0, 1, 0, 0, 0, 0, 0, 1, 0, 1, 1, 1, 3, 0, 0, 2, 2, 3, 1, 0, 0, 3, 2, 1, 3, 0, 0, 0, 0, 0, 5, 1, 2, 3, 0, 2, 6, 1, 4, 0, 0, 0, 0, 1, 0, 2, 1, 5, 5, 3, 1, 0, 8, 1,…
BAZ1B--MLXIPL	chr7:72903524:-	chr7:73030507:-	83	[7, 15, 29, 36, 49, 53, 57, 59, 61, 63, 65, 84, 88, 106, 112, 125, 127, 132, 137, 141, 144, 158, 164, 174, 188, 189, 196, 198, 202, 207, 210, 214, 237, 244, 246, 264, 265, 288, 290, 313, 336, 353, 361, 391, 402, 404, 413, 443, 462, 466, 526, 559, 568, 573, 588, 589, 600, 608, 609, 635, 651, 670, 691, 753, 763, 766, 771, 775, 795, 797, 871, 879, 881, 882, 886, 888, 898, 906, 909, 932, 936, 941, 94…	3905	[48, 56, 59, 5, 14, 13, 25, 9, 6, 40, 18, 23, 5, 29, 31, 87, 65, 88, 60, 42, 23, 78, 3, 49, 5, 33, 15, 4, 3, 3, 25, 25, 9, 48, 3, 34, 5, 6, 108, 16, 7, 24, 4, 3, 8, 24, 3, 78, 4, 27, 11, 45, 215, 7, 75, 97, 6, 59, 11, 9, 18, 13, 24, 7, 107, 31, 224, 158, 10, 629, 23, 254, 26, 34, 49, 6, 68, 84, 83, 58, 53, 5, 6]	147	[0, 3, 1, 1, 0, 0, 0, 0, 0, 0, 0, 1, 0, 1, 0, 1, 1, 1, 1, 1, 2, 3, 0, 1, 0, 2, 0, 0, 0, 0, 0, 1, 0, 0, 0, 2, 0, 0, 0, 0, 0, 0, 0, 0, 0, 0, 0, 4, 0, 1, 2, 2, 7, 0, 6, 1, 0, 1, 2, 0, 1, 0, 2, 0, 5, 1, 15, 3, 2, 32, 0, 13, 2, 1, 1, 0, 4, 8, 2, 2, 2, 2, 0]
PTBP1--RNF126	chr19:799443:+	chr19:650296:-	107	[7, 14, 17, 25, 26, 27, 42, 44, 45, 48, 55, 63, 65, 70, 78, 87, 94, 96, 97, 98, 101, 103, 107, 111, 113, 115, 127, 133, 135, 137, 138, 141, 153, 161, 162, 173, 181, 183, 185, 192, 207, 217, 224, 228, 246, 252, 253, 266, 272, 285, 287, 288, 303, 306, 307, 313, 345, 351, 368, 373, 374, 378, 386, 391, 399, 401, 402, 406, 414, 417, 422, 429, 436, 473, 493, 513, 547, 555, 564, 579, 582, 589, 615, 617,…	2404	[13, 4, 11, 38, 31, 7, 34, 10, 42, 24, 9, 13, 21, 6, 6, 4, 37, 41, 31, 40, 12, 34, 20, 4, 32, 5, 62, 10, 6, 131, 5, 5, 7, 6, 16, 9, 8, 6, 4, 34, 23, 9, 5, 29, 4, 4, 17, 6, 11, 47, 6, 21, 31, 9, 126, 28, 28, 40, 17, 18, 31, 4, 20, 5, 24, 15, 8, 14, 9, 30, 12, 7, 9, 22, 8, 19, 12, 24, 8, 8, 10, 15, 19, 9, 82, 125, 5, 52, 4, 32, 36, 25, 10, 78, 5, 10, 3, 16, 20, 37, 5, 53, 54, 13, 49, 19, 12]	35	[0, 0, 1, 0, 0, 0, 0, 0, 0, 0, 0, 1, 0, 0, 0, 0, 1, 1, 0, 0, 0, 0, 1, 0, 0, 0, 0, 0, 2, 2, 0, 0, 0, 0, 0, 0, 0, 0, 0, 0, 0, 1, 0, 0, 0, 0, 0, 0, 0, 0, 0, 0, 0, 0, 3, 0, 0, 0, 0, 0, 0, 0, 0, 0, 0, 0, 1, 1, 0, 1, 1, 0, 0, 1, 0, 1, 0, 1, 0, 0, 0, 0, 0, 0, 1, 3, 0, 2, 0, 0, 1, 1, 0, 4, 0, 0, 0, 2, 0, 0, 0, 1, 0, 0, 0, 0, 0]
CACUL1--VTI1A	chr10:120488807:-	chr10:114286846:+	79	[8, 9, 25, 30, 31, 36, 45, 57, 59, 63, 70, 71, 79, 97, 120, 130, 134, 135, 141, 144, 155, 160, 162, 174, 184, 189, 190, 197, 202, 209, 212, 217, 246, 259, 269, 279, 289, 297, 361, 374, 388, 402, 417, 424, 444, 464, 493, 503, 523, 526, 561, 565, 566, 567, 574, 580, 581, 644, 708, 719, 733, 765, 795, 862, 869, 873, 890, 901, 906, 907, 910, 911, 932, 939, 943, 948, 955, 979, 982]	2724	[67, 8, 3, 89, 4, 4, 8, 18, 14, 3, 49, 10, 3, 3, 4, 20, 4, 9, 16, 8, 3, 48, 12, 26, 28, 60, 61, 4, 64, 54, 43, 3, 14, 12, 4, 3, 54, 3, 10, 50, 26, 37, 3, 10, 3, 42, 19, 30, 203, 9, 110, 8, 12, 70, 7, 6, 76, 67, 58, 3, 355, 17, 16, 5, 11, 175, 13, 6, 67, 6, 152, 5, 5, 88, 8, 18, 11, 4, 63]	97	[2, 0, 0, 3, 0, 0, 0, 1, 0, 0, 0, 0, 0, 0, 0, 0, 0, 0, 0, 0, 1, 1, 1, 0, 0, 0, 1, 0, 0, 0, 5, 0, 1, 0, 0, 0, 0, 0, 1, 1, 0, 1, 0, 0, 0, 1, 0, 0, 11, 0, 3, 1, 0, 2, 0, 1, 3, 9, 3, 1, 17, 1, 1, 0, 0, 6, 0, 0, 1, 0, 6, 0, 0, 9, 0, 1, 0, 0, 1]
SLC35E3--NUP107	chr12:69141820:+	chr12:69119507:+	63	[8, 9, 17, 29, 32, 36, 37, 39, 46, 49, 51, 74, 89, 93, 99, 125, 136, 141, 156, 161, 207, 237, 251, 254, 298, 304, 312, 326, 347, 367, 373, 383, 386, 396, 402, 466, 470, 517, 556, 584, 641, 692, 693, 698, 705, 709, 733, 754, 772, 774, 776, 777, 808, 825, 831, 874, 898, 901, 907, 953, 965, 979, 995]	3896	[35, 56, 46, 45, 20, 4, 66, 7, 15, 17, 5, 55, 25, 7, 42, 101, 43, 23, 6, 6, 20, 46, 114, 50, 51, 5, 64, 88, 45, 31, 28, 42, 94, 6, 5, 15, 42, 95, 25, 26, 38, 57, 8, 340, 237, 162, 4, 5, 247, 10, 15, 179, 107, 131, 193, 81, 78, 3, 14, 179, 101, 178, 13]	129	[1, 0, 2, 3, 0, 0, 5, 2, 0, 0, 0, 0, 0, 1, 0, 1, 2, 0, 0, 0, 1, 2, 0, 4, 1, 0, 0, 2, 3, 2, 0, 0, 1, 0, 0, 1, 0, 4, 0, 1, 0, 1, 0, 7, 12, 16, 0, 0, 0, 0, 0, 11, 0, 8, 9, 6, 4, 0, 0, 2, 4, 10, 0]
PID1--MRPS6	chr2:230020534:-	chr21:35497641:+	207	[11, 14, 17, 20, 23, 26, 30, 36, 40, 44, 45, 46, 48, 49, 50, 51, 52, 57, 64, 68, 78, 81, 89, 90, 100, 103, 114, 125, 128, 130, 138, 140, 143, 147, 151, 152, 155, 157, 160, 161, 163, 169, 170, 172, 175, 180, 182, 186, 188, 191, 192, 193, 201, 204, 206, 211, 212, 216, 224, 226, 228, 237, 240, 246, 248, 250, 252, 259, 261, 265, 266, 267, 271, 279, 280, 283, 284, 286, 287, 288, 296, 305, 306, 309, 31…	12981	[41, 18, 127, 105, 54, 5, 78, 18, 55, 3, 15, 73, 171, 79, 43, 118, 73, 98, 193, 68, 5, 10, 13, 98, 90, 14, 30, 227, 81, 9, 78, 8, 3, 86, 7, 162, 89, 7, 98, 31, 20, 42, 73, 111, 18, 15, 77, 31, 84, 50, 7, 41, 32, 50, 77, 95, 44, 18, 14, 258, 51, 20, 37, 5, 92, 52, 93, 94, 103, 3, 62, 39, 99, 9, 60, 22, 124, 21, 83, 47, 96, 234, 3, 113, 70, 39, 153, 91, 14, 6, 28, 6, 32, 9, 15, 5, 8, 51, 134, 232, …	427	[1, 0, 2, 2, 1, 0, 2, 3, 0, 0, 1, 0, 5, 1, 0, 3, 1, 1, 5, 0, 1, 1, 1, 3, 1, 1, 0, 2, 3, 0, 2, 0, 0, 1, 1, 4, 4, 0, 1, 0, 1, 2, 0, 2, 0, 0, 2, 1, 1, 1, 0, 2, 1, 2, 5, 3, 1, 0, 0, 1, 1, 1, 0, 0, 0, 0, 0, 2, 3, 0, 2, 3, 3, 1, 2, 0, 3, 0, 3, 1, 1, 4, 0, 8, 1, 0, 5, 0, 0, 0, 0, 0, 1, 0, 0, 0, 0, 1, 5, 9, 0, 0, 3, 1, 0, 0, 0, 0, 1, 0, 2, 2, 1, 9, 3, 1, 7, 5, 7, 7, 1, 3, 8, 4, 1, 0, 1, 3, 0, 4, 0, 0, 0,…
SIPA1L3--ZNF527	chr19:38423332:+	chr19:37879208:+	9	[12, 82, 184, 289, 827, 902, 956, 957, 968]	207	[13, 3, 21, 40, 13, 19, 11, 22, 65]	11	[1, 0, 0, 2, 0, 3, 0, 0, 5]
TMEM209--COPG2	chr7:129841690:-	chr7:130148500:-	92	[14, 15, 19, 21, 33, 40, 44, 47, 51, 53, 57, 64, 65, 66, 71, 94, 116, 125, 135, 146, 152, 162, 173, 178, 179, 180, 181, 182, 184, 192, 195, 214, 222, 224, 233, 237, 246, 250, 252, 259, 263, 286, 289, 300, 301, 306, 329, 333, 334, 335, 339, 358, 374, 401, 406, 410, 412, 414, 473, 548, 550, 562, 570, 571, 589, 607, 635, 665, 678, 687, 709, 740, 806, 831, 876, 880, 881, 906, 913, 916, 922, 930, 939,…	6597	[7, 16, 12, 3, 70, 27, 4, 6, 52, 67, 4, 27, 7, 22, 15, 3, 1614, 90, 49, 11, 32, 15, 112, 3, 3, 108, 163, 71, 35, 50, 19, 21, 41, 24, 25, 42, 4, 33, 56, 73, 10, 34, 24, 77, 75, 10, 81, 37, 56, 41, 34, 18, 4, 25, 7, 59, 78, 109, 5, 233, 310, 17, 94, 311, 49, 217, 141, 83, 7, 5, 140, 116, 28, 10, 5, 53, 121, 161, 12, 45, 3, 7, 124, 4, 75, 13, 51, 93, 131, 23, 26, 69]	161	[0, 0, 0, 0, 1, 0, 0, 0, 3, 1, 0, 1, 0, 0, 0, 0, 1, 2, 3, 0, 0, 1, 1, 0, 0, 1, 1, 2, 0, 0, 0, 1, 0, 1, 1, 0, 0, 0, 0, 2, 0, 0, 0, 2, 1, 0, 0, 0, 1, 0, 0, 1, 0, 0, 0, 0, 3, 3, 0, 11, 15, 0, 2, 16, 4, 9, 3, 2, 0, 0, 9, 4, 1, 0, 0, 4, 5, 9, 0, 0, 0, 2, 10, 1, 4, 0, 5, 1, 4, 1, 0, 5]
RNGTT--MDN1	chr6:89554076:-	chr6:90374347:-	68	[14, 17, 40, 66, 72, 81, 97, 98, 106, 124, 132, 133, 148, 155, 161, 177, 183, 196, 201, 202, 225, 235, 248, 261, 267, 288, 306, 312, 334, 336, 346, 352, 376, 414, 418, 421, 430, 451, 489, 566, 573, 580, 583, 595, 604, 615, 702, 710, 717, 759, 832, 847, 871, 872, 876, 879, 900, 903, 910, 913, 917, 923, 957, 961, 973, 987, 988, 991]	2793	[3, 4, 21, 8, 26, 22, 77, 7, 4, 10, 4, 71, 5, 6, 20, 40, 29, 11, 40, 24, 28, 10, 22, 82, 12, 15, 35, 28, 13, 6, 65, 14, 33, 16, 24, 132, 12, 58, 46, 49, 21, 28, 210, 306, 56, 20, 42, 5, 249, 83, 4, 40, 19, 67, 55, 40, 32, 11, 82, 6, 31, 44, 49, 47, 7, 90, 8, 9]	100	[0, 0, 1, 0, 2, 0, 1, 0, 1, 0, 0, 0, 0, 0, 1, 0, 1, 1, 1, 0, 2, 0, 0, 2, 0, 1, 0, 0, 2, 0, 0, 0, 1, 1, 1, 3, 0, 3, 2, 4, 0, 4, 4, 5, 1, 2, 3, 2, 3, 4, 0, 2, 2, 4, 5, 2, 5, 0, 5, 1, 1, 3, 5, 2, 0, 4, 0, 0]
ST14--APLP2	chr11:130068964:+	chr11:129996595:+	78	[18, 24, 41, 56, 67, 75, 77, 79, 85, 90, 101, 103, 107, 137, 143, 148, 151, 152, 154, 158, 160, 174, 176, 183, 210, 224, 236, 250, 260, 266, 269, 281, 284, 294, 313, 317, 334, 336, 341, 349, 351, 352, 364, 383, 390, 391, 406, 409, 421, 431, 457, 470, 484, 502, 521, 541, 554, 580, 589, 615, 621, 623, 639, 653, 663, 707, 722, 757, 789, 796, 822, 840, 893, 900, 917, 983, 985, 990]	2409	[13, 3, 20, 7, 30, 22, 31, 9, 10, 22, 11, 29, 13, 7, 33, 17, 54, 11, 5, 27, 6, 17, 23, 14, 30, 10, 29, 4, 36, 57, 30, 19, 9, 8, 54, 5, 12, 10, 231, 17, 18, 33, 4, 20, 75, 10, 7, 39, 45, 6, 14, 30, 15, 6, 7, 11, 77, 12, 48, 23, 14, 96, 82, 28, 17, 9, 117, 28, 5, 31, 148, 33, 29, 68, 23, 32, 50, 104]	67	[1, 0, 1, 0, 1, 0, 2, 0, 0, 0, 0, 1, 0, 0, 0, 0, 3, 0, 0, 0, 0, 0, 0, 0, 0, 0, 0, 0, 1, 0, 0, 0, 0, 0, 2, 0, 0, 0, 1, 0, 0, 0, 0, 2, 2, 0, 0, 2, 4, 1, 2, 2, 2, 0, 0, 0, 3, 0, 2, 1, 0, 3, 2, 0, 2, 0, 1, 0, 1, 1, 9, 1, 1, 3, 0, 0, 2, 5]
PDE7A--ADHFE1	chr8:66753606:-	chr8:67380504:+	68	[20, 32, 33, 40, 53, 58, 59, 61, 68, 83, 85, 109, 110, 151, 174, 178, 179, 180, 189, 192, 196, 199, 214, 226, 235, 240, 242, 285, 286, 291, 297, 309, 324, 332, 343, 402, 405, 406, 421, 436, 540, 584, 623, 639, 661, 662, 678, 685, 701, 718, 730, 735, 757, 777, 786, 791, 796, 801, 834, 838, 844, 890, 897, 902, 915, 944, 952, 965]	4583	[59, 41, 3, 3, 61, 76, 72, 24, 7, 51, 60, 4, 80, 8, 71, 34, 57, 12, 17, 7, 9, 5, 3, 149, 58, 74, 55, 78, 12, 44, 3, 69, 82, 90, 13, 29, 49, 41, 5, 32, 25, 23, 60, 39, 6, 5, 108, 66, 91, 45, 5, 124, 252, 146, 110, 88, 76, 270, 536, 308, 71, 84, 66, 69, 131, 27, 82, 23]	207	[0, 2, 0, 0, 4, 1, 0, 0, 0, 0, 2, 0, 1, 0, 3, 0, 0, 0, 0, 0, 0, 0, 0, 2, 3, 0, 1, 2, 1, 2, 1, 2, 3, 2, 0, 0, 3, 2, 0, 1, 4, 0, 6, 3, 0, 0, 7, 2, 8, 1, 0, 10, 12, 9, 2, 3, 1, 17, 38, 14, 4, 4, 4, 6, 8, 3, 3, 0]
PLCB1--WDFY3-AS2	chr20:8131018:+	chr4:85925383:+	14	[20, 204, 252, 275, 573, 591, 648, 684, 725, 751, 792, 821, 838, 867]	434	[3, 17, 4, 22, 5, 36, 67, 19, 19, 31, 101, 62, 33, 15]	19	[0, 0, 0, 0, 0, 1, 2, 0, 2, 1, 6, 3, 2, 2]
ZDHHC13--MGAT4C	chr11:19174231:+	chr12:86405680:-	33	[21, 42, 70, 71, 74, 77, 84, 93, 116, 151, 161, 200, 222, 237, 246, 280, 293, 309, 320, 422, 469, 470, 548, 565, 693, 879, 888, 912, 956, 970, 973, 980, 994]	875	[35, 26, 3, 5, 21, 25, 10, 6, 6, 46, 20, 60, 45, 17, 3, 6, 33, 25, 17, 37, 100, 9, 4, 54, 7, 32, 21, 44, 34, 24, 16, 39, 45]	25	[0, 0, 0, 0, 1, 0, 0, 0, 0, 0, 2, 1, 0, 0, 0, 0, 1, 1, 0, 4, 2, 1, 0, 2, 0, 0, 3, 2, 3, 0, 0, 2, 0]
TCF12--NCOA3	chr15:57213296:+	chr20:46211927:+	29	[33, 73, 109, 127, 135, 140, 158, 159, 172, 176, 239, 260, 371, 502, 546, 598, 608, 628, 715, 744, 747, 800, 816, 920, 921, 931, 959, 982, 986]	205	[3, 3, 6, 3, 3, 9, 3, 7, 3, 6, 9, 4, 14, 5, 7, 3, 9, 10, 7, 8, 15, 12, 22, 5, 7, 6, 3, 8, 5]	6	[1, 0, 0, 0, 0, 0, 0, 0, 0, 1, 0, 0, 0, 1, 0, 0, 0, 1, 0, 0, 1, 1, 0, 0, 0, 0, 0, 0, 0]
TRIP12--SLC16A14	chr2:230723488:-	chr2:230902247:-	29	[28, 64, 146, 147, 182, 183, 195, 210, 286, 293, 415, 464, 516, 528, 560, 571, 582, 597, 610, 700, 717, 788, 795, 815, 859, 871, 900, 910, 973]	969	[10, 5, 3, 3, 9, 60, 47, 17, 4, 34, 16, 15, 14, 14, 4, 16, 103, 6, 99, 15, 292, 14, 4, 40, 9, 4, 61, 47, 4]	30	[0, 0, 0, 0, 0, 2, 2, 0, 1, 0, 0, 0, 1, 1, 0, 2, 4, 0, 5, 0, 5, 0, 0, 0, 0, 1, 5, 1, 0]
CD302--ALPL	chr2:160634449:-	chr1:21880471:+	34	[36, 105, 147, 157, 213, 215, 279, 301, 364, 391, 425, 429, 440, 456, 464, 466, 475, 476, 483, 494, 502, 515, 526, 539, 716, 717, 726, 747, 761, 771, 807, 826, 868, 984]	1407	[8, 4, 33, 16, 34, 40, 9, 119, 12, 3, 37, 4, 10, 53, 5, 27, 17, 24, 4, 41, 19, 24, 20, 6, 80, 40, 279, 253, 3, 100, 3, 21, 34, 25]	51	[0, 0, 0, 1, 4, 2, 0, 3, 0, 0, 0, 0, 0, 1, 0, 0, 1, 0, 0, 4, 0, 0, 2, 0, 0, 2, 17, 10, 0, 3, 0, 1, 0, 0]
NPHP4--FGGY	chr1:5993207:-	chr1:59787208:+	9	[37, 100, 255, 382, 535, 660, 760, 806, 886]	447	[3, 6, 121, 4, 113, 57, 3, 73, 67]	29	[0, 0, 4, 0, 7, 7, 0, 5, 6]
OBSCN--NLRP3	chr1:228412435:+	chr1:247607274:+	15	[198, 232, 254, 333, 423, 454, 523, 540, 703, 756, 786, 805, 806, 854, 930]	802	[64, 26, 12, 3, 18, 12, 32, 6, 60, 14, 7, 210, 35, 281, 22]	30	[1, 0, 0, 0, 2, 1, 2, 0, 2, 0, 0, 6, 0, 16, 0]
MICAL2--NELL1	chr11:12183966:+	chr11:21392399:+	3	[486, 722, 725]	623	[176, 312, 135]	14	[6, 4, 4]
CUX1--THSD7A	chr7:101713697:+	chr7:11676588:-	6	[307, 406, 464, 467, 470, 732]	457	[7, 3, 90, 70, 26, 261]	18	[0, 0, 1, 5, 0, 12]
MPND--HGS	chr19:4359198:+	chr17:79663002:+	39	[1, 7, 56, 69, 140, 154, 192, 323, 331, 356, 359, 387, 390, 404, 438, 565, 572, 579, 582, 609, 620, 642, 662, 678, 686, 698, 702, 715, 745, 749, 762, 786, 814, 843, 878, 946, 955, 981, 988]	141	[4, 4, 4, 3, 4, 3, 3, 3, 3, 3, 3, 3, 4, 4, 8, 3, 4, 3, 3, 6, 3, 4, 3, 3, 3, 6, 3, 4, 3, 3, 4, 3, 3, 5, 3, 3, 4, 3, 3]	291	[11, 6, 7, 7, 5, 9, 1, 0, 8, 0, 5, 3, 11, 20, 22, 6, 23, 1, 3, 12, 1, 7, 11, 2, 3, 8, 2, 2, 7, 4, 2, 8, 3, 16, 19, 17, 9, 3, 7]
SCRT1--FADS3	chr8:145554369:-	chr11:61658869:-	53	[1, 10, 11, 26, 48, 88, 90, 97, 106, 107, 122, 163, 176, 255, 304, 310, 323, 334, 348, 369, 380, 393, 400, 433, 451, 465, 466, 516, 522, 578, 591, 608, 609, 634, 653, 669, 676, 735, 768, 777, 830, 834, 864, 880, 904, 906, 925, 930, 939, 947, 978, 980, 998]	208	[3, 3, 3, 3, 3, 3, 4, 3, 3, 3, 3, 3, 3, 3, 4, 4, 3, 3, 3, 3, 4, 3, 3, 5, 5, 4, 4, 4, 3, 4, 3, 4, 3, 6, 5, 5, 5, 9, 3, 3, 3, 4, 5, 3, 4, 3, 3, 8, 4, 3, 5, 12, 3]	316	[5, 1, 4, 2, 11, 8, 6, 2, 1, 1, 3, 3, 3, 2, 2, 0, 3, 2, 2, 2, 6, 7, 1, 9, 7, 2, 4, 10, 3, 6, 7, 4, 8, 7, 14, 6, 6, 38, 7, 3, 11, 7, 10, 1, 2, 5, 6, 16, 3, 5, 4, 27, 1]
CCDC65--KLHL3	chr12:49315185:+	chr5:137028355:-	31	[46, 59, 83, 154, 196, 224, 245, 259, 264, 296, 298, 312, 319, 331, 380, 385, 395, 400, 409, 411, 473, 512, 694, 728, 779, 782, 805, 856, 924, 953, 996]	118	[3, 3, 3, 4, 3, 4, 4, 5, 3, 3, 3, 3, 3, 3, 3, 3, 3, 3, 3, 4, 3, 8, 6, 7, 6, 6, 3, 3, 3, 3, 4]	177	[1, 0, 3, 9, 11, 1, 0, 5, 0, 7, 4, 0, 1, 4, 3, 4, 4, 4, 11, 5, 5, 17, 3, 23, 9, 9, 7, 9, 2, 7, 9]
TELO2--SLC29A2	chr16:1560399:+	chr11:66139621:-	3	[669, 678, 942]	9	[3, 3, 3]	5	[1, 3, 1]
FAM98A--KRT86	chr2:33809983:-	chr12:52695674:+	28	[2, 3, 6, 22, 72, 103, 114, 187, 259, 263, 273, 292, 293, 363, 365, 443, 445, 486, 518, 668, 687, 749, 789, 798, 828, 910, 915, 995]	100	[4, 4, 3, 4, 7, 4, 4, 3, 4, 4, 3, 3, 4, 3, 5, 3, 4, 3, 4, 3, 3, 3, 3, 3, 3, 3, 3, 3]	203	[4, 7, 6, 13, 6, 11, 14, 13, 7, 7, 16, 3, 4, 7, 4, 2, 22, 4, 3, 3, 3, 3, 2, 7, 11, 6, 9, 6]
POP5--DAXX	chr12:121016583:-	chr6:33289593:-	6	[29, 70, 370, 703, 704, 933]	18	[3, 3, 3, 3, 3, 3]	69	[17, 20, 14, 9, 4, 5]
CTBP1--MAPK7	chr4:1207810:-	chr17:19281653:+	31	[7, 16, 39, 101, 190, 268, 301, 305, 310, 311, 343, 358, 361, 406, 417, 468, 474, 495, 641, 721, 746, 749, 770, 773, 786, 794, 852, 867, 868, 912, 948]	114	[4, 3, 3, 4, 3, 3, 3, 3, 4, 3, 3, 4, 3, 6, 3, 3, 3, 3, 5, 9, 4, 3, 3, 5, 3, 3, 3, 4, 4, 3, 4]	210	[6, 18, 6, 5, 11, 1, 9, 6, 9, 1, 12, 3, 3, 5, 0, 2, 4, 7, 16, 11, 1, 3, 26, 7, 10, 0, 8, 11, 4, 2, 3]
CEACAM7--C19orf12	chr19:42178396:-	chr19:30206117:-	19	[106, 149, 172, 190, 253, 323, 349, 405, 489, 504, 582, 596, 612, 619, 742, 813, 828, 934, 978]	66	[4, 3, 3, 5, 4, 3, 3, 3, 3, 3, 4, 3, 3, 3, 3, 6, 4, 3, 3]	145	[6, 14, 8, 10, 7, 2, 2, 12, 8, 8, 9, 1, 4, 2, 8, 6, 18, 17, 3]
ALOX12B--CHFR	chr17:7979558:-	chr12:133464160:-	23	[57, 115, 140, 157, 200, 235, 261, 279, 395, 397, 432, 506, 541, 621, 665, 729, 824, 840, 898, 947, 956, 965, 971]	87	[3, 3, 3, 3, 3, 4, 4, 4, 5, 4, 5, 3, 3, 3, 4, 3, 3, 5, 4, 3, 6, 3, 6]	246	[1, 4, 16, 11, 6, 19, 16, 4, 16, 12, 7, 7, 6, 9, 13, 1, 7, 27, 6, 22, 6, 7, 23]
ZNF689--SYT6	chr16:30615950:-	chr1:114696448:-	8	[79, 218, 227, 310, 422, 559, 725, 753]	28	[3, 5, 3, 3, 4, 3, 4, 3]	34	[5, 5, 3, 2, 4, 1, 9, 5]
FGFR4--SULT1A1	chr5:176523144:+	chr16:28634862:-	35	[59, 76, 87, 157, 211, 259, 338, 351, 384, 389, 394, 408, 414, 499, 536, 542, 543, 544, 548, 564, 601, 609, 656, 678, 694, 699, 700, 726, 739, 755, 758, 764, 951, 971, 995]	125	[3, 3, 3, 4, 3, 3, 3, 3, 3, 4, 4, 6, 6, 3, 3, 3, 3, 4, 5, 3, 4, 3, 4, 4, 3, 4, 3, 3, 3, 4, 3, 4, 4, 4, 3]	258	[2, 2, 7, 6, 8, 5, 0, 6, 2, 5, 25, 25, 9, 7, 15, 13, 1, 6, 6, 9, 2, 4, 6, 8, 4, 6, 11, 3, 6, 13, 5, 9, 4, 13, 5]
FAM153A--LSR	chr5:177149320:-	chr19:35739804:+	5	[253, 266, 553, 593, 803]	16	[3, 4, 3, 3, 3]	13	[0, 6, 1, 2, 4]
CCNB3--ZNF200	chrX:50094693:+	chr16:3285042:-	14	[16, 60, 161, 175, 233, 262, 274, 553, 741, 765, 850, 870, 937, 984]	51	[4, 4, 3, 3, 4, 4, 3, 3, 5, 3, 3, 3, 6, 3]	52	[5, 0, 9, 4, 3, 1, 4, 2, 8, 1, 6, 2, 7, 0]
RABEP2--SCPEP1	chr16:28925593:-	chr17:55055489:+	34	[54, 67, 119, 127, 217, 261, 271, 310, 369, 379, 413, 415, 444, 497, 520, 531, 567, 578, 593, 619, 624, 686, 687, 713, 811, 845, 854, 867, 877, 903, 915, 991, 997, 1000]	124	[3, 3, 3, 7, 4, 3, 4, 4, 3, 4, 3, 3, 3, 3, 5, 4, 3, 3, 4, 5, 3, 4, 3, 4, 3, 3, 4, 3, 3, 3, 6, 3, 3, 5]	238	[8, 9, 3, 30, 2, 4, 5, 8, 7, 9, 10, 2, 3, 11, 16, 18, 5, 9, 2, 4, 3, 9, 3, 7, 11, 3, 2, 8, 7, 1, 5, 2, 5, 7]
ATG4B--SUMF2	chr2:242599000:+	chr7:56131966:+	27	[2, 63, 66, 78, 87, 116, 118, 124, 128, 146, 177, 199, 389, 392, 412, 440, 447, 495, 538, 548, 630, 678, 688, 794, 885, 920, 981]	92	[4, 3, 3, 3, 3, 4, 3, 3, 3, 3, 3, 3, 5, 3, 3, 3, 4, 3, 3, 4, 3, 3, 3, 6, 3, 4, 4]	165	[5, 7, 3, 10, 3, 6, 11, 2, 13, 7, 2, 4, 8, 2, 10, 0, 14, 7, 1, 2, 8, 6, 5, 3, 8, 7, 11]
GTF2A1--SP140	chr14:81646564:-	chr2:231090470:+	34	[2, 31, 66, 72, 84, 126, 158, 200, 255, 304, 341, 350, 358, 370, 428, 435, 439, 449, 457, 506, 531, 552, 620, 645, 670, 683, 691, 708, 872, 969, 990, 992, 993, 995]	118	[3, 6, 3, 3, 3, 3, 3, 3, 4, 4, 3, 3, 3, 3, 3, 4, 3, 3, 3, 3, 4, 3, 4, 3, 4, 6, 5, 3, 4, 3, 4, 3, 3, 3]	175	[5, 11, 7, 6, 2, 2, 2, 3, 3, 5, 1, 2, 2, 1, 5, 10, 9, 4, 7, 8, 6, 12, 4, 4, 2, 9, 17, 4, 2, 1, 8, 5, 4, 2]
IRF3--TM4SF20	chr19:50162842:-	chr2:228243996:-	18	[25, 100, 177, 242, 255, 318, 334, 355, 495, 525, 537, 579, 590, 667, 698, 729, 832, 972]	61	[3, 3, 4, 3, 3, 3, 3, 3, 4, 3, 4, 6, 3, 4, 3, 3, 3, 3]	75	[5, 5, 4, 4, 2, 2, 4, 3, 4, 5, 2, 5, 4, 4, 16, 2, 2, 2]
WWP2--TSEN34	chr16:69974056:+	chr19:54694158:+	52	[39, 41, 45, 52, 54, 62, 75, 91, 98, 137, 146, 150, 207, 212, 220, 225, 255, 288, 293, 327, 352, 354, 359, 365, 372, 402, 473, 490, 492, 494, 495, 500, 514, 542, 574, 602, 617, 626, 675, 701, 723, 807, 835, 854, 858, 859, 860, 888, 911, 928, 933, 958]	209	[4, 7, 3, 4, 3, 5, 3, 3, 5, 3, 7, 3, 3, 8, 3, 4, 7, 3, 3, 4, 3, 4, 4, 3, 3, 5, 3, 3, 4, 9, 6, 5, 3, 3, 3, 3, 3, 6, 5, 3, 3, 4, 4, 3, 4, 4, 3, 4, 3, 3, 3, 5]	490	[7, 46, 3, 12, 9, 10, 3, 7, 0, 6, 21, 3, 12, 46, 12, 6, 18, 0, 2, 8, 18, 18, 6, 1, 2, 8, 0, 6, 4, 24, 7, 5, 11, 3, 8, 10, 5, 21, 18, 4, 11, 16, 8, 1, 15, 1, 1, 7, 6, 5, 1, 8]
NELFE--PITRM1	chr6:31922551:-	chr10:3214984:-	7	[72, 316, 456, 490, 569, 718, 796]	21	[3, 3, 3, 3, 3, 3, 3]	29	[7, 2, 6, 2, 1, 3, 8]
LSP1--ABHD16A	chr11:1908086:+	chr6:31671099:-	21	[24, 35, 81, 116, 175, 267, 335, 379, 410, 413, 450, 531, 538, 665, 669, 772, 775, 790, 796, 880, 923]	83	[8, 3, 5, 5, 4, 3, 4, 3, 3, 4, 3, 4, 4, 3, 3, 5, 5, 3, 4, 3, 4]	201	[25, 8, 9, 6, 7, 4, 11, 4, 4, 21, 6, 11, 10, 9, 3, 14, 11, 9, 9, 7, 13]
C15orf39--PPIA	chr15:75504500:+	chr7:44836303:+	3	[593, 888, 908]	11	[5, 3, 3]	7	[1, 1, 5]
GIPC1--FGD2	chr19:14592582:-	chr6:36973440:+	3	[28, 96, 948]	9	[3, 3, 3]	9	[1, 4, 4]
CFB--MUC5B	chr6:31919830:+	chr11:1244346:+	67	[3, 4, 15, 19, 39, 57, 58, 84, 89, 99, 101, 107, 130, 135, 136, 161, 162, 181, 195, 217, 225, 231, 236, 246, 252, 289, 298, 352, 358, 387, 388, 393, 412, 414, 431, 433, 461, 473, 485, 495, 504, 529, 533, 573, 589, 626, 641, 668, 679, 688, 727, 747, 760, 768, 780, 782, 811, 842, 843, 859, 864, 868, 870, 923, 942, 944, 962]	270	[4, 4, 3, 5, 5, 4, 3, 3, 3, 4, 3, 3, 6, 5, 3, 6, 4, 8, 8, 3, 3, 4, 3, 4, 4, 6, 3, 3, 3, 4, 5, 4, 3, 3, 6, 5, 5, 4, 5, 3, 8, 3, 4, 3, 5, 3, 3, 4, 3, 4, 3, 3, 3, 4, 5, 4, 5, 3, 5, 3, 5, 3, 5, 3, 3, 3, 3]	476	[5, 4, 2, 12, 2, 5, 1, 4, 9, 10, 2, 3, 5, 4, 6, 10, 5, 26, 9, 4, 9, 4, 5, 6, 6, 14, 7, 4, 4, 8, 15, 5, 5, 5, 19, 3, 10, 6, 11, 3, 9, 16, 5, 2, 7, 2, 7, 9, 12, 4, 4, 1, 1, 15, 9, 16, 5, 1, 15, 8, 4, 4, 20, 5, 6, 9, 3]
MAGEC1--GABBR2	chrX:140996687:+	chr9:101471467:-	2	[131, 887]	6	[3, 3]	17	[12, 5]
CCDC17--ARHGEF16	chr1:46086036:-	chr1:3382586:+	9	[144, 158, 247, 572, 650, 695, 904, 911, 995]	32	[3, 3, 3, 3, 4, 4, 3, 5, 4]	38	[3, 3, 4, 7, 4, 4, 1, 2, 10]
BOLA2--SEMG2	chr16:29464971:-	chr20:43849963:+	28	[22, 42, 101, 112, 118, 145, 262, 277, 308, 310, 331, 339, 401, 450, 621, 644, 648, 723, 776, 806, 814, 828, 831, 889, 890, 892, 937, 981]	104	[4, 3, 4, 3, 3, 3, 7, 4, 3, 3, 6, 4, 5, 4, 3, 3, 5, 4, 3, 5, 3, 3, 3, 3, 3, 3, 4, 3]	173	[0, 10, 7, 4, 6, 15, 10, 13, 8, 7, 11, 1, 6, 7, 3, 3, 3, 4, 6, 6, 5, 4, 13, 0, 6, 5, 4, 6]
ZNF570--CD151	chr19:37976197:+	chr11:832969:+	4	[3, 470, 516, 658]	14	[3, 5, 3, 3]	24	[2, 11, 9, 2]
TSR1--NKRF	chr17:2225818:-	chrX:118739842:-	23	[7, 85, 134, 143, 158, 161, 209, 239, 456, 464, 473, 498, 500, 544, 603, 729, 737, 741, 808, 825, 827, 835, 843]	76	[3, 3, 3, 4, 3, 3, 3, 3, 3, 4, 3, 3, 3, 3, 3, 3, 3, 3, 3, 3, 5, 5, 4]	159	[5, 8, 9, 6, 2, 5, 7, 11, 2, 31, 4, 19, 4, 2, 8, 6, 6, 3, 4, 4, 0, 7, 6]
USH1C--SNUPN	chr11:17515498:-	chr15:75918113:-	45	[7, 10, 34, 108, 117, 134, 144, 162, 215, 227, 237, 319, 322, 323, 325, 347, 381, 413, 418, 424, 435, 436, 446, 465, 486, 493, 501, 505, 524, 567, 587, 639, 670, 685, 696, 723, 786, 822, 840, 867, 874, 932, 940, 953, 990]	172	[3, 3, 3, 6, 4, 3, 4, 6, 7, 3, 5, 3, 3, 5, 4, 3, 3, 3, 3, 3, 3, 3, 3, 5, 3, 3, 3, 7, 3, 3, 3, 3, 4, 3, 5, 4, 7, 5, 3, 3, 5, 4, 3, 4, 3]	302	[1, 6, 15, 3, 18, 3, 4, 22, 14, 5, 20, 8, 1, 4, 7, 5, 3, 2, 7, 3, 2, 5, 9, 7, 4, 6, 2, 16, 5, 9, 5, 7, 1, 2, 4, 5, 12, 10, 2, 7, 5, 5, 11, 4, 6]
FLNA--TRIM10	chrX:153577084:-	chr6:30128696:-	35	[17, 23, 79, 91, 155, 159, 161, 198, 199, 217, 233, 236, 240, 278, 281, 415, 438, 454, 470, 475, 497, 546, 651, 683, 699, 702, 724, 763, 791, 835, 895, 971, 981, 985, 999]	142	[3, 4, 3, 3, 3, 3, 3, 8, 3, 3, 6, 8, 5, 4, 3, 3, 3, 3, 3, 3, 3, 4, 5, 4, 6, 7, 6, 4, 3, 3, 3, 5, 3, 4, 5]	254	[12, 1, 6, 4, 2, 0, 7, 10, 10, 2, 12, 27, 18, 6, 2, 5, 4, 7, 9, 6, 2, 8, 7, 4, 16, 9, 7, 0, 5, 8, 8, 8, 5, 11, 6]
CD200--DOK1	chr3:112068645:+	chr2:74781892:+	5	[136, 467, 473, 923, 958]	19	[5, 4, 3, 3, 4]	36	[20, 5, 3, 6, 2]
SHMT2--KCTD19	chr12:57628233:+	chr16:67360639:-	38	[38, 55, 71, 86, 103, 163, 229, 274, 298, 336, 363, 398, 405, 441, 448, 464, 468, 483, 493, 520, 534, 540, 582, 602, 708, 709, 712, 748, 753, 754, 780, 803, 810, 828, 838, 938, 963, 986]	141	[3, 4, 3, 3, 5, 3, 3, 3, 3, 3, 4, 4, 3, 3, 5, 3, 4, 4, 4, 3, 3, 3, 4, 3, 4, 3, 3, 3, 3, 3, 4, 3, 4, 3, 6, 13, 3, 3]	274	[1, 11, 1, 7, 14, 15, 7, 8, 7, 7, 3, 8, 9, 12, 5, 5, 6, 4, 10, 5, 4, 4, 5, 11, 9, 1, 10, 1, 2, 6, 22, 9, 4, 4, 13, 18, 3, 3]
ECI1--IMPDH1	chr16:2290058:-	chr7:128045988:-	4	[516, 616, 690, 872]	13	[4, 3, 3, 3]	15	[3, 8, 3, 1]
C3orf20--RPUSD1	chr3:14814475:+	chr16:838305:-	30	[52, 65, 73, 77, 81, 91, 98, 124, 131, 218, 248, 284, 305, 323, 380, 409, 430, 489, 501, 549, 554, 576, 612, 638, 656, 699, 818, 903, 923, 952]	107	[5, 4, 3, 7, 3, 5, 3, 3, 3, 3, 4, 3, 4, 3, 3, 4, 3, 3, 3, 3, 3, 5, 4, 3, 3, 4, 4, 3, 3, 3]	182	[6, 2, 9, 14, 1, 10, 7, 5, 1, 1, 7, 13, 8, 8, 1, 4, 5, 3, 2, 2, 5, 5, 10, 5, 5, 24, 7, 8, 4, 0]
hsa-mir-1199--C5orf63	chr19:14185815:+	chr5:126409169:-	35	[20, 42, 60, 119, 120, 149, 159, 186, 215, 220, 262, 270, 284, 309, 314, 363, 413, 462, 480, 488, 510, 535, 560, 626, 642, 652, 667, 688, 772, 794, 811, 885, 896, 919, 958]	125	[3, 3, 3, 3, 3, 7, 3, 7, 3, 3, 3, 3, 3, 4, 3, 3, 3, 3, 3, 5, 3, 3, 3, 3, 4, 6, 3, 3, 3, 3, 3, 3, 4, 6, 4]	235	[1, 7, 1, 17, 10, 11, 1, 18, 7, 2, 6, 7, 7, 1, 1, 14, 9, 1, 2, 12, 5, 3, 5, 0, 5, 15, 1, 4, 1, 10, 1, 2, 10, 29, 9]
RBFOX3--SYT8	chr17:77086954:-	chr11:1856117:+	4	[104, 145, 717, 998]	14	[3, 4, 4, 3]	12	[2, 3, 5, 2]
CHD3--HNRNPA0	chr17:7814936:+	chr5:137090024:-	35	[26, 36, 95, 170, 183, 193, 222, 247, 261, 266, 280, 311, 316, 376, 401, 426, 428, 448, 461, 476, 515, 518, 525, 552, 564, 581, 601, 708, 730, 790, 827, 878, 926, 953, 955]	132	[5, 3, 4, 3, 3, 3, 8, 3, 4, 4, 3, 3, 3, 4, 3, 3, 5, 3, 3, 3, 4, 6, 5, 3, 3, 3, 3, 3, 3, 7, 4, 3, 3, 6, 3]	271	[14, 5, 7, 3, 8, 11, 12, 9, 1, 8, 2, 10, 3, 2, 6, 3, 18, 4, 2, 5, 17, 18, 10, 8, 5, 0, 3, 2, 3, 16, 12, 13, 4, 16, 11]
TRA2B--BICD1	chr3:185636153:-	chr12:32260099:+	2	[166, 309]	6	[3, 3]	11	[1, 10]
DGKQ--PEA15	chr4:952687:-	chr1:160175140:+	41	[4, 14, 22, 31, 57, 58, 68, 90, 106, 110, 158, 267, 291, 300, 349, 417, 421, 515, 553, 561, 583, 585, 603, 619, 630, 671, 684, 687, 714, 722, 767, 820, 838, 839, 868, 890, 924, 960, 974, 975, 1000]	144	[5, 5, 3, 3, 3, 4, 3, 3, 3, 4, 5, 3, 4, 4, 3, 3, 3, 4, 3, 4, 3, 3, 4, 4, 3, 3, 3, 3, 3, 3, 5, 3, 3, 4, 3, 4, 4, 3, 3, 3, 5]	260	[10, 10, 4, 7, 6, 11, 6, 3, 1, 11, 10, 2, 8, 9, 1, 5, 10, 5, 4, 7, 0, 3, 17, 9, 16, 2, 10, 6, 1, 2, 5, 2, 2, 15, 4, 3, 16, 0, 8, 2, 7]
LGI4--HSD17B8	chr19:35615580:-	chr6:33172440:+	54	[4, 13, 39, 53, 66, 126, 142, 147, 159, 206, 212, 266, 313, 315, 316, 344, 353, 363, 405, 409, 412, 425, 446, 458, 459, 498, 528, 581, 591, 601, 604, 623, 638, 642, 670, 674, 682, 697, 729, 747, 753, 756, 771, 787, 799, 824, 837, 875, 891, 897, 951, 980, 993, 998]	207	[4, 3, 3, 3, 4, 3, 4, 4, 3, 3, 3, 3, 3, 3, 3, 3, 3, 3, 3, 7, 5, 5, 4, 4, 3, 3, 6, 4, 5, 3, 3, 5, 3, 3, 3, 4, 3, 3, 8, 3, 4, 5, 3, 4, 3, 3, 7, 4, 3, 5, 5, 5, 5, 3]	436	[9, 6, 2, 3, 0, 13, 6, 14, 4, 7, 6, 6, 4, 5, 1, 11, 6, 7, 1, 18, 15, 6, 22, 8, 16, 1, 6, 16, 4, 14, 6, 11, 0, 8, 6, 12, 1, 3, 35, 1, 14, 8, 3, 8, 3, 7, 14, 4, 7, 12, 13, 13, 9, 1]
TSGA13--PSIP1	chr7:130353798:-	chr9:15510966:-	31	[25, 44, 92, 123, 130, 172, 188, 193, 285, 291, 308, 392, 416, 417, 467, 497, 532, 597, 601, 612, 634, 717, 767, 772, 778, 813, 827, 838, 940, 974, 980]	108	[3, 3, 3, 3, 6, 3, 3, 3, 3, 3, 3, 3, 3, 3, 6, 3, 3, 4, 3, 6, 4, 3, 4, 3, 3, 3, 3, 3, 5, 4, 3]	198	[16, 4, 3, 1, 14, 2, 5, 0, 6, 22, 2, 3, 10, 10, 5, 4, 10, 9, 7, 1, 3, 2, 8, 6, 18, 2, 3, 2, 17, 2, 1]
NR1I3--PRSS54	chr1:161200735:-	chr16:58328864:-	37	[29, 35, 72, 82, 117, 154, 170, 189, 208, 216, 228, 242, 259, 284, 296, 326, 340, 347, 360, 382, 406, 459, 550, 568, 593, 606, 664, 712, 744, 758, 766, 780, 902, 922, 951, 968, 972]	131	[6, 3, 3, 4, 3, 4, 3, 3, 6, 4, 4, 5, 4, 6, 3, 3, 3, 4, 3, 3, 3, 3, 3, 3, 3, 3, 3, 3, 3, 4, 3, 3, 4, 3, 4, 3, 3]	271	[13, 7, 2, 7, 2, 6, 12, 10, 5, 2, 9, 2, 12, 6, 9, 8, 4, 9, 3, 7, 5, 2, 15, 2, 10, 7, 4, 11, 10, 20, 3, 6, 15, 6, 4, 2, 14]
KEAP1--TBX1	chr19:10602754:-	chr22:19744239:+	3	[72, 447, 688]	9	[3, 3, 3]	17	[14, 0, 3]
GSG1--SIRT1	chr12:13236508:-	chr10:69644439:+	18	[17, 35, 40, 54, 99, 186, 240, 355, 383, 384, 429, 652, 699, 833, 904, 909, 911, 920]	65	[4, 3, 3, 4, 4, 3, 3, 3, 5, 3, 3, 3, 6, 5, 4, 3, 3, 3]	154	[7, 2, 2, 4, 5, 5, 10, 20, 6, 1, 11, 6, 32, 16, 1, 9, 2, 15]
AMY1A--GALNT9	chr1:104201198:+	chr12:132690687:-	17	[37, 47, 124, 237, 356, 482, 523, 573, 631, 665, 711, 789, 806, 840, 924, 961, 999]	62	[5, 4, 3, 4, 3, 3, 3, 6, 4, 3, 3, 5, 3, 3, 3, 3, 4]	116	[10, 4, 3, 3, 11, 15, 10, 9, 8, 6, 3, 7, 5, 1, 4, 7, 10]
SPC24--SLC7A9	chr19:11256719:-	chr19:33360622:-	25	[12, 91, 170, 175, 194, 240, 241, 367, 406, 429, 477, 501, 504, 508, 518, 543, 661, 674, 791, 817, 848, 861, 865, 898, 903]	96	[3, 5, 4, 3, 3, 5, 3, 3, 3, 3, 3, 3, 5, 4, 4, 5, 3, 4, 3, 4, 4, 3, 5, 6, 5]	179	[0, 16, 2, 2, 0, 10, 6, 2, 8, 8, 9, 5, 9, 3, 7, 5, 9, 13, 2, 10, 6, 5, 11, 18, 13]
FAM153A--FAM186A	chr5:177149320:-	chr12:50790393:-	13	[27, 36, 113, 160, 185, 249, 257, 458, 531, 647, 666, 898, 978]	49	[3, 3, 4, 3, 3, 10, 5, 3, 3, 3, 3, 3, 3]	90	[8, 4, 4, 6, 6, 33, 11, 0, 1, 3, 1, 5, 8]
STAP2--FNDC5	chr19:4324102:-	chr1:33336394:-	57	[66, 67, 78, 113, 120, 129, 130, 162, 173, 187, 195, 228, 234, 239, 252, 253, 269, 301, 314, 335, 351, 366, 396, 412, 424, 428, 458, 487, 498, 508, 510, 553, 562, 565, 591, 599, 627, 672, 677, 689, 711, 735, 740, 743, 767, 780, 788, 797, 802, 809, 842, 875, 882, 915, 924, 966, 980]	216	[3, 5, 3, 7, 4, 4, 3, 5, 4, 4, 3, 4, 3, 3, 4, 3, 3, 3, 4, 3, 7, 6, 3, 6, 4, 3, 5, 3, 4, 3, 3, 4, 4, 5, 3, 4, 3, 3, 3, 5, 4, 3, 6, 3, 3, 4, 3, 3, 3, 3, 3, 3, 4, 4, 4, 4, 3]	387	[0, 9, 6, 4, 9, 10, 5, 17, 14, 6, 9, 7, 6, 1, 2, 8, 14, 10, 17, 0, 29, 10, 6, 2, 3, 4, 16, 1, 11, 3, 10, 10, 7, 7, 3, 10, 5, 4, 2, 5, 2, 6, 12, 4, 3, 2, 11, 4, 9, 6, 1, 3, 0, 7, 5, 5, 5]
ITGA7--SPIN2B	chr12:56078384:-	chrX:57147960:-	28	[25, 38, 87, 93, 95, 135, 249, 267, 285, 306, 361, 373, 448, 481, 498, 506, 547, 640, 696, 697, 709, 776, 780, 847, 895, 931, 992, 997]	97	[3, 4, 3, 3, 5, 3, 6, 5, 3, 3, 3, 4, 5, 3, 3, 3, 3, 3, 3, 3, 3, 4, 3, 3, 3, 3, 3, 4]	208	[8, 7, 11, 5, 18, 8, 12, 8, 3, 5, 3, 13, 8, 2, 6, 3, 4, 6, 18, 7, 4, 2, 15, 2, 5, 9, 11, 5]
GGA1--NLN	chr22:38029559:+	chr5:65081623:+	52	[15, 29, 62, 96, 99, 111, 118, 184, 217, 226, 233, 292, 298, 333, 334, 340, 347, 403, 404, 408, 414, 425, 436, 467, 481, 520, 621, 655, 671, 684, 697, 715, 725, 729, 740, 742, 756, 757, 775, 809, 844, 846, 852, 870, 872, 883, 906, 929, 943, 965, 971, 976]	209	[3, 7, 3, 4, 3, 5, 3, 5, 3, 4, 3, 3, 3, 6, 4, 4, 21, 3, 4, 3, 3, 3, 4, 3, 3, 3, 3, 3, 3, 3, 4, 3, 3, 3, 3, 5, 7, 3, 3, 3, 7, 4, 5, 4, 3, 3, 3, 3, 3, 3, 3, 6]	332	[2, 6, 6, 1, 2, 5, 2, 3, 4, 4, 7, 3, 1, 9, 2, 15, 37, 3, 6, 13, 5, 6, 4, 0, 3, 9, 22, 6, 10, 8, 5, 1, 3, 7, 2, 8, 18, 7, 5, 6, 7, 6, 7, 12, 9, 4, 4, 6, 1, 5, 1, 4]
EPS8L1--MPZL3	chr19:55599281:+	chr11:118123048:-	5	[5, 396, 544, 608, 974]	16	[4, 3, 3, 3, 3]	17	[1, 6, 0, 4, 6]
HNRNPH1--SHOX2	chr5:179045239:-	chr3:157823890:-	31	[38, 39, 58, 71, 89, 181, 243, 262, 266, 270, 284, 299, 336, 425, 441, 525, 545, 578, 613, 617, 625, 627, 667, 731, 748, 872, 887, 940, 963, 973, 984]	109	[3, 4, 3, 3, 4, 3, 3, 4, 3, 3, 4, 3, 3, 3, 4, 4, 3, 3, 4, 4, 3, 5, 4, 5, 3, 3, 3, 6, 3, 3, 3]	198	[4, 14, 10, 12, 0, 2, 8, 6, 4, 7, 4, 2, 1, 15, 5, 13, 7, 7, 10, 5, 3, 8, 9, 10, 1, 7, 2, 8, 5, 2, 7]
NUP153--KIAA0922	chr6:17616289:-	chr4:154387515:+	47	[12, 17, 19, 48, 68, 74, 114, 137, 142, 162, 238, 245, 265, 300, 323, 336, 346, 354, 380, 404, 425, 444, 528, 591, 597, 602, 646, 693, 700, 706, 727, 730, 746, 766, 775, 795, 812, 823, 827, 844, 864, 868, 884, 904, 924, 944, 999]	170	[3, 3, 3, 3, 3, 3, 5, 4, 3, 4, 3, 3, 3, 6, 4, 8, 3, 3, 3, 4, 3, 3, 3, 3, 3, 3, 3, 3, 4, 3, 4, 4, 3, 3, 3, 3, 3, 4, 8, 3, 4, 3, 4, 4, 3, 6, 3]	348	[10, 11, 12, 3, 4, 3, 21, 8, 5, 4, 8, 6, 5, 12, 9, 9, 1, 9, 0, 16, 3, 8, 2, 1, 14, 7, 4, 0, 6, 12, 9, 9, 5, 10, 8, 3, 5, 7, 16, 5, 14, 4, 14, 4, 7, 7, 8]
MLC1--ANKS1A	chr22:50499781:-	chr6:35026038:+	34	[82, 85, 102, 104, 163, 199, 329, 331, 351, 361, 365, 462, 474, 476, 524, 669, 702, 703, 710, 716, 720, 746, 755, 800, 840, 865, 867, 876, 894, 896, 947, 972, 980, 985]	133	[4, 3, 3, 3, 3, 4, 4, 3, 4, 3, 11, 3, 4, 3, 3, 5, 7, 3, 3, 3, 3, 3, 4, 4, 3, 6, 5, 5, 3, 4, 3, 5, 3, 3]	203	[4, 0, 2, 3, 5, 12, 0, 10, 6, 3, 18, 3, 7, 9, 1, 9, 15, 1, 5, 9, 3, 2, 5, 6, 8, 8, 5, 5, 3, 8, 12, 9, 2, 5]
SREK1--CLDN4	chr5:65465985:+	chr7:73245221:+	27	[10, 49, 54, 96, 186, 204, 241, 242, 257, 273, 459, 470, 604, 646, 698, 731, 777, 789, 791, 808, 809, 811, 831, 850, 885, 967, 991]	109	[9, 5, 6, 3, 5, 3, 3, 5, 3, 5, 3, 3, 4, 3, 4, 4, 3, 3, 3, 4, 3, 3, 6, 3, 5, 4, 4]	195	[15, 19, 16, 1, 9, 6, 8, 1, 3, 0, 10, 1, 2, 3, 2, 2, 9, 16, 4, 6, 34, 1, 9, 0, 8, 2, 8]
SLC9A3R1--MAPK14	chr17:72764653:+	chr6:35995592:+	26	[32, 136, 144, 183, 243, 288, 359, 400, 410, 476, 594, 600, 612, 619, 638, 650, 679, 726, 731, 739, 743, 752, 756, 867, 884, 933]	94	[3, 4, 3, 3, 4, 3, 3, 3, 4, 7, 5, 4, 5, 3, 3, 4, 3, 3, 3, 3, 4, 5, 3, 3, 3, 3]	163	[2, 11, 7, 6, 8, 2, 6, 1, 1, 17, 17, 13, 21, 3, 3, 9, 4, 11, 2, 3, 4, 8, 1, 2, 1, 0]
DLST--H3F3B	chr14:75367878:+	chr17:73775785:-	17	[84, 107, 213, 237, 366, 393, 513, 528, 639, 642, 655, 667, 745, 746, 809, 823, 966]	56	[4, 4, 4, 3, 3, 3, 3, 5, 3, 3, 3, 3, 3, 3, 3, 3, 3]	106	[14, 9, 1, 3, 2, 3, 3, 9, 5, 4, 17, 2, 7, 9, 6, 8, 4]
C14orf93--MVB12B	chr14:23465463:-	chr9:129089148:+	27	[85, 121, 129, 151, 171, 185, 215, 244, 252, 272, 363, 384, 408, 491, 497, 599, 606, 619, 676, 703, 708, 712, 772, 859, 892, 897, 909]	96	[3, 3, 3, 3, 4, 3, 4, 3, 5, 3, 3, 6, 3, 3, 3, 3, 4, 3, 3, 4, 5, 5, 4, 4, 3, 3, 3]	214	[3, 14, 9, 2, 12, 9, 7, 6, 26, 8, 3, 4, 2, 12, 8, 8, 7, 1, 4, 5, 15, 12, 9, 2, 19, 2, 5]
PNCK--PRRG1	chrX:152936030:-	chrX:37208638:+	4	[88, 128, 408, 887]	14	[3, 5, 3, 3]	14	[3, 6, 2, 3]
SLC4A8--MRPL43	chr12:51873958:+	chr10:102747258:-	19	[72, 155, 162, 163, 195, 203, 217, 259, 322, 392, 398, 564, 575, 646, 706, 727, 735, 925, 949]	66	[3, 3, 3, 3, 3, 3, 3, 4, 3, 3, 4, 4, 3, 3, 4, 3, 8, 3, 3]	143	[4, 6, 14, 0, 6, 1, 4, 6, 4, 2, 15, 22, 6, 8, 10, 2, 19, 4, 10]
EIF4E1B--AP3D1	chr5:176073575:+	chr19:2112809:-	2	[936, 951]	6	[3, 3]	9	[3, 6]
DIAPH2--KRT14	chrX:96724823:+	chr17:39743140:-	8	[152, 175, 207, 343, 433, 478, 496, 588]	28	[3, 3, 6, 3, 3, 3, 4, 3]	83	[1, 4, 17, 8, 16, 8, 8, 21]
TCF19--TSPAN2	chr6:31131965:+	chr1:115632054:-	5	[58, 370, 676, 719, 734]	16	[3, 3, 3, 4, 3]	20	[5, 2, 0, 3, 10]
MYCBP--MRPL55	chr1:39340168:-	chr1:228296576:-	13	[61, 113, 138, 282, 558, 719, 760, 784, 840, 858, 866, 882, 994]	48	[3, 3, 6, 3, 6, 3, 4, 3, 3, 4, 4, 3, 3]	92	[18, 5, 16, 6, 6, 13, 1, 2, 2, 6, 11, 3, 3]
BCOR--ABHD17A	chrX:39922274:-	chr19:1885498:-	5	[253, 259, 277, 451, 834]	16	[3, 3, 3, 4, 3]	22	[1, 5, 4, 8, 4]
SAFB--GMCL1	chr19:5668473:+	chr2:70056807:+	35	[23, 25, 42, 56, 60, 98, 117, 123, 124, 139, 151, 196, 220, 236, 243, 282, 295, 347, 366, 376, 416, 513, 553, 598, 623, 633, 658, 724, 743, 747, 796, 826, 930, 948, 974]	131	[3, 3, 3, 3, 3, 3, 3, 3, 6, 3, 4, 3, 3, 6, 3, 3, 3, 3, 5, 4, 5, 3, 3, 9, 3, 6, 4, 3, 4, 5, 3, 4, 3, 3, 3]	258	[3, 5, 6, 10, 7, 10, 16, 2, 20, 0, 5, 3, 4, 12, 0, 2, 7, 2, 11, 0, 20, 6, 0, 19, 11, 14, 6, 2, 8, 18, 2, 8, 6, 5, 8]
WDR46--FASTKD2	chr6:33248708:-	chr2:207630097:+	29	[42, 59, 96, 151, 166, 170, 179, 180, 208, 224, 295, 323, 325, 377, 378, 433, 460, 468, 539, 553, 583, 649, 666, 858, 942, 946, 949, 984, 986]	110	[3, 4, 3, 5, 5, 6, 3, 3, 6, 3, 3, 3, 5, 3, 4, 3, 4, 4, 3, 3, 3, 4, 4, 4, 3, 5, 3, 5, 3]	249	[24, 12, 1, 9, 6, 14, 17, 2, 17, 2, 3, 10, 16, 9, 7, 0, 3, 15, 3, 5, 2, 2, 5, 6, 10, 18, 9, 21, 1]
PPP5C--STAU2	chr19:46893891:+	chr8:74659157:-	5	[261, 298, 355, 899, 955]	17	[3, 4, 3, 3, 4]	33	[5, 10, 12, 2, 4]
CCDC101--CENPM	chr16:28603082:+	chr22:42342679:-	16	[40, 99, 206, 231, 359, 380, 456, 558, 613, 745, 750, 841, 849, 888, 970, 972]	60	[3, 4, 7, 4, 3, 3, 4, 5, 4, 5, 3, 3, 3, 3, 3, 3]	177	[5, 33, 14, 11, 11, 4, 1, 22, 6, 17, 2, 10, 12, 4, 20, 5]
CSK--WDR6	chr15:75094883:+	chr3:49044849:+	6	[9, 301, 339, 343, 449, 551]	24	[4, 3, 3, 4, 4, 6]	107	[19, 24, 4, 26, 13, 21]
PRC1--FXN	chr15:91524190:-	chr9:71650695:+	2	[539, 552]	7	[3, 4]	7	[1, 6]
CCDC17--IGSF11	chr1:46086036:-	chr3:118864902:-	3	[229, 399, 629]	9	[3, 3, 3]	16	[7, 3, 6]
GRAP2--PRKAG1	chr22:40367067:+	chr12:49412927:-	27	[20, 95, 104, 159, 257, 264, 270, 274, 295, 354, 391, 394, 531, 537, 559, 605, 644, 645, 686, 809, 820, 854, 919, 954, 960, 961, 981]	89	[3, 3, 3, 3, 3, 3, 3, 3, 3, 3, 3, 4, 4, 4, 3, 3, 3, 3, 3, 8, 3, 3, 3, 3, 3, 3, 3]	114	[5, 3, 2, 2, 2, 5, 3, 5, 8, 2, 1, 6, 1, 1, 7, 6, 7, 2, 6, 10, 4, 1, 3, 1, 3, 10, 8]
EREG--CACNA1I	chr4:75247696:+	chr22:39966795:+	3	[84, 339, 945]	10	[3, 3, 4]	7	[4, 0, 3]
STAP2--RNASEK	chr19:4324102:-	chr17:6915966:+	6	[29, 84, 229, 285, 324, 825]	23	[3, 4, 6, 3, 3, 4]	15	[3, 1, 3, 2, 5, 1]
FBXL12--PPIP5K2	chr19:9920992:-	chr5:102503919:+	37	[39, 77, 85, 153, 177, 239, 242, 258, 286, 296, 301, 367, 369, 391, 453, 469, 481, 491, 492, 500, 577, 597, 598, 620, 637, 654, 679, 683, 770, 853, 891, 901, 906, 939, 949, 963, 982]	135	[3, 5, 3, 5, 3, 4, 3, 6, 6, 3, 3, 3, 3, 3, 3, 4, 3, 3, 3, 4, 4, 3, 5, 4, 3, 3, 3, 4, 4, 3, 4, 3, 4, 3, 3, 3, 6]	198	[3, 15, 1, 8, 6, 2, 5, 10, 7, 2, 2, 5, 1, 2, 13, 4, 13, 6, 1, 5, 0, 0, 7, 6, 1, 4, 1, 6, 11, 4, 11, 6, 4, 12, 9, 0, 5]
UBE2V2--ACE	chr8:48977256:+	chr17:61554531:+	8	[177, 259, 494, 526, 600, 698, 915, 933]	25	[3, 4, 3, 3, 3, 3, 3, 3]	34	[3, 12, 7, 0, 3, 5, 0, 4]
ABCB9--PPOX	chr12:123419886:-	chr1:161136505:+	14	[81, 94, 108, 168, 419, 421, 547, 696, 769, 807, 833, 839, 923, 948]	54	[3, 3, 3, 5, 4, 4, 4, 4, 5, 4, 3, 3, 6, 3]	136	[5, 2, 12, 6, 19, 7, 12, 9, 13, 11, 5, 2, 29, 4]
MED24--RPL7L1	chr17:38175366:-	chr6:42847392:+	8	[20, 26, 47, 434, 510, 616, 900, 944]	28	[3, 3, 3, 3, 4, 4, 3, 5]	35	[3, 5, 6, 0, 2, 3, 8, 8]
OSCAR--RERG	chr19:54597971:-	chr12:15374326:-	14	[66, 84, 143, 150, 173, 244, 311, 334, 353, 391, 494, 817, 947, 962]	45	[3, 3, 3, 4, 3, 3, 3, 3, 5, 3, 3, 3, 3, 3]	88	[2, 5, 5, 10, 11, 4, 1, 6, 10, 6, 5, 9, 4, 10]
FGFR1--DENND1C	chr8:38274913:-	chr19:6481783:-	29	[14, 19, 54, 70, 91, 130, 213, 245, 255, 298, 299, 347, 371, 435, 442, 450, 488, 588, 598, 601, 645, 651, 672, 723, 776, 822, 938, 942, 981]	106	[5, 4, 3, 3, 3, 4, 3, 4, 3, 3, 5, 4, 4, 3, 3, 4, 3, 6, 4, 3, 3, 3, 4, 3, 3, 6, 3, 4, 3]	257	[11, 5, 18, 3, 1, 26, 11, 3, 8, 7, 12, 7, 14, 5, 3, 2, 6, 25, 1, 7, 6, 15, 13, 4, 6, 20, 2, 8, 8]
AP2S1--COQ7	chr19:47341436:-	chr16:19079256:+	8	[199, 272, 273, 371, 403, 440, 643, 916]	29	[3, 5, 4, 3, 4, 4, 3, 3]	91	[20, 13, 12, 1, 3, 20, 1, 21]
HCLS1--PHF21A	chr3:121351279:-	chr11:45992902:-	6	[170, 227, 263, 544, 552, 845]	18	[3, 3, 3, 3, 3, 3]	24	[3, 4, 4, 1, 7, 5]
B3GALNT1--KIAA0101	chr3:160804223:-	chr15:64665956:-	3	[460, 730, 970]	10	[4, 3, 3]	13	[3, 4, 6]
NCALD--PTRF	chr8:102700377:-	chr17:40575516:-	4	[398, 517, 601, 850]	15	[3, 3, 5, 4]	21	[6, 3, 6, 6]
TULP1--PAXBP1	chr6:35465663:-	chr21:34124421:-	6	[417, 520, 594, 626, 803, 911]	19	[3, 3, 3, 3, 3, 4]	14	[1, 2, 1, 5, 3, 2]
CRISPLD2--CAMSAP3	chr16:84896726:+	chr19:7660801:+	4	[59, 144, 377, 472]	12	[3, 3, 3, 3]	20	[2, 5, 6, 7]
CLN3--DSP	chr16:28488651:-	chr6:7541891:+	5	[129, 143, 149, 897, 999]	15	[3, 3, 3, 3, 3]	10	[1, 5, 3, 0, 1]
ABHD11--AP4S1	chr7:73150466:-	chr14:31494882:+	4	[24, 61, 575, 827]	15	[5, 4, 3, 3]	23	[11, 4, 6, 2]
ZFYVE26--RC3H2	chr14:68262967:-	chr9:125667522:-	3	[272, 285, 348]	10	[3, 3, 4]	5	[2, 2, 1]
SHROOM4--MTOR	chrX:50334741:-	chr1:11322526:-	2	[364, 564]	6	[3, 3]	18	[5, 13]
SUGT1--CD97	chr13:53264045:+	chr19:14515195:+	4	[112, 163, 652, 845]	12	[3, 3, 3, 3]	26	[6, 11, 6, 3]
NFKBIZ--RASA4	chr3:101576291:+	chr7:102235791:-	2	[226, 976]	7	[3, 4]	3	[0, 3]
LRRC16B--QSOX1	chr14:24538912:+	chr1:180124030:+	2	[292, 317]	6	[3, 3]	7	[1, 6]
DUX4--CBWD5	chr4:191006868:+	chr9:70490195:-	2	[284, 445]	6	[3, 3]	10	[4, 6]
DUX4L5--CBWD5	chr4:191000274:+	chr9:70490195:-	2	[284, 445]	6	[3, 3]	10	[4, 6]
FRMD1--FAHD2B	chr6:168457704:-	chr2:97760592:-	2	[175, 796]	6	[3, 3]	0	[0, 0]
NUBP2--CHID1	chr16:1838702:+	chr11:883164:-	2	[738, 907]	7	[3, 4]	6	[3, 3]
