# Supplementary material for: Single-cell gene fusion detection by scFusion
Source: Nat Commun. 2022 Feb 28;13:1084. doi: 10.1038/s41467-022-28661-6 (PMC8885711; doi:10.1038/s41467-022-28661-6)
Supplement: Supplementary file 11 — Supplementary Data 7 [file 41467_2022_28661_MOESM11_ESM.xlsx]

## Sheet: Sheet1
Data S7. Spiked-in fusions in experiment
FusionGenes	LeftPos	RightPos
TMPRSS2--ERG	chr21:42880008:-	chr21:39817544:-
EML4--ALK	chr2:42522656:+	chr2:29446394:-
BCR--ABL1	chr22:23631808:+	chr9:133729451:+
TCF3--PBX1	chr19:1619110:-	chr1:164761731:+
SFPQ--TFE3	chr1:35654604:-	chrX:48898095:-
SET--NUP214	chr9:131456321:+	chr9:134034770:+
PTPRK--RSPO3	chr6:128812877:-	chr6:127469793:+
PLXND1--TMCC1	chr3:129288686:-	chr3:129390107:-
PLA2R1--RBMS1	chr2:160832579:-	chr2:161159998:-
PAX3--FOXO1	chr2:223084859:-	chr13:41134997:-
MBOAT2--PRKCE	chr2:9022641:-	chr2:46372232:+
ERBB4--INTS2	chr2:212989477:-	chr17:59952399:-
EWSR1--FLI1	chr22:29683123:+	chr11:128651853:+
CBFA2T3--GLIS2	chr16:88945678:-	chr16:4384802:+
GOPC--ROS1	chr6:117896340:-	chr6:117641193:-
TPM3--NTRK1	chr1:154142876:-	chr1:156844363:+
VTI1A--TCF7L2	chr10:114220341:+	chr10:114900943:+
FGFR3--TACC3	chr4:1808661:+	chr4:1741429:+
FGFR1OP2--ITPR2	chr12:27107226:+	chr12:26581021:-
ESR1--CCDC170	chr6:152023140:+	chr6:151894309:+
EML1--SETD3	chr14:100259880:+	chr14:99880271:-
RERE--ENO1	chr1:8877219:-	chr1:8934976:-
RANBP1--TANGO2	chr22:20106672:+	chr22:20050861:+
EIF3J--TRIM69	chr15:44829625:+	chr15:45023561:+
PLXND1--TFDP2	chr3:129293179:-	chr3:141713983:-
EIF3K--CYP39A1	chr19:39123318:+	chr6:46607405:-
EZH2--ZCCHC8	chr7:148513776:-	chr12:122962839:-
