# Supplementary material for: Single-cell gene fusion detection by scFusion
Source: Nat Commun. 2022 Feb 28;13:1084. doi: 10.1038/s41467-022-28661-6 (PMC8885711; doi:10.1038/s41467-022-28661-6)
Supplement: Supplementary file 12 — Supplementary Data 8 [file 41467_2022_28661_MOESM12_ESM.xlsx]

## Sheet: Sheet1
Data S8. Reported Fusions by scFusion in Spike-in data
#Fusion_id	FusionGene	Position1	Position2	strands	directions	SupportingCellNumber	SupportingCells	TotalSplitRead	SplitReads	TotalDiscordantRead	DiscordantReads	FakeProbability	FDR	#SupportRead in bulk	Spiked-in Fusion
1	TMEM184B--DMC1	chr22:38668890	chr22:38958374	-/-	u/d	437	[0, 1, 3, 4, 5, 6, 7, 8, 9, 10, 11, 13, 15, 16, 17, 19, 20, 21, 22, 23, 24, 25, 26, 28, 29, 32, 35, 36, 37, 38, 43, 44, 46, 47, 52, 54, 56, 59, 60, 61, 62, 63, 66, 68, 69, 70, 71, 74, 75, 76, 78, 79, 80, 82, 83, 84, 87, 88, 90, 91, 92, 93, 94, 95, 98, 99, 101, 103, 105, 106, 108, 111, 114, 115, 116, 117, 118, 120, 122, 124, 128, 129, 130, 131, 132, 134, 135, 136, 137, 138, 139, 143, 144, 145, 146…	2034	[13, 2, 10, 8, 13, 5, 4, 3, 3, 3, 1, 6, 3, 7, 5, 4, 9, 2, 1, 2, 6, 7, 2, 3, 12, 2, 3, 3, 1, 2, 2, 2, 4, 7, 2, 2, 5, 9, 2, 2, 1, 4, 6, 4, 10, 8, 27, 8, 1, 3, 4, 3, 5, 10, 1, 2, 1, 1, 4, 2, 1, 9, 7, 8, 3, 2, 6, 5, 7, 1, 4, 2, 1, 2, 7, 2, 1, 5, 3, 7, 2, 7, 1, 2, 2, 9, 2, 4, 3, 4, 2, 5, 4, 5, 2, 1, 2, 4, 9, 7, 2, 1, 6, 7, 1, 1, 1, 3, 2, 7, 6, 8, 6, 3, 1, 2, 1, 10, 6, 3, 3, 9, 6, 6, 2, 2, 1, 4, 6, 2, …	109	[0, 0, 0, 0, 1, 0, 0, 5, 0, 0, 0, 0, 0, 0, 0, 0, 3, 0, 0, 0, 0, 0, 0, 0, 1, 0, 0, 0, 0, 0, 0, 0, 0, 0, 0, 0, 0, 0, 0, 0, 0, 0, 1, 0, 0, 1, 0, 0, 0, 0, 0, 0, 0, 0, 0, 4, 2, 0, 0, 0, 0, 0, 0, 0, 0, 0, 0, 0, 0, 0, 0, 0, 0, 0, 0, 2, 0, 0, 0, 0, 0, 0, 0, 0, 0, 0, 0, 2, 0, 0, 0, 0, 0, 0, 0, 0, 0, 0, 0, 1, 2, 0, 0, 0, 0, 0, 0, 1, 0, 2, 1, 0, 0, 0, 0, 0, 0, 0, 0, 0, 0, 0, 0, 0, 0, 0, 0, 0, 0, 0, 0, 0, 0,…	0.58596	0	19	No
2	ZMYM1--TCEANC2	chr1:35545045	chr1:54554270	+/+	u/d	412	[0, 3, 4, 9, 10, 12, 15, 17, 19, 20, 21, 25, 26, 28, 29, 31, 35, 38, 41, 42, 43, 44, 45, 46, 50, 52, 55, 58, 59, 60, 62, 66, 67, 68, 69, 77, 82, 83, 87, 90, 98, 99, 102, 104, 107, 108, 109, 110, 111, 117, 119, 120, 121, 122, 124, 129, 130, 132, 134, 139, 141, 142, 146, 151, 152, 154, 156, 158, 159, 160, 162, 165, 166, 167, 168, 173, 174, 177, 181, 182, 183, 189, 192, 194, 195, 199, 200, 204, 205,…	1058	[11, 2, 1, 2, 1, 3, 3, 1, 1, 4, 2, 2, 1, 3, 3, 3, 1, 2, 2, 2, 1, 2, 2, 5, 2, 1, 2, 1, 2, 2, 1, 1, 1, 2, 1, 2, 3, 1, 1, 2, 1, 1, 2, 2, 1, 3, 1, 1, 1, 2, 2, 1, 4, 2, 1, 1, 5, 3, 1, 1, 1, 1, 1, 1, 1, 1, 1, 1, 1, 1, 1, 3, 3, 1, 3, 2, 1, 2, 2, 2, 1, 1, 1, 1, 3, 1, 2, 1, 1, 1, 2, 2, 2, 3, 2, 3, 1, 1, 8, 1, 9, 7, 4, 5, 3, 1, 2, 4, 4, 3, 2, 1, 2, 7, 1, 1, 4, 3, 2, 1, 1, 1, 3, 2, 2, 1, 1, 3, 1, 1, 2, 3, 1…	54	[0, 0, 0, 0, 0, 0, 0, 0, 0, 0, 0, 0, 0, 0, 0, 0, 0, 0, 0, 0, 0, 0, 0, 0, 0, 0, 0, 0, 0, 0, 0, 0, 0, 0, 0, 0, 0, 0, 0, 0, 0, 0, 0, 0, 0, 0, 0, 0, 0, 0, 0, 0, 0, 0, 0, 0, 0, 0, 0, 0, 0, 0, 0, 0, 0, 0, 0, 0, 0, 0, 0, 0, 0, 0, 0, 0, 0, 0, 0, 0, 0, 0, 0, 0, 0, 0, 0, 0, 0, 0, 0, 0, 0, 0, 0, 0, 0, 0, 0, 0, 0, 0, 0, 0, 0, 0, 0, 0, 0, 0, 0, 0, 2, 0, 0, 0, 0, 0, 0, 0, 0, 0, 0, 0, 0, 0, 0, 0, 0, 0, 0, 0, 0,…	0.0822775	0	11	No
3	C1orf194--UQCR10	chr1:109650634	chr22:30163373	-/+	u/d	259	[0, 1, 5, 6, 7, 10, 11, 16, 19, 24, 25, 27, 30, 31, 32, 33, 35, 36, 38, 43, 44, 52, 55, 56, 57, 58, 61, 62, 63, 73, 74, 75, 76, 78, 79, 82, 83, 90, 91, 92, 95, 96, 97, 102, 106, 108, 109, 110, 111, 112, 114, 116, 120, 122, 124, 128, 129, 135, 137, 138, 139, 141, 146, 148, 149, 153, 157, 160, 167, 169, 170, 174, 175, 178, 180, 182, 189, 191, 192, 194, 197, 198, 199, 207, 208, 216, 218, 220, 223, 2…	2507	[3, 1, 10, 10, 18, 16, 7, 5, 12, 9, 6, 7, 5, 20, 6, 8, 15, 16, 8, 8, 4, 3, 14, 5, 12, 16, 4, 7, 10, 5, 9, 10, 9, 2, 7, 5, 1, 5, 3, 6, 4, 5, 12, 9, 6, 27, 5, 8, 10, 11, 5, 5, 16, 3, 11, 5, 4, 10, 6, 4, 3, 28, 3, 5, 2, 8, 4, 5, 4, 4, 12, 7, 2, 3, 9, 2, 4, 4, 15, 7, 14, 1, 3, 26, 4, 1, 5, 12, 6, 1, 4, 6, 5, 8, 12, 3, 4, 6, 8, 13, 6, 3, 1, 15, 1, 1, 7, 8, 5, 8, 16, 9, 2, 4, 8, 5, 10, 14, 1, 3, 6, 13,…	1372	[3, 3, 3, 0, 5, 7, 1, 6, 14, 5, 0, 0, 0, 7, 1, 3, 13, 2, 3, 1, 0, 1, 1, 1, 2, 8, 0, 2, 1, 4, 1, 3, 4, 0, 0, 2, 0, 3, 2, 2, 5, 7, 3, 1, 0, 9, 7, 0, 2, 15, 7, 10, 13, 1, 17, 9, 1, 6, 2, 2, 9, 29, 3, 0, 0, 4, 0, 0, 1, 2, 6, 2, 1, 2, 3, 3, 5, 5, 11, 8, 11, 0, 4, 27, 0, 0, 1, 3, 4, 0, 1, 6, 0, 8, 16, 3, 0, 0, 3, 10, 3, 2, 1, 1, 0, 0, 0, 1, 0, 8, 8, 0, 0, 1, 11, 3, 1, 1, 0, 7, 6, 10, 8, 10, 2, 3, 2, 2,…	0.0819017	0	3	No
4	LRRFIP2--CAV3	chr3:37136283	chr3:8883028	-/+	u/d	210	[0, 1, 4, 5, 6, 7, 12, 18, 23, 26, 28, 30, 39, 42, 43, 51, 52, 54, 56, 57, 60, 61, 63, 71, 72, 94, 99, 102, 106, 107, 110, 111, 113, 115, 119, 120, 126, 129, 131, 132, 134, 143, 150, 154, 157, 160, 163, 164, 169, 170, 172, 175, 177, 180, 183, 187, 191, 192, 194, 197, 198, 199, 200, 211, 213, 217, 218, 221, 223, 224, 231, 232, 234, 237, 238, 242, 246, 247, 249, 250, 252, 253, 255, 258, 270, 273, 2…	2339	[17, 7, 3, 13, 3, 6, 32, 5, 4, 5, 14, 14, 6, 3, 12, 6, 8, 9, 2, 19, 21, 2, 6, 9, 30, 6, 17, 15, 7, 8, 2, 2, 12, 4, 13, 1, 18, 7, 15, 4, 1, 10, 6, 11, 5, 6, 5, 8, 4, 9, 10, 4, 1, 12, 1, 6, 1, 29, 27, 24, 9, 14, 1, 10, 12, 9, 10, 10, 18, 8, 19, 11, 40, 6, 11, 3, 17, 13, 22, 9, 5, 16, 9, 3, 13, 1, 16, 8, 1, 14, 13, 3, 3, 20, 10, 1, 16, 8, 2, 20, 16, 4, 9, 22, 6, 12, 3, 11, 9, 5, 4, 21, 7, 18, 4, 11,…	1706	[4, 19, 4, 5, 2, 1, 22, 0, 1, 0, 9, 2, 4, 0, 3, 3, 0, 6, 0, 7, 10, 0, 4, 6, 13, 8, 2, 2, 3, 5, 2, 0, 9, 4, 18, 1, 16, 4, 6, 4, 0, 2, 0, 14, 3, 8, 0, 3, 4, 3, 6, 1, 6, 5, 0, 1, 0, 21, 20, 25, 7, 3, 0, 17, 7, 4, 2, 2, 7, 6, 5, 9, 116, 0, 8, 1, 7, 3, 12, 2, 5, 1, 10, 3, 4, 0, 14, 4, 0, 5, 10, 2, 1, 19, 2, 0, 8, 6, 1, 24, 4, 1, 5, 10, 6, 11, 3, 5, 6, 6, 3, 6, 2, 10, 1, 4, 3, 13, 25, 3, 3, 7, 0, 2, 12…	0.0405928	0	17	No
5	LRRFIP2--CAV3	chr3:37132958	chr3:8883028	-/+	u/d	171	[0, 1, 6, 8, 9, 20, 22, 26, 28, 38, 40, 45, 47, 49, 54, 55, 56, 57, 58, 64, 70, 72, 94, 115, 119, 121, 125, 129, 132, 138, 140, 142, 143, 146, 148, 152, 156, 160, 162, 168, 175, 178, 180, 182, 183, 195, 197, 205, 206, 207, 211, 217, 218, 220, 224, 226, 228, 229, 232, 234, 236, 238, 245, 248, 251, 266, 269, 274, 276, 281, 290, 300, 301, 308, 313, 314, 315, 323, 325, 327, 328, 339, 340, 341, 344, 3…	1781	[4, 11, 6, 7, 11, 10, 7, 7, 8, 10, 8, 3, 23, 10, 4, 2, 6, 1, 13, 20, 3, 22, 7, 1, 4, 9, 2, 8, 3, 2, 7, 12, 6, 8, 6, 6, 8, 12, 9, 1, 5, 6, 12, 12, 1, 8, 7, 7, 3, 18, 18, 12, 8, 6, 4, 3, 2, 8, 16, 29, 12, 8, 12, 4, 15, 2, 1, 12, 11, 6, 4, 9, 8, 2, 16, 13, 13, 15, 10, 11, 4, 8, 4, 3, 14, 8, 5, 17, 17, 6, 11, 9, 11, 9, 20, 10, 14, 10, 16, 10, 15, 36, 12, 20, 8, 13, 8, 9, 7, 1, 14, 14, 15, 4, 14, 13, …	1191	[4, 19, 2, 3, 2, 5, 1, 0, 9, 5, 1, 0, 7, 9, 6, 0, 0, 7, 1, 9, 2, 13, 8, 4, 18, 4, 0, 4, 4, 0, 6, 3, 2, 0, 2, 0, 1, 8, 1, 0, 1, 2, 5, 0, 0, 1, 25, 4, 1, 0, 17, 4, 2, 2, 6, 0, 0, 0, 9, 116, 13, 8, 5, 0, 6, 0, 1, 14, 6, 10, 2, 5, 0, 0, 8, 1, 4, 0, 7, 24, 3, 1, 4, 0, 5, 9, 7, 11, 3, 1, 1, 0, 1, 7, 13, 3, 3, 2, 5, 1, 16, 59, 13, 15, 7, 7, 5, 2, 31, 5, 7, 0, 70, 0, 27, 8, 2, 39, 11, 5, 8, 6, 4, 5, 0, 2…	0.0901843	0	4	No
6	DLEU1--DLEU7	chr13:51007686	chr13:51286674	+/-	u/u	109	[0, 1, 3, 4, 15, 16, 18, 26, 29, 33, 49, 51, 52, 54, 60, 61, 65, 67, 71, 78, 81, 89, 101, 105, 117, 124, 128, 138, 146, 148, 151, 154, 156, 162, 173, 199, 204, 221, 223, 224, 231, 234, 245, 253, 257, 271, 285, 286, 287, 299, 308, 309, 311, 313, 314, 345, 352, 356, 361, 365, 377, 403, 404, 411, 413, 422, 425, 427, 430, 449, 455, 456, 483, 518, 519, 608, 615, 617, 623, 625, 629, 632, 636, 637, 638,…	751	[1, 2, 19, 2, 6, 3, 1, 1, 6, 6, 5, 5, 1, 1, 14, 1, 9, 10, 5, 5, 2, 3, 10, 5, 1, 3, 8, 4, 1, 1, 6, 16, 2, 14, 7, 3, 1, 10, 7, 3, 2, 28, 9, 18, 1, 3, 6, 3, 5, 8, 10, 5, 9, 6, 4, 7, 14, 6, 7, 8, 4, 14, 8, 2, 1, 9, 11, 8, 9, 5, 27, 11, 9, 9, 15, 22, 13, 11, 3, 12, 9, 14, 8, 1, 1, 8, 6, 5, 11, 1, 1, 5, 5, 4, 4, 9, 7, 6, 5, 5, 5, 5, 11, 9, 7, 2, 8, 9, 8]	322	[0, 0, 14, 0, 0, 3, 0, 0, 0, 0, 4, 0, 1, 0, 9, 0, 5, 2, 0, 0, 3, 1, 2, 1, 0, 0, 4, 2, 2, 0, 0, 0, 4, 3, 0, 0, 0, 1, 1, 3, 0, 38, 1, 1, 0, 0, 2, 1, 0, 6, 6, 4, 5, 0, 0, 0, 1, 2, 3, 0, 3, 2, 7, 2, 0, 0, 14, 8, 5, 7, 10, 8, 2, 8, 1, 3, 1, 1, 3, 1, 1, 6, 0, 0, 2, 8, 4, 0, 1, 8, 0, 6, 0, 1, 1, 2, 1, 9, 0, 2, 0, 4, 10, 12, 2, 1, 9, 4, 7]	0.164398	0	1	No
7	CCDC13--SNRPE	chr3:42791287	chr1:203830758	-/+	d/d	267	[6, 7, 8, 10, 12, 14, 16, 20, 21, 22, 25, 27, 30, 33, 36, 37, 38, 39, 42, 43, 44, 46, 52, 53, 55, 65, 67, 76, 77, 83, 86, 87, 88, 90, 91, 97, 98, 100, 104, 106, 111, 115, 118, 119, 120, 124, 125, 130, 132, 135, 136, 138, 140, 141, 144, 145, 156, 157, 158, 160, 171, 172, 175, 181, 184, 186, 188, 190, 192, 193, 195, 198, 202, 205, 209, 210, 211, 213, 215, 216, 219, 224, 225, 226, 232, 234, 236, 237…	501	[4, 1, 1, 2, 3, 4, 1, 1, 1, 2, 3, 1, 2, 3, 1, 3, 2, 1, 1, 3, 1, 3, 1, 1, 1, 1, 3, 1, 1, 2, 3, 1, 1, 1, 1, 1, 2, 1, 4, 1, 3, 2, 1, 1, 2, 2, 3, 3, 1, 1, 1, 1, 2, 1, 1, 1, 1, 1, 1, 2, 1, 2, 1, 1, 1, 3, 2, 2, 2, 4, 2, 1, 1, 2, 2, 1, 2, 1, 2, 3, 1, 2, 4, 1, 2, 4, 2, 2, 3, 1, 2, 1, 2, 3, 2, 3, 3, 2, 1, 2, 1, 3, 2, 2, 1, 1, 1, 4, 1, 1, 3, 1, 1, 4, 1, 3, 2, 3, 3, 2, 1, 2, 1, 4, 2, 1, 2, 1, 2, 1, 1, 1, 3,…	0	[0, 0, 0, 0, 0, 0, 0, 0, 0, 0, 0, 0, 0, 0, 0, 0, 0, 0, 0, 0, 0, 0, 0, 0, 0, 0, 0, 0, 0, 0, 0, 0, 0, 0, 0, 0, 0, 0, 0, 0, 0, 0, 0, 0, 0, 0, 0, 0, 0, 0, 0, 0, 0, 0, 0, 0, 0, 0, 0, 0, 0, 0, 0, 0, 0, 0, 0, 0, 0, 0, 0, 0, 0, 0, 0, 0, 0, 0, 0, 0, 0, 0, 0, 0, 0, 0, 0, 0, 0, 0, 0, 0, 0, 0, 0, 0, 0, 0, 0, 0, 0, 0, 0, 0, 0, 0, 0, 0, 0, 0, 0, 0, 0, 0, 0, 0, 0, 0, 0, 0, 0, 0, 0, 0, 0, 0, 0, 0, 0, 0, 0, 0, 0,…	0.727992	0.00138587	0	No
8	EIF3J--TRIM69	chr15:44829625	chr15:45023561	+/+	u/d	75	[4, 5, 6, 7, 8, 9, 10, 11, 12, 13, 14, 15, 16, 17, 18, 19, 20, 21, 22, 23, 24, 25, 26, 27, 28, 29, 30, 57, 60, 67, 69, 72, 73, 79, 100, 101, 119, 136, 139, 151, 153, 158, 162, 165, 170, 172, 174, 196, 204, 209, 210, 216, 220, 231, 244, 245, 247, 249, 251, 278, 279, 280, 283, 292, 298, 299, 319, 322, 332, 336, 352, 353, 354, 362, 373]	2086	[76, 65, 92, 72, 69, 45, 90, 23, 5, 79, 44, 89, 85, 61, 87, 87, 86, 111, 100, 104, 89, 77, 88, 57, 90, 79, 79, 1, 1, 1, 1, 1, 1, 1, 1, 1, 1, 1, 2, 1, 1, 2, 1, 1, 1, 1, 1, 1, 1, 1, 1, 3, 1, 2, 1, 1, 1, 2, 1, 2, 1, 1, 1, 1, 1, 1, 1, 1, 1, 1, 2, 1, 1, 2, 1]	3509	[120, 101, 157, 95, 127, 49, 287, 13, 0, 179, 25, 125, 225, 90, 48, 160, 216, 496, 183, 233, 67, 87, 12, 21, 102, 193, 94, 0, 0, 0, 0, 0, 0, 0, 0, 0, 1, 0, 0, 0, 0, 1, 0, 0, 0, 0, 0, 0, 0, 0, 0, 0, 0, 0, 0, 0, 1, 0, 0, 0, 1, 0, 0, 0, 0, 0, 0, 0, 0, 0, 0, 0, 0, 0, 0]	0.187188	0	0	Yes
9	BCR--ABL1	chr22:23631808	chr9:133729451	+/+	u/d	69	[1, 2, 3, 61, 309, 384, 401, 402, 403, 404, 405, 406, 407, 408, 409, 410, 411, 412, 413, 414, 415, 416, 417, 418, 419, 420, 421, 422, 423, 424, 427, 428, 437, 454, 456, 468, 472, 479, 492, 494, 517, 520, 530, 610, 613, 631, 633, 639, 640, 652, 661, 664, 667, 688, 692, 695, 700, 804, 812, 820, 828, 863, 874, 877, 878, 885, 895, 896, 899]	1909	[30, 51, 78, 1, 1, 2, 102, 71, 59, 87, 81, 87, 67, 27, 72, 44, 18, 111, 101, 111, 62, 74, 19, 80, 79, 82, 51, 83, 92, 44, 1, 1, 1, 1, 1, 1, 1, 1, 1, 1, 1, 2, 1, 1, 1, 1, 1, 2, 1, 1, 1, 1, 1, 1, 1, 1, 1, 1, 1, 1, 2, 1, 1, 1, 1, 1, 1, 1, 1]	3019	[46, 92, 156, 0, 0, 6, 148, 93, 34, 179, 126, 97, 94, 14, 71, 28, 17, 381, 288, 388, 94, 74, 14, 111, 92, 76, 32, 107, 101, 59, 0, 0, 0, 0, 0, 0, 0, 0, 0, 0, 1, 0, 0, 0, 0, 0, 0, 0, 0, 0, 0, 0, 0, 0, 0, 0, 0, 0, 0, 0, 0, 0, 0, 0, 0, 0, 0, 0, 0]	0.123966	0	0	Yes
10	FGFR1OP2--ITPR2	chr12:27107226	chr12:26581021	+/-	u/d	58	[406, 414, 416, 421, 431, 447, 461, 472, 475, 504, 530, 531, 610, 615, 617, 626, 628, 629, 630, 631, 632, 633, 635, 636, 637, 638, 639, 640, 641, 642, 643, 644, 645, 646, 647, 648, 649, 650, 651, 652, 653, 654, 659, 674, 675, 677, 687, 692, 817, 827, 836, 841, 850, 859, 867, 875, 895, 896]	1672	[3, 1, 1, 1, 1, 1, 1, 1, 1, 1, 1, 2, 1, 1, 1, 1, 53, 81, 47, 84, 9, 83, 42, 39, 60, 67, 34, 50, 123, 60, 111, 91, 98, 102, 17, 57, 68, 21, 95, 24, 37, 81, 1, 1, 1, 1, 1, 3, 1, 1, 1, 1, 1, 1, 2, 1, 1, 1]	4319	[0, 1, 0, 1, 0, 0, 0, 0, 1, 0, 0, 0, 0, 0, 0, 0, 85, 148, 58, 189, 6, 286, 45, 68, 125, 83, 45, 100, 857, 211, 347, 193, 300, 281, 9, 68, 156, 24, 412, 16, 46, 158, 0, 0, 0, 0, 0, 0, 0, 0, 0, 0, 0, 0, 0, 0, 0, 0]	0.403651	0	0	Yes
11	PLXND1--TFDP2	chr3:129293179	chr3:141713983	-/-	u/d	49	[413, 422, 436, 438, 458, 461, 504, 506, 607, 615, 637, 639, 654, 695, 801, 802, 803, 804, 805, 806, 807, 808, 809, 810, 811, 812, 813, 814, 815, 816, 817, 818, 819, 820, 821, 822, 823, 824, 825, 826, 827, 837, 840, 843, 848, 857, 864, 881, 891]	1276	[1, 1, 1, 1, 1, 1, 1, 1, 1, 1, 1, 1, 1, 1, 24, 82, 18, 40, 35, 40, 57, 49, 16, 72, 33, 56, 45, 57, 85, 9, 38, 56, 54, 37, 87, 21, 66, 33, 61, 67, 14, 1, 1, 1, 3, 1, 1, 1, 1]	896	[0, 0, 0, 0, 0, 0, 0, 0, 1, 0, 0, 0, 1, 0, 27, 65, 4, 22, 28, 35, 19, 20, 13, 133, 6, 37, 31, 56, 49, 6, 7, 15, 18, 10, 62, 12, 67, 7, 62, 77, 5, 0, 0, 0, 1, 0, 0, 0, 0]	0.0164439	0	0	Yes
12	NT5C2--INA	chr10:104934739	chr10:105036911	-/+	d/d	56	[0, 2, 40, 55, 67, 69, 70, 111, 141, 142, 155, 170, 175, 210, 215, 225, 250, 252, 255, 259, 263, 264, 268, 282, 289, 325, 347, 367, 383, 384, 407, 431, 435, 462, 510, 519, 610, 611, 613, 614, 623, 633, 653, 668, 692, 697, 804, 815, 823, 836, 837, 859, 864, 873, 894, 897]	234	[4, 2, 1, 1, 5, 1, 4, 2, 1, 5, 6, 8, 1, 7, 1, 1, 2, 1, 9, 4, 2, 3, 3, 1, 2, 1, 5, 3, 1, 3, 4, 6, 5, 9, 11, 6, 5, 7, 10, 2, 1, 5, 7, 6, 7, 1, 2, 6, 2, 1, 11, 8, 3, 8, 6, 5]	49	[1, 3, 0, 0, 1, 0, 0, 1, 3, 0, 0, 2, 0, 0, 0, 1, 0, 0, 2, 0, 1, 2, 0, 0, 0, 0, 0, 0, 0, 0, 2, 0, 0, 0, 2, 0, 2, 0, 5, 0, 0, 0, 2, 2, 2, 0, 4, 1, 0, 2, 1, 4, 1, 0, 1, 1]	0.227148	0	4	No
13	TPM3--NTRK1	chr1:154142876	chr1:156844363	-/+	u/d	44	[438, 445, 460, 498, 502, 651, 656, 673, 683, 805, 817, 833, 843, 848, 858, 866, 881, 882, 883, 884, 885, 886, 887, 888, 889, 890, 891, 892, 893, 894, 895, 896, 897, 898, 899, 900, 901, 902, 903, 904, 905, 906, 907, 908]	1495	[1, 1, 1, 1, 1, 1, 1, 1, 1, 1, 1, 1, 1, 1, 1, 1, 1, 62, 66, 27, 64, 75, 31, 41, 59, 57, 81, 67, 83, 34, 60, 32, 80, 58, 67, 65, 45, 35, 24, 45, 46, 85, 34, 55]	3605	[0, 0, 0, 0, 1, 0, 0, 0, 0, 0, 0, 0, 0, 0, 0, 0, 0, 91, 76, 33, 166, 418, 45, 109, 100, 127, 227, 190, 326, 66, 120, 44, 307, 28, 73, 72, 86, 68, 80, 140, 101, 340, 55, 116]	0.111914	0	0	Yes
14	TCF3--PBX1	chr19:1619110	chr1:164761731	-/+	u/d	42	[8, 13, 48, 58, 79, 170, 178, 186, 203, 219, 236, 246, 256, 297, 304, 305, 306, 307, 308, 309, 310, 311, 312, 313, 314, 315, 316, 317, 318, 319, 320, 321, 322, 323, 324, 325, 326, 327, 328, 329, 330, 375]	1393	[1, 2, 1, 1, 1, 1, 1, 1, 1, 1, 1, 1, 2, 1, 55, 75, 52, 34, 88, 17, 35, 11, 74, 48, 55, 31, 57, 68, 50, 66, 45, 57, 21, 25, 49, 64, 78, 37, 85, 55, 44, 1]	1314	[0, 0, 0, 0, 0, 0, 0, 0, 0, 0, 0, 0, 0, 0, 65, 171, 40, 12, 214, 17, 34, 3, 47, 17, 24, 11, 26, 45, 30, 23, 21, 31, 6, 21, 30, 58, 169, 17, 114, 27, 41, 0]	0.165522	0	0	Yes
15	EIF3K--CYP39A1	chr19:39123318	chr6:46607405	+/-	u/d	42	[426, 441, 452, 453, 454, 455, 456, 457, 458, 459, 460, 461, 462, 464, 465, 466, 467, 468, 469, 470, 471, 472, 473, 474, 475, 476, 477, 478, 504, 506, 517, 518, 611, 658, 702, 705, 801, 813, 823, 850, 904, 905]	1401	[1, 1, 40, 61, 75, 52, 38, 42, 46, 59, 60, 2, 37, 70, 47, 94, 20, 40, 141, 62, 65, 23, 34, 21, 91, 63, 60, 41, 1, 1, 1, 1, 1, 1, 1, 1, 1, 1, 1, 1, 2, 1]	1319	[0, 0, 26, 49, 87, 32, 25, 37, 17, 55, 44, 0, 37, 58, 39, 118, 15, 11, 339, 28, 78, 20, 14, 7, 85, 24, 58, 16, 0, 0, 0, 0, 0, 0, 0, 0, 0, 0, 0, 0, 0, 0]	0.150845	0	0	Yes
16	FGFR3--TACC3	chr4:1808661:	chr4:1741429:	+/+	u/d	41	[25, 30, 33, 60, 65, 85, 112, 113, 114, 115, 116, 117, 118, 119, 120, 121, 122, 123, 124, 125, 126, 127, 128, 129, 130, 131, 132, 133, 134, 135, 136, 137, 138, 159, 216, 241, 250, 271, 274, 343, 380]	961	[1, 1, 1, 2, 1, 1, 13, 21, 4, 75, 39, 44, 9, 39, 27, 24, 35, 26, 34, 36, 50, 22, 37, 20, 58, 17, 43, 39, 24, 66, 40, 62, 41, 2, 1, 1, 1, 1, 1, 1, 1]	680	[0, 0, 0, 0, 0, 0, 16, 8, 2, 117, 21, 29, 1, 32, 25, 15, 24, 17, 18, 34, 60, 11, 27, 12, 58, 5, 15, 12, 5, 31, 7, 43, 35, 0, 0, 0, 0, 0, 0, 0, 0]	0.0959261	0	0	Yes
17	PTPRK--RSPO3	chr6:128812877	chr6:127469793	-/+	u/d	38	[36, 74, 75, 76, 99, 122, 151, 196, 197, 198, 199, 200, 201, 202, 204, 205, 206, 207, 208, 209, 210, 211, 215, 216, 217, 218, 219, 220, 221, 222, 233, 241, 242, 273, 295, 311, 317, 378]	890	[1, 29, 17, 40, 1, 1, 1, 16, 40, 30, 40, 35, 15, 22, 36, 26, 17, 45, 45, 31, 52, 33, 47, 28, 34, 51, 50, 55, 27, 16, 1, 1, 1, 2, 1, 1, 1, 1]	44	[0, 5, 3, 0, 0, 0, 0, 0, 3, 2, 8, 4, 0, 1, 4, 0, 0, 0, 4, 1, 0, 0, 0, 0, 1, 4, 1, 3, 0, 0, 0, 0, 0, 0, 0, 0, 0, 0]	0.070185	0	0	Yes
18	GOPC--ROS1	chr6:117896340	chr6:117641193	-/-	u/d	39	[0, 139, 140, 141, 166, 325, 452, 463, 466, 473, 486, 508, 641, 655, 656, 657, 659, 660, 661, 662, 663, 664, 665, 666, 667, 668, 669, 670, 671, 672, 673, 674, 675, 676, 677, 678, 812, 821, 899]	1070	[46, 4, 32, 12, 1, 1, 1, 1, 1, 1, 1, 1, 1, 46, 31, 68, 60, 26, 10, 48, 19, 80, 14, 91, 52, 43, 13, 45, 47, 28, 68, 17, 40, 62, 14, 42, 1, 1, 1]	610	[17, 7, 53, 6, 0, 0, 0, 0, 0, 0, 0, 0, 0, 22, 22, 53, 25, 8, 3, 22, 9, 57, 5, 76, 31, 18, 4, 18, 42, 19, 32, 3, 23, 10, 4, 21, 0, 0, 0]	0.100814	0	0	Yes
19	EML4--ALK	chr2:42522656	chr2:29446394	+/-	u/d	38	[0, 405, 416, 455, 462, 479, 480, 481, 482, 483, 484, 485, 486, 487, 488, 489, 490, 491, 492, 493, 494, 495, 496, 497, 498, 499, 500, 501, 502, 503, 504, 505, 602, 654, 667, 702, 824, 875]	1263	[39, 1, 1, 1, 1, 45, 41, 64, 41, 52, 22, 42, 39, 29, 86, 32, 13, 22, 21, 48, 56, 39, 62, 47, 39, 77, 20, 62, 51, 41, 70, 53, 1, 1, 1, 1, 1, 1]	928	[12, 0, 0, 0, 0, 57, 38, 53, 28, 53, 12, 25, 22, 34, 102, 5, 4, 11, 9, 27, 12, 10, 22, 7, 22, 46, 6, 81, 78, 17, 118, 17, 0, 0, 0, 0, 0, 0]	0.0406174	0	0	Yes
20	EZH2--ZCCHC8	chr7:148513776	chr12:122962839	-/-	u/d	37	[410, 433, 439, 463, 493, 530, 601, 602, 603, 604, 605, 606, 607, 608, 609, 610, 611, 612, 613, 614, 615, 616, 617, 618, 619, 620, 621, 622, 623, 624, 625, 626, 644, 681, 698, 893, 907]	912	[1, 1, 1, 1, 1, 1, 34, 33, 69, 51, 47, 7, 18, 44, 5, 14, 17, 30, 11, 40, 10, 50, 102, 47, 42, 51, 23, 43, 43, 4, 44, 21, 1, 1, 1, 2, 1]	475	[0, 0, 0, 0, 0, 0, 15, 12, 16, 17, 15, 0, 5, 20, 2, 2, 3, 7, 2, 12, 3, 18, 189, 13, 16, 24, 4, 3, 36, 4, 31, 6, 0, 0, 0, 0, 0]	0.120723	0	0	Yes
21	ESR1--CCDC170	chr6:152023140	chr6:151894309	+/+	u/d	36	[404, 416, 424, 487, 492, 506, 507, 508, 509, 510, 511, 512, 513, 514, 515, 516, 517, 518, 520, 521, 523, 524, 525, 526, 527, 528, 529, 530, 531, 532, 620, 639, 687, 691, 826, 857]	1154	[1, 1, 5, 1, 1, 68, 64, 22, 75, 37, 64, 60, 12, 72, 51, 29, 47, 37, 15, 69, 24, 10, 42, 46, 61, 47, 49, 32, 49, 56, 1, 1, 1, 2, 1, 1]	1280	[0, 2, 1, 0, 0, 122, 65, 10, 141, 35, 106, 53, 8, 78, 28, 26, 43, 20, 7, 82, 13, 5, 36, 30, 111, 53, 59, 18, 70, 57, 0, 1, 0, 0, 0, 0]	0.242042	0	0	Yes
22	EWSR1--FLI1	chr22:29683123	chr11:128651853	+/+	u/d	35	[5, 11, 27, 85, 86, 87, 88, 89, 90, 91, 92, 93, 94, 95, 96, 97, 98, 99, 100, 101, 102, 103, 105, 106, 107, 108, 109, 110, 111, 144, 213, 214, 288, 316, 328]	694	[1, 1, 1, 9, 9, 24, 10, 10, 32, 18, 36, 25, 35, 33, 25, 19, 24, 35, 30, 36, 14, 25, 46, 49, 18, 30, 32, 32, 29, 1, 1, 1, 1, 1, 1]	171	[0, 0, 0, 0, 1, 2, 0, 0, 10, 2, 14, 0, 10, 2, 12, 5, 9, 7, 7, 13, 0, 3, 17, 26, 1, 9, 6, 7, 8, 0, 0, 0, 0, 0, 0]	0.0811969	0	0	Yes
23	RERE--ENO1	chr1:8877219	chr1:8934976	-/-	u/d	34	[418, 438, 448, 512, 531, 633, 635, 855, 856, 857, 858, 859, 860, 861, 862, 863, 864, 865, 866, 867, 868, 869, 870, 871, 872, 873, 874, 875, 876, 877, 878, 879, 880, 881]	808	[1, 1, 1, 1, 1, 1, 1, 25, 21, 4, 14, 11, 33, 39, 26, 36, 37, 36, 12, 32, 32, 2, 52, 63, 12, 64, 33, 28, 51, 15, 22, 17, 39, 45]	616	[0, 0, 0, 0, 0, 0, 0, 7, 19, 1, 16, 12, 16, 45, 8, 32, 25, 52, 12, 38, 43, 11, 47, 22, 3, 35, 20, 12, 37, 16, 19, 17, 23, 28]	0.0809149	0	0	Yes
24	CBFA2T3--GLIS2	chr16:88945678	chr16:4384802	-/+	u/d	32	[408, 425, 426, 427, 428, 429, 430, 431, 432, 433, 434, 435, 436, 437, 438, 439, 440, 441, 442, 443, 444, 445, 446, 447, 448, 449, 450, 451, 499, 606, 649, 685]	1255	[1, 58, 63, 53, 52, 30, 6, 83, 69, 37, 52, 29, 61, 16, 11, 34, 33, 71, 69, 74, 35, 20, 83, 37, 13, 70, 74, 14, 1, 1, 1, 4]	1508	[0, 70, 119, 76, 91, 23, 9, 123, 89, 46, 32, 11, 69, 21, 6, 37, 43, 44, 47, 40, 45, 19, 128, 16, 10, 124, 162, 7, 0, 0, 0, 1]	0.689454	0	0	Yes
25	EML1--SETD3	chr14:100259880	chr14:99880271	+/-	u/d	34	[14, 31, 32, 33, 34, 35, 36, 37, 38, 39, 40, 41, 42, 43, 44, 45, 46, 47, 48, 49, 50, 51, 52, 53, 54, 55, 56, 57, 136, 205, 234, 362, 409, 833]	485	[1, 9, 35, 8, 10, 61, 24, 26, 11, 3, 17, 3, 3, 16, 7, 3, 12, 23, 35, 8, 23, 4, 3, 41, 10, 15, 22, 15, 1, 1, 17, 1, 4, 13]	157	[0, 3, 18, 2, 2, 25, 8, 3, 1, 2, 2, 0, 0, 4, 2, 0, 0, 9, 4, 6, 1, 0, 0, 22, 9, 0, 3, 5, 1, 0, 19, 0, 2, 4]	0.154367	0	0	Yes
26	PLXND1--TMCC1	chr3:129288686	chr3:129390107	-/-	u/d	32	[440, 491, 529, 665, 690, 823, 828, 829, 831, 832, 833, 834, 835, 836, 837, 838, 839, 840, 841, 842, 843, 844, 845, 846, 847, 848, 849, 850, 851, 852, 853, 854]	618	[1, 1, 1, 1, 1, 1, 9, 24, 47, 37, 42, 19, 4, 18, 30, 16, 15, 38, 35, 21, 16, 11, 5, 8, 13, 1, 50, 28, 14, 30, 33, 48]	400	[0, 0, 0, 0, 0, 0, 4, 14, 39, 24, 32, 10, 5, 7, 24, 16, 7, 23, 40, 5, 5, 5, 2, 10, 4, 0, 37, 8, 6, 16, 16, 41]	0.122996	0	0	Yes
27	PLA2R1--RBMS1	chr2:160832579	chr2:161159998	-/-	u/d	31	[169, 170, 171, 172, 173, 174, 175, 176, 177, 178, 179, 180, 181, 182, 183, 184, 185, 186, 187, 188, 189, 190, 191, 192, 193, 194, 195, 231, 265, 305, 314]	335	[12, 13, 17, 16, 10, 7, 11, 6, 8, 8, 20, 13, 9, 19, 10, 3, 15, 21, 7, 1, 4, 14, 13, 16, 23, 23, 12, 1, 1, 1, 1]	939	[36, 31, 56, 66, 40, 14, 10, 15, 17, 6, 82, 47, 21, 51, 17, 11, 25, 72, 16, 6, 10, 64, 32, 28, 66, 64, 36, 0, 0, 0, 0]	0.104536	0	0	Yes
28	PAX3--FOXO1	chr2:223084859	chr13:41134997	-/-	u/d	29	[122, 143, 144, 145, 146, 147, 148, 149, 150, 151, 152, 153, 154, 155, 156, 157, 158, 159, 160, 161, 162, 163, 164, 165, 166, 167, 168, 190, 323]	750	[1, 17, 8, 17, 33, 34, 25, 22, 23, 24, 16, 13, 30, 44, 38, 31, 29, 61, 46, 4, 69, 22, 40, 6, 35, 40, 20, 1, 1]	230	[0, 5, 1, 6, 8, 15, 6, 7, 9, 16, 0, 5, 13, 16, 11, 12, 9, 31, 23, 0, 21, 0, 4, 0, 6, 2, 4, 0, 0]	0.117544	0	0	Yes
29	RCN1--PAX6	chr11:31938885	chr11:31834045	+/-	d/d	33	[32, 40, 44, 46, 118, 128, 129, 130, 138, 319, 371, 443, 476, 505, 509, 525, 527, 611, 618, 626, 650, 665, 677, 690, 696, 818, 820, 843, 844, 879, 889, 896, 897]	226	[7, 8, 11, 7, 8, 9, 1, 7, 12, 4, 3, 1, 7, 3, 13, 6, 14, 8, 4, 3, 11, 4, 4, 11, 5, 5, 11, 7, 13, 6, 5, 5, 3]	115	[0, 3, 1, 0, 0, 0, 1, 9, 0, 0, 5, 0, 2, 0, 8, 4, 6, 2, 13, 0, 1, 4, 3, 20, 0, 0, 5, 6, 3, 5, 3, 10, 1]	0.0941041	0	0	No
30	TMED3--KIAA1024	chr15:79606347	chr15:79748440	+/+	u/d	32	[7, 76, 91, 95, 97, 111, 128, 143, 172, 173, 177, 180, 190, 215, 254, 287, 290, 321, 352, 402, 409, 435, 436, 511, 628, 647, 653, 704, 801, 832, 843, 845]	254	[4, 6, 1, 5, 7, 1, 1, 10, 9, 3, 8, 1, 17, 1, 12, 5, 2, 3, 17, 3, 4, 10, 6, 16, 41, 5, 9, 14, 1, 4, 21, 7]	109	[3, 2, 0, 1, 4, 0, 0, 1, 4, 1, 0, 1, 11, 0, 0, 3, 0, 1, 5, 0, 2, 5, 3, 3, 28, 2, 9, 3, 2, 0, 11, 4]	0.125681	0	0	No
31	MBOAT2--PRKCE	chr2:9022641	chr2:46372232	-/+	u/d	27	[482, 486, 680, 681, 682, 683, 684, 685, 686, 687, 688, 689, 690, 691, 692, 693, 695, 696, 697, 698, 699, 700, 701, 702, 703, 704, 705]	540	[2, 1, 21, 25, 10, 5, 1, 45, 12, 23, 13, 28, 24, 18, 12, 2, 45, 41, 32, 26, 23, 17, 26, 15, 18, 22, 33]	53	[0, 0, 5, 3, 0, 0, 0, 3, 3, 5, 3, 0, 2, 1, 2, 0, 3, 1, 0, 2, 0, 3, 4, 2, 1, 4, 6]	0.249319	0	0	Yes
32	DLEU1--DLEU7	chr13:51102200	chr13:51286674	+/-	u/u	31	[56, 68, 83, 122, 127, 142, 143, 167, 174, 175, 221, 235, 242, 256, 304, 336, 358, 481, 492, 508, 532, 606, 618, 665, 668, 687, 692, 702, 841, 885, 900]	173	[4, 7, 9, 3, 10, 4, 1, 1, 9, 4, 3, 4, 18, 3, 3, 3, 6, 1, 1, 2, 1, 1, 4, 6, 15, 4, 5, 5, 17, 10, 9]	91	[1, 0, 4, 6, 9, 1, 0, 3, 3, 1, 1, 2, 1, 0, 14, 1, 8, 0, 0, 0, 1, 0, 1, 3, 4, 3, 3, 1, 4, 13, 3]	0.212671	0	0	No
33	SFPQ--TFE3	chr1:35654604	chrX:48898095	-/-	u/d	27	[101, 277, 279, 280, 281, 282, 283, 285, 286, 287, 288, 289, 290, 291, 292, 293, 294, 295, 296, 297, 298, 299, 300, 301, 302, 303, 348]	328	[1, 14, 10, 4, 8, 21, 9, 16, 6, 14, 29, 17, 1, 10, 14, 29, 12, 3, 14, 13, 16, 9, 8, 13, 23, 13, 1]	22	[0, 0, 0, 1, 1, 2, 0, 1, 0, 0, 3, 4, 0, 1, 0, 1, 1, 0, 1, 0, 2, 1, 0, 0, 3, 0, 0]	0.172975	0	0	Yes
34	TMPRSS2--ERG	chr21:42880008	chr21:39817544	-/-	u/d	25	[193, 331, 332, 333, 335, 336, 337, 338, 339, 340, 341, 342, 343, 344, 345, 346, 347, 348, 349, 351, 352, 353, 354, 355, 356]	443	[1, 9, 6, 14, 16, 19, 9, 22, 3, 16, 17, 10, 35, 42, 24, 32, 16, 12, 32, 14, 19, 13, 33, 16, 13]	102	[0, 5, 4, 0, 4, 4, 0, 2, 0, 0, 8, 4, 11, 4, 1, 4, 6, 3, 10, 3, 10, 6, 9, 1, 3]	0.601215	0	0	Yes
35	ERBB4--INTS2	chr2:212989477	chr17:59952399	-/-	u/d	25	[29, 58, 61, 62, 64, 65, 66, 67, 70, 72, 73, 78, 79, 80, 81, 82, 83, 84, 194, 212, 213, 214, 242, 316, 379]	425	[1, 17, 22, 22, 26, 21, 21, 22, 30, 30, 2, 18, 30, 22, 27, 19, 25, 17, 1, 19, 12, 18, 1, 1, 1]	58	[0, 0, 3, 13, 9, 6, 2, 3, 0, 0, 1, 0, 7, 3, 4, 0, 1, 1, 0, 5, 0, 0, 0, 0, 0]	0.108578	0	0	Yes
36	STX18-AS1--MSX1	chr4:4651269	chr4:4864428	+/+	u/d	26	[0, 23, 27, 39, 42, 61, 99, 139, 204, 213, 297, 439, 452, 490, 605, 622, 642, 647, 656, 665, 813, 865, 866, 874, 877, 885]	208	[1, 5, 4, 10, 3, 3, 4, 15, 5, 9, 10, 7, 10, 10, 11, 10, 9, 2, 6, 20, 8, 10, 7, 2, 9, 18]	115	[1, 2, 3, 0, 1, 3, 0, 9, 5, 2, 2, 4, 3, 8, 8, 2, 6, 0, 1, 9, 13, 10, 11, 3, 3, 6]	0.109767	0	1	No
37	RANBP1--TANGO2	chr22:20106672	chr22:20050861	+/+	u/d	26	[223, 224, 225, 226, 227, 228, 229, 230, 231, 232, 233, 234, 235, 236, 237, 238, 239, 241, 242, 244, 245, 246, 247, 248, 249, 342]	175	[6, 8, 1, 2, 4, 18, 3, 9, 14, 9, 7, 18, 6, 5, 3, 4, 1, 8, 8, 7, 5, 10, 4, 8, 6, 1]	56	[0, 1, 0, 1, 0, 26, 0, 1, 1, 2, 2, 6, 2, 4, 0, 0, 1, 0, 4, 0, 1, 1, 1, 2, 0, 0]	0.0647863	0	0	Yes
38	LDLRAD3--PRR5L	chr11:36120011	chr11:36317840	+/+	u/d	25	[0, 22, 24, 107, 161, 186, 187, 219, 227, 248, 261, 272, 320, 435, 436, 474, 526, 636, 646, 668, 681, 701, 802, 811, 812]	169	[3, 5, 2, 2, 1, 2, 6, 4, 9, 9, 3, 5, 9, 3, 20, 1, 9, 4, 9, 20, 12, 1, 4, 2, 24]	60	[2, 0, 0, 0, 0, 0, 1, 4, 3, 0, 0, 0, 8, 2, 6, 0, 0, 4, 2, 7, 10, 0, 1, 0, 10]	0.147629	0	3	No
39	SET--NUP214	chr9:131456321	chr9:134034770	+/+	u/d	24	[250, 251, 252, 253, 254, 255, 256, 257, 258, 259, 260, 261, 263, 264, 265, 266, 267, 268, 269, 270, 271, 274, 275, 276]	91	[8, 8, 4, 3, 1, 2, 4, 1, 3, 3, 1, 6, 10, 3, 3, 4, 4, 4, 1, 4, 3, 5, 3, 3]	210	[9, 34, 10, 13, 0, 17, 5, 2, 16, 5, 1, 12, 20, 7, 2, 19, 7, 3, 2, 7, 1, 10, 4, 4]	0.51227	0.00138587	0	Yes
40	CMTM8--CMTM7	chr3:32280611	chr3:32483332	+/+	u/d	20	[0, 32, 34, 45, 58, 67, 159, 318, 359, 380, 381, 428, 434, 442, 653, 675, 696, 697, 858, 902]	168	[2, 13, 9, 11, 1, 18, 5, 14, 9, 4, 4, 14, 7, 3, 1, 25, 1, 2, 17, 8]	71	[0, 2, 0, 7, 0, 5, 1, 3, 2, 1, 1, 10, 2, 1, 2, 2, 0, 0, 27, 5]	0.0565765	0	2	No
41	KRT38--RBX1	chr17:39596650	chr22:41349637	-/+	u/u	21	[0, 38, 59, 116, 135, 228, 287, 309, 378, 440, 496, 606, 617, 649, 654, 660, 665, 700, 808, 810, 831]	88	[1, 8, 1, 5, 2, 4, 1, 1, 2, 1, 4, 18, 6, 1, 4, 1, 2, 7, 4, 2, 13]	17	[4, 0, 0, 1, 0, 0, 2, 3, 0, 0, 1, 1, 1, 0, 0, 0, 0, 0, 1, 1, 2]	0.0636485	0	1	No
42	ZNF664--FAM101A	chr12:124472685	chr12:124634141	+/+	u/d	20	[82, 128, 130, 154, 167, 168, 181, 204, 233, 234, 250, 361, 403, 639, 640, 662, 674, 819, 860, 896]	179	[1, 4, 3, 5, 7, 6, 8, 5, 4, 61, 2, 4, 11, 11, 6, 11, 3, 9, 5, 13]	75	[3, 3, 4, 0, 1, 0, 1, 1, 1, 47, 0, 0, 1, 2, 1, 0, 1, 3, 1, 5]	0.202344	0	0	No
43	VTI1A--TCF7L2	chr10:114220341	chr10:114900943	+/+	u/d	20	[358, 360, 361, 363, 364, 365, 366, 367, 369, 371, 372, 374, 375, 376, 377, 379, 381, 382, 383, 384]	115	[5, 4, 7, 6, 9, 11, 3, 27, 4, 8, 3, 2, 5, 3, 3, 2, 3, 1, 6, 3]	80	[3, 2, 5, 2, 2, 8, 4, 32, 0, 8, 2, 1, 0, 1, 4, 1, 0, 2, 2, 1]	0.101571	0	0	Yes
44	STX18-AS1--MSX1	chr4:4546634	chr4:4864428	+/+	u/d	15	[0, 63, 114, 292, 428, 465, 477, 606, 631, 641, 651, 807, 813, 816, 838]	135	[1, 3, 3, 1, 15, 11, 17, 11, 15, 11, 7, 6, 6, 6, 22]	93	[1, 0, 0, 0, 17, 4, 10, 3, 3, 4, 14, 4, 13, 4, 16]	0.0738482	0	1	No
45	PCDH19--MBNL3	chrX:99657522	chrX:131540420	-/-	u/d	16	[0, 7, 19, 29, 150, 152, 161, 248, 277, 278, 285, 299, 508, 638, 649, 695]	59	[3, 2, 7, 1, 7, 2, 4, 6, 5, 6, 1, 3, 3, 4, 4, 1]	14	[2, 0, 0, 1, 1, 0, 0, 2, 1, 2, 0, 4, 1, 0, 0, 0]	0.344471	0.00138587	3	No
46	DLEU1--DLEU7	chr13:51066897	chr13:51286674	+/-	u/u	14	[127, 149, 249, 327, 330, 368, 377, 401, 513, 664, 813, 843, 863, 899]	75	[8, 6, 10, 5, 1, 6, 4, 1, 7, 14, 4, 7, 1, 1]	70	[9, 4, 7, 2, 13, 2, 3, 0, 0, 8, 0, 10, 12, 0]	0.232452	0	0	No
47	DLEU1--DLEU7	chr13:50989338	chr13:51286674	+/-	u/u	13	[60, 107, 120, 135, 307, 486, 517, 644, 657, 686, 804, 822, 855]	72	[6, 1, 3, 2, 14, 8, 5, 2, 7, 5, 10, 8, 1]	44	[9, 1, 6, 2, 10, 5, 1, 0, 1, 6, 0, 2, 1]	0.072751	0.00138587	0	No
48	CCDC122--ENOX1	chr13:44448978	chr13:44241680	-/-	u/d	14	[0, 194, 293, 294, 362, 416, 444, 448, 466, 484, 649, 816, 855, 904]	35	[2, 3, 3, 1, 6, 1, 1, 8, 3, 1, 2, 1, 2, 1]	20	[0, 1, 2, 1, 2, 0, 0, 12, 0, 0, 1, 1, 0, 0]	0.42738	0.0296363	2	No
49	MVB12B--LMX1B	chr9:129184227	chr9:129453115	+/+	u/d	12	[3, 63, 108, 173, 177, 282, 431, 438, 612, 625, 681, 886]	62	[7, 1, 4, 7, 2, 1, 2, 5, 12, 4, 1, 16]	28	[6, 0, 0, 1, 0, 0, 0, 7, 5, 0, 0, 9]	0.312002	0.00494391	0	No
50	DTL--PPP2R5A	chr1:212276294	chr1:212502477	+/+	u/d	9	[267, 403, 404, 415, 427, 481, 488, 850, 860]	46	[2, 3, 6, 6, 3, 17, 4, 1, 4]	16	[0, 0, 3, 0, 2, 7, 1, 0, 3]	0.0530171	0.00839037	0	No
51	PROSC--FAM120B	chr8:37623873	chr6:170704575	+/+	u/d	3	[508, 640, 679]	33	[9, 10, 14]	22	[5, 11, 6]	0.0664063	0.0296363	0	No
