# Supplementary material for: Single-cell gene fusion detection by scFusion
Source: Nat Commun. 2022 Feb 28;13:1084. doi: 10.1038/s41467-022-28661-6 (PMC8885711; doi:10.1038/s41467-022-28661-6)
Supplement: Supplementary file 13 — Supplementary Data 9 [file 41467_2022_28661_MOESM13_ESM.xlsx]

## Sheet: Sheet1
Data S9. Reported Fusions by Arriba in Spike-in data
Fusion-id	breakpoint1	breakpoint2	#SupportingCell	SupportingCells	#TotalSplitRead	SplitRead	#TotalDiscordantRead	DiscordantRead	#SupportRead in bulk	Spiked-in Fusion
BCR--ABL1	chr22:23631808:+	chr9:133729451:+	27	[1, 2, 3, 401, 402, 403, 404, 405, 406, 407, 408, 409, 410, 411, 412, 413, 414, 415, 416, 417, 418, 419, 420, 421, 422, 423, 424]	2320	[13, 38, 79, 190, 61, 48, 136, 92, 99, 74, 9, 64, 39, 10, 231, 168, 223, 45, 55, 9, 78, 92, 101, 44, 125, 172, 25]	2279	[31, 79, 129, 111, 78, 28, 139, 99, 82, 68, 12, 54, 28, 11, 234, 210, 266, 86, 59, 11, 88, 69, 60, 29, 85, 83, 50]	0	Yes
LRRFIP2--CAV3	chr3:37136283:-	chr3:8883028:+	178	[1, 4, 5, 7, 12, 18, 23, 26, 28, 30, 39, 43, 51, 52, 54, 57, 60, 63, 71, 72, 94, 99, 102, 106, 107, 113, 119, 126, 129, 131, 132, 143, 150, 154, 157, 160, 163, 164, 170, 172, 175, 180, 187, 192, 194, 197, 198, 199, 211, 213, 217, 218, 221, 223, 224, 231, 232, 234, 237, 238, 246, 247, 249, 250, 252, 253, 255, 258, 270, 274, 275, 278, 281, 290, 299, 304, 307, 313, 319, 321, 327, 332, 333, 344, 346,…	2022	[4, 3, 13, 5, 35, 5, 4, 6, 11, 11, 7, 16, 3, 8, 10, 16, 23, 4, 11, 33, 5, 15, 14, 6, 6, 12, 8, 18, 6, 10, 4, 9, 7, 7, 7, 5, 5, 9, 7, 7, 5, 10, 7, 32, 22, 21, 8, 15, 14, 9, 11, 6, 9, 17, 6, 19, 13, 59, 4, 7, 15, 9, 17, 7, 4, 13, 11, 3, 13, 18, 8, 14, 12, 3, 3, 20, 9, 12, 11, 3, 18, 13, 3, 5, 17, 5, 11, 8, 6, 5, 3, 15, 4, 16, 3, 11, 19, 13, 28, 10, 12, 5, 7, 6, 9, 10, 5, 5, 29, 19, 9, 8, 12, 28, 11…	1006	[9, 2, 4, 0, 14, 0, 1, 0, 3, 2, 2, 2, 1, 0, 3, 5, 5, 2, 3, 9, 3, 2, 1, 1, 1, 4, 10, 11, 3, 5, 4, 3, 0, 11, 2, 5, 0, 3, 2, 5, 0, 2, 1, 15, 13, 12, 5, 2, 4, 5, 2, 2, 2, 6, 4, 3, 5, 52, 0, 4, 4, 3, 8, 2, 3, 2, 3, 2, 3, 7, 3, 5, 3, 1, 1, 12, 2, 3, 4, 0, 9, 4, 1, 1, 8, 2, 6, 4, 2, 3, 1, 2, 1, 8, 1, 3, 4, 8, 14, 3, 4, 0, 1, 11, 11, 2, 2, 2, 20, 5, 3, 36, 5, 25, 10, 4, 4, 25, 5, 2, 6, 3, 42, 16, 2, 5, 0…	17	No
LRRFIP2--CAV3	chr3:37132958:-	chr3:8883028:+	147	[1, 6, 8, 9, 20, 22, 26, 28, 38, 40, 45, 47, 49, 54, 56, 58, 64, 70, 72, 94, 119, 121, 129, 132, 140, 142, 143, 146, 148, 152, 156, 160, 162, 175, 178, 180, 182, 195, 197, 205, 206, 207, 211, 217, 218, 220, 224, 226, 229, 232, 234, 236, 238, 239, 245, 251, 274, 276, 281, 290, 300, 301, 313, 314, 315, 323, 325, 327, 328, 339, 340, 344, 353, 358, 359, 364, 375, 378, 401, 405, 406, 409, 413, 416, 41…	1946	[8, 10, 7, 14, 13, 6, 9, 13, 10, 9, 3, 22, 11, 7, 9, 18, 33, 3, 29, 9, 3, 8, 9, 4, 9, 15, 6, 10, 7, 7, 7, 12, 6, 6, 9, 15, 14, 9, 11, 8, 7, 20, 15, 12, 8, 8, 5, 3, 7, 18, 47, 12, 9, 7, 16, 15, 15, 15, 11, 5, 12, 6, 17, 11, 14, 16, 12, 9, 7, 8, 4, 13, 9, 6, 22, 18, 7, 14, 7, 14, 8, 16, 12, 13, 12, 16, 11, 16, 60, 13, 24, 9, 10, 9, 6, 6, 11, 17, 13, 4, 17, 15, 9, 18, 16, 15, 16, 16, 25, 10, 30, 14,…	863	[12, 2, 1, 1, 5, 1, 0, 7, 4, 1, 0, 3, 9, 6, 0, 1, 4, 2, 12, 6, 15, 2, 4, 4, 4, 1, 3, 0, 0, 0, 1, 8, 1, 0, 1, 4, 0, 1, 19, 2, 2, 0, 7, 4, 2, 2, 6, 0, 0, 7, 70, 6, 9, 1, 3, 4, 12, 3, 6, 2, 3, 0, 4, 1, 4, 0, 5, 12, 2, 0, 2, 3, 7, 4, 9, 1, 2, 0, 0, 1, 3, 11, 3, 2, 2, 5, 1, 7, 56, 10, 13, 8, 6, 3, 2, 27, 4, 0, 55, 0, 25, 4, 4, 35, 9, 3, 4, 5, 3, 1, 13, 2, 3, 3, 2, 2, 9, 1, 4, 4, 9, 4, 17, 2, 2, 8, 2, …	4	No
RBM3--SRP9	chrX:48434736:+	chr1:225965635:+	2	[1, 208]	7	[4, 3]	3	[3, 0]	0	No
TMEM184B--DMC1	chr22:38668890:-	chr22:38958374:-	320	[3, 4, 5, 6, 7, 8, 9, 10, 13, 15, 16, 17, 19, 20, 23, 24, 25, 26, 28, 29, 35, 36, 38, 44, 46, 47, 52, 54, 56, 59, 61, 63, 66, 68, 69, 70, 71, 74, 78, 79, 80, 82, 84, 90, 93, 94, 95, 99, 101, 103, 105, 108, 111, 116, 117, 120, 122, 124, 129, 134, 136, 137, 138, 143, 144, 145, 146, 151, 154, 155, 160, 162, 168, 170, 171, 174, 175, 176, 177, 178, 183, 186, 187, 189, 190, 191, 192, 193, 198, 200, 201…	2485	[11, 9, 13, 9, 7, 4, 3, 3, 5, 4, 10, 5, 6, 13, 3, 10, 7, 6, 5, 16, 4, 6, 3, 5, 4, 8, 3, 6, 5, 11, 3, 4, 7, 3, 12, 9, 52, 13, 8, 7, 7, 10, 3, 6, 11, 8, 10, 3, 7, 5, 10, 4, 3, 8, 3, 5, 3, 8, 8, 9, 4, 4, 5, 7, 5, 7, 4, 4, 11, 13, 6, 9, 3, 3, 4, 10, 7, 11, 7, 4, 3, 10, 5, 4, 4, 13, 7, 8, 3, 5, 7, 5, 6, 5, 12, 6, 5, 4, 4, 11, 5, 10, 4, 4, 7, 7, 4, 11, 5, 7, 14, 13, 5, 54, 11, 18, 4, 3, 23, 23, 16, 11,…	617	[1, 2, 3, 1, 0, 3, 1, 0, 3, 0, 1, 1, 2, 3, 0, 0, 3, 0, 3, 6, 1, 0, 0, 2, 1, 0, 0, 2, 1, 4, 0, 1, 1, 0, 2, 1, 6, 2, 0, 1, 2, 3, 2, 2, 2, 1, 0, 0, 3, 2, 0, 2, 2, 2, 6, 5, 1, 3, 0, 2, 2, 2, 2, 1, 3, 2, 2, 3, 2, 1, 3, 1, 0, 4, 1, 3, 4, 1, 2, 0, 0, 1, 1, 0, 0, 0, 2, 4, 0, 0, 1, 2, 0, 0, 6, 5, 1, 0, 1, 0, 0, 0, 3, 2, 1, 2, 1, 4, 1, 0, 9, 5, 0, 12, 2, 7, 3, 1, 11, 13, 15, 4, 2, 1, 2, 2, 4, 0, 0, 0, 2, 1…	19	No
ZNF260--ZNF566	chr19:37004003:-	chr19:36936631:-	3	[127, 480, 888]	27	[10, 5, 12]	4	[1, 1, 2]	0	No
ZNF260--ZNF566	chr19:37005075:-	chr19:36937017:-	3	[638, 677, 806]	18	[3, 10, 5]	6	[4, 0, 2]	0	No
ZNF260--ZNF566	chr19:37006447:-	chr19:36937141:-	4	[174, 608, 621, 836]	48	[10, 17, 16, 5]	8	[3, 1, 4, 0]	0	No
ZNF260--ZNF566	chr19:37003458:-	chr19:36937814:-	43	[1, 21, 28, 76, 93, 126, 176, 181, 183, 197, 228, 275, 354, 404, 413, 424, 428, 437, 443, 488, 489, 529, 601, 618, 633, 640, 650, 658, 666, 673, 676, 690, 695, 697, 701, 704, 809, 824, 872, 877, 894, 896, 908]	353	[4, 6, 4, 4, 4, 12, 4, 8, 3, 3, 17, 5, 7, 18, 14, 16, 6, 5, 4, 3, 3, 5, 24, 8, 9, 9, 6, 3, 16, 13, 5, 3, 24, 12, 11, 17, 6, 4, 8, 4, 6, 4, 6]	80	[2, 3, 1, 2, 0, 5, 0, 1, 0, 0, 0, 0, 2, 1, 7, 4, 4, 3, 2, 0, 0, 1, 4, 4, 1, 5, 4, 2, 4, 2, 0, 0, 1, 1, 0, 2, 3, 2, 1, 1, 1, 0, 4]	0	No
FAM86B2--FAM85A	chr8:12289591:-	chr8:12053715:+	48	[21, 26, 37, 132, 144, 146, 155, 166, 211, 227, 232, 246, 253, 289, 315, 355, 382, 416, 430, 458, 464, 465, 466, 484, 512, 519, 522, 610, 615, 620, 636, 646, 656, 666, 667, 669, 696, 701, 703, 806, 820, 841, 847, 850, 852, 860, 873, 882]	179	[4, 3, 4, 4, 3, 5, 5, 7, 3, 3, 6, 4, 3, 5, 3, 4, 4, 4, 3, 4, 3, 5, 4, 5, 3, 3, 3, 3, 5, 3, 4, 3, 4, 5, 3, 3, 4, 3, 3, 3, 3, 3, 3, 3, 3, 4, 3, 4]	346	[1, 1, 3, 1, 2, 2, 2, 7, 1, 2, 5, 9, 1, 2, 4, 0, 23, 15, 4, 8, 11, 19, 9, 7, 5, 2, 19, 13, 19, 5, 1, 1, 18, 15, 6, 14, 8, 2, 12, 5, 5, 13, 0, 14, 11, 6, 6, 7]	0	No
FAM86B2--FAM85A	chr8:12287859:-	chr8:12053715:+	7	[50, 135, 236, 313, 481, 652, 815]	38	[6, 3, 6, 3, 11, 3, 6]	20	[3, 3, 2, 1, 6, 1, 4]	0	No
DDX1--NBAS	chr2:15731584:+	chr2:15698758:-	7	[2, 9, 52, 192, 321, 402, 473]	49	[10, 6, 8, 4, 4, 7, 10]	17	[5, 3, 1, 2, 3, 0, 3]	0	No
RBX1--KRT38(6913),KRT43P(349)	chr22:41347480:+	chr17:39604086:.	3	[116, 248, 408]	21	[4, 6, 11]	0	[0, 0, 0]	0	No
ARL16--OXLD1	chr17:79648699:-	chr17:79632614:-	2	[2, 863]	16	[6, 10]	20	[2, 18]	0	No
KIAA1958--SNX30	chr9:115249398:+	chr9:115567056:+	2	[2, 166]	8	[3, 5]	0	[0, 0]	0	No
NSRP1--SLC6A4	chr17:28499616:+	chr17:28534708:-	26	[20, 139, 156, 169, 178, 205, 236, 239, 288, 296, 320, 424, 456, 493, 498, 512, 518, 630, 675, 805, 840, 843, 844, 846, 886, 900]	238	[5, 10, 8, 6, 12, 4, 9, 9, 14, 12, 10, 8, 7, 10, 3, 5, 10, 7, 10, 7, 28, 7, 6, 5, 20, 6]	59	[0, 6, 0, 0, 0, 0, 0, 2, 2, 0, 0, 0, 2, 3, 0, 5, 0, 3, 1, 5, 3, 3, 3, 4, 14, 3]	0	No
RBM14--RBM4B	chr11:66384491:+	chr11:66444545:-	61	[3, 24, 56, 68, 101, 130, 147, 160, 173, 185, 248, 259, 276, 285, 289, 311, 314, 319, 325, 326, 329, 358, 362, 365, 366, 379, 415, 416, 418, 430, 451, 469, 474, 479, 480, 503, 505, 517, 518, 526, 527, 611, 612, 622, 631, 645, 659, 666, 685, 686, 702, 703, 827, 841, 843, 857, 880, 881, 891, 896, 908]	446	[16, 5, 6, 4, 4, 6, 6, 4, 6, 7, 14, 4, 5, 6, 8, 6, 9, 12, 3, 3, 8, 6, 4, 9, 9, 4, 7, 3, 9, 6, 5, 9, 4, 7, 7, 7, 7, 4, 3, 5, 12, 8, 26, 8, 11, 14, 4, 5, 14, 11, 6, 5, 6, 9, 7, 8, 6, 7, 9, 3, 10]	148	[12, 0, 2, 0, 0, 1, 0, 1, 1, 1, 7, 0, 1, 1, 0, 2, 1, 8, 0, 4, 3, 2, 1, 1, 2, 0, 2, 1, 3, 8, 1, 2, 7, 4, 3, 0, 3, 1, 0, 1, 6, 2, 5, 0, 5, 3, 1, 1, 1, 4, 4, 0, 3, 7, 6, 3, 2, 2, 1, 1, 4]	0	No
MVB12B--LMX1B	chr9:129157976:+	chr9:129453115:+	4	[71, 358, 504, 891]	28	[4, 4, 17, 3]	13	[1, 0, 12, 0]	0	No
MVB12B--LMX1B	chr9:129184227:+	chr9:129453115:+	7	[3, 108, 173, 438, 612, 625, 886]	49	[4, 4, 8, 4, 10, 4, 15]	24	[5, 0, 2, 5, 4, 0, 8]	0	No
TEFM--ATAD5	chr17:29224634:-	chr17:29222696:+	7	[56, 375, 419, 633, 669, 855, 879]	26	[3, 3, 3, 4, 4, 6, 3]	6	[1, 0, 0, 1, 0, 2, 2]	0	No
ZMYM1--TCEANC2	chr1:35545043:+	chr1:54554270:+	315	[3, 4, 9, 12, 15, 20, 25, 28, 29, 31, 34, 38, 41, 43, 44, 46, 50, 55, 59, 67, 68, 71, 77, 82, 90, 102, 104, 106, 108, 109, 111, 117, 119, 120, 121, 122, 130, 132, 134, 151, 154, 159, 161, 163, 165, 166, 167, 168, 173, 174, 177, 181, 182, 190, 194, 195, 200, 208, 211, 212, 214, 219, 221, 222, 223, 224, 228, 231, 232, 235, 236, 237, 240, 241, 242, 246, 247, 248, 252, 258, 259, 261, 263, 268, 269, 2…	2044	[4, 4, 4, 10, 5, 5, 3, 7, 5, 3, 4, 4, 3, 3, 4, 12, 4, 6, 5, 3, 4, 6, 3, 4, 3, 4, 5, 3, 8, 3, 3, 4, 4, 4, 5, 7, 8, 5, 3, 3, 5, 6, 3, 3, 9, 9, 5, 8, 5, 3, 3, 4, 3, 3, 7, 4, 6, 6, 4, 10, 4, 8, 4, 3, 3, 11, 4, 22, 17, 4, 6, 3, 8, 3, 4, 5, 4, 5, 11, 9, 3, 9, 7, 4, 3, 3, 4, 6, 3, 4, 4, 5, 7, 3, 6, 6, 9, 8, 6, 4, 3, 4, 3, 3, 5, 9, 5, 4, 7, 8, 5, 10, 5, 3, 4, 5, 6, 6, 8, 3, 7, 4, 6, 4, 5, 7, 11, 13, 4, 6…	0	[0, 0, 0, 0, 0, 0, 0, 0, 0, 0, 0, 0, 0, 0, 0, 0, 0, 0, 0, 0, 0, 0, 0, 0, 0, 0, 0, 0, 0, 0, 0, 0, 0, 0, 0, 0, 0, 0, 0, 0, 0, 0, 0, 0, 0, 0, 0, 0, 0, 0, 0, 0, 0, 0, 0, 0, 0, 0, 0, 0, 0, 0, 0, 0, 0, 0, 0, 0, 0, 0, 0, 0, 0, 0, 0, 0, 0, 0, 0, 0, 0, 0, 0, 0, 0, 0, 0, 0, 0, 0, 0, 0, 0, 0, 0, 0, 0, 0, 0, 0, 0, 0, 0, 0, 0, 0, 0, 0, 0, 0, 0, 0, 0, 0, 0, 0, 0, 0, 0, 0, 0, 0, 0, 0, 0, 0, 0, 0, 0, 0, 0, 0, 0,…	11	No
GOPC--ROS1	chr6:117896340:-	chr6:117641193:-	29	[139, 140, 141, 466, 486, 655, 656, 657, 659, 660, 661, 662, 663, 664, 665, 666, 667, 668, 669, 670, 671, 672, 673, 674, 675, 676, 677, 678, 903]	3281	[16, 131, 19, 1, 1, 150, 102, 280, 220, 59, 24, 150, 33, 300, 34, 300, 168, 85, 19, 132, 168, 71, 265, 27, 105, 239, 37, 143, 2]	637	[8, 52, 6, 0, 0, 27, 19, 58, 31, 12, 5, 36, 9, 64, 7, 72, 30, 21, 3, 16, 45, 27, 29, 3, 25, 12, 4, 16, 0]	0	Yes
EIF3J--TRIM69	chr15:44829625:+	chr15:45023561:+	29	[4, 5, 6, 7, 8, 9, 10, 11, 12, 13, 14, 15, 16, 17, 18, 19, 20, 21, 22, 23, 24, 25, 26, 27, 28, 29, 30, 210, 216]	6698	[300, 215, 299, 282, 282, 103, 298, 38, 7, 299, 94, 300, 299, 164, 298, 299, 300, 300, 300, 296, 298, 300, 300, 124, 297, 298, 299, 3, 6]	3069	[106, 101, 132, 93, 130, 44, 289, 12, 0, 159, 20, 124, 201, 86, 56, 137, 187, 300, 170, 224, 58, 73, 10, 14, 85, 166, 92, 0, 0]	0	Yes
DCUN1D2--TFDP1	chr13:114144982:-	chr13:114265311:+	4	[4, 75, 92, 166]	14	[4, 3, 3, 4]	0	[0, 0, 0, 0]	0	No
FAM86KP--ENPP7P11(12356),FAM86MP(2205)	chr4:9159285:+	chr4:9691914:.	29	[49, 52, 53, 153, 161, 166, 282, 283, 364, 415, 416, 458, 484, 491, 495, 501, 519, 524, 525, 610, 634, 656, 666, 669, 700, 813, 860, 880, 883]	115	[3, 4, 3, 3, 3, 7, 3, 3, 3, 4, 3, 6, 5, 4, 4, 3, 4, 5, 4, 3, 10, 4, 3, 3, 4, 5, 3, 3, 3]	0	[0, 0, 0, 0, 0, 0, 0, 0, 0, 0, 0, 0, 0, 0, 0, 0, 0, 0, 0, 0, 0, 0, 0, 0, 0, 0, 0, 0, 0]	0	No
FAM86KP--ENPP7P11(12356),FAM86MP(2205)	chr4:9160982:+	chr4:9691914:.	20	[43, 50, 70, 135, 217, 228, 238, 257, 279, 313, 322, 440, 481, 493, 657, 673, 802, 815, 817, 894]	128	[10, 12, 3, 5, 7, 3, 3, 4, 4, 3, 10, 4, 23, 3, 13, 4, 5, 4, 5, 3]	35	[3, 0, 0, 2, 1, 0, 0, 1, 2, 0, 5, 2, 4, 1, 0, 4, 4, 0, 1, 5]	0	No
NUP160--FNBP4	chr11:47839676:-	chr11:47772468:-	8	[19, 107, 149, 176, 180, 190, 227, 424]	96	[15, 14, 8, 10, 15, 5, 3, 26]	36	[5, 9, 1, 1, 3, 4, 1, 12]	0	No
ZNF736--FAM120B	chr7:63797360:+	chr6:170704575:+	6	[5, 246, 363, 401, 638, 813]	33	[3, 3, 5, 3, 4, 15]	16	[1, 4, 1, 1, 3, 6]	0	No
C7orf63--GTPBP10	chr7:89874858:+	chr7:89982130:+	4	[132, 243, 316, 341]	50	[9, 30, 5, 6]	24	[2, 18, 2, 2]	0	No
COG3--ZC3H13	chr13:46039345:+	chr13:46594692:-	2	[6, 186]	11	[5, 6]	2	[0, 2]	0	No
MED31--KIAA0753	chr17:6554821:-	chr17:6532061:-	2	[6, 696]	6	[3, 3]	0	[0, 0]	0	No
DDOST--EIF2S3	chr1:20978617:-	chrX:24095466:+	2	[7, 348]	7	[3, 4]	3	[1, 2]	0	No
GIGYF2--EFHD1	chr2:233568199:+	chr2:233537019:+	2	[8, 652]	64	[60, 4]	10	[7, 3]	0	No
ERVK13-1(8696),KCTD5(335)--SRRM2-AS1	chr16:2732141:.	chr16:2787611:-	11	[8, 31, 53, 211, 355, 356, 374, 435, 464, 524, 642]	49	[3, 5, 5, 6, 4, 4, 4, 3, 5, 4, 6]	24	[0, 2, 0, 2, 2, 1, 1, 2, 5, 2, 7]	0	No
METTL23--SRSF2	chr17:74729418:+	chr17:74732275:-	6	[203, 212, 404, 802, 840, 864]	49	[3, 5, 14, 4, 16, 7]	13	[0, 1, 2, 2, 7, 1]	0	No
SUPT20HL1(30557),GS1-184P14.2(33592)--PDK3	chrX:24414098:.	chrX:24512859:+	5	[8, 89, 234, 237, 613]	94	[5, 5, 59, 5, 20]	23	[1, 1, 19, 1, 1]	0	No
TCF3--PBX1	chr19:1619110:-	chr1:164761731:+	27	[304, 305, 306, 307, 308, 309, 310, 311, 312, 313, 314, 315, 316, 317, 318, 319, 320, 321, 322, 323, 324, 325, 326, 327, 328, 329, 330]	2859	[116, 228, 82, 42, 290, 16, 41, 12, 203, 67, 113, 36, 112, 161, 59, 105, 61, 120, 17, 35, 96, 150, 260, 63, 218, 87, 69]	1204	[58, 140, 37, 12, 217, 13, 37, 4, 47, 14, 19, 12, 26, 37, 20, 22, 21, 30, 3, 14, 28, 60, 155, 20, 94, 25, 39]	0	Yes
ERVK13-1--SRRM2-AS1	chr16:2722708:-	chr16:2787611:-	2	[288, 862]	14	[7, 7]	3	[0, 3]	0	No
ERVK13-1--SRRM2-AS1	chr16:2721346:-	chr16:2787611:-	13	[31, 173, 271, 283, 428, 474, 494, 517, 653, 697, 701, 824, 871]	85	[5, 5, 3, 9, 8, 4, 5, 6, 9, 9, 6, 8, 8]	43	[0, 4, 1, 3, 9, 6, 1, 2, 4, 5, 4, 3, 1]	0	No
ERVK13-1--SRRM2-AS1	chr16:2717964:-	chr16:2787611:-	3	[155, 315, 459]	16	[4, 7, 5]	5	[1, 3, 1]	0	No
ERVK13-1--SRRM2-AS1	chr16:2719412:-	chr16:2787611:-	12	[28, 37, 157, 170, 200, 223, 254, 267, 285, 436, 825, 896]	99	[4, 7, 4, 7, 14, 10, 8, 21, 8, 4, 9, 3]	30	[0, 6, 2, 3, 4, 1, 2, 3, 1, 3, 3, 2]	0	No
RANBP1--TANGO2	chr22:20106672:+	chr22:20050861:+	26	[223, 224, 225, 226, 227, 228, 229, 230, 231, 232, 233, 234, 235, 236, 237, 238, 239, 241, 242, 243, 244, 245, 246, 247, 248, 249]	992	[23, 22, 9, 8, 19, 162, 16, 75, 73, 26, 34, 136, 29, 31, 15, 17, 8, 42, 50, 5, 30, 17, 38, 25, 58, 24]	126	[1, 3, 1, 0, 1, 38, 1, 7, 5, 4, 6, 26, 1, 5, 0, 1, 1, 4, 4, 0, 0, 3, 2, 1, 8, 3]	0	Yes
ZBTB17--DNAJC16	chr1:16299534:-	chr1:15855584:+	3	[281, 830, 884]	102	[5, 79, 18]	35	[0, 30, 5]	0	No
TRAIP--UBA7	chr3:49866403:-	chr3:49851379:-	2	[529, 530]	10	[3, 7]	5	[0, 5]	0	No
TRAIP--UBA7	chr3:49882009:-	chr3:49851379:-	2	[205, 327]	9	[6, 3]	1	[0, 1]	0	No
ACTB--MIR3687(1194),TEKT4P2(79733)	chr7:5569274:-	chr21:9827457:.	3	[13, 260, 890]	22	[5, 11, 6]	0	[0, 0, 0]	0	No
PKM--IMPDH2	chr15:72492872:-	chr3:49061961:-	2	[14, 303]	8	[5, 3]	0	[0, 0]	0	No
BCL2L2--PABPN1	chr14:23778445:+	chr14:23795255:+	2	[524, 656]	9	[3, 6]	0	[0, 0]	0	No
ETF1--MATR3	chr5:137853250:-	chr5:138665034:+	2	[16, 145]	19	[10, 9]	4	[4, 0]	0	No
PIGT--WFDC2	chr20:44049333:+	chr20:44108582:+	3	[16, 203, 347]	18	[3, 10, 5]	6	[0, 3, 3]	0	No
DNAJC4--FERMT3	chr11:64000337:+	chr11:63986723:+	5	[17, 92, 157, 282, 313]	23	[6, 5, 3, 4, 5]	3	[1, 0, 0, 2, 0]	0	No
XRCC6--CSDC2	chr22:42018090:+	chr22:41967847:+	2	[18, 229]	29	[19, 10]	5	[4, 1]	0	No
RANBP3--NDUFA11	chr19:5978072:-	chr19:5897008:-	2	[18, 229]	14	[9, 5]	0	[0, 0]	0	No
RANBP3--NDUFA11	chr19:5957929:-	chr19:5897008:-	2	[18, 229]	13	[6, 7]	0	[0, 0]	0	No
DDOST--LIX1L	chr1:20978599:-	chr1:145500168:+	3	[18, 169, 521]	16	[3, 5, 8]	9	[1, 2, 6]	0	No
GLB1L3--THYN1	chr11:134145079:+	chr11:134121202:-	2	[109, 654]	11	[6, 5]	11	[6, 5]	0	No
PCDH19--MBNL3	chrX:99657522:-	chrX:131540420:-	4	[150, 161, 277, 649]	13	[3, 3, 4, 3]	2	[1, 0, 1, 0]	3	No
FBXL8--RPS2	chr16:67195840:+	chr16:2013257:-	2	[256, 492]	7	[4, 3]	4	[1, 3]	0	No
ACTB--MIR3687(1190),TEKT4P2(79737)	chr7:5569270:-	chr21:9827453:.	12	[19, 66, 196, 222, 339, 348, 469, 490, 497, 500, 670, 701]	60	[4, 5, 6, 11, 4, 4, 5, 4, 5, 4, 4, 4]	0	[0, 0, 0, 0, 0, 0, 0, 0, 0, 0, 0, 0]	0	No
PKIA--ZC2HC1A	chr8:79485174:+	chr8:79588022:+	2	[19, 701]	9	[3, 6]	1	[0, 1]	0	No
KAAG1--RNU6-391P(22156),MRS2(15015)	chr6:24358075:+	chr6:24388138:.	3	[21, 57, 625]	21	[7, 10, 4]	4	[2, 1, 1]	0	No
CGGBP1--CHMP2B	chr3:88190120:-	chr3:87294864:+	2	[22, 862]	49	[9, 40]	14	[1, 13]	0	No
ZNF584--ZNF132	chr19:58928662:+	chr19:58945697:-	3	[22, 447, 877]	15	[6, 4, 5]	6	[2, 1, 3]	0	No
UQCRC1--TMEM89(837),SLC26A6(3031)	chr3:48647463:-	chr3:48660125:.	3	[22, 157, 894]	13	[5, 5, 3]	6	[1, 0, 5]	0	No
KANSL1--ARL17B	chr17:44248221:-	chr17:44352784:-	2	[473, 512]	16	[12, 4]	2	[1, 1]	0	No
HOXD11--HOXD8	chr2:176969354:+	chr2:176996048:+	9	[23, 48, 142, 275, 376, 479, 485, 666, 686]	40	[4, 7, 3, 8, 3, 3, 3, 6, 3]	14	[2, 2, 0, 3, 1, 0, 2, 1, 3]	0	No
DBF4B--ADAM11	chr17:42824485:+	chr17:42857349:+	2	[636, 898]	15	[8, 7]	8	[7, 1]	0	No
ZNF215--NLRP14	chr11:6964872:+	chr11:7059797:+	2	[24, 870]	12	[4, 8]	3	[0, 3]	0	No
MTERFD1--INTS8	chr8:97273729:-	chr8:95879368:+	2	[26, 42]	16	[8, 8]	0	[0, 0]	0	No
BAG4--ASH2L	chr8:38034657:+	chr8:37990972:+	2	[27, 74]	11	[7, 4]	8	[1, 7]	0	No
ITSN1--TTC3	chr21:35015019:+	chr21:38480692:+	2	[326, 603]	11	[6, 5]	9	[7, 2]	0	No
TBL3--NPW(2393),SLC9A3R2(2208)	chr16:2032852:+	chr16:2073149:.	4	[28, 109, 232, 340]	15	[5, 4, 3, 3]	2	[2, 0, 0, 0]	0	No
UBE2Q2--FBXO22	chr15:76146828:+	chr15:76205544:+	2	[29, 471]	14	[7, 7]	0	[0, 0]	0	No
C15orf37--MTHFS	chr15:80215485:+	chr15:80137784:-	3	[191, 327, 853]	9	[3, 3, 3]	3	[1, 1, 1]	0	No
INA--NT5C2	chr10:105036911:+	chr10:104848229:-	5	[146, 256, 293, 313, 369]	26	[3, 5, 7, 6, 5]	4	[0, 0, 2, 1, 1]	0	No
ARPC4--TTLL3	chr3:9834622:+	chr3:9860673:+	2	[30, 403]	8	[5, 3]	1	[0, 1]	0	No
GJB7--ZNF292	chr6:88032584:-	chr6:87925785:+	2	[31, 432]	22	[12, 10]	9	[3, 6]	0	No
EML1--SETD3	chr14:100259880:+	chr14:99880271:-	29	[31, 32, 33, 34, 35, 36, 37, 38, 40, 41, 42, 43, 44, 45, 46, 47, 48, 49, 50, 51, 52, 53, 54, 55, 56, 57, 234, 409, 833]	759	[7, 76, 15, 11, 125, 30, 38, 16, 19, 3, 6, 17, 11, 5, 16, 23, 42, 22, 30, 4, 7, 95, 15, 23, 29, 29, 27, 4, 14]	134	[3, 13, 2, 2, 23, 7, 2, 0, 3, 0, 0, 5, 2, 0, 1, 8, 6, 6, 1, 0, 0, 18, 4, 0, 4, 3, 15, 2, 4]	0	Yes
RNVU1-15--NFYB	chr1:148604884:-	chr12:104529310:-	2	[31, 282]	9	[4, 5]	0	[0, 0]	0	No
CALCB--INSC	chr11:15099016:+	chr11:15197287:+	2	[454, 878]	10	[6, 4]	6	[5, 1]	0	No
CALCB--INSC	chr11:15102507:+	chr11:15197287:+	4	[412, 427, 526, 644]	25	[6, 8, 3, 8]	14	[6, 6, 1, 1]	0	No
HNRNPDL--SRP9	chr4:83350401:-	chr1:225965638:+	4	[34, 525, 696, 901]	38	[12, 8, 8, 10]	5	[1, 1, 1, 2]	0	No
CCDC122--ENOX1	chr13:44398042:-	chr13:44241680:-	2	[35, 900]	16	[13, 3]	0	[0, 0]	0	No
PNKP--RPS2	chr19:50369656:-	chr16:2013257:-	2	[35, 244]	13	[5, 8]	9	[7, 2]	0	No
EIF2S3--DHRS4-AS1	chrX:24095247:+	chr14:24409644:-	4	[36, 620, 686, 874]	33	[6, 15, 8, 4]	14	[0, 9, 5, 0]	0	No
PTPRK--RSPO3	chr6:128812877:-	chr6:127469793:+	26	[74, 75, 76, 196, 197, 198, 199, 200, 201, 202, 204, 205, 206, 207, 208, 209, 210, 211, 215, 216, 217, 218, 219, 220, 221, 222]	2409	[51, 33, 149, 23, 93, 65, 91, 58, 33, 54, 108, 56, 32, 124, 147, 63, 258, 102, 180, 59, 56, 154, 128, 194, 67, 31]	2	[0, 0, 0, 0, 0, 0, 2, 0, 0, 0, 0, 0, 0, 0, 0, 0, 0, 0, 0, 0, 0, 0, 0, 0, 0, 0]	0	Yes
EIF2S3--C22orf39	chrX:24095226:+	chr22:19429092:-	3	[38, 52, 225]	14	[3, 5, 6]	2	[0, 0, 2]	0	No
LHX6--NDUFA8	chr9:124975885:-	chr9:124910556:-	9	[69, 95, 101, 159, 175, 287, 297, 458, 492]	76	[7, 19, 4, 9, 6, 4, 8, 11, 8]	10	[0, 2, 0, 0, 2, 1, 2, 1, 2]	0	No
LHX6--NDUFA8	chr9:124966903:-	chr9:124914687:-	5	[39, 128, 139, 419, 861]	32	[7, 4, 6, 8, 7]	17	[3, 2, 4, 2, 6]	0	No
LHX6--NDUFA8	chr9:124975885:-	chr9:124914687:-	2	[95, 182]	21	[6, 15]	2	[2, 0]	0	No
LHX6--NDUFA8	chr9:124975885:-	chr9:124906657:-	2	[156, 266]	19	[8, 11]	1	[1, 0]	0	No
MB21D2--FGF12	chr3:192635419:-	chr3:192078327:-	2	[144, 411]	12	[9, 3]	4	[4, 0]	0	No
EWSR1--FLI1	chr22:29683123:+	chr11:128651853:+	26	[85, 86, 87, 88, 89, 90, 91, 92, 93, 94, 95, 96, 97, 98, 99, 100, 101, 102, 103, 105, 106, 107, 108, 109, 110, 111]	2292	[17, 13, 46, 16, 23, 140, 32, 151, 59, 109, 83, 53, 34, 49, 185, 108, 120, 22, 49, 209, 300, 40, 140, 86, 96, 112]	1125	[2, 7, 44, 13, 9, 54, 21, 86, 24, 59, 38, 45, 24, 45, 55, 39, 61, 10, 23, 103, 144, 17, 62, 39, 46, 55]	0	Yes
PDS5B--N4BP2L2	chr13:33284243:+	chr13:33101669:-	2	[42, 908]	10	[6, 4]	5	[0, 5]	0	No
NT5C3A(851),RP9(31149)--BBS9	chr7:33103260:.	chr7:33296848:+	2	[43, 817]	15	[10, 5]	3	[3, 0]	0	No
RNU6-6P--TPR	chr10:13259376:+	chr1:186340174:-	2	[44, 217]	9	[5, 4]	0	[0, 0]	0	No
RNU6-6P--TPR	chr10:13259374:+	chr1:186326678:-	2	[136, 693]	8	[5, 3]	0	[0, 0]	0	No
HLA-E--TOR1AIP2	chr6:30460889:+	chr1:179811159:-	2	[44, 425]	9	[3, 6]	9	[2, 7]	0	No
EEF1D--CDC42	chr8:144679518:-	chr1:22404922:+	2	[44, 338]	7	[3, 4]	0	[0, 0]	0	No
ZNF384--COPS7A	chr12:6779926:-	chr12:6838604:+	5	[45, 89, 692, 870, 904]	30	[6, 7, 5, 3, 9]	24	[1, 4, 8, 3, 8]	0	No
C15orf40--EIF2S3	chr15:83674336:-	chrX:24095455:+	2	[45, 822]	15	[3, 12]	14	[0, 14]	0	No
UHRF1BP1L--ANKS1B	chr12:100441308:-	chr12:100173750:-	3	[83, 175, 184]	20	[4, 12, 4]	0	[0, 0, 0]	0	No
SETD8--SBNO1	chr12:123868755:+	chr12:123834988:-	3	[46, 509, 641]	14	[3, 8, 3]	0	[0, 0, 0]	0	No
PHTF2--RSBN1L	chr7:77469538:+	chr7:77365843:+	2	[176, 327]	11	[4, 7]	5	[1, 4]	0	No
FAM86JP--FAM86B2(2073),ENPP7P6(9534)	chr3:125639748:+	chr8:12295988:.	5	[166, 513, 524, 611, 634]	15	[3, 3, 3, 3, 3]	0	[0, 0, 0, 0, 0]	0	No
SLC35E3--NUP107	chr12:69140559:+	chr12:69109407:+	2	[275, 491]	27	[10, 17]	7	[2, 5]	0	No
RNU6-949P(2157),CHMP1AP1(8944)--TCEANC2	chr1:28004377:.	chr1:54554270:+	2	[49, 891]	9	[5, 4]	0	[0, 0]	0	No
EIF2S3--KDELC2	chrX:24095222:+	chr11:108343828:-	3	[49, 223, 610]	37	[15, 5, 17]	2	[0, 0, 2]	0	No
DZIP1L--CLDN18	chr3:137831206:-	chr3:137750689:+	2	[257, 845]	9	[3, 6]	0	[0, 0]	0	No
KLHL23--SSB	chr2:170590597:+	chr2:170650166:+	2	[177, 505]	8	[3, 5]	1	[0, 1]	0	No
TXNRD1--CHST11	chr12:104733051:+	chr12:104995684:+	3	[55, 259, 264]	14	[6, 5, 3]	4	[1, 1, 2]	0	No
NAA40--COX8A	chr11:63713407:+	chr11:63743697:+	2	[100, 145]	15	[9, 6]	0	[0, 0]	0	No
ERBB4--INTS2	chr2:212989477:-	chr17:59952399:-	19	[58, 61, 62, 64, 65, 66, 67, 70, 72, 78, 79, 80, 81, 82, 83, 84, 212, 213, 214]	783	[39, 29, 24, 31, 32, 35, 29, 54, 160, 40, 44, 21, 54, 27, 53, 26, 30, 28, 27]	44	[0, 4, 8, 8, 2, 1, 1, 0, 0, 0, 9, 2, 2, 0, 2, 1, 4, 0, 0]	0	Yes
ZNF385B--SESTD1	chr2:180634230:-	chr2:180056593:-	2	[139, 862]	18	[11, 7]	4	[0, 4]	0	No
PLA2R1--RBMS1	chr2:160832579:-	chr2:161159998:-	27	[169, 170, 171, 172, 173, 174, 175, 176, 177, 178, 179, 180, 181, 182, 183, 184, 185, 186, 187, 188, 189, 190, 191, 192, 193, 194, 195]	3013	[105, 118, 84, 156, 65, 66, 67, 93, 54, 111, 194, 146, 55, 143, 151, 39, 119, 190, 86, 22, 39, 121, 133, 104, 227, 202, 123]	1423	[55, 61, 69, 91, 44, 18, 16, 23, 29, 22, 117, 66, 36, 83, 32, 15, 37, 103, 30, 10, 13, 93, 51, 45, 96, 105, 63]	0	Yes
FGFR3--TACC3	chr4:1808661:+	chr4:1741429:+	27	[112, 113, 114, 115, 116, 117, 118, 119, 120, 121, 122, 123, 124, 125, 126, 127, 128, 129, 130, 131, 132, 133, 134, 135, 136, 137, 138]	1085	[12, 11, 8, 144, 36, 38, 10, 60, 27, 23, 39, 21, 45, 38, 57, 16, 28, 20, 85, 11, 39, 37, 20, 106, 32, 84, 38]	154	[4, 3, 2, 26, 3, 6, 1, 11, 13, 1, 7, 3, 6, 7, 16, 2, 3, 1, 21, 0, 2, 0, 0, 1, 0, 8, 7]	0	Yes
CNOT2--FAM120B	chr12:70704797:+	chr6:170704575:+	2	[61, 362]	15	[6, 9]	5	[1, 4]	0	No
PSMA1--TAF1D	chr11:14535949:-	chr11:93469996:-	2	[62, 238]	15	[7, 8]	4	[2, 2]	0	No
SLC5A3--TRPC1	chr21:35446045:+	chr3:142455221:+	2	[63, 857]	12	[4, 8]	6	[4, 2]	0	No
DIP2B--ATF1	chr12:50899023:+	chr12:51173923:+	2	[63, 649]	6	[3, 3]	0	[0, 0]	0	No
STX18-AS1--MSX1	chr4:4711301:+	chr4:4864428:+	2	[701, 855]	13	[10, 3]	6	[0, 6]	0	No
STX18-AS1--MSX1	chr4:4546634:+	chr4:4864428:+	10	[428, 465, 477, 606, 631, 641, 651, 807, 816, 838]	111	[10, 10, 17, 9, 12, 8, 7, 4, 3, 31]	76	[17, 4, 11, 3, 3, 4, 12, 3, 4, 15]	1	No
HNRNPDL--GNAS	chr4:83350403:-	chr20:57470666:+	3	[66, 208, 375]	23	[9, 6, 8]	2	[1, 1, 0]	0	No
ITSN1--SON	chr21:35015019:+	chr21:34918519:+	4	[68, 177, 221, 428]	28	[8, 9, 8, 3]	14	[1, 5, 4, 4]	0	No
C7orf10--MPLKIP	chr7:40234659:+	chr7:40167725:-	2	[70, 211]	13	[5, 8]	5	[0, 5]	0	No
TPT1-AS1--GTF2F2	chr13:45954136:+	chr13:45857577:+	2	[70, 214]	18	[4, 14]	4	[0, 4]	0	No
ZNF589--FBXW12	chr3:48302429:+	chr3:48419807:+	7	[220, 239, 337, 437, 459, 667, 683]	46	[7, 5, 4, 3, 7, 11, 9]	17	[2, 1, 3, 3, 2, 3, 3]	1	No
ZFAND6--FAH	chr15:80352151:+	chr15:80450402:+	2	[70, 248]	12	[6, 6]	1	[0, 1]	0	No
IBA57--ARF1	chr1:228353858:+	chr1:228284779:+	3	[73, 193, 630]	13	[4, 3, 6]	3	[0, 1, 2]	0	No
PARP16--DISP1(43320),TLR5(60091)	chr15:65551802:-	chr1:223222657:.	11	[120, 308, 364, 430, 474, 485, 510, 654, 684, 820, 839]	84	[15, 5, 3, 14, 3, 7, 21, 3, 4, 5, 4]	24	[3, 1, 0, 4, 0, 4, 7, 0, 3, 2, 0]	0	No
PCDH19--MBNL3(14792),RNU6-98P(75357)	chrX:99657522:-	chrX:131638788:.	2	[75, 353]	19	[9, 10]	3	[0, 3]	0	No
SLC25A32--FZD6	chr8:104419862:-	chr8:104337364:+	2	[75, 337]	11	[7, 4]	4	[4, 0]	0	No
GUK1--IBA57-AS1	chr1:228336157:+	chr1:228351851:-	3	[78, 254, 431]	33	[10, 11, 12]	9	[0, 1, 8]	0	No
C11orf63--ATP5F1P5(15682),BSX(802)	chr11:122817359:+	chr11:122847476:.	2	[78, 240]	9	[3, 6]	1	[0, 1]	0	No
KDELR3--MAFF	chr22:38864329:+	chr22:38609830:+	2	[302, 403]	7	[3, 4]	0	[0, 0]	1	No
DEGS1--C17orf76-AS1	chr1:224380637:+	chr17:16345119:+	2	[86, 332]	11	[3, 8]	2	[1, 1]	0	No
PSMB7--NR6A1	chr9:127146877:-	chr9:127495628:-	2	[87, 646]	16	[4, 12]	2	[1, 1]	0	No
EIF2S3--RSU1	chrX:24095251:+	chr10:16632994:-	2	[87, 625]	6	[3, 3]	0	[0, 0]	0	No
TKT--DCP1A	chr3:53289852:-	chr3:53338320:-	2	[88, 222]	17	[4, 13]	2	[1, 1]	0	No
DTNA--POMGNT1	chr18:32073478:+	chr1:46663543:-	3	[88, 360, 422]	16	[3, 9, 4]	2	[0, 1, 1]	0	No
DDX46--SEC24A	chr5:134109551:+	chr5:134056688:+	4	[88, 119, 663, 820]	16	[3, 4, 5, 4]	5	[0, 0, 4, 1]	0	No
HNRNPA1--SMARCA5	chr12:54676050:+	chr4:144476544:+	2	[89, 416]	22	[5, 17]	5	[0, 5]	0	No
IGLVIVOR22-1(7158),CRYBB2P1(3124)--LRP5L	chr22:25840948:.	chr22:25777545:-	2	[92, 660]	19	[8, 11]	4	[0, 4]	0	No
FAR1--BTBD10	chr11:13716306:+	chr11:13484639:-	2	[354, 874]	7	[3, 4]	0	[0, 0]	0	No
PLEKHH2--LRPPRC	chr2:43871935:+	chr2:44209573:-	2	[92, 272]	9	[3, 6]	3	[0, 3]	0	No
HOXA3--RBM12	chr7:27179702:-	chr20:34246936:-	2	[93, 695]	17	[12, 5]	10	[8, 2]	0	No
ATP1B3--TFDP2	chr3:141622462:+	chr3:141868025:-	2	[181, 419]	31	[7, 24]	13	[2, 11]	0	No
SLC25A44--PMF1	chr1:156164038:+	chr1:156195348:+	2	[320, 526]	12	[4, 8]	3	[1, 2]	0	No
TMEM206--BATF3	chr1:212537698:-	chr1:212860321:-	2	[229, 867]	10	[5, 5]	11	[1, 10]	0	No
CDC42--WNT4(44857),MIR4418(77413)	chr1:22413359:+	chr1:22515319:.	2	[97, 255]	17	[6, 11]	3	[2, 1]	0	No
STAG2--THOC2	chrX:123095706:+	chrX:122846758:-	4	[97, 125, 523, 908]	41	[6, 23, 6, 6]	3	[0, 3, 0, 0]	0	No
ABCD3--SRP9	chr1:94884144:+	chr1:225965638:+	2	[97, 185]	14	[3, 11]	3	[0, 3]	0	No
ZNF582--ZSCAN5A	chr19:56901369:-	chr19:56874781:-	2	[97, 677]	19	[10, 9]	1	[0, 1]	0	No
COPS7A--PTMS	chr12:6839673:+	chr12:6878769:+	2	[97, 187]	8	[4, 4]	2	[1, 1]	0	No
PAFAH1B2--ORC6	chr11:117039542:+	chr16:46731963:+	2	[99, 703]	8	[4, 4]	0	[0, 0]	0	No
AFG3L2--RNPC3	chr18:12351305:-	chr1:104097656:+	2	[100, 268]	10	[3, 7]	3	[1, 2]	0	No
SLC45A3--ELK4	chr1:205628617:-	chr1:205593019:-	2	[100, 271]	10	[3, 7]	1	[0, 1]	0	No
SFPQ--TFE3	chr1:35654604:-	chrX:48898095:-	24	[277, 279, 280, 281, 282, 283, 285, 286, 287, 288, 289, 291, 292, 293, 294, 295, 296, 297, 298, 299, 300, 301, 302, 303]	592	[16, 15, 3, 13, 33, 9, 28, 9, 23, 94, 35, 21, 29, 56, 28, 3, 24, 25, 26, 11, 9, 17, 41, 24]	48	[2, 0, 1, 3, 2, 0, 2, 1, 5, 3, 4, 1, 0, 3, 4, 0, 2, 1, 2, 6, 1, 0, 4, 1]	0	Yes
ATP5I--NR2F1	chr4:666293:-	chr5:92924069:+	2	[102, 513]	12	[4, 8]	5	[2, 3]	0	No
HNRNPH1--FUS	chr5:179050038:-	chr16:31199646:+	2	[102, 893]	8	[5, 3]	4	[0, 4]	0	No
VDAC1--MIR3687(1138),TEKT4P2(79789)	chr5:133308110:-	chr21:9827401:.	2	[103, 350]	40	[4, 36]	14	[5, 9]	0	No
GATC--SRSF9	chr12:120899007:+	chr12:120901116:-	7	[103, 109, 351, 475, 494, 677, 689]	52	[9, 3, 3, 21, 10, 3, 3]	8	[0, 1, 0, 4, 2, 1, 0]	0	No
OAZ1--MLLT4-AS1	chr19:2269743:+	chr6:168226230:-	4	[103, 166, 462, 891]	27	[6, 4, 13, 4]	6	[1, 0, 5, 0]	0	No
C11orf82--RAB30	chr11:82642891:+	chr11:82703375:-	2	[865, 904]	33	[10, 23]	17	[5, 12]	0	No
API5--HSD17B12	chr11:43333746:+	chr11:43852526:+	2	[105, 212]	11	[6, 5]	4	[2, 2]	0	No
FAM213A--TES	chr10:82192111:+	chr7:115898421:+	2	[105, 803]	12	[9, 3]	7	[1, 6]	0	No
HNRNPM--ZNF131	chr19:8530246:+	chr5:43122141:+	2	[106, 333]	11	[6, 5]	2	[1, 1]	0	No
EIF3I--CHRAC1	chr1:32696610:+	chr8:141526476:+	4	[212, 241, 411, 890]	15	[3, 3, 4, 5]	2	[1, 0, 0, 1]	0	No
MRPS14--RNU6-307P(1104),CACYBP(1430)	chr1:174983809:-	chr1:174966870:.	3	[108, 346, 883]	29	[9, 5, 15]	3	[0, 2, 1]	0	No
ZNF736--C9orf3	chr7:63797360:+	chr9:97848964:+	2	[110, 250]	16	[6, 10]	1	[0, 1]	0	No
PTGES3--NACA	chr12:57064059:-	chr12:57106609:-	3	[111, 176, 456]	12	[3, 4, 5]	1	[1, 0, 0]	0	No
PTGES3--NACA	chr12:57081782:-	chr12:57108471:-	7	[209, 227, 228, 253, 256, 353, 442]	38	[3, 8, 5, 5, 8, 4, 5]	16	[2, 3, 2, 4, 0, 1, 4]	0	No
ATF2--CHN1	chr2:175994866:-	chr2:175816930:-	3	[111, 513, 603]	22	[4, 6, 12]	4	[0, 4, 0]	0	No
RMND1--EIF2S3	chr6:151726195:-	chrX:24095341:+	2	[113, 689]	10	[6, 4]	9	[8, 1]	0	No
SNAP23--EIF3I	chr15:42824336:+	chr1:32697023:+	2	[113, 328]	18	[5, 13]	5	[1, 4]	0	No
PAX3--FOXO1	chr2:223084859:-	chr13:41134997:-	26	[143, 144, 145, 146, 147, 148, 149, 150, 151, 152, 153, 154, 155, 156, 157, 158, 159, 160, 161, 162, 163, 164, 165, 166, 167, 168]	953	[17, 6, 24, 46, 39, 31, 26, 31, 26, 18, 12, 31, 47, 43, 39, 27, 121, 54, 8, 119, 27, 41, 7, 49, 41, 23]	176	[6, 2, 3, 7, 6, 3, 6, 7, 15, 2, 2, 14, 10, 9, 12, 6, 24, 18, 0, 12, 0, 3, 0, 4, 2, 3]	0	Yes
SDE2--SLC50A1	chr1:226171951:-	chr1:155111247:+	2	[119, 668]	8	[5, 3]	0	[0, 0]	0	No
COMMD1--B3GNT2	chr2:62363083:+	chr2:62449347:+	2	[119, 884]	10	[3, 7]	7	[2, 5]	0	No
E2F2--ID3(3045),MDS2(18655)	chr1:23857034:-	chr1:23889330:.	7	[121, 127, 310, 313, 375, 378, 487]	142	[19, 4, 16, 10, 61, 16, 16]	0	[0, 0, 0, 0, 0, 0, 0]	0	No
GPR89A--CD160	chr1:145764736:-	chr1:145706830:-	2	[122, 825]	15	[6, 9]	5	[1, 4]	0	No
CCDC73--CSTF3	chr11:32739622:-	chr11:33106835:-	2	[414, 679]	24	[10, 14]	7	[2, 5]	1	No
MDM2--LRRC57	chr12:69233967:+	chr15:42835158:-	2	[123, 508]	13	[7, 6]	8	[4, 4]	0	No
HNRNPDL--CSDE1	chr4:83350403:-	chr1:115282347:-	4	[123, 143, 426, 690]	23	[5, 4, 4, 10]	7	[2, 0, 1, 4]	0	No
PSMA1--ODF2L	chr11:14535949:-	chr1:86821071:-	2	[124, 477]	22	[10, 12]	14	[3, 11]	0	No
ZNF816--ZNF320(7108),ZNF888(10395)	chr19:53432345:-	chr19:53408054:.	2	[124, 352]	34	[8, 26]	15	[7, 8]	0	No
PFAS--SLC25A35	chr17:8173453:+	chr17:8191377:-	2	[677, 900]	7	[3, 4]	2	[2, 0]	0	No
UBE2D2--PSMA1	chr5:138994202:+	chr11:14535245:-	2	[127, 841]	36	[14, 22]	6	[2, 4]	0	No
CDKN2A--RN7SL151P(3567),MTAP(99406)	chr9:21994138:-	chr9:21703136:.	2	[130, 271]	8	[3, 5]	1	[1, 0]	0	No
SET--NUP214	chr9:131456321:+	chr9:134034770:+	24	[250, 251, 252, 253, 254, 255, 256, 257, 258, 259, 260, 261, 263, 264, 265, 266, 267, 268, 269, 270, 271, 274, 275, 276]	523	[23, 58, 19, 18, 5, 23, 49, 8, 22, 17, 4, 29, 50, 19, 15, 37, 23, 8, 3, 17, 10, 27, 24, 15]	270	[11, 40, 13, 10, 1, 17, 8, 3, 17, 2, 0, 18, 22, 7, 3, 17, 14, 3, 3, 25, 3, 13, 11, 9]	0	Yes
IKBKG--CTAG1A	chrX:153784591:+	chrX:153814785:+	2	[134, 493]	15	[4, 11]	4	[0, 4]	0	No
RPS12--SNHG3	chr6:133137702:+	chr1:28834640:+	2	[139, 626]	10	[7, 3]	6	[6, 0]	0	No
CRK--SNHG16	chr17:1325724:-	chr17:74560468:+	2	[140, 834]	8	[3, 5]	11	[6, 5]	0	No
CETN2(21258)--NSDHL	chrX:151974259:.	chrX:152014826:+	2	[142, 649]	20	[14, 6]	11	[5, 6]	0	No
DTL--PPP2R5A	chr1:212254092:+	chr1:212502477:+	3	[142, 240, 301]	17	[7, 3, 7]	3	[2, 0, 1]	0	No
DTL--PPP2R5A	chr1:212276294:+	chr1:212502477:+	5	[404, 415, 481, 488, 860]	38	[4, 5, 19, 6, 4]	8	[1, 0, 4, 1, 2]	0	No
HNRNPL--EIF1	chr19:39340408:-	chr17:39845245:+	3	[142, 641, 894]	10	[4, 3, 3]	4	[0, 2, 2]	0	No
TRA2A--IGF2BP3	chr7:23571408:-	chr7:23458443:-	2	[499, 844]	13	[4, 9]	2	[0, 2]	0	No
RPL15--RPS27A	chr3:23958664:+	chr2:55459944:+	4	[143, 365, 667, 838]	49	[8, 7, 30, 4]	0	[0, 0, 0, 0]	0	No
SPOCK1--SIL1	chr5:136834062:-	chr5:138362681:-	4	[145, 171, 244, 384]	41	[4, 3, 26, 8]	16	[2, 2, 11, 1]	0	No
GNGT1--BET1	chr7:93221083:+	chr7:93605412:-	2	[145, 870]	8	[4, 4]	4	[1, 3]	0	No
SLC50A1--GTPBP3	chr1:155110484:+	chr19:17453340:+	2	[147, 195]	12	[3, 9]	8	[1, 7]	0	No
GTF2H3--NONO	chr12:124145911:+	chrX:70520444:+	2	[483, 646]	12	[4, 8]	3	[0, 3]	0	No
ELOVL5--RNU1-136P(11279),HMGB1P20(4918)	chr6:53138018:-	chr6:53095501:.	2	[150, 243]	17	[5, 12]	4	[1, 3]	0	No
NDUFV3--ERVH48-1(5596)	chr21:44332040:+	chr21:44351352:.	2	[471, 844]	16	[9, 7]	7	[7, 0]	0	No
TMEM97--TNFAIP1	chr17:26646391:+	chr17:26666434:+	5	[152, 255, 313, 470, 697]	33	[4, 8, 7, 11, 3]	5	[0, 1, 2, 2, 0]	0	No
XYLB--ACVR2B	chr3:38420833:+	chr3:38518778:+	2	[169, 842]	9	[3, 6]	2	[1, 1]	0	No
DDOST--NT5DC3	chr1:20978648:-	chr12:104168192:-	2	[154, 169]	12	[8, 4]	4	[3, 1]	0	No
TIMM10B--DNHD1	chr11:6504883:+	chr11:6569486:+	2	[309, 472]	10	[4, 6]	6	[4, 2]	0	No
SLC35G2--NCK1	chr3:136538470:+	chr3:136586273:+	2	[160, 353]	8	[5, 3]	8	[5, 3]	0	No
SF1--DDX46	chr11:64543970:-	chr5:134126160:+	2	[161, 692]	8	[4, 4]	1	[0, 1]	0	No
SLC43A1--SLC43A3	chr11:57268252:-	chr11:57193862:-	4	[446, 511, 641, 651]	51	[18, 15, 13, 5]	27	[16, 7, 2, 2]	0	No
ZNF57--ZNF77	chr19:2917864:+	chr19:2933862:-	2	[163, 851]	12	[4, 8]	0	[0, 0]	0	No
EEFSEC--DNAJB8-AS1(658),GATA2(6452)	chr3:128077216:+	chr3:128191818:.	2	[167, 532]	8	[4, 4]	2	[0, 2]	0	No
GRIN1(8876)--DPP7	chr9:140023966:.	chr9:140008808:-	3	[499, 655, 847]	16	[3, 6, 7]	5	[1, 2, 2]	0	No
AAMP--ARPC2	chr2:219134105:-	chr2:219114087:+	2	[169, 193]	15	[11, 4]	5	[4, 1]	0	No
ZC3H3--ZNF623	chr8:144618427:-	chr8:144732068:+	2	[208, 220]	7	[4, 3]	0	[0, 0]	0	No
SDHA--PDCD6	chr5:256560:+	chr5:304290:+	2	[420, 882]	19	[12, 7]	6	[6, 0]	0	No
WDR45B--TBCD	chr17:80601825:-	chr17:80828100:+	2	[176, 346]	13	[7, 6]	0	[0, 0]	0	No
APH1A--ANP32E	chr1:150241098:-	chr1:150204264:-	3	[176, 220, 249]	22	[6, 11, 5]	9	[1, 6, 2]	0	No
SDHC--RRM2P2(17813),RNU6-481P(4118)	chr1:161310445:+	chr1:161366961:.	3	[177, 337, 351]	36	[10, 9, 17]	2	[1, 0, 1]	0	No
ENOPH1--HNRNPD	chr4:83352066:+	chr4:83280792:-	3	[177, 246, 855]	11	[3, 4, 4]	7	[2, 2, 3]	0	No
KBTBD7--KBTBD6(32862),CALM2P3(5092)	chr13:41767409:-	chr13:41739744:.	2	[177, 488]	10	[3, 7]	1	[1, 0]	0	No
ZZZ3--PIGK	chr1:78148947:-	chr1:77588044:-	2	[179, 666]	17	[12, 5]	0	[0, 0]	0	No
VTI1A--TCF7L2	chr10:114220341:+	chr10:114900943:+	18	[358, 360, 361, 363, 364, 365, 366, 367, 369, 371, 372, 374, 375, 376, 377, 379, 383, 384]	168	[6, 9, 5, 9, 9, 18, 4, 55, 5, 13, 4, 3, 6, 3, 3, 5, 8, 3]	61	[2, 3, 2, 1, 2, 7, 3, 24, 0, 7, 2, 1, 0, 1, 4, 1, 1, 0]	0	Yes
TIMM8A--TAF7L(28139),RNU6-934P(4194)	chrX:100601462:-	chrX:100576198:.	2	[182, 241]	19	[10, 9]	7	[5, 2]	0	No
TRMT61B--PPP1CB	chr2:29092445:-	chr2:29022180:+	3	[182, 434, 685]	34	[6, 17, 11]	7	[1, 6, 0]	0	No
TANK--PSMD14	chr2:162036272:+	chr2:162265348:+	2	[191, 199]	17	[11, 6]	2	[2, 0]	0	No
H2AFZ--CSDE1	chr4:100870059:-	chr1:115282346:-	2	[192, 367]	7	[4, 3]	3	[0, 3]	0	No
PARP16--DISP1(43323),TLR5(60088)	chr15:65551802:-	chr1:223222660:.	4	[415, 425, 492, 669]	13	[3, 3, 4, 3]	21	[2, 3, 14, 2]	0	No
SKP2--NADK2-AS1	chr5:36177394:+	chr5:36221293:+	2	[195, 197]	20	[15, 5]	9	[4, 5]	0	No
MND1--KIAA0922	chr4:154318485:+	chr4:154388363:+	7	[195, 202, 293, 418, 518, 667, 894]	34	[3, 6, 5, 3, 8, 4, 5]	11	[0, 3, 1, 1, 2, 1, 3]	0	No
GPR112(8899),Z97632.1(41337)--PLCB1	chrX:135528114:.	chr20:8608941:+	4	[196, 448, 456, 801]	15	[5, 4, 3, 3]	0	[0, 0, 0, 0]	0	No
PRR5-ARHGAP8--SET	chr22:45182486:+	chr9:131453449:+	2	[197, 816]	17	[8, 9]	3	[1, 2]	0	No
ACTB--MIR3687(1173),TEKT4P2(79754)	chr7:5569273:-	chr21:9827436:.	2	[200, 270]	13	[6, 7]	0	[0, 0]	0	No
CPSF6--FBXO3	chr12:69656342:+	chr11:33763630:-	3	[202, 518, 619]	11	[4, 4, 3]	3	[1, 0, 2]	0	No
ULK4P3--ULK4P2(306),GOLGA8H(3105)	chr15:30419966:+	chr15:30893224:.	2	[263, 697]	7	[3, 4]	2	[0, 2]	0	No
OAZ1--LSM7	chr19:2269743:+	chr19:2324600:-	2	[203, 248]	9	[5, 4]	0	[0, 0]	0	No
EEF1A1--PTPRK	chr6:74230085:-	chr6:128812994:-	2	[204, 220]	7	[4, 3]	0	[0, 0]	0	No
SNAI3-AS1--CTU2	chr16:88738530:+	chr16:88779030:+	2	[530, 637]	22	[12, 10]	5	[3, 2]	0	No
B3GALNT2--AGBL4	chr1:235659496:-	chr1:49711536:-	2	[205, 505]	16	[11, 5]	2	[0, 2]	0	No
B9D2--MAZ	chr19:41870000:-	chr16:29819551:+	2	[205, 453]	7	[3, 4]	4	[1, 3]	0	No
TMEM116--ADAM1A(10298),ADAM1B(14482)	chr12:112374496:-	chr12:112350340:.	3	[211, 275, 474]	39	[9, 26, 4]	18	[3, 5, 10]	0	No
SYAP1--FAM208A	chrX:16779055:+	chr3:56654927:-	2	[212, 881]	26	[7, 19]	7	[2, 5]	0	No
ECHDC1--RPS4XP9(387239),RSPO3(47518)	chr6:127635961:-	chr6:127392231:.	3	[270, 275, 417]	36	[13, 7, 16]	2	[0, 0, 2]	0	No
APPBP2--ZNF595	chr17:58603155:-	chr4:59323:+	2	[434, 874]	7	[4, 3]	2	[1, 1]	0	No
RSL1D1--SNHG16	chr16:11931660:-	chr17:74560472:+	4	[220, 469, 802, 903]	17	[3, 3, 7, 4]	14	[3, 0, 3, 8]	0	No
FCHO2--TMEM171	chr5:72383580:+	chr5:72419133:+	2	[221, 670]	14	[3, 11]	5	[1, 4]	0	No
TSPAN4--RPLP2	chr11:850367:+	chr11:811597:+	2	[223, 237]	8	[3, 5]	4	[2, 2]	0	No
ITGB3BP--FOXD3(2848),Y_RNA(10289)	chr1:63919589:-	chr1:63793645:.	6	[225, 693, 697, 811, 856, 903]	55	[17, 7, 4, 15, 8, 4]	34	[11, 2, 1, 8, 10, 2]	0	No
ATPIF1--SESN2	chr1:28573264:+	chr1:28585938:+	5	[226, 416, 425, 430, 438]	27	[10, 5, 3, 4, 5]	3	[0, 0, 0, 3, 0]	0	No
SHFM1--ACN9	chr7:96324205:-	chr7:96747207:+	2	[434, 479]	15	[11, 4]	10	[10, 0]	0	No
POLR3K--WASIR2	chr16:101558:-	chr16:74362:+	3	[232, 641, 862]	20	[4, 10, 6]	3	[1, 0, 2]	0	No
KLRG2--C7orf55-LUC7L2(15111),RNU6-911P(10177)	chr7:139164373:-	chr7:139123309:.	3	[234, 330, 434]	21	[4, 8, 9]	12	[2, 6, 4]	0	No
RNU6-3P--CANX	chrX:140212215:-	chr5:179155696:+	2	[234, 842]	6	[3, 3]	0	[0, 0]	0	No
LYSMD1--SEMA6C	chr1:151137874:-	chr1:151104237:-	2	[316, 607]	14	[4, 10]	1	[0, 1]	0	No
DENR--C1orf134	chr12:123254099:+	chr1:16555591:-	2	[236, 239]	9	[6, 3]	13	[11, 2]	0	No
EPB41L2--PSMB1	chr6:131384295:-	chr6:170858201:-	2	[236, 904]	19	[11, 8]	0	[0, 0]	0	No
ZFPL1--NAALADL1(3396),CDCA5(4355)	chr11:64854905:+	chr11:64829417:.	3	[237, 447, 681]	15	[4, 6, 5]	0	[0, 0, 0]	0	No
ATXN1--DEK	chr6:16486203:-	chr6:18226473:-	2	[418, 504]	26	[12, 14]	12	[1, 11]	0	No
CEP85L--MCM9	chr6:118953616:-	chr6:119177708:-	2	[263, 889]	12	[9, 3]	2	[2, 0]	0	No
HNRNPH1--ILF2	chr5:179050038:-	chr1:153636950:-	2	[242, 511]	15	[6, 9]	0	[0, 0]	0	No
MRE11A--NPL(7550),DHX9(1435)	chr11:94219094:-	chr1:182807069:.	2	[245, 498]	19	[13, 6]	8	[8, 0]	0	No
ZCCHC17--SERINC2	chr1:31792013:+	chr1:31883232:+	2	[264, 466]	14	[4, 10]	6	[1, 5]	0	No
U82671.12(6171),CETN2(35353)--NSDHL	chrX:151960164:.	chrX:152014826:+	2	[317, 908]	8	[4, 4]	7	[3, 4]	0	No
CLN5--SLAIN1	chr13:77566406:+	chr13:78293667:+	2	[252, 260]	12	[6, 6]	2	[1, 1]	0	No
TXNDC15--CATSPER3	chr5:134210220:+	chr5:134345061:+	2	[254, 897]	13	[5, 8]	0	[0, 0]	0	No
MED6--RNPC3	chr14:71060013:-	chr1:104097656:+	2	[255, 681]	28	[7, 21]	20	[7, 13]	0	No
HOXA3--KBTBD2	chr7:27191907:-	chr7:32919554:-	2	[255, 865]	7	[3, 4]	14	[1, 13]	0	No
UBE2D2--SNRNP48	chr5:138994202:+	chr6:7601569:+	2	[258, 324]	8	[4, 4]	1	[1, 0]	0	No
BRAF--DENND2A	chr7:140624366:-	chr7:140302342:-	3	[258, 275, 618]	12	[3, 3, 6]	2	[0, 2, 0]	0	No
CSTB--UBB	chr21:45196085:-	chr17:16285216:+	2	[265, 693]	8	[5, 3]	0	[0, 0]	0	No
U2SURP--ATP1B3	chr3:142720515:+	chr3:141622462:+	2	[265, 655]	17	[4, 13]	0	[0, 0]	0	No
ZNF140--ZNF891	chr12:133684030:+	chr12:133698191:-	2	[666, 879]	30	[15, 15]	1	[1, 0]	0	No
FKBP14--NONO	chr7:30053779:-	chrX:70520448:+	2	[269, 806]	8	[5, 3]	4	[2, 2]	0	No
EIF2S3--IPO9	chrX:24095245:+	chr1:201846988:+	3	[283, 653, 908]	11	[5, 3, 3]	2	[1, 0, 1]	0	No
API5--TTC17	chr11:43357544:+	chr11:43391629:+	2	[617, 878]	30	[19, 11]	12	[8, 4]	0	No
KRBOX4--ZNF674	chrX:46306759:+	chrX:46404032:-	2	[686, 704]	6	[3, 3]	0	[0, 0]	0	No
SYAP1--PNPO	chrX:16779061:+	chr17:46025156:+	2	[287, 446]	9	[4, 5]	5	[0, 5]	0	No
RNF141--EIF2S3	chr11:10535513:-	chrX:24095450:+	2	[298, 494]	17	[10, 7]	0	[0, 0]	0	No
RANBP3--RFX2	chr19:5957929:-	chr19:6016282:-	2	[304, 802]	11	[6, 5]	0	[0, 0]	0	No
THG1L--SOX30	chr5:157158518:+	chr5:157073824:-	2	[304, 356]	8	[3, 5]	1	[0, 1]	0	No
UQCR10--C1orf194	chr22:30163537:+	chr1:109649771:-	3	[305, 508, 848]	13	[3, 3, 7]	4	[1, 2, 1]	0	No
HECTD2--FAM120B	chr10:93221941:+	chr6:170704575:+	2	[306, 688]	35	[7, 28]	20	[1, 19]	0	No
ACAP3--UBE2J2	chr1:1243149:-	chr1:1203372:-	2	[308, 484]	13	[6, 7]	2	[2, 0]	0	No
NOS1AP--OLFML2B	chr1:162039992:+	chr1:161989972:-	2	[308, 677]	10	[5, 5]	1	[1, 0]	0	No
CFD--SERINC2	chr19:861956:+	chr1:31905814:+	5	[309, 423, 477, 520, 848]	38	[7, 3, 8, 11, 9]	14	[3, 1, 2, 4, 4]	0	No
DFFA--PGAM5	chr1:10521262:-	chr12:133299109:+	2	[321, 666]	6	[3, 3]	3	[2, 1]	0	No
UVSSA--CRIPAK	chr4:1381019:+	chr4:1387192:+	4	[344, 507, 624, 639]	48	[5, 6, 29, 8]	15	[1, 4, 6, 4]	0	No
SCARNA17--HAUS6	chr18:47340432:+	chr9:19063578:-	2	[465, 674]	11	[7, 4]	0	[0, 0]	0	No
EIF3I--PSPH	chr1:32696836:+	chr7:56078992:-	2	[325, 673]	16	[11, 5]	3	[2, 1]	0	No
C15ORF37--MTHFS	chr15:80215779:+	chr15:80137784:-	2	[327, 853]	6	[3, 3]	2	[1, 1]	0	No
C17orf76-AS1--PTCD3	chr17:16342728:+	chr2:86363644:+	2	[328, 488]	11	[8, 3]	0	[0, 0]	0	No
EEF1A1--NOTCH2NL	chr6:74230723:-	chr1:145273185:+	4	[330, 478, 606, 660]	200	[78, 7, 112, 3]	0	[0, 0, 0, 0]	0	No
TMPRSS2--ERG	chr21:42880008:-	chr21:39817544:-	13	[335, 336, 340, 343, 344, 345, 346, 347, 348, 349, 353, 354, 356]	59	[3, 3, 3, 6, 7, 3, 3, 3, 3, 12, 3, 7, 3]	58	[6, 1, 2, 10, 2, 1, 7, 5, 2, 9, 5, 7, 1]	0	Yes
UBB--MIR3687(932),TEKT4P2(79995)	chr17:16285787:+	chr21:9827195:.	2	[331, 490]	26	[11, 15]	11	[4, 7]	0	No
LAMTOR5--SLC16A4	chr1:110946541:-	chr1:110923765:-	2	[337, 690]	22	[6, 16]	8	[1, 7]	0	No
MYL6--RPS27A	chr12:56553406:+	chr2:55459944:+	2	[338, 504]	23	[8, 15]	0	[0, 0]	0	No
DCUN1D2--TMCO3	chr13:114144982:-	chr13:114201615:+	2	[488, 904]	11	[3, 8]	0	[0, 0]	0	No
SNAP29--LIX1L	chr22:21244074:+	chr1:145500776:+	2	[344, 420]	11	[4, 7]	2	[1, 1]	0	No
MIR3687(1183),TEKT4P2(79744)--UBB	chr21:9827446:.	chr17:16285507:+	2	[350, 352]	31	[25, 6]	16	[12, 4]	0	No
DEGS1--NVL	chr1:224371120:+	chr1:224438020:-	3	[353, 426, 680]	20	[3, 12, 5]	9	[2, 6, 1]	1	No
IGLVIVOR22-1(7158),CRYBB2P1(3124)--NDUFB2	chr22:25840948:.	chr7:140402666:+	3	[356, 614, 653]	36	[7, 18, 11]	17	[0, 6, 11]	0	No
RERE--ENO1	chr1:8877219:-	chr1:8934976:-	27	[855, 856, 857, 858, 859, 860, 861, 862, 863, 864, 865, 866, 867, 868, 869, 870, 871, 872, 873, 874, 875, 876, 877, 878, 879, 880, 881]	1752	[37, 22, 4, 24, 16, 75, 57, 41, 62, 78, 64, 13, 46, 57, 5, 132, 262, 18, 255, 38, 48, 129, 29, 33, 24, 59, 124]	1281	[21, 39, 8, 30, 23, 37, 69, 14, 86, 59, 104, 25, 64, 68, 15, 108, 59, 2, 69, 45, 30, 95, 32, 29, 29, 57, 64]	0	Yes
BTBD9--GLO1	chr6:38607576:-	chr6:38654750:-	2	[360, 904]	11	[3, 8]	4	[0, 4]	0	No
EIF2S3--DHTKD1	chrX:24095219:+	chr10:12164587:+	2	[367, 531]	18	[4, 14]	6	[0, 6]	0	No
GNG4--B3GALNT2	chr1:235747040:-	chr1:235659618:-	2	[367, 896]	9	[4, 5]	0	[0, 0]	0	No
ARFRP1--SERINC2	chr20:62331954:-	chr1:31905814:+	2	[873, 892]	13	[7, 6]	1	[0, 1]	0	No
KMT2C--PARP4P1(30220251),CTBP2P1(341)	chr7:151970790:-	chrY:59001050:.	2	[371, 705]	8	[5, 3]	0	[0, 0]	0	No
HOXC9--HOXC8	chr12:54396184:+	chr12:54405560:+	6	[371, 422, 621, 666, 880, 888]	33	[3, 5, 5, 12, 5, 3]	8	[0, 2, 2, 2, 1, 1]	0	No
INHBE--R3HDM2	chr12:57849846:+	chr12:57789601:-	2	[415, 625]	12	[6, 6]	1	[0, 1]	0	No
SLC26A6--UQCRC1	chr3:48665897:-	chr3:48647272:-	2	[493, 506]	19	[6, 13]	6	[0, 6]	0	No
CCDC22--FOXP3(3282),PPP1R3F(1736)	chrX:49106186:+	chrX:49124570:.	2	[382, 680]	10	[6, 4]	2	[0, 2]	0	No
MRPS16--KPNA6	chr10:75009852:-	chr1:32641575:+	2	[404, 446]	6	[3, 3]	9	[2, 7]	0	No
LYRM4--RPP40	chr6:5216873:-	chr6:5002359:-	2	[684, 840]	28	[9, 19]	11	[7, 4]	0	No
ORC6--STOM	chr16:46731737:+	chr9:124102762:-	2	[405, 650]	7	[4, 3]	14	[0, 14]	0	No
EML4--ALK	chr2:42522656:+	chr2:29446394:-	27	[479, 480, 481, 482, 483, 484, 485, 486, 487, 488, 489, 490, 491, 492, 493, 494, 495, 496, 497, 498, 499, 500, 501, 502, 503, 504, 505]	2992	[82, 91, 168, 101, 133, 29, 83, 70, 49, 286, 52, 17, 33, 40, 142, 137, 96, 160, 150, 72, 245, 27, 164, 172, 86, 199, 108]	926	[69, 35, 48, 25, 53, 12, 25, 26, 42, 87, 5, 7, 12, 13, 20, 11, 11, 24, 6, 22, 43, 5, 80, 85, 21, 122, 17]	0	Yes
FGFR1OP2--ITPR2	chr12:27107226:+	chr12:26581021:-	28	[406, 628, 629, 630, 631, 632, 633, 635, 636, 637, 638, 639, 640, 641, 642, 643, 644, 645, 646, 647, 648, 649, 650, 651, 652, 653, 654, 692]	4647	[4, 126, 300, 103, 301, 8, 300, 77, 96, 159, 190, 52, 135, 306, 213, 302, 300, 300, 300, 16, 133, 251, 38, 300, 31, 50, 253, 3]	1544	[0, 27, 57, 19, 70, 4, 109, 16, 30, 61, 33, 16, 42, 294, 100, 102, 55, 77, 83, 5, 33, 56, 13, 154, 11, 23, 54, 0]	0	Yes
FAM213A--PRKCA	chr10:82192113:+	chr17:64805090:+	2	[407, 811]	17	[13, 4]	11	[10, 1]	0	No
CBFA2T3--GLIS2	chr16:88945678:-	chr16:4384802:+	28	[425, 426, 427, 428, 429, 430, 431, 432, 433, 434, 435, 436, 437, 438, 439, 440, 441, 442, 443, 444, 445, 446, 447, 448, 449, 450, 451, 685]	2074	[73, 109, 85, 90, 25, 9, 168, 138, 41, 55, 28, 82, 15, 8, 46, 45, 147, 142, 138, 39, 28, 195, 42, 12, 135, 158, 17, 4]	1694	[87, 129, 104, 115, 21, 12, 130, 94, 43, 39, 13, 86, 28, 7, 44, 50, 52, 45, 50, 45, 25, 126, 19, 13, 141, 167, 8, 1]	0	Yes
SLC50A1--TOR1AIP2	chr1:155111081:+	chr1:179831855:-	2	[409, 499]	8	[3, 5]	4	[2, 2]	0	No
EMC3--FANCD2	chr3:10028779:-	chr3:10143184:+	3	[409, 448, 825]	24	[5, 12, 7]	2	[0, 0, 2]	0	No
ISY1--EIF2S3	chr3:128848514:-	chrX:24095462:+	2	[413, 502]	23	[7, 16]	21	[2, 19]	0	No
SCARNA17--PTCD3	chr18:47340432:+	chr2:86363644:+	2	[414, 807]	12	[7, 5]	0	[0, 0]	0	No
TMEM41A--TMEM33	chr3:185209087:-	chr4:41960304:+	2	[415, 655]	32	[7, 25]	13	[2, 11]	0	No
ESR1--CCDC170	chr6:152023140:+	chr6:151894309:+	26	[424, 506, 507, 508, 509, 510, 511, 512, 513, 514, 515, 516, 517, 518, 520, 521, 523, 524, 525, 526, 527, 528, 529, 530, 531, 532]	1906	[5, 162, 85, 21, 161, 50, 123, 101, 15, 126, 75, 29, 88, 46, 16, 114, 24, 15, 67, 55, 137, 64, 108, 33, 67, 119]	1285	[2, 116, 65, 12, 138, 35, 115, 56, 7, 69, 34, 33, 46, 20, 6, 77, 14, 5, 36, 32, 107, 57, 61, 16, 72, 54]	0	Yes
RUVBL1--MGLL(30943),KBTBD12(61081)	chr3:127800097:-	chr3:127572994:.	2	[416, 532]	12	[4, 8]	4	[2, 2]	0	No
ZNF717--FRG2C	chr3:75832457:-	chr3:75715309:+	2	[703, 836]	18	[4, 14]	6	[5, 1]	0	No
RNF5--XXbac-BPG154L12.4	chr6:32147903:+	chr6:32230389:+	2	[465, 660]	34	[23, 11]	12	[11, 1]	0	No
CNNM2--IREB2	chr10:104848441:+	chr15:78792459:+	2	[437, 471]	10	[4, 6]	16	[2, 14]	0	No
SNHG16--ORC6	chr17:74559909:+	chr16:46731961:+	2	[438, 677]	11	[6, 5]	8	[7, 1]	0	No
EIF2S3--POLR1E	chrX:24095277:+	chr9:37503467:+	2	[439, 454]	11	[5, 6]	2	[0, 2]	0	No
BAIAP2L1--LIX1L	chr7:97921777:-	chr1:145500476:+	2	[442, 619]	16	[3, 13]	5	[1, 4]	0	No
SCARNA17--MAGED4B	chr18:47340432:+	chrX:51806197:-	2	[445, 658]	14	[5, 9]	0	[0, 0]	0	No
TPM3--NTRK1	chr1:154142876:-	chr1:156844363:+	27	[882, 883, 884, 885, 886, 887, 888, 889, 890, 891, 892, 893, 894, 895, 896, 897, 898, 899, 900, 901, 902, 903, 904, 905, 906, 907, 908]	2673	[104, 107, 19, 84, 180, 32, 47, 90, 101, 249, 146, 219, 31, 85, 34, 218, 77, 146, 109, 56, 31, 21, 52, 43, 256, 38, 98]	3156	[78, 65, 32, 148, 300, 48, 125, 79, 113, 181, 175, 270, 62, 111, 47, 251, 30, 68, 62, 77, 72, 81, 139, 93, 294, 50, 105]	0	Yes
SNHG16--HN1L	chr17:74559976:+	chr16:1751942:+	2	[449, 611]	15	[7, 8]	1	[1, 0]	0	No
CPSF3L--EIF2S3	chr1:1251626:-	chrX:24095225:+	2	[450, 806]	8	[3, 5]	1	[1, 0]	0	No
EIF3K--CYP39A1	chr19:39123318:+	chr6:46607405:-	26	[452, 453, 454, 455, 456, 457, 458, 459, 460, 461, 462, 464, 465, 466, 467, 468, 469, 470, 471, 472, 473, 474, 475, 476, 477, 478]	3152	[71, 117, 240, 83, 75, 83, 72, 142, 149, 4, 63, 181, 93, 300, 25, 65, 380, 131, 151, 27, 57, 26, 297, 101, 156, 63]	1694	[42, 71, 149, 47, 38, 64, 28, 85, 72, 0, 47, 72, 55, 136, 16, 12, 276, 33, 121, 24, 24, 14, 119, 36, 84, 29]	0	Yes
ZMYM1--RNU6-949P(4823),CHMP1AP1(6278)	chr1:35553983:+	chr1:28007043:.	2	[529, 614]	28	[10, 18]	20	[10, 10]	0	No
EIF2S3--MIEF1	chrX:24094985:+	chr22:39912718:+	2	[460, 698]	19	[6, 13]	3	[3, 0]	0	No
C17orf76-AS1--TNNT1	chr17:16342728:+	chr19:55658075:-	2	[460, 497]	10	[3, 7]	0	[0, 0]	0	No
UBE2D2--EIF1	chr5:138941114:+	chr17:39845249:+	2	[465, 803]	11	[6, 5]	10	[9, 1]	0	No
NDUFAF3--IMPDH2	chr3:49060019:+	chr3:49061863:-	2	[469, 637]	16	[4, 12]	9	[2, 7]	0	No
NONO--SYAP1	chrX:70520282:+	chrX:16779308:+	2	[470, 817]	6	[3, 3]	2	[1, 1]	0	No
TMEM18--SH3YL1	chr2:677289:-	chr2:253115:-	5	[474, 485, 499, 617, 862]	34	[5, 4, 3, 12, 10]	0	[0, 0, 0, 0, 0]	0	No
SMAD5--LIN7C	chr5:135514463:+	chr11:27516777:-	2	[477, 488]	8	[4, 4]	6	[5, 1]	0	No
DDOST--SUMF2	chr1:20978720:-	chr7:56148223:+	2	[478, 501]	9	[4, 5]	3	[0, 3]	0	No
MBOAT2--PRKCE	chr2:9022641:-	chr2:46372232:+	23	[680, 681, 682, 685, 686, 687, 688, 689, 690, 691, 692, 693, 695, 696, 697, 698, 699, 700, 701, 702, 703, 704, 705]	1085	[49, 36, 14, 114, 8, 40, 28, 51, 45, 29, 20, 4, 120, 129, 65, 62, 31, 32, 42, 18, 34, 38, 76]	90	[5, 5, 1, 3, 4, 9, 5, 1, 11, 3, 3, 0, 4, 1, 0, 2, 1, 5, 4, 6, 3, 5, 9]	0	Yes
C22orf39--MORN4	chr22:19430375:-	chr10:99375233:-	2	[483, 829]	14	[8, 6]	9	[4, 5]	0	No
CCDC18--RPL5	chr1:93646439:+	chr1:93306108:+	2	[497, 697]	27	[24, 3]	3	[3, 0]	0	No
LAPTM4A--SDC1	chr2:20251171:-	chr2:20405185:-	2	[505, 629]	12	[7, 5]	1	[0, 1]	0	No
EIF3I--R3HDM2	chr1:32696847:+	chr12:57648012:-	2	[826, 842]	19	[9, 10]	12	[10, 2]	0	No
HNRNPDL--MKI67	chr4:83350403:-	chr10:129917584:-	2	[513, 606]	52	[18, 34]	6	[2, 4]	0	No
HSPBAP1--GOLGB1	chr3:122512464:-	chr3:121400712:-	2	[516, 641]	21	[12, 9]	10	[8, 2]	0	No
PLXND1--TMCC1	chr3:129288686:-	chr3:129390107:-	25	[828, 829, 831, 832, 833, 834, 835, 836, 837, 838, 839, 840, 841, 842, 843, 844, 845, 846, 847, 849, 850, 851, 852, 853, 854]	1294	[12, 42, 130, 96, 108, 34, 8, 24, 51, 25, 27, 77, 84, 26, 23, 16, 8, 11, 26, 125, 49, 23, 75, 57, 137]	390	[4, 12, 38, 22, 26, 8, 7, 7, 26, 12, 8, 18, 40, 5, 8, 6, 2, 11, 4, 38, 9, 6, 16, 17, 40]	0	Yes
EIF2S3--MRPS10	chrX:24095221:+	chr6:42175003:-	3	[519, 685, 875]	18	[4, 8, 6]	0	[0, 0, 0]	0	No
ADSS--SDCCAG8	chr1:244614937:-	chr1:243542023:+	2	[522, 627]	18	[6, 12]	13	[8, 5]	0	No
RFC2--WDR76	chr7:73646302:-	chr15:44159106:+	2	[522, 701]	17	[13, 4]	0	[0, 0]	0	No
CLPTM1--APOC4-APOC2	chr19:45476467:+	chr19:45448006:+	3	[601, 844, 898]	64	[49, 7, 8]	24	[12, 7, 5]	0	No
EZH2--ZCCHC8	chr7:148513776:-	chr12:122962839:-	26	[601, 602, 603, 604, 605, 606, 607, 608, 609, 610, 611, 612, 613, 614, 615, 616, 617, 618, 619, 620, 621, 622, 623, 624, 625, 626]	1411	[51, 27, 169, 79, 68, 6, 15, 73, 6, 9, 13, 33, 9, 45, 10, 62, 300, 56, 56, 93, 25, 48, 67, 4, 66, 21]	452	[11, 12, 13, 19, 16, 0, 2, 23, 3, 2, 4, 8, 4, 9, 3, 15, 174, 17, 17, 20, 5, 3, 34, 5, 28, 5]	0	Yes
PLXND1--TFDP2	chr3:129293179:-	chr3:141713983:-	27	[801, 802, 803, 804, 805, 806, 807, 808, 809, 810, 811, 812, 813, 814, 815, 816, 817, 818, 819, 820, 821, 822, 823, 824, 825, 826, 827]	817	[9, 105, 7, 13, 18, 19, 28, 29, 4, 69, 11, 28, 32, 38, 75, 3, 21, 45, 36, 13, 69, 6, 35, 8, 35, 55, 6]	890	[33, 67, 9, 27, 27, 43, 17, 24, 20, 111, 7, 40, 40, 59, 34, 8, 10, 14, 19, 10, 47, 14, 66, 9, 59, 67, 9]	0	Yes
ZNF277--IMMP2L	chr7:111846862:+	chr7:110303777:-	2	[610, 674]	18	[14, 4]	0	[0, 0]	0	No
EEF1A1--GNB1	chr6:74230723:-	chr1:1756938:-	2	[611, 637]	23	[11, 12]	0	[0, 0]	0	No
EIF2S3--METTL2A	chrX:24095251:+	chr17:60527005:+	2	[620, 866]	20	[14, 6]	9	[5, 4]	0	No
SPAG9--LUC7L3	chr17:49156945:-	chr17:48814321:+	3	[643, 700, 893]	12	[4, 4, 4]	11	[1, 7, 3]	0	No
CPSF6--SDF2	chr12:69656342:+	chr17:26982501:-	2	[663, 903]	18	[12, 6]	8	[3, 5]	0	No
C17orf70--ACTG1	chr17:79508335:-	chr17:79479386:-	2	[691, 897]	8	[5, 3]	7	[4, 3]	0	No
KIAA1191--SMIM7	chr5:175774435:-	chr19:16742007:-	2	[703, 855]	8	[5, 3]	3	[2, 1]	0	No
HSCB--SGCB	chr22:29153161:+	chr4:52887573:-	2	[703, 801]	11	[6, 5]	6	[1, 5]	0	No
C17orf76-AS1--RPL3	chr17:16342728:+	chr22:39710851:-	2	[801, 882]	16	[3, 13]	0	[0, 0]	0	No
RAMP1--UBE2F	chr2:238786004:+	chr2:238881734:+	2	[801, 908]	10	[7, 3]	4	[1, 3]	0	No
HHEX(5325),Y_RNA(9528)--EXOC6	chr10:94460728:.	chr10:94594470:+	2	[812, 877]	13	[9, 4]	8	[4, 4]	0	No
RFC2--ATAD5	chr7:73649913:-	chr17:29222702:+	2	[814, 884]	22	[10, 12]	1	[0, 1]	0	No
TAF8--GUCA1A	chr6:42044977:+	chr6:42130658:+	2	[862, 897]	14	[9, 5]	5	[3, 2]	0	No
EEF1A1--EIF3CL	chr6:74230723:-	chr16:28414851:-	2	[865, 874]	19	[16, 3]	0	[0, 0]	0	No
RNU6-6P--ZNF638	chr10:13259304:+	chr2:71606933:+	2	[870, 883]	6	[3, 3]	0	[0, 0]	0	No
