# Supplementary material for: Single-cell gene fusion detection by scFusion
Source: Nat Commun. 2022 Feb 28;13:1084. doi: 10.1038/s41467-022-28661-6 (PMC8885711; doi:10.1038/s41467-022-28661-6)
Supplement: Supplementary file 14 — Supplementary Data 10 [file 41467_2022_28661_MOESM14_ESM.xlsx]

## Sheet: Sheet1
Data S10. Reported Fusions by FusionCatcher in Spike-in data
Fusion-id	breakpoint1	breakpoint2	#SupportingCell	SupportingCells	#TotalSplitRead	SplitRead	#TotalDiscordantRead	DiscordantRead	#SupportRead in bulk	Spiked-in Fusion
BCR--ABL1	22:23631808:+	9:133729451:+	42	[1, 2, 3, 61, 384, 401, 402, 403, 404, 405, 406, 407, 408, 409, 410, 411, 412, 413, 414, 415, 416, 417, 418, 419, 420, 421, 422, 423, 424, 427, 520, 521, 610, 613, 639, 640, 670, 692, 822, 835, 887, 902]	733	[22, 26, 27, 2, 4, 27, 27, 26, 27, 27, 27, 27, 26, 27, 27, 16, 27, 27, 27, 27, 26, 19, 27, 27, 27, 26, 27, 27, 25, 2, 4, 2, 2, 2, 2, 2, 2, 2, 2, 2, 3, 2]	0	[0, 0, 0, 0, 0, 0, 0, 0, 0, 0, 0, 0, 0, 0, 0, 0, 0, 0, 0, 0, 0, 0, 0, 0, 0, 0, 0, 0, 0, 0, 0, 0, 0, 0, 0, 0, 0, 0, 0, 0, 0, 0]	0	Yes
LRRFIP2--CAV3	3:37136283:-	3:8883028:+	194	[1, 4, 5, 6, 7, 12, 18, 23, 26, 28, 30, 39, 42, 43, 51, 52, 54, 56, 57, 60, 61, 63, 71, 72, 94, 99, 102, 106, 107, 110, 111, 113, 115, 119, 126, 129, 131, 132, 134, 143, 150, 154, 157, 160, 164, 169, 170, 172, 175, 177, 180, 187, 192, 194, 197, 198, 199, 211, 213, 217, 218, 221, 223, 224, 231, 232, 234, 237, 238, 242, 246, 247, 249, 250, 252, 253, 255, 258, 270, 274, 275, 278, 281, 290, 299, 304,…	2589	[11, 5, 17, 6, 10, 24, 7, 3, 13, 18, 13, 15, 5, 17, 9, 9, 13, 6, 20, 19, 4, 7, 14, 25, 10, 19, 16, 8, 9, 2, 6, 13, 6, 13, 20, 6, 12, 7, 3, 11, 7, 11, 8, 9, 11, 6, 14, 12, 11, 7, 17, 10, 26, 19, 25, 11, 17, 17, 20, 15, 9, 17, 18, 12, 21, 13, 27, 8, 17, 2, 18, 15, 20, 13, 9, 16, 12, 7, 15, 14, 13, 21, 21, 12, 5, 17, 10, 16, 20, 6, 19, 17, 5, 20, 19, 2, 7, 10, 6, 13, 14, 10, 6, 20, 6, 22, 5, 9, 16, …	0	[0, 0, 0, 0, 0, 0, 0, 0, 0, 0, 0, 0, 0, 0, 0, 0, 0, 0, 0, 0, 0, 0, 0, 0, 0, 0, 0, 0, 0, 0, 0, 0, 0, 0, 0, 0, 0, 0, 0, 0, 0, 0, 0, 0, 0, 0, 0, 0, 0, 0, 0, 0, 0, 0, 0, 0, 0, 0, 0, 0, 0, 0, 0, 0, 0, 0, 0, 0, 0, 0, 0, 0, 0, 0, 0, 0, 0, 0, 0, 0, 0, 0, 0, 0, 0, 0, 0, 0, 0, 0, 0, 0, 0, 0, 0, 0, 0, 0, 0, 0, 0, 0, 0, 0, 0, 0, 0, 0, 0, 0, 0, 0, 0, 0, 0, 0, 0, 0, 0, 0, 0, 0, 0, 0, 0, 0, 0, 0, 0, 0, 0, 0, 0,…	17	No
LRRFIP2--CAV3	3:37132958:-	3:8883028:+	155	[1, 6, 8, 9, 20, 22, 26, 28, 38, 40, 45, 47, 49, 54, 56, 57, 58, 64, 70, 72, 94, 115, 119, 121, 129, 132, 138, 140, 142, 143, 146, 148, 152, 156, 160, 162, 175, 178, 180, 182, 195, 197, 205, 206, 207, 211, 217, 218, 220, 224, 226, 229, 232, 234, 236, 238, 239, 245, 248, 251, 274, 276, 281, 290, 300, 301, 313, 314, 315, 323, 325, 327, 328, 339, 340, 341, 344, 353, 358, 359, 364, 375, 378, 401, 405…	2221	[13, 12, 14, 13, 17, 11, 18, 16, 14, 10, 3, 17, 13, 11, 10, 2, 16, 23, 9, 25, 13, 2, 6, 11, 12, 15, 5, 11, 19, 12, 14, 10, 15, 10, 16, 14, 7, 17, 19, 18, 10, 17, 9, 10, 19, 20, 15, 11, 19, 8, 5, 8, 18, 23, 18, 12, 12, 19, 5, 21, 17, 17, 11, 7, 12, 14, 21, 16, 19, 15, 15, 16, 12, 12, 11, 4, 18, 14, 5, 21, 21, 7, 12, 14, 13, 11, 21, 10, 17, 17, 17, 15, 17, 26, 17, 22, 10, 15, 17, 13, 9, 2, 14, 15, …	0	[0, 0, 0, 0, 0, 0, 0, 0, 0, 0, 0, 0, 0, 0, 0, 0, 0, 0, 0, 0, 0, 0, 0, 0, 0, 0, 0, 0, 0, 0, 0, 0, 0, 0, 0, 0, 0, 0, 0, 0, 0, 0, 0, 0, 0, 0, 0, 0, 0, 0, 0, 0, 0, 0, 0, 0, 0, 0, 0, 0, 0, 0, 0, 0, 0, 0, 0, 0, 0, 0, 0, 0, 0, 0, 0, 0, 0, 0, 0, 0, 0, 0, 0, 0, 0, 0, 0, 0, 0, 0, 0, 0, 0, 0, 0, 0, 0, 0, 0, 0, 0, 0, 0, 0, 0, 0, 0, 0, 0, 0, 0, 0, 0, 0, 0, 0, 0, 0, 0, 0, 0, 0, 0, 0, 0, 0, 0, 0, 0, 0, 0, 0, 0,…	4	No
ZNF717--RPL23AP49	3:75832457:-	3:75674304:-	26	[1, 209, 214, 232, 289, 311, 316, 371, 439, 442, 448, 476, 482, 485, 488, 490, 620, 621, 654, 668, 692, 697, 850, 881, 889, 908]	307	[17, 7, 10, 7, 18, 8, 11, 9, 10, 13, 23, 10, 6, 4, 15, 18, 19, 18, 17, 4, 10, 8, 19, 8, 6, 12]	0	[0, 0, 0, 0, 0, 0, 0, 0, 0, 0, 0, 0, 0, 0, 0, 0, 0, 0, 0, 0, 0, 0, 0, 0, 0, 0]	0	No
NUTM2A-AS1--SYT15	10:89048199:-	10:46955626:+	18	[1, 18, 60, 91, 99, 114, 120, 204, 245, 448, 508, 513, 625, 626, 681, 832, 835, 903]	204	[3, 4, 4, 6, 9, 11, 12, 7, 16, 22, 12, 10, 9, 34, 5, 15, 20, 5]	0	[0, 0, 0, 0, 0, 0, 0, 0, 0, 0, 0, 0, 0, 0, 0, 0, 0, 0]	0	No
NUTM2A-AS1--SYT15	10:89005872:-	10:46956328:+	15	[72, 91, 107, 121, 190, 192, 247, 375, 453, 513, 625, 687, 692, 831, 852]	161	[10, 16, 7, 9, 6, 8, 14, 3, 18, 16, 16, 7, 10, 13, 8]	0	[0, 0, 0, 0, 0, 0, 0, 0, 0, 0, 0, 0, 0, 0, 0]	0	No
NUTM2A-AS1--SYT15	10:89048199:-	10:46964017:+	13	[1, 114, 120, 190, 239, 245, 247, 480, 508, 625, 681, 831, 852]	104	[9, 4, 8, 2, 8, 3, 4, 6, 3, 11, 14, 23, 9]	0	[0, 0, 0, 0, 0, 0, 0, 0, 0, 0, 0, 0, 0]	0	No
NUTM2A-AS1--SYT15	10:89086387:-	10:46955626:+	2	[250, 495]	33	[21, 12]	0	[0, 0]	0	No
HSPE1--MOB4	2:198365962:+	2:198400254:+	9	[8, 24, 30, 85, 191, 221, 347, 456, 516]	88	[9, 7, 7, 11, 19, 4, 13, 8, 10]	0	[0, 0, 0, 0, 0, 0, 0, 0, 0]	0	No
HSPE1--MOB4	2:198367852:+	2:198388348:+	45	[7, 11, 22, 24, 29, 30, 45, 52, 53, 83, 92, 97, 100, 103, 106, 107, 109, 160, 169, 171, 172, 173, 182, 184, 187, 194, 207, 218, 242, 248, 264, 265, 276, 294, 336, 342, 343, 347, 349, 353, 378, 444, 480, 625, 908]	383	[4, 9, 11, 10, 6, 5, 7, 9, 19, 12, 2, 7, 4, 7, 5, 6, 6, 6, 8, 2, 8, 9, 10, 8, 3, 6, 8, 8, 13, 6, 4, 14, 13, 14, 5, 5, 8, 12, 16, 12, 9, 5, 11, 16, 15]	0	[0, 0, 0, 0, 0, 0, 0, 0, 0, 0, 0, 0, 0, 0, 0, 0, 0, 0, 0, 0, 0, 0, 0, 0, 0, 0, 0, 0, 0, 0, 0, 0, 0, 0, 0, 0, 0, 0, 0, 0, 0, 0, 0, 0, 0]	0	No
HSPE1--MOB4	2:198367852:+	2:198400254:+	11	[1, 6, 94, 117, 176, 248, 337, 363, 498, 501, 691]	108	[9, 8, 12, 12, 13, 4, 10, 2, 2, 16, 20]	0	[0, 0, 0, 0, 0, 0, 0, 0, 0, 0, 0]	0	No
HSPE1--MOB4	2:198365163:+	2:198388348:+	7	[22, 44, 184, 226, 343, 654, 691]	49	[2, 2, 2, 9, 7, 10, 17]	0	[0, 0, 0, 0, 0, 0, 0]	0	No
ZNF260--ZNF566	19:37003462:-	19:36937818:-	51	[1, 21, 27, 28, 63, 76, 93, 126, 174, 176, 181, 183, 197, 228, 275, 354, 363, 367, 404, 413, 424, 428, 437, 443, 488, 489, 494, 529, 601, 618, 627, 633, 640, 650, 658, 666, 673, 676, 690, 695, 697, 701, 704, 809, 824, 844, 848, 872, 877, 894, 908]	539	[4, 10, 4, 13, 5, 6, 3, 19, 5, 7, 9, 3, 4, 18, 9, 13, 5, 3, 33, 17, 21, 11, 7, 10, 3, 5, 4, 7, 27, 11, 4, 15, 8, 10, 6, 21, 16, 9, 4, 25, 23, 17, 24, 10, 7, 3, 7, 13, 5, 5, 11]	0	[0, 0, 0, 0, 0, 0, 0, 0, 0, 0, 0, 0, 0, 0, 0, 0, 0, 0, 0, 0, 0, 0, 0, 0, 0, 0, 0, 0, 0, 0, 0, 0, 0, 0, 0, 0, 0, 0, 0, 0, 0, 0, 0, 0, 0, 0, 0, 0, 0, 0, 0]	0	No
ZNF260--ZNF566	19:37005075:-	19:36937017:-	4	[99, 638, 677, 806]	24	[3, 2, 12, 7]	0	[0, 0, 0, 0]	0	No
ZNF260--ZNF566	19:37004006:-	19:36936634:-	3	[127, 480, 888]	25	[5, 3, 17]	0	[0, 0, 0]	0	No
ZNF260--ZNF566	19:37006452:-	19:36937146:-	4	[174, 608, 621, 836]	54	[17, 14, 16, 7]	0	[0, 0, 0, 0]	0	No
PIGX--PAK2	3:196460686:+	3:196509497:+	5	[167, 220, 379, 471, 908]	27	[8, 8, 4, 2, 5]	0	[0, 0, 0, 0, 0]	0	No
PIGX--PAK2	3:196457963:+	3:196509497:+	4	[2, 701, 836, 891]	43	[15, 7, 16, 5]	0	[0, 0, 0, 0]	0	No
PIBF1--KLF5	13:73573133:+	13:73635999:+	14	[2, 4, 46, 113, 157, 208, 212, 299, 369, 436, 484, 488, 689, 815]	121	[10, 11, 6, 8, 8, 5, 3, 16, 13, 5, 3, 11, 13, 9]	0	[0, 0, 0, 0, 0, 0, 0, 0, 0, 0, 0, 0, 0, 0]	0	No
ARL16--OXLD1	17:79648702:-	17:79632614:-	2	[2, 863]	29	[10, 19]	0	[0, 0]	0	No
ARL16--OXLD1	17:79650566:-	17:79632614:-	11	[27, 37, 97, 175, 186, 248, 355, 457, 691, 697, 876]	62	[8, 6, 3, 6, 3, 6, 7, 6, 7, 8, 2]	0	[0, 0, 0, 0, 0, 0, 0, 0, 0, 0, 0]	0	No
PAAF1--DNAJB13	11:73638588:+	11:73669362:+	16	[2, 131, 304, 308, 371, 411, 415, 423, 488, 606, 667, 700, 801, 853, 863, 883]	114	[9, 5, 3, 8, 5, 11, 7, 2, 8, 9, 17, 5, 2, 17, 2, 4]	0	[0, 0, 0, 0, 0, 0, 0, 0, 0, 0, 0, 0, 0, 0, 0, 0]	0	No
MECP2--IRAK1	X:153357642:-	X:153285049:-	3	[2, 122, 621]	16	[5, 5, 6]	0	[0, 0, 0]	0	No
PSPH--C12ORF65	7:56079198:-	12:123742022:+	2	[2, 522]	27	[7, 20]	4	[1, 3]	0	No
KIAA1958--SNX30	9:115249398:+	9:115567056:+	2	[2, 166]	15	[5, 10]	2	[2, 0]	0	No
NSF--LRRC37A3	17:44704053:+	17:62856748:-	2	[4, 839]	7	[5, 2]	0	[0, 0]	0	No
ENTPD3-AS1--EIF1B-AS1	3:40433945:-	3:40342887:-	7	[3, 310, 323, 668, 805, 835, 859]	85	[11, 15, 16, 17, 7, 13, 6]	0	[0, 0, 0, 0, 0, 0, 0]	0	No
ENTPD3-AS1--EIF1B-AS1	3:40440965:-	3:40342887:-	10	[51, 138, 208, 328, 374, 646, 685, 819, 891, 904]	69	[4, 6, 8, 5, 4, 11, 8, 11, 8, 4]	0	[0, 0, 0, 0, 0, 0, 0, 0, 0, 0]	0	No
MVB12B--LMX1B	9:129184227:+	9:129453115:+	9	[3, 108, 173, 177, 431, 438, 612, 625, 886]	68	[7, 5, 8, 5, 2, 7, 12, 5, 17]	0	[0, 0, 0, 0, 0, 0, 0, 0, 0]	0	No
MVB12B--LMX1B	9:129157976:+	9:129453115:+	4	[71, 358, 504, 891]	42	[7, 6, 24, 5]	0	[0, 0, 0, 0]	0	No
RPL38--TTYH2	17:72200329:+	17:72218624:+	13	[3, 132, 309, 351, 444, 491, 506, 509, 618, 701, 817, 832, 839]	75	[6, 6, 2, 4, 6, 6, 3, 5, 3, 6, 11, 4, 13]	0	[0, 0, 0, 0, 0, 0, 0, 0, 0, 0, 0, 0, 0]	0	No
RPL39--DCP1A	X:118923962:-	3:53353434:-	54	[36, 43, 46, 50, 98, 103, 113, 136, 174, 191, 206, 220, 225, 243, 245, 258, 272, 305, 314, 347, 352, 378, 419, 426, 456, 481, 488, 507, 509, 514, 607, 627, 639, 641, 643, 645, 659, 673, 700, 803, 806, 812, 817, 818, 839, 842, 843, 848, 856, 866, 892, 901, 905, 908]	609	[16, 10, 12, 10, 9, 10, 11, 24, 3, 10, 16, 6, 3, 9, 15, 6, 15, 7, 6, 12, 20, 6, 8, 7, 9, 24, 9, 10, 18, 21, 15, 28, 5, 12, 4, 12, 14, 11, 7, 12, 11, 11, 13, 4, 7, 14, 10, 23, 11, 9, 10, 8, 10, 6]	0	[0, 0, 0, 0, 0, 0, 0, 0, 0, 0, 0, 0, 0, 0, 0, 0, 0, 0, 0, 0, 0, 0, 0, 0, 0, 0, 0, 0, 0, 0, 0, 0, 0, 0, 0, 0, 0, 0, 0, 0, 0, 0, 0, 0, 0, 0, 0, 0, 0, 0, 0, 0, 0, 0]	0	No
RPL39--DCP1A	X:118923871:-	3:53346409:-	51	[3, 36, 43, 46, 50, 98, 103, 113, 136, 174, 191, 206, 220, 225, 243, 258, 272, 305, 314, 347, 352, 378, 419, 426, 456, 481, 488, 507, 509, 514, 607, 627, 639, 641, 643, 645, 659, 673, 803, 806, 812, 817, 839, 842, 843, 856, 866, 892, 901, 905, 908]	549	[9, 7, 14, 12, 15, 14, 7, 8, 11, 5, 9, 10, 8, 9, 6, 4, 13, 7, 9, 5, 20, 6, 11, 13, 11, 22, 11, 4, 23, 20, 10, 23, 2, 11, 9, 13, 14, 10, 5, 6, 14, 14, 9, 7, 12, 10, 10, 12, 12, 15, 8]	0	[0, 0, 0, 0, 0, 0, 0, 0, 0, 0, 0, 0, 0, 0, 0, 0, 0, 0, 0, 0, 0, 0, 0, 0, 0, 0, 0, 0, 0, 0, 0, 0, 0, 0, 0, 0, 0, 0, 0, 0, 0, 0, 0, 0, 0, 0, 0, 0, 0, 0, 0]	0	No
THAP11--ATXN3	16:67876850:+	14:92537378:-	73	[3, 45, 67, 70, 71, 85, 93, 112, 130, 140, 150, 151, 152, 163, 183, 186, 210, 219, 248, 250, 263, 268, 271, 282, 312, 315, 336, 374, 378, 380, 403, 406, 415, 423, 428, 432, 441, 474, 480, 492, 493, 494, 498, 500, 502, 509, 529, 531, 612, 616, 620, 626, 645, 647, 649, 667, 675, 678, 682, 695, 696, 697, 705, 813, 814, 828, 829, 832, 853, 863, 866, 874, 893]	263	[2, 2, 4, 3, 6, 4, 2, 3, 2, 2, 5, 3, 3, 5, 3, 2, 3, 3, 5, 2, 3, 5, 2, 4, 4, 3, 3, 3, 3, 3, 2, 3, 4, 3, 4, 4, 3, 4, 5, 2, 2, 2, 9, 7, 5, 3, 5, 9, 4, 4, 7, 2, 3, 6, 2, 5, 5, 4, 2, 2, 4, 3, 2, 2, 3, 3, 4, 7, 3, 2, 3, 3, 5]	0	[0, 0, 0, 0, 0, 0, 0, 0, 0, 0, 0, 0, 0, 0, 0, 0, 0, 0, 0, 0, 0, 0, 0, 0, 0, 0, 0, 0, 0, 0, 0, 0, 0, 0, 0, 0, 0, 0, 0, 0, 0, 0, 0, 0, 0, 0, 0, 0, 0, 0, 0, 0, 0, 0, 0, 0, 0, 0, 0, 0, 0, 0, 0, 0, 0, 0, 0, 0, 0, 0, 0, 0, 0]	0	No
TASP1--PDCD6IP	20:13604093:-	3:33879696:+	3	[3, 295, 614]	6	[2, 2, 2]	0	[0, 0, 0]	0	No
VHL--HELLPAR	3:10192619:+	12:102599675:+	10	[139, 153, 273, 330, 426, 453, 456, 506, 527, 867]	27	[3, 2, 3, 4, 2, 2, 3, 2, 3, 3]	10	[0, 0, 3, 1, 1, 1, 2, 0, 0, 2]	0	No
VHL--HELLPAR	3:10192602:+	12:102700042:+	21	[3, 5, 94, 139, 236, 304, 319, 330, 420, 426, 428, 453, 456, 479, 492, 527, 806, 812, 848, 859, 899]	203	[2, 4, 12, 17, 12, 7, 6, 12, 22, 6, 2, 2, 11, 3, 2, 3, 8, 16, 11, 14, 31]	17	[0, 0, 4, 0, 0, 0, 2, 2, 2, 1, 0, 1, 2, 0, 3, 0, 0, 0, 0, 0, 0]	0	No
VHL--HELLPAR	3:10192677:+	12:102656851:+	2	[457, 527]	4	[2, 2]	0	[0, 0]	0	No
VHL--HELLPAR	3:10193902:+	12:102699921:+	2	[479, 848]	5	[2, 3]	0	[0, 0]	0	No
EIF3J--TRIM69	15:44829625:+	15:45023561:+	38	[4, 5, 6, 7, 8, 9, 10, 11, 12, 13, 14, 15, 16, 17, 18, 19, 20, 21, 22, 23, 24, 25, 26, 27, 28, 29, 30, 52, 67, 119, 139, 158, 163, 216, 249, 278, 336, 362]	733	[27, 27, 27, 27, 27, 26, 27, 23, 6, 27, 27, 27, 27, 27, 27, 27, 27, 27, 27, 27, 27, 27, 27, 27, 27, 27, 27, 2, 2, 2, 2, 2, 2, 6, 3, 3, 4, 2]	0	[0, 0, 0, 0, 0, 0, 0, 0, 0, 0, 0, 0, 0, 0, 0, 0, 0, 0, 0, 0, 0, 0, 0, 0, 0, 0, 0, 0, 0, 0, 0, 0, 0, 0, 0, 0, 0, 0]	0	No
EEF1AKMT3--TSFM	12:58166911:+	12:58179946:+	16	[89, 132, 156, 239, 248, 292, 297, 336, 474, 493, 496, 517, 704, 854, 856, 878]	126	[7, 6, 6, 8, 5, 16, 4, 12, 6, 11, 10, 8, 7, 13, 4, 3]	0	[0, 0, 0, 0, 0, 0, 0, 0, 0, 0, 0, 0, 0, 0, 0, 0]	0	No
EEF1AKMT3--TSFM	12:58166856:+	12:58176893:+	63	[4, 5, 6, 31, 35, 50, 58, 65, 70, 78, 79, 108, 172, 182, 217, 227, 231, 233, 236, 243, 245, 248, 265, 269, 295, 296, 297, 313, 325, 330, 340, 351, 356, 380, 413, 434, 439, 444, 446, 456, 462, 477, 501, 510, 512, 518, 601, 616, 623, 639, 646, 658, 672, 675, 681, 699, 703, 801, 818, 840, 846, 861, 870]	327	[11, 2, 2, 21, 11, 16, 2, 2, 15, 5, 2, 5, 2, 12, 3, 12, 2, 2, 14, 13, 2, 7, 7, 2, 2, 2, 2, 2, 2, 3, 2, 5, 9, 12, 3, 2, 3, 2, 4, 2, 4, 2, 4, 3, 2, 2, 3, 5, 2, 3, 2, 15, 3, 10, 2, 6, 2, 2, 2, 18, 2, 2, 2]	0	[0, 0, 0, 0, 0, 0, 0, 0, 0, 0, 0, 0, 0, 0, 0, 0, 0, 0, 0, 0, 0, 0, 0, 0, 0, 0, 0, 0, 0, 0, 0, 0, 0, 0, 0, 0, 0, 0, 0, 0, 0, 0, 0, 0, 0, 0, 0, 0, 0, 0, 0, 0, 0, 0, 0, 0, 0, 0, 0, 0, 0, 0, 0]	0	No
PPIH--YBX1	1:43133111:+	1:43159161:+	2	[4, 290]	23	[12, 11]	0	[0, 0]	0	No
PITX2--PANCR	4:111554109:-	4:111524588:-	4	[296, 509, 626, 869]	22	[5, 4, 10, 3]	0	[0, 0, 0, 0]	0	No
PITX2--PANCR	4:111554109:-	4:111516964:-	24	[4, 6, 15, 67, 70, 82, 132, 171, 237, 243, 343, 428, 451, 462, 484, 494, 621, 624, 648, 807, 808, 819, 850, 871]	286	[12, 14, 5, 15, 17, 8, 14, 11, 11, 16, 9, 12, 9, 14, 22, 7, 5, 19, 10, 10, 7, 19, 16, 4]	0	[0, 0, 0, 0, 0, 0, 0, 0, 0, 0, 0, 0, 0, 0, 0, 0, 0, 0, 0, 0, 0, 0, 0, 0]	0	No
RABGAP1L--CACYBP	1:174781098:+	1:174973750:+	5	[4, 224, 233, 247, 487]	44	[8, 12, 5, 11, 8]	0	[0, 0, 0, 0, 0]	1	No
CUTC--ABCC2	10:101507147:+	10:101542538:+	5	[160, 321, 356, 677, 897]	53	[7, 12, 21, 9, 4]	0	[0, 0, 0, 0, 0]	0	No
CUTC--ABCC2	10:101515535:+	10:101542538:+	11	[4, 18, 35, 154, 235, 324, 352, 523, 525, 677, 862]	114	[10, 5, 10, 11, 12, 9, 27, 12, 8, 5, 5]	0	[0, 0, 0, 0, 0, 0, 0, 0, 0, 0, 0]	0	No
CIRBP--C19ORF24	19:1272050:+	19:1277182:+	2	[252, 669]	20	[9, 11]	0	[0, 0]	0	No
CIRBP--C19ORF24	19:1274439:+	19:1277182:+	138	[4, 6, 7, 8, 10, 20, 23, 24, 26, 30, 36, 37, 40, 42, 45, 46, 55, 56, 61, 62, 70, 81, 84, 88, 98, 101, 107, 108, 111, 112, 115, 116, 123, 135, 140, 147, 153, 155, 163, 170, 171, 180, 183, 185, 204, 205, 211, 215, 220, 221, 224, 225, 231, 233, 235, 236, 237, 240, 243, 247, 258, 263, 264, 287, 290, 295, 301, 306, 312, 317, 319, 323, 324, 325, 329, 333, 339, 343, 344, 349, 361, 366, 369, 375, 376, 38…	1171	[8, 4, 2, 7, 4, 10, 12, 7, 7, 8, 11, 6, 15, 2, 8, 5, 8, 3, 9, 8, 8, 5, 6, 6, 11, 4, 2, 10, 3, 3, 9, 11, 10, 3, 12, 8, 13, 6, 6, 13, 10, 12, 10, 2, 10, 7, 11, 3, 9, 10, 22, 12, 2, 10, 4, 15, 4, 6, 17, 2, 9, 6, 8, 10, 4, 3, 8, 7, 18, 12, 13, 8, 8, 8, 3, 12, 4, 9, 5, 11, 7, 9, 5, 4, 6, 8, 13, 14, 7, 22, 5, 8, 3, 5, 3, 15, 21, 10, 26, 4, 10, 13, 7, 9, 5, 7, 7, 6, 9, 14, 7, 9, 17, 5, 19, 3, 2, 9, 12, …	0	[0, 0, 0, 0, 0, 0, 0, 0, 0, 0, 0, 0, 0, 0, 0, 0, 0, 0, 0, 0, 0, 0, 0, 0, 0, 0, 0, 0, 0, 0, 0, 0, 0, 0, 0, 0, 0, 0, 0, 0, 0, 0, 0, 0, 0, 0, 0, 0, 0, 0, 0, 0, 0, 0, 0, 0, 0, 0, 0, 0, 0, 0, 0, 0, 0, 0, 0, 0, 0, 0, 0, 0, 0, 0, 0, 0, 0, 0, 0, 0, 0, 0, 0, 0, 0, 0, 0, 0, 0, 0, 0, 0, 0, 0, 0, 0, 0, 0, 0, 0, 0, 0, 0, 0, 0, 0, 0, 0, 0, 0, 0, 0, 0, 0, 0, 0, 0, 0, 0, 0, 0, 0, 0, 0, 0, 0, 0, 0, 0, 0, 0, 0, 0,…	0	No
SENP6--TAF13	6:76356567:+	1:109605633:-	3	[4, 96, 621]	8	[3, 3, 2]	0	[0, 0, 0]	0	No
NUP160--FNBP4	11:47839676:-	11:47772468:-	9	[19, 107, 149, 176, 180, 190, 227, 290, 424]	108	[19, 17, 10, 12, 17, 4, 5, 5, 19]	0	[0, 0, 0, 0, 0, 0, 0, 0, 0]	0	No
KANSL1--ARL17B	17:44171926:-	17:44430296:-	205	[4, 15, 21, 28, 31, 32, 33, 35, 37, 45, 54, 55, 59, 62, 63, 64, 67, 69, 70, 72, 74, 78, 83, 84, 85, 87, 91, 96, 98, 102, 105, 107, 114, 119, 125, 126, 127, 129, 138, 144, 145, 158, 166, 175, 177, 178, 184, 185, 189, 192, 194, 201, 204, 209, 212, 213, 232, 235, 240, 243, 245, 249, 250, 251, 253, 255, 256, 261, 264, 265, 267, 273, 281, 282, 287, 296, 297, 298, 299, 300, 306, 312, 322, 326, 327, 330…	1375	[8, 3, 4, 8, 2, 7, 4, 8, 2, 3, 3, 11, 4, 8, 3, 10, 11, 7, 2, 22, 7, 3, 5, 3, 11, 6, 3, 4, 8, 2, 9, 3, 5, 5, 5, 18, 3, 4, 3, 2, 11, 2, 2, 7, 5, 6, 5, 13, 8, 5, 7, 7, 5, 2, 2, 2, 3, 4, 2, 4, 8, 4, 10, 16, 6, 3, 5, 5, 4, 7, 14, 13, 2, 4, 3, 2, 12, 7, 5, 10, 10, 6, 13, 2, 11, 9, 2, 3, 3, 3, 7, 8, 4, 2, 14, 3, 8, 6, 3, 7, 6, 9, 13, 3, 9, 8, 9, 14, 15, 6, 10, 9, 2, 4, 12, 5, 4, 3, 8, 5, 2, 12, 2, 3, 3,…	5	[0, 0, 0, 0, 0, 0, 0, 0, 0, 0, 0, 0, 0, 0, 0, 0, 0, 0, 0, 0, 0, 0, 0, 0, 0, 0, 0, 0, 0, 0, 0, 0, 0, 0, 0, 0, 0, 0, 0, 5, 0, 0, 0, 0, 0, 0, 0, 0, 0, 0, 0, 0, 0, 0, 0, 0, 0, 0, 0, 0, 0, 0, 0, 0, 0, 0, 0, 0, 0, 0, 0, 0, 0, 0, 0, 0, 0, 0, 0, 0, 0, 0, 0, 0, 0, 0, 0, 0, 0, 0, 0, 0, 0, 0, 0, 0, 0, 0, 0, 0, 0, 0, 0, 0, 0, 0, 0, 0, 0, 0, 0, 0, 0, 0, 0, 0, 0, 0, 0, 0, 0, 0, 0, 0, 0, 0, 0, 0, 0, 0, 0, 0, 0,…	4	No
MFSD14C--ZNF782	9:99680925:-	9:99623885:-	9	[61, 256, 263, 282, 360, 434, 701, 890, 897]	65	[8, 3, 4, 11, 3, 15, 6, 6, 9]	0	[0, 0, 0, 0, 0, 0, 0, 0, 0]	0	No
MFSD14C--ZNF782	9:99658178:-	9:99623885:-	2	[248, 881]	17	[9, 8]	0	[0, 0]	0	No
MFSD14C--ZNF782	9:99680925:-	9:99589463:-	4	[5, 618, 624, 689]	45	[13, 15, 13, 4]	0	[0, 0, 0, 0]	0	No
MCRIP2--FIRRE	16:698186:+	X:130929682:-	75	[5, 7, 9, 20, 25, 29, 34, 35, 37, 41, 45, 61, 68, 70, 79, 83, 89, 90, 94, 109, 120, 140, 143, 168, 175, 179, 187, 195, 210, 211, 220, 238, 250, 260, 261, 279, 319, 330, 342, 376, 380, 402, 433, 434, 464, 492, 510, 518, 526, 605, 620, 631, 644, 646, 669, 677, 681, 702, 703, 811, 814, 835, 837, 842, 844, 846, 852, 857, 858, 861, 871, 874, 893, 895, 901]	444	[12, 9, 2, 3, 13, 4, 3, 3, 7, 10, 6, 6, 4, 16, 2, 9, 4, 5, 6, 2, 5, 3, 6, 9, 3, 9, 4, 7, 5, 2, 6, 3, 19, 6, 4, 6, 11, 3, 9, 2, 12, 4, 2, 3, 5, 7, 9, 7, 13, 12, 7, 9, 2, 4, 7, 7, 5, 2, 2, 3, 4, 2, 6, 3, 2, 9, 8, 5, 4, 5, 2, 5, 7, 8, 4]	1022	[43, 25, 4, 4, 32, 14, 30, 6, 14, 24, 15, 7, 19, 61, 16, 13, 7, 7, 9, 8, 10, 13, 17, 23, 19, 14, 11, 15, 3, 5, 16, 19, 58, 18, 5, 8, 11, 2, 21, 1, 16, 6, 15, 5, 3, 8, 12, 15, 21, 10, 23, 8, 2, 8, 7, 9, 22, 7, 8, 16, 6, 14, 6, 10, 9, 21, 16, 3, 2, 6, 3, 21, 13, 16, 8]	0	No
MCRIP2--FIRRE	16:697824:+	X:130928494:-	2	[296, 319]	14	[8, 6]	18	[7, 11]	0	No
ZNF736--FAM120B	7:63797360:+	6:170704575:+	8	[5, 73, 246, 363, 401, 498, 638, 813]	103	[11, 6, 12, 14, 15, 6, 14, 25]	0	[0, 0, 0, 0, 0, 0, 0, 0]	0	No
CTSC--RAB38	11:88033698:-	11:87883123:-	6	[5, 186, 277, 471, 701, 824]	62	[10, 10, 8, 12, 8, 14]	0	[0, 0, 0, 0, 0, 0]	0	No
MORF4L2-AS1--TMEM31	X:102944408:+	X:102967164:+	29	[45, 85, 106, 129, 137, 159, 176, 198, 208, 218, 226, 249, 270, 320, 328, 342, 346, 347, 379, 450, 462, 621, 631, 645, 692, 840, 853, 867, 892]	394	[3, 16, 2, 7, 10, 7, 14, 19, 13, 12, 18, 17, 17, 17, 14, 11, 8, 15, 6, 16, 18, 18, 14, 23, 12, 19, 14, 17, 17]	0	[0, 0, 0, 0, 0, 0, 0, 0, 0, 0, 0, 0, 0, 0, 0, 0, 0, 0, 0, 0, 0, 0, 0, 0, 0, 0, 0, 0, 0]	0	No
MORF4L2-AS1--TMEM31	X:102942414:+	X:102967164:+	16	[5, 13, 21, 67, 159, 176, 179, 208, 346, 366, 420, 455, 636, 700, 859, 904]	165	[9, 6, 2, 13, 5, 14, 22, 5, 7, 6, 17, 24, 2, 5, 10, 18]	0	[0, 0, 0, 0, 0, 0, 0, 0, 0, 0, 0, 0, 0, 0, 0, 0]	0	No
SMG1--NPIPB5	16:18869492:-	16:22518658:+	11	[15, 67, 97, 252, 347, 365, 415, 518, 649, 668, 846]	70	[6, 7, 3, 3, 7, 7, 3, 8, 4, 13, 9]	0	[0, 0, 0, 0, 0, 0, 0, 0, 0, 0, 0]	0	No
SMG1--NPIPB5	16:18869533:-	16:22517459:+	2	[433, 666]	9	[2, 7]	0	[0, 0]	0	No
SMG1--NPIPB5	16:18891041:-	16:22517556:+	5	[22, 60, 109, 211, 223]	14	[3, 4, 2, 3, 2]	0	[0, 0, 0, 0, 0]	0	No
SMG1--NPIPB5	16:18902243:-	16:22517556:+	7	[159, 252, 427, 469, 482, 495, 649]	14	[2, 2, 2, 2, 2, 2, 2]	0	[0, 0, 0, 0, 0, 0, 0]	0	No
SMG1--NPIPB5	16:18867660:-	16:22490442:+	239	[5, 8, 9, 10, 15, 16, 17, 20, 21, 22, 23, 24, 25, 27, 29, 30, 31, 36, 41, 45, 51, 54, 57, 59, 60, 62, 63, 67, 68, 70, 73, 74, 75, 78, 81, 83, 87, 90, 94, 96, 97, 98, 99, 100, 101, 108, 109, 110, 113, 115, 118, 125, 129, 134, 135, 138, 148, 149, 150, 153, 154, 158, 159, 163, 165, 170, 173, 175, 177, 180, 181, 193, 197, 201, 204, 205, 206, 207, 210, 211, 212, 213, 219, 223, 224, 229, 232, 233, 234,…	500	[2, 2, 2, 2, 2, 2, 2, 2, 2, 2, 2, 2, 2, 2, 2, 2, 2, 2, 2, 2, 2, 2, 2, 2, 2, 2, 2, 2, 2, 2, 2, 2, 2, 2, 2, 2, 2, 2, 3, 2, 2, 2, 2, 2, 2, 2, 2, 2, 3, 2, 2, 2, 2, 2, 3, 3, 2, 2, 2, 2, 2, 2, 2, 2, 2, 2, 2, 2, 3, 2, 2, 2, 2, 2, 2, 2, 2, 3, 2, 2, 2, 2, 2, 2, 2, 2, 2, 2, 4, 2, 2, 2, 3, 2, 2, 2, 4, 2, 2, 2, 2, 2, 2, 2, 2, 2, 2, 2, 2, 2, 2, 4, 2, 2, 2, 3, 2, 2, 2, 2, 2, 2, 2, 2, 2, 2, 2, 2, 2, 2, 2, 2, 2,…	0	[0, 0, 0, 0, 0, 0, 0, 0, 0, 0, 0, 0, 0, 0, 0, 0, 0, 0, 0, 0, 0, 0, 0, 0, 0, 0, 0, 0, 0, 0, 0, 0, 0, 0, 0, 0, 0, 0, 0, 0, 0, 0, 0, 0, 0, 0, 0, 0, 0, 0, 0, 0, 0, 0, 0, 0, 0, 0, 0, 0, 0, 0, 0, 0, 0, 0, 0, 0, 0, 0, 0, 0, 0, 0, 0, 0, 0, 0, 0, 0, 0, 0, 0, 0, 0, 0, 0, 0, 0, 0, 0, 0, 0, 0, 0, 0, 0, 0, 0, 0, 0, 0, 0, 0, 0, 0, 0, 0, 0, 0, 0, 0, 0, 0, 0, 0, 0, 0, 0, 0, 0, 0, 0, 0, 0, 0, 0, 0, 0, 0, 0, 0, 0,…	0	No
SMG1--NPIPB5	16:18869492:-	16:22524745:+	175	[5, 8, 9, 10, 15, 16, 17, 20, 21, 22, 23, 25, 27, 29, 31, 36, 45, 51, 54, 57, 59, 60, 63, 68, 70, 73, 74, 75, 78, 81, 87, 90, 94, 96, 97, 98, 99, 100, 101, 108, 109, 113, 118, 125, 130, 134, 146, 148, 149, 150, 153, 154, 158, 163, 173, 175, 180, 181, 197, 201, 205, 206, 207, 212, 213, 219, 224, 229, 232, 234, 235, 240, 243, 247, 248, 261, 267, 276, 278, 280, 286, 291, 295, 296, 309, 314, 321, 336…	1292	[4, 4, 2, 4, 2, 6, 8, 4, 11, 3, 9, 3, 4, 10, 2, 4, 6, 9, 2, 7, 12, 8, 5, 13, 8, 6, 6, 9, 10, 4, 2, 3, 2, 8, 7, 2, 7, 2, 6, 5, 4, 3, 5, 10, 2, 8, 4, 4, 7, 2, 6, 12, 14, 6, 5, 5, 6, 7, 4, 3, 7, 20, 26, 9, 5, 12, 8, 2, 5, 5, 2, 3, 3, 10, 7, 9, 5, 10, 9, 6, 11, 5, 16, 7, 10, 16, 11, 7, 11, 5, 3, 5, 7, 8, 10, 20, 5, 7, 12, 2, 2, 3, 2, 5, 6, 14, 11, 8, 18, 5, 6, 13, 4, 2, 3, 6, 4, 2, 7, 3, 9, 5, 10, 8,…	0	[0, 0, 0, 0, 0, 0, 0, 0, 0, 0, 0, 0, 0, 0, 0, 0, 0, 0, 0, 0, 0, 0, 0, 0, 0, 0, 0, 0, 0, 0, 0, 0, 0, 0, 0, 0, 0, 0, 0, 0, 0, 0, 0, 0, 0, 0, 0, 0, 0, 0, 0, 0, 0, 0, 0, 0, 0, 0, 0, 0, 0, 0, 0, 0, 0, 0, 0, 0, 0, 0, 0, 0, 0, 0, 0, 0, 0, 0, 0, 0, 0, 0, 0, 0, 0, 0, 0, 0, 0, 0, 0, 0, 0, 0, 0, 0, 0, 0, 0, 0, 0, 0, 0, 0, 0, 0, 0, 0, 0, 0, 0, 0, 0, 0, 0, 0, 0, 0, 0, 0, 0, 0, 0, 0, 0, 0, 0, 0, 0, 0, 0, 0, 0,…	0	No
SDHA--SMBD1P	5:254621:+	3:195435005:+	3	[5, 494, 530]	10	[2, 4, 4]	0	[0, 0, 0]	0	No
ASRGL1--RCC2	11:62124616:+	1:17765018:-	3	[5, 486, 528]	17	[5, 8, 4]	0	[0, 0, 0]	0	No
HACL1--COLQ	3:15604865:-	3:15531144:-	86	[5, 10, 16, 20, 23, 25, 34, 43, 47, 50, 56, 70, 78, 100, 107, 121, 132, 135, 151, 158, 160, 168, 185, 197, 198, 209, 220, 221, 223, 224, 226, 237, 249, 261, 268, 275, 277, 290, 296, 297, 300, 301, 305, 313, 329, 335, 337, 343, 351, 359, 362, 363, 377, 382, 406, 412, 416, 453, 459, 476, 485, 487, 504, 518, 529, 611, 613, 617, 620, 641, 648, 651, 661, 664, 676, 820, 830, 850, 857, 870, 871, 875, 88…	611	[2, 8, 2, 11, 4, 5, 3, 7, 3, 7, 2, 6, 8, 3, 4, 8, 4, 3, 7, 17, 5, 9, 15, 14, 13, 2, 12, 11, 6, 7, 8, 4, 2, 9, 2, 11, 4, 3, 3, 3, 12, 4, 13, 10, 7, 4, 8, 2, 4, 3, 10, 2, 3, 2, 4, 12, 9, 11, 2, 2, 3, 11, 17, 14, 7, 6, 9, 7, 6, 2, 6, 8, 6, 6, 15, 16, 23, 18, 2, 4, 5, 3, 5, 11, 8, 12]	0	[0, 0, 0, 0, 0, 0, 0, 0, 0, 0, 0, 0, 0, 0, 0, 0, 0, 0, 0, 0, 0, 0, 0, 0, 0, 0, 0, 0, 0, 0, 0, 0, 0, 0, 0, 0, 0, 0, 0, 0, 0, 0, 0, 0, 0, 0, 0, 0, 0, 0, 0, 0, 0, 0, 0, 0, 0, 0, 0, 0, 0, 0, 0, 0, 0, 0, 0, 0, 0, 0, 0, 0, 0, 0, 0, 0, 0, 0, 0, 0, 0, 0, 0, 0, 0, 0]	0	No
GSR--GTF2E2	8:30538421:-	8:30511119:-	2	[5, 483]	15	[3, 12]	0	[0, 0]	0	No
ALG14--CNN3	1:95492685:-	1:95369080:-	16	[6, 25, 94, 163, 173, 176, 202, 233, 257, 273, 353, 522, 654, 655, 820, 854]	172	[8, 10, 19, 11, 7, 6, 10, 11, 10, 9, 4, 20, 10, 16, 8, 13]	45	[7, 1, 8, 3, 1, 4, 0, 3, 3, 2, 2, 1, 1, 4, 5, 0]	0	No
COG3--ZC3H13	13:46039345:+	13:46594692:-	2	[6, 186]	12	[5, 7]	0	[0, 0]	0	No
EIF2S1--MIR100HG	14:67831723:+	11:122133288:-	2	[414, 513]	4	[2, 2]	0	[0, 0]	0	No
EIF2S1--MIR100HG	14:67831725:+	11:122397953:-	20	[6, 40, 80, 98, 132, 150, 197, 237, 240, 273, 278, 286, 353, 414, 423, 478, 513, 522, 622, 847]	173	[9, 5, 12, 4, 4, 9, 7, 4, 6, 6, 14, 6, 10, 13, 8, 9, 10, 10, 14, 13]	0	[0, 0, 0, 0, 0, 0, 0, 0, 0, 0, 0, 0, 0, 0, 0, 0, 0, 0, 0, 0]	0	No
CFAP69--GTPBP10	7:89874858:+	7:89982130:+	4	[132, 243, 316, 341]	47	[10, 23, 6, 8]	0	[0, 0, 0, 0]	0	No
CRYBB2--IGK@	22:25627670:+	2:90056504:+	6	[33, 244, 320, 513, 616, 643]	14	[2, 2, 3, 3, 2, 2]	0	[0, 0, 0, 0, 0, 0]	0	No
CRYBB2--IGK@	22:25623820:+	2:90317983:+	12	[33, 81, 318, 453, 501, 504, 513, 616, 661, 802, 817, 899]	54	[3, 2, 5, 9, 11, 5, 3, 4, 2, 3, 5, 2]	0	[0, 0, 0, 0, 0, 0, 0, 0, 0, 0, 0, 0]	0	No
CRYBB2--IGK@	22:25627666:+	2:90237004:+	18	[6, 33, 81, 244, 318, 320, 450, 453, 501, 504, 513, 616, 643, 645, 661, 802, 817, 899]	191	[8, 10, 2, 7, 4, 8, 6, 13, 20, 19, 18, 11, 14, 18, 10, 13, 6, 4]	0	[0, 0, 0, 0, 0, 0, 0, 0, 0, 0, 0, 0, 0, 0, 0, 0, 0, 0]	0	No
OAZ1--CSNK1G2	19:2269743:+	19:1969507:+	2	[6, 73]	5	[2, 3]	0	[0, 0]	0	No
RAB29--NUCKS1	1:205739861:-	1:205698749:-	7	[7, 122, 156, 194, 356, 494, 641]	82	[13, 8, 8, 15, 11, 16, 11]	0	[0, 0, 0, 0, 0, 0, 0]	0	No
ATL2--HNRNPLL	2:38570410:-	2:38818790:-	2	[7, 363]	23	[13, 10]	0	[0, 0]	0	No
DDOST--EIF2S3	1:20978620:-	X:24095463:+	3	[7, 164, 348]	15	[4, 4, 7]	0	[0, 0, 0]	0	No
CNIH1--GMFB	14:54903087:-	14:54946577:-	2	[7, 37]	20	[7, 13]	0	[0, 0]	0	No
RBSN--MRPS25	3:15115361:-	3:15100982:-	3	[7, 352, 700]	17	[6, 8, 3]	0	[0, 0, 0]	0	No
PTGES2--SLC25A25-AS1	9:130883403:-	9:130880397:-	3	[7, 256, 908]	10	[2, 3, 5]	0	[0, 0, 0]	0	No
PTGES2--SLC25A25-AS1	9:130884641:-	9:130880397:-	3	[10, 175, 294]	11	[3, 6, 2]	0	[0, 0, 0]	0	No
GLG1--RFWD3	16:74566051:-	16:74657892:-	4	[48, 158, 416, 812]	18	[8, 4, 3, 3]	0	[0, 0, 0, 0]	0	No
SLC7A6--PRMT7	16:68331379:+	16:68345945:+	2	[7, 425]	10	[6, 4]	0	[0, 0]	0	No
ZNF765--ZNF320	19:53898446:+	19:53393581:-	4	[7, 377, 419, 833]	12	[3, 2, 3, 4]	216	[51, 40, 45, 80]	0	No
ZNF765--ZNF320	19:53915260:+	19:53382886:-	16	[7, 18, 67, 102, 132, 182, 202, 305, 377, 443, 508, 645, 833, 846, 873, 876]	46	[2, 3, 3, 5, 3, 2, 2, 3, 3, 2, 2, 5, 2, 2, 4, 3]	742	[51, 23, 39, 3, 64, 32, 55, 72, 40, 65, 102, 29, 80, 67, 1, 19]	0	No
SLC22A20P--HORMAD1	11:65006951:+	1:150679285:-	4	[169, 369, 457, 476]	26	[4, 3, 4, 15]	0	[0, 0, 0, 0]	0	No
SLC22A20P--HORMAD1	11:65006947:+	1:150681437:-	3	[325, 438, 646]	28	[15, 7, 6]	0	[0, 0, 0]	0	No
SLC22A20P--HORMAD1	11:65006947:+	1:150692014:-	96	[7, 20, 42, 52, 54, 58, 66, 67, 70, 73, 74, 77, 87, 91, 109, 148, 159, 163, 168, 179, 186, 187, 209, 214, 219, 220, 228, 237, 239, 241, 250, 276, 278, 279, 283, 296, 300, 301, 309, 311, 337, 342, 348, 361, 363, 367, 369, 376, 414, 416, 423, 426, 429, 433, 434, 438, 440, 462, 470, 471, 476, 479, 482, 492, 502, 510, 513, 517, 523, 602, 625, 637, 643, 646, 647, 648, 649, 665, 666, 667, 671, 685, 689…	644	[7, 10, 2, 6, 9, 7, 10, 7, 12, 3, 7, 9, 4, 2, 3, 3, 3, 8, 4, 12, 4, 5, 4, 6, 8, 7, 2, 4, 2, 3, 4, 6, 10, 4, 5, 9, 8, 7, 8, 5, 12, 8, 9, 3, 8, 5, 6, 4, 8, 7, 5, 5, 5, 3, 8, 4, 16, 7, 10, 10, 13, 20, 7, 6, 18, 10, 5, 7, 2, 12, 6, 6, 3, 13, 4, 8, 7, 2, 12, 6, 11, 9, 2, 3, 5, 4, 4, 2, 5, 6, 9, 9, 6, 5, 8, 7]	0	[0, 0, 0, 0, 0, 0, 0, 0, 0, 0, 0, 0, 0, 0, 0, 0, 0, 0, 0, 0, 0, 0, 0, 0, 0, 0, 0, 0, 0, 0, 0, 0, 0, 0, 0, 0, 0, 0, 0, 0, 0, 0, 0, 0, 0, 0, 0, 0, 0, 0, 0, 0, 0, 0, 0, 0, 0, 0, 0, 0, 0, 0, 0, 0, 0, 0, 0, 0, 0, 0, 0, 0, 0, 0, 0, 0, 0, 0, 0, 0, 0, 0, 0, 0, 0, 0, 0, 0, 0, 0, 0, 0, 0, 0, 0, 0]	0	No
CDKN2A--CDKN2B	9:21974677:-	9:22006246:-	5	[7, 257, 273, 510, 655]	12	[3, 2, 2, 2, 3]	1385	[256, 266, 191, 377, 295]	0	No
CDKN2A--CDKN2B	9:21994138:-	9:22006246:-	6	[49, 257, 339, 426, 498, 704]	15	[2, 2, 2, 2, 2, 5]	1502	[390, 266, 63, 125, 214, 444]	0	No
GIGYF2--EFHD1	2:233568199:+	2:233537019:+	2	[8, 652]	30	[25, 5]	0	[0, 0]	0	No
SLC2A11--MIF	22:24225056:+	22:24236959:+	55	[8, 16, 32, 37, 40, 60, 65, 66, 72, 78, 88, 111, 112, 119, 127, 163, 170, 173, 175, 183, 211, 239, 248, 275, 308, 317, 327, 341, 355, 369, 370, 375, 403, 426, 429, 441, 481, 488, 508, 528, 607, 617, 657, 659, 697, 701, 705, 803, 835, 853, 855, 860, 873, 885, 908]	465	[4, 7, 12, 12, 11, 6, 17, 11, 26, 10, 2, 2, 12, 3, 6, 10, 6, 5, 4, 12, 7, 3, 7, 6, 9, 10, 2, 5, 2, 3, 6, 18, 10, 16, 7, 17, 17, 2, 6, 6, 5, 18, 14, 11, 9, 6, 2, 3, 11, 6, 7, 8, 7, 10, 11]	0	[0, 0, 0, 0, 0, 0, 0, 0, 0, 0, 0, 0, 0, 0, 0, 0, 0, 0, 0, 0, 0, 0, 0, 0, 0, 0, 0, 0, 0, 0, 0, 0, 0, 0, 0, 0, 0, 0, 0, 0, 0, 0, 0, 0, 0, 0, 0, 0, 0, 0, 0, 0, 0, 0, 0]	0	No
DNAJA3--HMOX2	16:4500498:+	16:4555485:+	3	[8, 194, 342]	21	[4, 12, 5]	1	[0, 1, 0]	0	No
TMA7--ATRIP	3:48482038:+	3:48491443:+	2	[8, 510]	14	[6, 8]	0	[0, 0]	0	No
METTL23--SRSF2	17:74729414:+	17:74732279:-	8	[203, 212, 404, 802, 827, 840, 864, 865]	73	[5, 11, 15, 7, 2, 23, 6, 4]	0	[0, 0, 0, 0, 0, 0, 0, 0]	0	No
CCDC125--CFL1	5:68609700:-	11:65623714:-	7	[8, 360, 474, 504, 641, 806, 811]	23	[2, 2, 2, 6, 3, 2, 6]	0	[0, 0, 0, 0, 0, 0, 0]	0	No
PMS2--POLR2J3	7:6043321:-	7:102207530:-	7	[29, 47, 66, 146, 154, 335, 368]	30	[5, 4, 12, 2, 2, 3, 2]	0	[0, 0, 0, 0, 0, 0, 0]	0	No
PMS2--POLR2J3	7:6042084:-	7:102207530:-	99	[37, 39, 42, 57, 71, 79, 96, 110, 119, 124, 134, 136, 144, 172, 190, 199, 223, 226, 228, 230, 234, 236, 243, 245, 248, 249, 251, 258, 285, 287, 299, 305, 307, 312, 313, 322, 323, 324, 325, 328, 330, 335, 365, 368, 379, 384, 409, 413, 414, 420, 425, 428, 430, 432, 433, 444, 446, 460, 473, 474, 475, 476, 479, 492, 501, 530, 604, 609, 619, 633, 640, 643, 657, 662, 665, 669, 678, 694, 700, 804, 806, …	342	[2, 3, 2, 2, 5, 5, 4, 2, 5, 2, 3, 2, 3, 2, 6, 3, 2, 3, 4, 2, 10, 2, 2, 2, 3, 6, 5, 2, 4, 2, 2, 3, 17, 6, 2, 3, 5, 5, 4, 2, 2, 2, 10, 2, 2, 2, 2, 4, 2, 7, 3, 3, 2, 2, 3, 2, 3, 3, 2, 2, 2, 3, 2, 2, 13, 2, 13, 2, 2, 2, 2, 2, 2, 8, 3, 2, 2, 2, 2, 2, 4, 2, 2, 2, 2, 13, 4, 2, 4, 4, 2, 3, 2, 2, 2, 5, 2, 4, 2]	0	[0, 0, 0, 0, 0, 0, 0, 0, 0, 0, 0, 0, 0, 0, 0, 0, 0, 0, 0, 0, 0, 0, 0, 0, 0, 0, 0, 0, 0, 0, 0, 0, 0, 0, 0, 0, 0, 0, 0, 0, 0, 0, 0, 0, 0, 0, 0, 0, 0, 0, 0, 0, 0, 0, 0, 0, 0, 0, 0, 0, 0, 0, 0, 0, 0, 0, 0, 0, 0, 0, 0, 0, 0, 0, 0, 0, 0, 0, 0, 0, 0, 0, 0, 0, 0, 0, 0, 0, 0, 0, 0, 0, 0, 0, 0, 0, 0, 0, 0]	0	No
PMS2--POLR2J3	7:6045657:-	7:102207444:-	2	[123, 880]	4	[2, 2]	0	[0, 0]	0	No
CROCC--NBPF1	1:17273486:+	1:16935274:-	18	[8, 10, 32, 97, 155, 220, 288, 312, 432, 446, 512, 520, 655, 669, 828, 865, 897, 905]	59	[2, 3, 3, 4, 2, 2, 3, 5, 2, 5, 5, 5, 3, 3, 2, 2, 3, 5]	0	[0, 0, 0, 0, 0, 0, 0, 0, 0, 0, 0, 0, 0, 0, 0, 0, 0, 0]	0	No
PLA2R1--RBMS1	2:160832579:-	2:161159998:-	47	[8, 14, 21, 41, 60, 69, 83, 115, 156, 168, 169, 170, 171, 172, 173, 174, 175, 176, 177, 178, 179, 180, 181, 182, 183, 184, 185, 186, 187, 188, 189, 190, 191, 192, 193, 194, 195, 244, 245, 313, 321, 323, 325, 333, 338, 340, 365]	773	[2, 2, 2, 3, 2, 2, 3, 3, 2, 2, 27, 27, 27, 29, 27, 27, 27, 27, 27, 27, 27, 27, 26, 27, 27, 26, 27, 27, 27, 25, 27, 27, 27, 27, 27, 27, 27, 2, 2, 2, 2, 2, 4, 2, 3, 2, 2]	0	[0, 0, 0, 0, 0, 0, 0, 0, 0, 0, 0, 0, 0, 0, 0, 0, 0, 0, 0, 0, 0, 0, 0, 0, 0, 0, 0, 0, 0, 0, 0, 0, 0, 0, 0, 0, 0, 0, 0, 0, 0, 0, 0, 0, 0, 0, 0]	0	No
CLN6--CALML4	15:68510874:-	15:68486450:-	16	[8, 45, 65, 71, 154, 209, 224, 236, 237, 266, 283, 420, 516, 521, 528, 867]	190	[6, 16, 11, 10, 6, 7, 9, 14, 5, 17, 7, 17, 21, 11, 16, 17]	0	[0, 0, 0, 0, 0, 0, 0, 0, 0, 0, 0, 0, 0, 0, 0, 0]	0	No
CLN6--CALML4	15:68521840:-	15:68489966:-	2	[220, 249]	6	[4, 2]	0	[0, 0]	0	No
CLN6--CALML4	15:68503601:-	15:68489966:-	6	[91, 178, 195, 346, 347, 862]	33	[5, 3, 14, 4, 5, 2]	0	[0, 0, 0, 0, 0, 0]	0	No
CLN6--CALML4	15:68501975:-	15:68489966:-	7	[148, 274, 347, 479, 642, 842, 873]	70	[6, 14, 12, 5, 2, 14, 17]	0	[0, 0, 0, 0, 0, 0, 0]	0	No
RNF214--BACE1-AS	11:117150938:+	11:117163911:+	4	[9, 175, 517, 893]	40	[5, 4, 14, 17]	0	[0, 0, 0, 0]	0	No
TTC31--LBX2-AS1	2:74719874:+	2:74729746:+	8	[9, 342, 379, 401, 408, 636, 692, 805]	48	[5, 2, 8, 2, 9, 6, 9, 7]	0	[0, 0, 0, 0, 0, 0, 0, 0]	0	No
UAP1--DDR2	1:162567648:+	1:162625001:+	14	[9, 17, 23, 25, 59, 140, 170, 194, 255, 409, 507, 810, 838, 897]	82	[2, 2, 8, 8, 5, 12, 2, 6, 2, 11, 8, 10, 4, 2]	0	[0, 0, 0, 0, 0, 0, 0, 0, 0, 0, 0, 0, 0, 0]	0	No
MFSD3--LRRC14	8:145736286:+	8:145745085:+	7	[10, 76, 87, 119, 184, 270, 674]	45	[5, 11, 3, 2, 2, 16, 6]	0	[0, 0, 0, 0, 0, 0, 0]	0	No
ACCS--EXT2	11:44096231:+	11:44129233:+	5	[15, 253, 288, 439, 458]	40	[8, 14, 7, 5, 6]	0	[0, 0, 0, 0, 0]	0	No
ACCS--EXT2	11:44104861:+	11:44129233:+	5	[17, 82, 408, 856, 907]	28	[8, 6, 2, 5, 7]	0	[0, 0, 0, 0, 0]	0	No
PEX19--RPSAP18	1:160249591:-	1:160236777:-	11	[10, 42, 89, 124, 298, 311, 409, 518, 862, 878, 888]	73	[6, 3, 8, 4, 4, 4, 7, 9, 11, 7, 10]	0	[0, 0, 0, 0, 0, 0, 0, 0, 0, 0, 0]	0	No
ERVK13-1--SRRM2-AS1	16:2717964:-	16:2787611:-	4	[155, 310, 315, 459]	22	[9, 5, 4, 4]	0	[0, 0, 0, 0]	0	No
ERVK13-1--SRRM2-AS1	16:2721346:-	16:2787611:-	17	[17, 31, 37, 173, 215, 271, 283, 313, 428, 474, 494, 517, 653, 697, 701, 824, 871]	151	[2, 15, 2, 7, 5, 6, 17, 4, 12, 6, 7, 14, 11, 11, 12, 8, 12]	0	[0, 0, 0, 0, 0, 0, 0, 0, 0, 0, 0, 0, 0, 0, 0, 0, 0]	0	No
ERVK13-1--SRRM2-AS1	16:2722470:-	16:2787611:-	4	[37, 151, 288, 862]	42	[14, 2, 15, 11]	0	[0, 0, 0, 0]	0	No
ERVK13-1--SRRM2-AS1	16:2719412:-	16:2787611:-	16	[10, 28, 37, 147, 157, 170, 171, 200, 223, 227, 254, 267, 285, 436, 825, 896]	142	[2, 9, 14, 3, 6, 3, 3, 16, 11, 2, 16, 21, 9, 10, 13, 4]	0	[0, 0, 0, 0, 0, 0, 0, 0, 0, 0, 0, 0, 0, 0, 0, 0]	0	No
UBXN2A--MFSD2B	2:24207701:+	2:24246965:+	5	[18, 21, 52, 701, 885]	36	[6, 2, 4, 8, 16]	0	[0, 0, 0, 0, 0]	0	No
UBXN2A--MFSD2B	2:24163518:+	2:24246453:+	9	[45, 372, 384, 479, 482, 604, 650, 808, 889]	54	[4, 6, 6, 2, 5, 13, 5, 4, 9]	0	[0, 0, 0, 0, 0, 0, 0, 0, 0]	0	No
UBXN2A--MFSD2B	2:24207701:+	2:24236155:+	3	[10, 134, 621]	18	[5, 5, 8]	0	[0, 0, 0]	0	No
RAD51B--CEP170	14:68353921:+	1:243349374:-	8	[10, 25, 146, 184, 298, 406, 681, 843]	73	[5, 10, 4, 8, 5, 14, 14, 13]	0	[0, 0, 0, 0, 0, 0, 0, 0]	0	No
RAD51B--CEP170	14:68758601:+	1:243349081:-	6	[31, 146, 298, 406, 422, 681]	34	[3, 5, 10, 2, 10, 4]	0	[0, 0, 0, 0, 0, 0]	0	No
RFC2--WDR76	7:73646248:-	15:44159032:+	3	[11, 522, 701]	22	[4, 15, 3]	0	[0, 0, 0]	0	No
BRAP--PCNP	12:112110465:-	3:101298686:+	6	[11, 169, 198, 682, 823, 825]	37	[5, 5, 5, 8, 6, 8]	0	[0, 0, 0, 0, 0, 0]	0	No
AMD1--GNAS	6:111196224:+	20:57466778:+	2	[12, 204]	21	[16, 5]	0	[0, 0]	0	No
POLE3--KDSR	9:116170056:-	18:60995637:-	2	[12, 204]	31	[28, 3]	0	[0, 0]	0	No
C6ORF47--BAG6	6:31628098:-	6:31619553:-	10	[13, 219, 344, 694, 848, 862, 873, 875, 891, 908]	79	[20, 12, 5, 8, 15, 6, 2, 3, 6, 2]	0	[0, 0, 0, 0, 0, 0, 0, 0, 0, 0]	0	No
C6ORF47--BAG6	6:31628098:-	6:31617404:-	2	[157, 671]	11	[8, 3]	0	[0, 0]	0	No
USP48--SFPQ	1:22109317:-	1:35643000:-	2	[13, 18]	10	[8, 2]	0	[0, 0]	0	No
DUS4L--BCAP29	7:107217037:+	7:107221204:+	71	[13, 17, 18, 21, 25, 34, 42, 45, 59, 62, 69, 81, 87, 109, 122, 153, 157, 162, 173, 175, 190, 195, 200, 214, 229, 236, 247, 265, 310, 311, 312, 315, 317, 333, 345, 346, 354, 370, 379, 406, 407, 415, 419, 424, 432, 434, 477, 484, 494, 515, 517, 604, 609, 623, 663, 665, 668, 671, 676, 803, 820, 829, 844, 849, 858, 861, 878, 883, 886, 887, 890]	693	[13, 2, 2, 13, 10, 10, 10, 5, 11, 5, 10, 9, 3, 7, 12, 2, 5, 14, 12, 3, 13, 3, 10, 12, 3, 4, 7, 6, 14, 11, 14, 7, 6, 9, 5, 4, 18, 11, 7, 9, 13, 6, 16, 14, 4, 14, 12, 10, 13, 12, 10, 22, 10, 13, 16, 14, 15, 12, 12, 9, 9, 6, 14, 6, 11, 17, 4, 10, 13, 5, 20]	0	[0, 0, 0, 0, 0, 0, 0, 0, 0, 0, 0, 0, 0, 0, 0, 0, 0, 0, 0, 0, 0, 0, 0, 0, 0, 0, 0, 0, 0, 0, 0, 0, 0, 0, 0, 0, 0, 0, 0, 0, 0, 0, 0, 0, 0, 0, 0, 0, 0, 0, 0, 0, 0, 0, 0, 0, 0, 0, 0, 0, 0, 0, 0, 0, 0, 0, 0, 0, 0, 0, 0]	0	No
DUS4L--BCAP29	7:107207631:+	7:107224327:+	2	[215, 897]	19	[6, 13]	0	[0, 0]	0	No
DUS4L--BCAP29	7:107217037:+	7:107224327:+	2	[23, 704]	8	[4, 4]	0	[0, 0]	0	No
STEAP1B--RAPGEF5	7:22532184:-	7:22357656:-	5	[13, 114, 495, 642, 858]	59	[13, 9, 16, 9, 12]	0	[0, 0, 0, 0, 0]	0	No
BRK1--VHL	3:10167392:+	3:10188198:+	3	[160, 434, 697]	21	[6, 13, 2]	0	[0, 0, 0]	0	No
RHNO1--P3H4	12:2997120:+	17:39958848:-	2	[13, 524]	10	[4, 6]	0	[0, 0]	0	No
RNF125--RNF138	18:29625695:+	18:29691717:+	5	[186, 229, 624, 658, 813]	39	[10, 3, 16, 6, 4]	0	[0, 0, 0, 0, 0]	0	No
DDOST--ERO1A	1:20978620:-	14:53108057:-	2	[13, 132]	10	[4, 6]	1	[1, 0]	0	No
EWSR1--FLI1	22:29683123:+	11:128651853:+	49	[13, 35, 38, 41, 48, 67, 76, 81, 85, 86, 87, 88, 89, 90, 91, 92, 93, 94, 95, 96, 97, 98, 99, 100, 101, 102, 103, 105, 106, 107, 108, 109, 110, 111, 134, 141, 144, 168, 201, 220, 225, 236, 237, 245, 246, 288, 316, 317, 327]	783	[2, 2, 2, 5, 2, 2, 2, 4, 25, 24, 27, 24, 25, 27, 27, 27, 26, 27, 27, 26, 26, 26, 27, 27, 27, 27, 27, 27, 67, 27, 27, 27, 27, 27, 2, 2, 2, 2, 2, 3, 2, 2, 3, 3, 2, 3, 2, 2, 2]	0	[0, 0, 0, 0, 0, 0, 0, 0, 0, 0, 0, 0, 0, 0, 0, 0, 0, 0, 0, 0, 0, 0, 0, 0, 0, 0, 0, 0, 0, 0, 0, 0, 0, 0, 0, 0, 0, 0, 0, 0, 0, 0, 0, 0, 0, 0, 0, 0, 0]	0	No
TCF3--PBX1	19:1619110:-	1:164761731:+	34	[13, 48, 101, 178, 203, 256, 304, 305, 306, 307, 308, 309, 310, 311, 312, 313, 314, 315, 316, 317, 318, 319, 320, 321, 322, 323, 324, 325, 326, 327, 328, 329, 330, 354]	702	[2, 2, 2, 2, 2, 3, 27, 27, 27, 26, 27, 20, 26, 16, 27, 27, 27, 22, 27, 27, 25, 27, 26, 27, 19, 23, 26, 26, 27, 27, 29, 26, 26, 2]	283	[0, 0, 9, 0, 3, 6, 6, 1, 55, 61, 9, 5, 4, 0, 3, 23, 2, 0, 6, 0, 11, 5, 0, 4, 3, 14, 7, 3, 7, 1, 8, 13, 14, 0]	0	No
KPNA6--MRPS16	1:32641400:+	10:75009697:-	3	[14, 404, 446]	25	[12, 10, 3]	0	[0, 0, 0]	0	No
PKM--IMPDH2	15:72492873:-	3:49061962:-	2	[14, 303]	13	[7, 6]	0	[0, 0]	0	No
LHX6--NDUFA8	9:124966903:-	9:124914687:-	5	[39, 128, 139, 419, 861]	52	[12, 3, 11, 14, 12]	0	[0, 0, 0, 0, 0]	0	No
LHX6--NDUFA8	9:124975885:-	9:124914687:-	52	[14, 17, 25, 94, 95, 117, 145, 148, 169, 181, 182, 187, 195, 200, 214, 219, 254, 259, 263, 277, 280, 284, 290, 308, 311, 313, 321, 343, 363, 426, 439, 460, 462, 478, 505, 518, 532, 617, 637, 647, 675, 681, 687, 697, 801, 808, 857, 859, 868, 870, 889, 908]	540	[2, 9, 8, 2, 9, 8, 16, 3, 5, 10, 15, 5, 13, 18, 10, 4, 15, 7, 7, 10, 12, 27, 2, 11, 25, 16, 6, 10, 2, 7, 11, 14, 7, 10, 6, 11, 4, 18, 11, 17, 15, 5, 11, 16, 16, 10, 19, 13, 10, 9, 2, 11]	0	[0, 0, 0, 0, 0, 0, 0, 0, 0, 0, 0, 0, 0, 0, 0, 0, 0, 0, 0, 0, 0, 0, 0, 0, 0, 0, 0, 0, 0, 0, 0, 0, 0, 0, 0, 0, 0, 0, 0, 0, 0, 0, 0, 0, 0, 0, 0, 0, 0, 0, 0, 0]	0	No
LHX6--NDUFA8	9:124975885:-	9:124910556:-	14	[69, 95, 101, 154, 159, 175, 181, 229, 287, 297, 311, 458, 492, 887]	130	[11, 19, 7, 4, 12, 9, 9, 4, 7, 13, 8, 15, 10, 2]	0	[0, 0, 0, 0, 0, 0, 0, 0, 0, 0, 0, 0, 0, 0]	0	No
LHX6--NDUFA8	9:124975885:-	9:124906657:-	3	[156, 266, 290]	26	[10, 13, 3]	0	[0, 0, 0]	0	No
GK5--TFDP2	3:141884480:-	3:141820683:-	3	[378, 698, 801]	17	[10, 4, 3]	1	[1, 0, 0]	0	No
SMIM26--ZNF587	20:18549574:+	19:58374470:+	7	[95, 97, 256, 363, 509, 666, 881]	19	[4, 2, 2, 4, 2, 3, 2]	60	[5, 17, 17, 4, 9, 1, 7]	0	No
SMIM26--ZNF587	20:18549642:+	19:58368001:+	12	[15, 77, 146, 163, 236, 256, 269, 363, 509, 676, 840, 881]	28	[3, 2, 3, 2, 2, 2, 2, 3, 3, 2, 2, 2]	80	[11, 0, 14, 1, 4, 17, 0, 4, 9, 0, 13, 7]	0	No
XYLB--ACVR2B	3:38442476:+	3:38518778:+	20	[15, 23, 39, 56, 79, 95, 101, 139, 159, 185, 248, 337, 408, 411, 498, 504, 805, 827, 849, 897]	123	[4, 5, 8, 5, 7, 2, 3, 6, 13, 11, 5, 9, 5, 9, 2, 6, 3, 9, 5, 6]	0	[0, 0, 0, 0, 0, 0, 0, 0, 0, 0, 0, 0, 0, 0, 0, 0, 0, 0, 0, 0]	0	No
XYLB--ACVR2B	3:38420833:+	3:38518778:+	2	[169, 842]	15	[3, 12]	0	[0, 0]	0	No
KANSL1--ARL17A	17:44171926:-	17:44648235:-	207	[15, 21, 28, 31, 32, 33, 35, 37, 45, 54, 55, 59, 62, 63, 64, 67, 69, 70, 72, 74, 78, 83, 84, 85, 87, 91, 96, 98, 102, 105, 107, 114, 119, 122, 125, 126, 127, 129, 138, 144, 145, 158, 166, 175, 177, 178, 184, 185, 189, 192, 194, 201, 204, 209, 212, 213, 219, 232, 235, 240, 243, 245, 249, 250, 251, 253, 255, 256, 261, 264, 265, 267, 273, 281, 282, 287, 296, 297, 298, 299, 300, 306, 312, 322, 326, 3…	1371	[3, 4, 8, 2, 7, 4, 8, 2, 3, 3, 13, 4, 8, 3, 11, 11, 6, 2, 22, 7, 3, 5, 3, 11, 6, 3, 4, 8, 2, 9, 3, 7, 5, 2, 6, 17, 3, 4, 3, 2, 10, 2, 2, 5, 5, 6, 5, 13, 8, 5, 7, 7, 5, 2, 2, 2, 2, 3, 4, 2, 4, 8, 4, 9, 16, 6, 3, 5, 4, 4, 7, 13, 13, 2, 4, 3, 2, 11, 7, 5, 10, 8, 6, 13, 2, 12, 9, 2, 3, 3, 3, 7, 8, 4, 2, 14, 3, 8, 6, 3, 7, 6, 11, 13, 3, 9, 8, 9, 15, 14, 6, 12, 10, 2, 4, 12, 8, 4, 3, 8, 5, 2, 12, 2, 3,…	0	[0, 0, 0, 0, 0, 0, 0, 0, 0, 0, 0, 0, 0, 0, 0, 0, 0, 0, 0, 0, 0, 0, 0, 0, 0, 0, 0, 0, 0, 0, 0, 0, 0, 0, 0, 0, 0, 0, 0, 0, 0, 0, 0, 0, 0, 0, 0, 0, 0, 0, 0, 0, 0, 0, 0, 0, 0, 0, 0, 0, 0, 0, 0, 0, 0, 0, 0, 0, 0, 0, 0, 0, 0, 0, 0, 0, 0, 0, 0, 0, 0, 0, 0, 0, 0, 0, 0, 0, 0, 0, 0, 0, 0, 0, 0, 0, 0, 0, 0, 0, 0, 0, 0, 0, 0, 0, 0, 0, 0, 0, 0, 0, 0, 0, 0, 0, 0, 0, 0, 0, 0, 0, 0, 0, 0, 0, 0, 0, 0, 0, 0, 0, 0,…	27	No
PPIP5K1--CATSPER2	15:43856301:-	15:43924561:-	3	[158, 519, 617]	21	[5, 2, 14]	82	[26, 4, 52]	0	No
PPIP5K1--CATSPER2	15:43857065:-	15:43932694:-	29	[35, 71, 124, 144, 164, 168, 243, 250, 256, 376, 413, 417, 420, 431, 449, 457, 460, 467, 477, 493, 532, 629, 670, 817, 841, 855, 874, 875, 876]	206	[8, 9, 10, 7, 12, 12, 15, 2, 7, 3, 7, 12, 3, 6, 8, 6, 3, 4, 10, 3, 3, 7, 18, 11, 6, 3, 5, 2, 4]	1573	[25, 18, 69, 28, 78, 43, 350, 18, 52, 5, 50, 95, 29, 94, 41, 35, 27, 42, 52, 26, 20, 42, 125, 65, 21, 26, 49, 6, 42]	0	No
PPIP5K1--CATSPER2	15:43860661:-	15:43942077:-	25	[62, 78, 80, 115, 117, 154, 160, 166, 253, 257, 271, 283, 305, 314, 326, 401, 431, 449, 471, 607, 645, 665, 803, 826, 852]	115	[6, 3, 7, 4, 4, 3, 3, 4, 12, 5, 6, 2, 2, 6, 2, 6, 3, 4, 6, 3, 10, 6, 3, 2, 3]	465	[14, 4, 14, 9, 7, 1, 4, 6, 8, 14, 15, 2, 1, 20, 5, 13, 94, 41, 5, 3, 16, 9, 56, 69, 35]	0	No
PPIP5K1--CATSPER2	15:43856301:-	15:43939665:-	16	[18, 135, 170, 316, 408, 409, 437, 487, 508, 638, 640, 656, 688, 852, 882, 900]	76	[4, 4, 4, 7, 7, 2, 3, 2, 2, 4, 8, 11, 2, 8, 6, 2]	397	[30, 5, 58, 17, 22, 25, 12, 13, 24, 20, 28, 52, 23, 35, 25, 8]	0	No
PPIP5K1--CATSPER2	15:43863610:-	15:43960316:-	25	[80, 124, 170, 257, 271, 356, 358, 401, 414, 429, 431, 443, 475, 616, 617, 645, 655, 660, 670, 690, 803, 838, 844, 876, 884]	61	[3, 2, 2, 3, 2, 3, 2, 2, 2, 3, 3, 2, 2, 4, 2, 2, 2, 2, 2, 2, 4, 3, 2, 2, 3]	818	[14, 69, 58, 14, 15, 14, 6, 13, 8, 16, 94, 16, 4, 21, 52, 16, 19, 10, 125, 26, 56, 13, 52, 42, 45]	0	No
PPIP5K1--CATSPER2	15:43860661:-	15:43932694:-	8	[15, 245, 255, 429, 616, 827, 838, 857]	52	[2, 10, 4, 5, 13, 3, 9, 6]	127	[1, 11, 51, 16, 21, 2, 13, 12]	0	No
PPIP5K1--CATSPER2	15:43857065:-	15:43940261:-	14	[212, 255, 270, 271, 292, 330, 344, 347, 428, 618, 637, 836, 861, 866]	66	[5, 7, 13, 5, 6, 7, 5, 3, 2, 3, 2, 2, 3, 3]	366	[23, 51, 54, 15, 32, 39, 35, 20, 6, 20, 15, 4, 24, 28]	0	No
PPIP5K1--CATSPER2	15:43856301:-	15:43942077:-	22	[47, 59, 66, 87, 140, 300, 313, 414, 431, 443, 444, 458, 462, 627, 655, 669, 690, 803, 804, 812, 826, 884]	83	[4, 2, 2, 2, 2, 10, 5, 2, 10, 3, 2, 2, 3, 4, 4, 2, 3, 5, 2, 4, 2, 8]	708	[26, 15, 69, 10, 24, 34, 20, 8, 94, 16, 18, 14, 25, 55, 19, 31, 26, 56, 10, 24, 69, 45]	0	No
PPIP5K1--CATSPER2	15:43856363:-	15:43956616:-	15	[47, 145, 158, 313, 408, 431, 466, 638, 640, 656, 669, 670, 852, 874, 882]	43	[4, 2, 2, 2, 4, 4, 2, 2, 2, 2, 3, 7, 2, 2, 3]	598	[26, 19, 26, 20, 22, 94, 26, 20, 28, 52, 31, 125, 35, 49, 25]	0	No
ETF1--MATR3	5:137853250:-	5:138665034:+	2	[16, 145]	25	[9, 16]	0	[0, 0]	0	No
KYAT3--GTF2B	1:89401782:-	1:89353050:-	2	[16, 97]	16	[12, 4]	0	[0, 0]	0	No
PIGT--WFDC2	20:44049333:+	20:44108582:+	3	[16, 203, 347]	25	[5, 13, 7]	0	[0, 0, 0]	0	No
POLD3--RNF169	11:74347320:+	11:74500671:+	4	[16, 163, 281, 654]	21	[4, 3, 10, 4]	0	[0, 0, 0, 0]	0	No
C3ORF33--PLCH1	3:155485298:-	3:155422053:-	4	[16, 122, 437, 505]	27	[3, 7, 3, 14]	0	[0, 0, 0, 0]	0	No
NEK6--PSMB7	9:127020364:+	9:127119194:-	2	[88, 455]	13	[3, 10]	0	[0, 0]	0	No
NEK6--PSMB7	9:127064333:+	9:127119194:-	2	[110, 175]	12	[3, 9]	0	[0, 0]	0	No
DEPDC1B--PDE4D	5:59899218:-	5:59481514:-	2	[16, 287]	12	[2, 10]	0	[0, 0]	0	No
GKAP1--KIF27	9:86431911:-	9:86506416:-	3	[428, 821, 875]	11	[4, 5, 2]	0	[0, 0, 0]	0	No
GKAP1--KIF27	9:86431911:-	9:86530593:-	12	[16, 45, 227, 271, 293, 328, 337, 425, 616, 842, 879, 900]	61	[3, 6, 2, 2, 3, 3, 5, 10, 4, 9, 7, 7]	0	[0, 0, 0, 0, 0, 0, 0, 0, 0, 0, 0, 0]	0	No
ACYP1--MLH3	14:75535913:-	14:75513292:-	2	[206, 464]	7	[3, 4]	0	[0, 0]	0	No
ACYP1--MLH3	14:75530657:-	14:75513292:-	2	[276, 862]	11	[7, 4]	0	[0, 0]	0	No
ACYP1--MLH3	14:75535913:-	14:75509180:-	6	[59, 203, 342, 509, 638, 896]	42	[5, 5, 5, 14, 5, 8]	0	[0, 0, 0, 0, 0, 0]	0	No
ACYP1--MLH3	14:75530173:-	14:75516421:-	14	[120, 208, 340, 354, 369, 379, 407, 437, 617, 626, 629, 661, 678, 882]	94	[10, 7, 2, 10, 5, 7, 10, 3, 13, 2, 7, 4, 7, 7]	0	[0, 0, 0, 0, 0, 0, 0, 0, 0, 0, 0, 0, 0, 0]	0	No
ACYP1--MLH3	14:75535913:-	14:75516421:-	41	[17, 53, 56, 57, 64, 77, 110, 112, 118, 139, 167, 199, 225, 243, 244, 276, 328, 342, 354, 355, 358, 384, 412, 424, 425, 430, 450, 477, 479, 482, 492, 512, 519, 532, 808, 811, 813, 872, 883, 894, 903]	322	[6, 6, 3, 10, 11, 2, 7, 4, 2, 6, 12, 5, 12, 21, 6, 13, 6, 9, 2, 3, 6, 6, 14, 2, 5, 9, 13, 9, 8, 5, 15, 6, 18, 3, 5, 3, 18, 14, 8, 6, 3]	0	[0, 0, 0, 0, 0, 0, 0, 0, 0, 0, 0, 0, 0, 0, 0, 0, 0, 0, 0, 0, 0, 0, 0, 0, 0, 0, 0, 0, 0, 0, 0, 0, 0, 0, 0, 0, 0, 0, 0, 0, 0]	0	No
ACYP1--MLH3	14:75520273:-	14:75516421:-	4	[221, 250, 509, 532]	37	[4, 5, 23, 5]	0	[0, 0, 0, 0]	0	No
DNAJC4--FERMT3	11:64000337:+	11:63986723:+	5	[17, 92, 157, 282, 313]	27	[6, 5, 3, 8, 5]	0	[0, 0, 0, 0, 0]	0	No
ZNF774--IQGAP1	15:90902189:+	15:90934006:+	2	[248, 522]	17	[7, 10]	0	[0, 0]	0	No
ZNF774--IQGAP1	15:90905873:+	15:90934006:+	6	[17, 69, 164, 452, 469, 485]	46	[8, 11, 11, 2, 11, 3]	0	[0, 0, 0, 0, 0, 0]	0	No
PPP1R16A--GPT	8:145724273:+	8:145731302:+	2	[17, 619]	14	[2, 12]	0	[0, 0]	0	No
XRCC6--CSDC2	22:42018090:+	22:41967847:+	2	[18, 229]	31	[21, 10]	0	[0, 0]	0	No
RANBP3--NDUFA11	19:5978072:-	19:5897008:-	2	[18, 229]	18	[12, 6]	0	[0, 0]	0	No
RANBP3--NDUFA11	19:5957929:-	19:5897008:-	2	[18, 229]	19	[8, 11]	0	[0, 0]	0	No
DDOST--LIX1L	1:20978596:-	1:145500169:-	4	[18, 169, 345, 521]	34	[5, 11, 2, 16]	94	[17, 23, 30, 24]	0	No
STX16--NPEPL1	20:57226867:+	20:57268428:+	5	[18, 117, 236, 318, 848]	28	[3, 4, 6, 12, 3]	0	[0, 0, 0, 0, 0]	0	No
STX16--NPEPL1	20:57226557:+	20:57269530:+	2	[335, 418]	13	[3, 10]	0	[0, 0]	0	No
STX16--NPEPL1	20:57248767:+	20:57266780:+	6	[258, 433, 663, 848, 862, 897]	37	[3, 3, 12, 6, 6, 7]	0	[0, 0, 0, 0, 0, 0]	0	No
SUGT1P4-STRA6LP--MRPS31P5	9:100000849:+	13:52745383:-	35	[18, 57, 61, 70, 72, 131, 136, 147, 154, 161, 180, 215, 236, 287, 288, 310, 319, 327, 351, 413, 443, 444, 450, 468, 491, 504, 513, 638, 663, 671, 689, 833, 867, 887, 892]	160	[2, 4, 5, 3, 8, 3, 5, 2, 6, 2, 6, 5, 3, 2, 5, 3, 5, 4, 5, 2, 8, 7, 5, 5, 2, 7, 7, 2, 13, 3, 4, 2, 4, 3, 8]	0	[0, 0, 0, 0, 0, 0, 0, 0, 0, 0, 0, 0, 0, 0, 0, 0, 0, 0, 0, 0, 0, 0, 0, 0, 0, 0, 0, 0, 0, 0, 0, 0, 0, 0, 0]	0	No
SUGT1P4-STRA6LP--MRPS31P5	9:100013074:+	13:52745293:-	19	[57, 61, 72, 136, 154, 236, 310, 319, 413, 443, 444, 450, 468, 473, 491, 504, 513, 663, 671]	161	[9, 11, 11, 7, 6, 6, 7, 7, 8, 7, 5, 6, 8, 4, 11, 15, 8, 17, 8]	0	[0, 0, 0, 0, 0, 0, 0, 0, 0, 0, 0, 0, 0, 0, 0, 0, 0, 0, 0]	0	No
UFD1--C22ORF39	22:19442272:-	22:19431913:-	2	[202, 862]	20	[6, 14]	0	[0, 0]	0	No
UFD1--C22ORF39	22:19442272:-	22:19429217:-	3	[18, 22, 185]	40	[3, 18, 19]	0	[0, 0, 0]	0	No
TMEM184B--RER1	22:38668890:-	1:2327223:+	2	[18, 62]	6	[3, 3]	0	[0, 0]	0	No
NOTCH2NLA--NBPF1	1:145273442:-	1:16921508:-	2	[286, 335]	5	[3, 2]	16	[9, 7]	0	No
NOTCH2NLA--NBPF1	1:145290779:-	1:16921426:-	29	[49, 79, 126, 190, 228, 234, 258, 326, 329, 402, 420, 426, 448, 449, 465, 510, 620, 633, 673, 809, 845, 857, 868, 885, 887, 900, 902, 903, 904]	107	[7, 4, 6, 7, 4, 4, 4, 4, 2, 2, 2, 2, 2, 2, 2, 4, 2, 2, 2, 4, 4, 4, 11, 2, 4, 5, 4, 2, 3]	359	[24, 6, 56, 36, 6, 4, 18, 20, 6, 6, 7, 17, 14, 3, 0, 26, 4, 7, 21, 0, 0, 4, 0, 1, 14, 36, 8, 3, 12]	0	No
NOTCH2NLA--NBPF1	1:145290848:-	1:16918808:-	31	[18, 19, 60, 62, 90, 107, 130, 177, 220, 277, 286, 302, 335, 369, 426, 444, 449, 614, 623, 642, 649, 665, 681, 682, 684, 693, 702, 857, 878, 890, 904]	169	[4, 2, 3, 2, 2, 8, 4, 7, 3, 6, 4, 7, 15, 8, 7, 4, 3, 10, 3, 6, 11, 7, 5, 2, 9, 3, 2, 7, 5, 2, 8]	204	[2, 8, 15, 1, 0, 10, 0, 4, 0, 8, 18, 2, 7, 0, 17, 0, 3, 16, 8, 1, 2, 6, 34, 6, 11, 3, 6, 4, 0, 0, 12]	0	No
NOTCH2NLA--NBPF1	1:145290848:-	1:16920248:-	4	[277, 335, 341, 426]	14	[2, 3, 2, 7]	39	[8, 7, 7, 17]	0	No
NOTCH2NLA--NBPF1	1:145290779:-	1:16935003:-	21	[19, 98, 157, 208, 322, 324, 341, 352, 428, 448, 451, 460, 515, 622, 633, 659, 681, 803, 858, 874, 902]	74	[3, 2, 2, 4, 2, 2, 4, 3, 3, 2, 2, 4, 7, 2, 2, 4, 4, 7, 9, 4, 2]	192	[8, 1, 7, 0, 36, 2, 7, 10, 6, 14, 18, 4, 6, 13, 7, 6, 34, 7, 2, 0, 4]	0	No
C19ORF47--AKT2	19:40827935:-	19:40771258:-	12	[47, 308, 324, 343, 415, 421, 482, 531, 654, 703, 830, 875]	65	[3, 2, 2, 3, 10, 16, 3, 8, 5, 3, 2, 8]	821	[43, 38, 39, 43, 46, 106, 89, 101, 28, 75, 140, 73]	0	No
C19ORF47--AKT2	19:40827935:-	19:40762961:-	4	[18, 83, 862, 889]	23	[2, 9, 10, 2]	218	[36, 52, 37, 93]	0	No
C19MC--RPLP1	19:54279056:+	15:69747615:+	31	[109, 155, 172, 200, 211, 217, 234, 237, 243, 247, 290, 325, 338, 350, 373, 378, 381, 408, 440, 468, 474, 518, 602, 614, 655, 661, 803, 804, 833, 850, 899]	97	[2, 2, 2, 2, 2, 3, 2, 2, 2, 5, 2, 2, 2, 2, 10, 8, 2, 4, 4, 2, 2, 2, 8, 8, 2, 2, 2, 2, 2, 3, 2]	0	[0, 0, 0, 0, 0, 0, 0, 0, 0, 0, 0, 0, 0, 0, 0, 0, 0, 0, 0, 0, 0, 0, 0, 0, 0, 0, 0, 0, 0, 0, 0]	0	No
C19MC--RPLP1	19:54278934:+	15:69745998:+	52	[18, 20, 28, 33, 50, 58, 61, 99, 105, 155, 159, 172, 184, 191, 197, 204, 219, 229, 236, 247, 275, 320, 365, 370, 378, 432, 439, 459, 470, 478, 518, 601, 605, 607, 613, 614, 623, 638, 649, 668, 672, 698, 801, 806, 807, 815, 820, 822, 836, 838, 854, 872]	162	[5, 2, 2, 4, 3, 2, 2, 2, 3, 2, 2, 4, 2, 2, 3, 2, 2, 3, 5, 2, 2, 3, 3, 5, 2, 2, 3, 4, 10, 4, 2, 2, 2, 2, 5, 3, 12, 2, 3, 3, 2, 3, 3, 5, 2, 3, 2, 2, 2, 4, 2, 4]	0	[0, 0, 0, 0, 0, 0, 0, 0, 0, 0, 0, 0, 0, 0, 0, 0, 0, 0, 0, 0, 0, 0, 0, 0, 0, 0, 0, 0, 0, 0, 0, 0, 0, 0, 0, 0, 0, 0, 0, 0, 0, 0, 0, 0, 0, 0, 0, 0, 0, 0, 0, 0]	0	No
MRPS18C--GPAT3	4:84382185:+	4:84457657:+	20	[19, 22, 23, 27, 131, 137, 176, 187, 224, 264, 344, 345, 363, 410, 456, 529, 658, 663, 883, 897]	199	[13, 18, 8, 12, 3, 7, 4, 7, 3, 10, 13, 6, 3, 11, 16, 13, 16, 15, 3, 18]	0	[0, 0, 0, 0, 0, 0, 0, 0, 0, 0, 0, 0, 0, 0, 0, 0, 0, 0, 0, 0]	0	No
PCDH19--MBNL3	X:99657522:-	X:131540420:-	12	[19, 29, 150, 152, 161, 248, 277, 278, 299, 508, 638, 649]	77	[9, 2, 7, 2, 13, 9, 5, 5, 8, 3, 5, 9]	0	[0, 0, 0, 0, 0, 0, 0, 0, 0, 0, 0, 0]	3	No
PKIA--ZC2HC1A	8:79485174:+	8:79588022:+	2	[19, 701]	9	[3, 6]	0	[0, 0]	0	No
FAM95C--CYP4F26P	9:38571119:-	9:33605009:+	2	[19, 341]	8	[6, 2]	145	[52, 93]	0	No
ZFPM2-AS1--UPF3B	8:106810553:-	X:118979259:-	10	[19, 37, 140, 195, 247, 251, 318, 434, 643, 696]	109	[6, 7, 9, 14, 10, 8, 11, 13, 8, 23]	0	[0, 0, 0, 0, 0, 0, 0, 0, 0, 0]	0	No
NDRG4--SETD6	16:58544826:+	16:58549669:+	3	[146, 266, 630]	23	[3, 12, 8]	0	[0, 0, 0]	0	No
NDRG4--SETD6	16:58546076:+	16:58549669:+	12	[20, 28, 62, 84, 141, 143, 309, 338, 351, 809, 837, 872]	98	[7, 6, 5, 10, 4, 13, 3, 27, 9, 4, 7, 3]	0	[0, 0, 0, 0, 0, 0, 0, 0, 0, 0, 0, 0]	0	No
FRG1BP--FRG1JP	20:29625984:+	9:68433566:-	2	[235, 819]	5	[2, 3]	252	[121, 131]	0	No
FRG1BP--FRG1JP	20:29614327:+	9:68440117:-	2	[150, 659]	8	[6, 2]	235	[158, 77]	0	No
FRG1BP--FRG1JP	20:29625873:+	9:68438558:-	15	[20, 21, 30, 150, 166, 181, 235, 287, 292, 339, 382, 415, 603, 659, 819]	156	[12, 10, 9, 14, 15, 5, 9, 6, 8, 7, 6, 7, 20, 6, 22]	1690	[151, 67, 76, 158, 203, 95, 121, 94, 76, 60, 31, 135, 215, 77, 131]	0	No
FRG1BP--FRG1JP	20:29614261:+	9:68455159:-	2	[30, 150]	4	[2, 2]	234	[76, 158]	0	No
FRG1BP--FRG1JP	20:29614327:+	9:68438683:-	5	[20, 166, 292, 415, 603]	23	[3, 4, 3, 3, 10]	780	[151, 203, 76, 135, 215]	0	No
PKD1--NPIPA8	16:2147729:-	16:18426588:-	5	[88, 110, 184, 345, 347]	11	[2, 2, 3, 2, 2]	381	[145, 44, 41, 62, 89]	0	No
PKD1--NPIPA8	16:2147729:-	16:18422099:-	4	[20, 88, 201, 347]	17	[2, 5, 7, 3]	410	[83, 145, 93, 89]	0	No
MTG1--SCART1	10:135216277:+	10:135280702:+	6	[91, 206, 248, 491, 625, 897]	32	[5, 5, 5, 8, 2, 7]	0	[0, 0, 0, 0, 0, 0]	0	No
MTG1--SCART1	10:135209771:+	10:135281814:+	2	[178, 701]	14	[6, 8]	0	[0, 0]	0	No
MTG1--SCART1	10:135216277:+	10:135269741:+	20	[20, 32, 39, 60, 128, 135, 149, 159, 171, 209, 238, 269, 285, 330, 618, 619, 643, 645, 855, 897]	126	[7, 8, 5, 4, 2, 9, 11, 4, 2, 3, 4, 11, 3, 3, 10, 14, 2, 17, 2, 5]	0	[0, 0, 0, 0, 0, 0, 0, 0, 0, 0, 0, 0, 0, 0, 0, 0, 0, 0, 0, 0]	0	No
MTG1--SCART1	10:135215371:+	10:135271159:+	2	[129, 148]	10	[2, 8]	0	[0, 0]	0	No
MTG1--SCART1	10:135216277:+	10:135304726:+	3	[74, 415, 897]	20	[11, 6, 3]	0	[0, 0, 0]	0	No
MTG1--SCART1	10:135216277:+	10:135311333:+	5	[54, 88, 504, 833, 897]	38	[6, 2, 9, 11, 10]	0	[0, 0, 0, 0, 0]	0	No
MTG1--SCART1	10:135233096:+	10:135269741:+	6	[74, 313, 370, 429, 653, 845]	22	[3, 5, 3, 3, 2, 6]	0	[0, 0, 0, 0, 0, 0]	0	No
CCDC137--HGS	17:79637458:+	17:79650566:+	2	[20, 658]	10	[5, 5]	0	[0, 0]	0	No
RDH11--VTI1B	14:68162347:-	14:68129252:-	6	[76, 228, 248, 372, 602, 666]	44	[5, 4, 9, 4, 12, 10]	0	[0, 0, 0, 0, 0, 0]	0	No
RDH11--VTI1B	14:68151732:-	14:68126639:-	2	[21, 862]	12	[3, 9]	0	[0, 0]	0	No
RDH11--VTI1B	14:68151732:-	14:68129252:-	3	[76, 182, 700]	6	[2, 2, 2]	0	[0, 0, 0]	0	No
RDH11--VTI1B	14:68156929:-	14:68129249:-	2	[27, 866]	9	[7, 2]	0	[0, 0]	0	No
TBRG1--SPA17	11:124501313:+	11:124545134:+	4	[21, 248, 466, 862]	24	[6, 7, 6, 5]	0	[0, 0, 0, 0]	0	No
CMC2--ARLNC1	16:81030919:-	16:80864654:-	3	[247, 276, 288]	31	[6, 9, 16]	0	[0, 0, 0]	0	No
CMC2--ARLNC1	16:81040339:-	16:80874119:-	2	[248, 891]	9	[3, 6]	0	[0, 0]	0	No
CMC2--ARLNC1	16:81030919:-	16:80874119:-	6	[45, 328, 347, 665, 806, 866]	61	[6, 18, 10, 5, 12, 10]	0	[0, 0, 0, 0, 0, 0]	0	No
CMC2--ARLNC1	16:81040339:-	16:80864654:-	3	[21, 380, 452]	15	[3, 6, 6]	0	[0, 0, 0]	0	No
NME1-NME2--UTP18	17:49245704:+	17:49340635:+	2	[356, 410]	18	[6, 12]	0	[0, 0]	0	No
C5ORF51--FBXO4	5:41917304:+	5:41929799:+	2	[22, 342]	14	[5, 9]	0	[0, 0]	0	No
CGGBP1--CHMP2B	3:88190120:-	3:87294864:+	2	[22, 862]	26	[5, 21]	0	[0, 0]	0	No
RPL37A--MUC20-OT1	2:217366183:+	3:195408474:+	22	[22, 60, 205, 245, 275, 341, 406, 432, 433, 477, 513, 518, 519, 630, 642, 668, 687, 703, 815, 825, 834, 836]	581	[25, 8, 24, 31, 16, 19, 21, 31, 16, 33, 23, 35, 27, 18, 20, 25, 29, 27, 45, 27, 40, 41]	520	[52, 16, 8, 4, 40, 4, 28, 24, 0, 0, 52, 4, 4, 0, 76, 132, 12, 16, 20, 4, 16, 8]	0	No
RPL37A--MUC20-OT1	2:217366190:+	3:195390957:+	21	[22, 205, 245, 275, 341, 406, 432, 433, 477, 513, 518, 519, 630, 642, 668, 687, 703, 815, 825, 834, 836]	262	[12, 6, 22, 2, 8, 6, 13, 3, 14, 10, 21, 12, 7, 8, 12, 15, 16, 26, 15, 19, 15]	394	[52, 4, 4, 10, 3, 21, 18, 0, 0, 26, 3, 3, 0, 57, 132, 9, 16, 16, 4, 12, 4]	0	No
RPL37A--MUC20-OT1	2:217366183:+	3:195384964:+	20	[22, 205, 245, 275, 341, 406, 432, 433, 477, 513, 518, 519, 642, 668, 687, 703, 815, 825, 834, 836]	282	[17, 12, 15, 4, 9, 6, 13, 5, 14, 10, 15, 21, 7, 12, 17, 19, 25, 4, 24, 33]	383	[52, 6, 3, 20, 3, 14, 12, 0, 0, 26, 3, 4, 38, 132, 12, 16, 16, 2, 16, 8]	0	No
RPL37A--MUC20-OT1	2:217366183:+	3:195410704:+	4	[245, 630, 825, 836]	49	[10, 5, 21, 13]	6	[1, 0, 3, 2]	0	No
HTD2--PXK	3:58302720:+	3:58351601:+	2	[185, 897]	7	[2, 5]	0	[0, 0]	0	No
HTD2--PXK	3:58296318:+	3:58351601:+	2	[79, 248]	23	[11, 12]	0	[0, 0]	0	No
C5ORF63--MARCH3	5:126394574:-	5:126253919:-	3	[22, 654, 678]	21	[6, 10, 5]	0	[0, 0, 0]	0	No
C5ORF63--MARCH3	5:126383134:-	5:126253919:-	9	[94, 99, 109, 125, 175, 327, 333, 846, 875]	70	[6, 9, 7, 21, 5, 11, 5, 3, 3]	0	[0, 0, 0, 0, 0, 0, 0, 0, 0]	0	No
C5ORF63--MARCH3	5:126388305:-	5:126253919:-	2	[89, 661]	16	[6, 10]	0	[0, 0]	0	No
SLC43A1--SLC43A3	11:57268252:-	11:57193825:-	10	[22, 156, 197, 311, 446, 455, 511, 641, 651, 847]	113	[2, 4, 10, 5, 21, 14, 16, 14, 5, 22]	0	[0, 0, 0, 0, 0, 0, 0, 0, 0, 0]	0	No
UBAP2L--C1ORF43	1:154231453:+	1:154192312:-	2	[91, 612]	29	[5, 24]	0	[0, 0]	0	No
ARL6IP1--RPS15A	16:18805921:-	16:18800440:-	12	[22, 27, 109, 246, 354, 403, 424, 511, 523, 607, 822, 851]	25	[2, 2, 2, 2, 2, 2, 3, 2, 2, 2, 2, 2]	0	[0, 0, 0, 0, 0, 0, 0, 0, 0, 0, 0, 0]	0	No
ARL6IP1--RPS15A	16:18812753:-	16:18800440:-	5	[185, 229, 628, 691, 897]	62	[20, 4, 11, 18, 9]	0	[0, 0, 0, 0, 0]	0	No
GDAP1--MIR2052HG	8:75275288:+	8:75525088:+	25	[23, 30, 33, 58, 75, 80, 101, 157, 166, 177, 185, 219, 221, 252, 271, 277, 324, 342, 356, 416, 459, 506, 623, 678, 897]	211	[13, 11, 8, 5, 7, 9, 11, 5, 12, 4, 16, 10, 3, 4, 5, 5, 4, 3, 7, 9, 8, 13, 7, 13, 19]	0	[0, 0, 0, 0, 0, 0, 0, 0, 0, 0, 0, 0, 0, 0, 0, 0, 0, 0, 0, 0, 0, 0, 0, 0, 0]	0	No
PRRG1--LANCL3	X:37285253:+	X:37514941:+	2	[23, 249]	20	[12, 8]	0	[0, 0]	0	No
UBE2L3--CCDC116	22:21965332:+	22:21990721:+	3	[23, 651, 862]	51	[12, 13, 26]	0	[0, 0, 0]	0	No
ATP6V1G1--TMEM268	9:117350200:+	9:117379398:+	4	[23, 143, 177, 908]	25	[6, 11, 4, 4]	0	[0, 0, 0, 0]	0	No
ATP6V1G1--TMEM268	9:117354932:+	9:117379398:+	2	[52, 691]	10	[8, 2]	0	[0, 0]	0	No
EEF1D--NAPRT	8:144661949:-	8:144660113:-	10	[23, 51, 131, 180, 182, 215, 232, 488, 615, 655]	46	[6, 3, 4, 3, 3, 7, 3, 4, 7, 6]	0	[0, 0, 0, 0, 0, 0, 0, 0, 0, 0]	0	No
STX18-AS1--MSX1	4:4546634:+	4:4864428:+	12	[114, 428, 465, 477, 606, 631, 641, 651, 807, 813, 816, 838]	146	[2, 16, 12, 20, 11, 17, 12, 14, 8, 7, 6, 21]	0	[0, 0, 0, 0, 0, 0, 0, 0, 0, 0, 0, 0]	1	No
STX18-AS1--MSX1	4:4651269:+	4:4864428:+	24	[23, 27, 39, 42, 61, 99, 139, 204, 213, 297, 439, 452, 490, 605, 622, 642, 656, 665, 813, 865, 866, 874, 877, 885]	212	[6, 8, 12, 4, 11, 7, 14, 6, 8, 10, 6, 6, 9, 12, 9, 9, 6, 20, 7, 8, 9, 2, 9, 14]	0	[0, 0, 0, 0, 0, 0, 0, 0, 0, 0, 0, 0, 0, 0, 0, 0, 0, 0, 0, 0, 0, 0, 0, 0]	1	No
EEF1AKNMT--DNM3	1:171783163:+	1:171890888:+	5	[219, 476, 492, 618, 644]	33	[9, 4, 3, 4, 13]	0	[0, 0, 0, 0, 0]	0	No
CREG1--CD247	1:167498934:-	1:167410004:-	2	[23, 687]	7	[3, 4]	0	[0, 0]	0	No
FRG1HP--FRG1FP	9:69067862:+	Un_gl000241:36425:-	20	[47, 120, 121, 316, 346, 355, 407, 450, 465, 484, 485, 610, 613, 615, 637, 655, 687, 699, 701, 814]	69	[4, 4, 2, 2, 3, 3, 6, 2, 3, 5, 2, 2, 3, 3, 2, 12, 3, 2, 4, 2]	1019	[0, 72, 96, 57, 14, 22, 23, 53, 42, 78, 28, 29, 38, 45, 48, 126, 53, 84, 50, 61]	0	No
FRG1HP--FRG1FP	9:69067928:+	Un_gl000241:25563:-	32	[24, 120, 121, 154, 173, 209, 233, 281, 300, 316, 346, 428, 438, 455, 460, 477, 481, 484, 485, 610, 615, 640, 646, 652, 668, 684, 687, 699, 701, 804, 841, 888]	163	[7, 5, 5, 7, 3, 2, 6, 2, 3, 3, 3, 4, 4, 4, 2, 7, 10, 4, 4, 4, 6, 2, 7, 3, 9, 3, 10, 2, 5, 14, 9, 4]	1741	[6, 72, 96, 13, 16, 21, 21, 38, 21, 57, 14, 128, 21, 3, 24, 15, 93, 156, 28, 29, 45, 54, 0, 32, 80, 14, 53, 84, 50, 150, 259, 48]	0	No
FRG1HP--FRG1FP	9:69149205:+	Un_gl000241:22732:-	2	[455, 501]	9	[7, 2]	21	[3, 18]	0	No
FRG1HP--FRG1FP	9:69066663:+	Un_gl000241:34564:-	51	[36, 47, 120, 121, 173, 209, 245, 300, 316, 346, 355, 360, 407, 428, 438, 450, 455, 456, 460, 462, 465, 470, 477, 481, 484, 485, 501, 528, 610, 613, 615, 631, 637, 640, 646, 652, 655, 668, 681, 684, 699, 701, 702, 804, 808, 814, 841, 844, 856, 880, 888]	286	[2, 6, 5, 3, 3, 2, 5, 7, 4, 3, 10, 2, 17, 3, 4, 5, 9, 3, 2, 4, 8, 8, 13, 9, 8, 2, 7, 6, 8, 15, 8, 4, 5, 7, 13, 3, 10, 10, 5, 2, 3, 2, 3, 2, 3, 4, 6, 6, 3, 2, 2]	2994	[23, 0, 72, 96, 16, 21, 87, 42, 114, 14, 44, 24, 46, 128, 21, 53, 3, 0, 24, 52, 84, 119, 15, 93, 78, 28, 36, 44, 58, 76, 45, 72, 48, 108, 0, 32, 252, 80, 29, 14, 84, 50, 44, 75, 0, 122, 259, 18, 51, 52, 48]	0	No
SYAP1--CRTAP	X:16779061:+	3:33184424:+	2	[24, 287]	13	[10, 3]	0	[0, 0]	0	No
DBF4B--ADAM11	17:42824485:+	17:42857349:+	2	[636, 898]	11	[9, 2]	0	[0, 0]	0	No
PSMD11--CDK5R1	17:30807649:+	17:30814494:+	7	[24, 25, 58, 154, 180, 315, 888]	30	[4, 3, 6, 4, 9, 2, 2]	0	[0, 0, 0, 0, 0, 0, 0]	0	No
P3H4--PIGW	17:39958744:-	17:34894814:+	2	[24, 154]	8	[3, 5]	0	[0, 0]	0	No
CKS1B--FLAD1	1:154950590:+	1:154960581:+	2	[25, 299]	28	[12, 16]	0	[0, 0]	0	No
CKS1B--FLAD1	1:154950590:+	1:154965189:+	3	[38, 94, 683]	44	[24, 6, 14]	0	[0, 0, 0]	0	No
EIF3I--DENR	1:32696973:+	12:123254168:+	3	[25, 853, 869]	21	[6, 13, 2]	8	[4, 4, 0]	0	No
FGFR3--TACC3	4:1808661:+	4:1741429:+	37	[25, 30, 60, 112, 113, 114, 115, 116, 117, 118, 119, 120, 121, 122, 123, 124, 125, 126, 127, 128, 129, 130, 131, 132, 133, 134, 135, 136, 137, 138, 159, 216, 241, 274, 297, 355, 381]	693	[2, 3, 2, 21, 24, 13, 27, 26, 25, 16, 27, 25, 26, 27, 26, 27, 27, 27, 23, 26, 21, 27, 21, 27, 27, 27, 27, 26, 27, 26, 2, 2, 4, 2, 2, 2, 3]	0	[0, 0, 0, 0, 0, 0, 0, 0, 0, 0, 0, 0, 0, 0, 0, 0, 0, 0, 0, 0, 0, 0, 0, 0, 0, 0, 0, 0, 0, 0, 0, 0, 0, 0, 0, 0, 0]	0	No
LARS2--LIMD1	3:45565600:+	3:45677642:+	5	[97, 137, 166, 175, 287]	33	[5, 6, 13, 7, 2]	0	[0, 0, 0, 0, 0]	0	No
PYCR3--EEF1D	8:144687874:-	8:144669022:-	28	[26, 53, 106, 116, 325, 374, 409, 416, 420, 442, 480, 508, 510, 518, 521, 528, 611, 612, 659, 661, 683, 690, 692, 841, 847, 868, 875, 891]	337	[26, 15, 8, 11, 14, 2, 11, 4, 21, 10, 13, 3, 12, 11, 13, 9, 16, 35, 14, 4, 9, 13, 6, 26, 2, 5, 4, 20]	0	[0, 0, 0, 0, 0, 0, 0, 0, 0, 0, 0, 0, 0, 0, 0, 0, 0, 0, 0, 0, 0, 0, 0, 0, 0, 0, 0, 0]	0	No
RAB31--TXNDC2	18:9845688:+	18:9885959:+	9	[26, 27, 192, 197, 205, 243, 258, 305, 851]	84	[10, 3, 5, 17, 3, 12, 13, 14, 7]	0	[0, 0, 0, 0, 0, 0, 0, 0, 0]	0	No
MTERF3--INTS8	8:97273729:-	8:95879368:+	2	[26, 42]	18	[8, 10]	0	[0, 0]	0	No
GTF3C6--RPF2	6:111283708:+	6:111306209:+	2	[27, 321]	29	[16, 13]	0	[0, 0]	0	No
SLC35E4--OSBP2	22:31033056:+	22:31090195:+	2	[27, 346]	16	[12, 4]	0	[0, 0]	0	No
BAG4--ASH2L	8:38034657:+	8:37990972:+	2	[27, 74]	19	[9, 10]	0	[0, 0]	0	No
ITSN1--TTC3	21:35015019:+	21:38480692:+	3	[27, 326, 603]	46	[13, 14, 19]	0	[0, 0, 0]	0	No
BLOC1S6--SQOR	15:45884474:+	15:45951105:+	4	[27, 134, 203, 850]	37	[14, 2, 8, 13]	0	[0, 0, 0, 0]	0	No
NSL1--BATF3	1:212957705:-	1:212860321:-	2	[148, 208]	9	[2, 7]	0	[0, 0]	0	No
NSL1--BATF3	1:212957705:-	1:212870407:-	2	[85, 337]	19	[4, 15]	0	[0, 0]	0	No
NSL1--BATF3	1:212955714:-	1:212870407:-	17	[27, 111, 151, 178, 185, 202, 243, 382, 471, 516, 524, 604, 624, 641, 682, 820, 887]	258	[10, 7, 9, 9, 23, 10, 26, 13, 15, 3, 27, 26, 25, 16, 8, 20, 11]	0	[0, 0, 0, 0, 0, 0, 0, 0, 0, 0, 0, 0, 0, 0, 0, 0, 0]	0	No
NSL1--BATF3	1:212955714:-	1:212860321:-	3	[631, 653, 897]	46	[22, 17, 7]	0	[0, 0, 0]	0	No
AK3--CDC37L1-DT	9:4740937:-	9:4676749:-	3	[27, 157, 801]	23	[10, 8, 5]	0	[0, 0, 0]	0	No
AK3--CDC37L1-DT	9:4710785:-	9:4676749:-	2	[243, 335]	20	[12, 8]	0	[0, 0]	0	No
POLH--MAD2L1BP	6:43578460:+	6:43600931:+	4	[27, 55, 318, 841]	44	[4, 6, 11, 23]	0	[0, 0, 0, 0]	0	No
BSG--AFDN-DT	19:572701:+	6:168226182:-	2	[27, 271]	4	[2, 2]	0	[0, 0]	0	No
NAA50--HMGB1	3:113464789:-	13:31037831:-	2	[28, 602]	32	[6, 26]	0	[0, 0]	0	No
BBIP1--PDCD4-AS1	10:112661296:-	10:112630196:-	4	[28, 99, 192, 204]	27	[5, 3, 10, 9]	0	[0, 0, 0, 0]	0	No
BBIP1--PDCD4-AS1	10:112677879:-	10:112630196:-	2	[189, 384]	15	[11, 4]	0	[0, 0]	0	No
MTDH--LAPTM4B	8:98657115:+	8:98863625:+	2	[172, 275]	15	[8, 7]	0	[0, 0]	0	No
DEDD2--POU2F2	19:42721784:-	19:42664544:-	2	[63, 290]	5	[3, 2]	0	[0, 0]	0	No
DEDD2--POU2F2	19:42713852:-	19:42664544:-	7	[29, 56, 142, 354, 654, 862, 904]	47	[13, 5, 5, 4, 7, 4, 9]	0	[0, 0, 0, 0, 0, 0, 0]	0	No
EFL1--UBE2Q2L	15:82507058:-	15:84850734:+	19	[29, 74, 122, 184, 201, 259, 271, 279, 307, 353, 422, 476, 521, 678, 804, 844, 849, 876, 903]	191	[13, 9, 7, 5, 3, 13, 3, 4, 16, 13, 17, 18, 13, 16, 5, 12, 10, 5, 9]	0	[0, 0, 0, 0, 0, 0, 0, 0, 0, 0, 0, 0, 0, 0, 0, 0, 0, 0, 0]	0	No
ADORA2B--TTC19	17:15848897:+	17:15905229:+	3	[29, 173, 268]	34	[9, 11, 14]	0	[0, 0, 0]	0	No
NDUFAF6--PLEKHF2	8:96087980:+	8:96166259:+	3	[114, 179, 253]	46	[14, 16, 16]	0	[0, 0, 0]	0	No
NAIP--OCLN	5:70275696:-	5:68830521:+	15	[29, 83, 155, 287, 337, 409, 415, 645, 665, 674, 677, 681, 874, 897, 899]	103	[2, 9, 8, 3, 3, 3, 2, 8, 10, 3, 8, 16, 5, 8, 15]	0	[0, 0, 0, 0, 0, 0, 0, 0, 0, 0, 0, 0, 0, 0, 0]	0	No
NAIP--OCLN	5:70279602:-	5:68830521:+	3	[680, 808, 862]	30	[9, 11, 10]	0	[0, 0, 0]	0	No
NUP205--STMP1	7:135330979:+	7:135357501:+	3	[30, 356, 649]	13	[5, 5, 3]	0	[0, 0, 0]	0	No
DLX5--DLX6-AS1	7:96651497:-	7:96608903:-	2	[101, 846]	20	[11, 9]	0	[0, 0]	0	No
DLX5--DLX6-AS1	7:96651497:-	7:96598430:-	5	[30, 72, 211, 218, 319]	51	[5, 25, 12, 3, 6]	0	[0, 0, 0, 0, 0]	0	No
EML1--SETD3	14:100259880:+	14:99880271:-	31	[31, 32, 33, 34, 35, 36, 37, 38, 39, 40, 41, 42, 43, 44, 45, 46, 47, 48, 49, 50, 51, 52, 53, 54, 55, 56, 57, 136, 234, 409, 833]	559	[16, 26, 16, 22, 27, 27, 27, 19, 5, 22, 11, 10, 23, 17, 6, 17, 25, 26, 15, 27, 7, 10, 27, 18, 24, 25, 18, 4, 23, 3, 16]	0	[0, 0, 0, 0, 0, 0, 0, 0, 0, 0, 0, 0, 0, 0, 0, 0, 0, 0, 0, 0, 0, 0, 0, 0, 0, 0, 0, 0, 0, 0, 0]	0	No
ARF4-AS1--DENND6A-AS1	3:57585896:+	3:57640351:+	5	[31, 330, 526, 604, 820]	71	[18, 15, 7, 21, 10]	0	[0, 0, 0, 0, 0]	0	No
TVP23C--TEKT3	17:15443747:-	17:15234931:-	2	[32, 134]	21	[12, 9]	0	[0, 0]	0	No
PBXIP1--PMVK	1:154918048:-	1:154904891:-	12	[32, 61, 67, 96, 97, 152, 180, 326, 418, 617, 830, 841]	130	[8, 4, 16, 3, 16, 6, 10, 15, 11, 15, 17, 9]	0	[0, 0, 0, 0, 0, 0, 0, 0, 0, 0, 0, 0]	0	No
RPL7L1--PDXK	6:42854447:+	21:45180322:+	2	[32, 127]	13	[3, 10]	3	[0, 3]	0	No
MED4--SUCLA2	13:48651289:-	13:48589384:-	2	[32, 382]	17	[8, 9]	0	[0, 0]	0	No
SLC25A32--BAALC-AS1	8:104419862:-	8:104298132:-	2	[662, 806]	13	[7, 6]	0	[0, 0]	0	No
SLC25A32--BAALC-AS1	8:104427012:-	8:104298132:-	8	[32, 77, 191, 252, 294, 306, 363, 808]	48	[4, 3, 12, 2, 14, 4, 6, 3]	0	[0, 0, 0, 0, 0, 0, 0, 0]	0	No
ZNF169--MFSD14C	9:97055352:+	9:99708516:-	4	[33, 138, 509, 842]	31	[3, 9, 2, 17]	0	[0, 0, 0, 0]	0	No
SLC26A6--UQCRC1	3:48665897:-	3:48647463:-	31	[33, 34, 38, 45, 52, 138, 167, 191, 226, 364, 405, 417, 452, 465, 466, 469, 475, 503, 506, 508, 520, 532, 601, 611, 666, 671, 687, 807, 843, 867, 905]	279	[5, 13, 2, 2, 15, 10, 8, 8, 12, 5, 6, 17, 3, 7, 6, 17, 17, 7, 10, 2, 25, 2, 9, 7, 15, 11, 5, 16, 4, 5, 8]	0	[0, 0, 0, 0, 0, 0, 0, 0, 0, 0, 0, 0, 0, 0, 0, 0, 0, 0, 0, 0, 0, 0, 0, 0, 0, 0, 0, 0, 0, 0, 0]	0	No
VHL--RICTOR	3:10192607:+	5:38971161:-	2	[33, 690]	13	[7, 6]	5	[0, 5]	0	No
EED--HIKESHI	11:85989033:+	11:86017287:+	2	[177, 290]	6	[4, 2]	0	[0, 0]	0	No
C15ORF40--HOMER2	15:83678989:-	15:83561593:-	7	[34, 264, 347, 359, 431, 460, 685]	55	[8, 6, 6, 11, 4, 7, 13]	97	[32, 3, 4, 3, 20, 0, 35]	0	No
ZNF213--CASP16P	16:3190342:+	16:3196910:+	2	[34, 644]	13	[9, 4]	0	[0, 0]	0	No
EMC3-AS1--FANCD2	3:10028748:+	3:10143185:+	3	[34, 409, 825]	18	[5, 6, 7]	335	[92, 207, 36]	0	No
EMC3-AS1--FANCD2	3:10028948:+	3:10084734:+	5	[34, 89, 309, 439, 825]	23	[2, 2, 4, 6, 9]	337	[92, 58, 93, 58, 36]	0	No
EMC3-AS1--FANCD2	3:10048491:+	3:10085548:+	7	[89, 188, 309, 409, 439, 652, 661]	58	[7, 14, 2, 11, 2, 6, 16]	647	[58, 45, 93, 207, 58, 71, 115]	0	No
EMC3-AS1--FANCD2	3:10029589:+	3:10085168:+	11	[89, 186, 188, 309, 409, 439, 652, 661, 696, 825, 862]	93	[4, 14, 9, 23, 3, 3, 8, 14, 6, 4, 5]	1941	[58, 288, 135, 279, 207, 58, 142, 345, 342, 72, 15]	0	No
EMC3-AS1--FANCD2	3:10048491:+	3:10068157:+	2	[265, 309]	4	[2, 2]	106	[13, 93]	0	No
EMC3-AS1--FANCD2	3:10028948:+	3:10070309:+	2	[409, 661]	8	[2, 6]	322	[207, 115]	0	No
EMC3-AS1--FANCD2	3:10030431:+	3:10094071:+	3	[89, 188, 661]	16	[3, 6, 7]	218	[58, 45, 115]	0	No
CRTAP--EIF3I	3:33184199:+	1:32697031:+	2	[34, 86]	25	[6, 19]	0	[0, 0]	0	No
DDAH1--BCL10	1:85816098:-	1:85736589:-	3	[34, 286, 849]	32	[6, 14, 12]	0	[0, 0, 0]	0	No
FBXL18--TNRC18	7:5530862:-	7:5434226:-	3	[35, 428, 429]	16	[5, 7, 4]	0	[0, 0, 0]	0	No
CCDC122--ENOX1	13:44448978:-	13:44241680:-	11	[138, 294, 310, 437, 444, 466, 484, 649, 689, 816, 904]	52	[5, 2, 3, 3, 2, 11, 5, 5, 6, 2, 8]	0	[0, 0, 0, 0, 0, 0, 0, 0, 0, 0, 0]	2	No
KIF5B--ARHGAP12	10:32306954:-	10:32217750:-	5	[35, 69, 175, 181, 189]	22	[2, 9, 5, 2, 4]	0	[0, 0, 0, 0, 0]	0	No
EIF2S3--DHRS4-AS1	X:24095247:+	14:24409644:-	4	[36, 620, 686, 874]	49	[12, 19, 13, 5]	0	[0, 0, 0, 0]	0	No
MTNR1A--F11-AS1	4:187476336:-	4:187347972:-	5	[37, 146, 337, 471, 621]	29	[3, 6, 6, 6, 8]	0	[0, 0, 0, 0, 0]	0	No
FAM185A--LRRC17	7:102448798:+	7:102574221:+	11	[37, 158, 229, 316, 336, 651, 668, 678, 829, 876, 887]	102	[5, 8, 4, 7, 7, 15, 8, 12, 15, 8, 13]	0	[0, 0, 0, 0, 0, 0, 0, 0, 0, 0, 0]	0	No
LNPK--MTX2	2:176866888:-	2:177161588:+	2	[37, 477]	18	[6, 12]	0	[0, 0]	0	No
BPTF--LRRC37A2	17:65822453:+	17:44594728:+	6	[37, 616, 638, 836, 837, 853]	40	[7, 5, 7, 11, 8, 2]	0	[0, 0, 0, 0, 0, 0]	0	No
EIF2S3--C22ORF39	X:24095222:+	22:19429096:-	5	[38, 52, 225, 428, 896]	48	[16, 12, 11, 4, 5]	0	[0, 0, 0, 0, 0]	0	No
ANKAR--OSGEPL1-AS1	2:190609514:+	2:190627487:+	4	[39, 342, 636, 646]	27	[17, 3, 2, 5]	0	[0, 0, 0, 0]	0	No
MB21D2--FGF12	3:192635419:-	3:192078327:-	3	[39, 144, 411]	17	[3, 11, 3]	0	[0, 0, 0]	0	No
SRP54-AS1--BAZ1A	14:35390795:-	14:35343868:-	2	[377, 519]	23	[4, 19]	0	[0, 0]	0	No
SRP54-AS1--BAZ1A	14:35433135:-	14:35331528:-	2	[486, 697]	16	[8, 8]	0	[0, 0]	0	No
SRP54-AS1--BAZ1A	14:35433135:-	14:35343868:-	9	[40, 72, 294, 425, 465, 644, 826, 882, 891]	105	[8, 27, 9, 12, 11, 8, 6, 12, 12]	0	[0, 0, 0, 0, 0, 0, 0, 0, 0]	0	No
SRP54-AS1--BAZ1A	14:35438364:-	14:35343868:-	5	[167, 226, 452, 700, 907]	41	[20, 2, 4, 7, 8]	0	[0, 0, 0, 0, 0]	0	No
RPL7L1--NF2	6:42855035:+	22:30093834:+	2	[339, 660]	20	[5, 15]	60	[11, 49]	0	No
HSD17B10--SMC1A	X:53458746:-	X:53442118:-	24	[40, 74, 89, 96, 105, 106, 108, 155, 175, 182, 183, 218, 229, 281, 290, 338, 342, 344, 353, 439, 627, 663, 838, 862]	195	[10, 5, 7, 7, 10, 4, 7, 4, 6, 6, 13, 11, 5, 11, 8, 8, 7, 9, 10, 3, 14, 9, 15, 6]	0	[0, 0, 0, 0, 0, 0, 0, 0, 0, 0, 0, 0, 0, 0, 0, 0, 0, 0, 0, 0, 0, 0, 0, 0]	0	No
CTDSP2--AVIL	12:58218006:-	12:58202359:-	11	[40, 185, 248, 312, 645, 655, 877, 879, 882, 884, 885]	112	[10, 25, 7, 21, 12, 13, 4, 8, 2, 7, 3]	0	[0, 0, 0, 0, 0, 0, 0, 0, 0, 0, 0]	0	No
ENTPD5--FAM161B	14:74436713:-	14:74413308:-	10	[40, 151, 198, 281, 288, 293, 430, 879, 897, 904]	73	[9, 12, 10, 2, 6, 5, 12, 5, 2, 10]	0	[0, 0, 0, 0, 0, 0, 0, 0, 0, 0]	0	No
RANBP6--KIAA2026	9:6014224:-	9:5988545:-	15	[41, 85, 178, 192, 278, 351, 524, 525, 615, 837, 839, 846, 851, 862, 875]	204	[8, 17, 6, 19, 3, 6, 13, 19, 25, 11, 12, 20, 13, 27, 5]	0	[0, 0, 0, 0, 0, 0, 0, 0, 0, 0, 0, 0, 0, 0, 0]	0	No
RPL23AP94--NEUROG2	4:113451538:-	4:113436796:-	6	[41, 53, 465, 503, 652, 840]	55	[10, 13, 7, 8, 5, 12]	0	[0, 0, 0, 0, 0, 0]	0	No
RAB9A--OFD1	X:13707407:+	X:13753367:+	46	[41, 44, 62, 79, 105, 142, 152, 159, 168, 205, 241, 277, 309, 310, 311, 369, 377, 380, 426, 442, 443, 459, 464, 480, 491, 530, 532, 601, 618, 637, 647, 660, 677, 820, 828, 830, 834, 837, 842, 844, 848, 869, 877, 883, 894, 897]	475	[8, 11, 4, 8, 8, 12, 6, 5, 9, 6, 9, 6, 3, 6, 13, 12, 8, 13, 6, 15, 8, 10, 11, 3, 20, 12, 16, 16, 21, 8, 2, 8, 12, 8, 13, 25, 18, 7, 20, 2, 17, 12, 3, 12, 7, 16]	0	[0, 0, 0, 0, 0, 0, 0, 0, 0, 0, 0, 0, 0, 0, 0, 0, 0, 0, 0, 0, 0, 0, 0, 0, 0, 0, 0, 0, 0, 0, 0, 0, 0, 0, 0, 0, 0, 0, 0, 0, 0, 0, 0, 0, 0, 0]	0	No
RAB9A--OFD1	X:13722021:+	X:13753367:+	44	[63, 106, 113, 148, 163, 182, 255, 289, 311, 322, 325, 333, 337, 340, 341, 358, 359, 363, 377, 415, 422, 428, 447, 459, 493, 505, 625, 626, 661, 677, 684, 808, 814, 824, 844, 849, 853, 854, 862, 868, 878, 880, 884, 897]	441	[7, 9, 7, 3, 14, 6, 12, 12, 12, 20, 5, 9, 5, 10, 4, 6, 4, 11, 12, 9, 8, 7, 12, 14, 10, 9, 5, 18, 12, 14, 8, 13, 8, 9, 3, 15, 15, 12, 11, 7, 13, 4, 16, 21]	0	[0, 0, 0, 0, 0, 0, 0, 0, 0, 0, 0, 0, 0, 0, 0, 0, 0, 0, 0, 0, 0, 0, 0, 0, 0, 0, 0, 0, 0, 0, 0, 0, 0, 0, 0, 0, 0, 0, 0, 0, 0, 0, 0, 0]	0	No
COQ8B--NUMBL	19:41198856:-	19:41192900:-	10	[53, 115, 121, 231, 358, 441, 603, 820, 888, 895]	46	[2, 8, 6, 2, 7, 3, 5, 3, 6, 4]	0	[0, 0, 0, 0, 0, 0, 0, 0, 0, 0]	0	No
COQ8B--NUMBL	19:41197497:-	19:41190461:-	3	[41, 206, 503]	14	[5, 5, 4]	0	[0, 0, 0]	0	No
COQ8B--NUMBL	19:41197497:-	19:41192900:-	6	[94, 431, 443, 458, 527, 895]	39	[2, 12, 3, 9, 4, 9]	0	[0, 0, 0, 0, 0, 0]	0	No
SDE2--RSL1D1	1:226172484:-	16:11931327:-	2	[41, 474]	8	[3, 5]	0	[0, 0]	0	No
PDS5B--N4BP2L2	13:33284243:+	13:33101669:-	2	[42, 908]	21	[14, 7]	0	[0, 0]	0	No
ZNF71--SMIM17	19:57112959:+	19:57156936:+	11	[42, 62, 67, 221, 266, 291, 518, 652, 848, 869, 896]	51	[3, 2, 6, 5, 4, 9, 13, 2, 2, 3, 2]	0	[0, 0, 0, 0, 0, 0, 0, 0, 0, 0, 0]	0	No
POMK--HGSNAT	8:42958973:+	8:43002091:+	7	[42, 98, 110, 336, 408, 654, 661]	58	[8, 6, 4, 10, 12, 13, 5]	0	[0, 0, 0, 0, 0, 0, 0]	0	No
LSP1P5--IGK@	2:91843394:-	2:90286343:+	7	[130, 300, 462, 632, 663, 806, 897]	36	[3, 4, 5, 7, 7, 4, 6]	0	[0, 0, 0, 0, 0, 0, 0]	0	No
SPIN1--NXNL2	9:91003453:+	9:91198914:+	2	[42, 883]	14	[3, 11]	0	[0, 0]	0	No
SPIN1--NXNL2	9:91003453:+	9:91190002:+	2	[630, 815]	11	[9, 2]	0	[0, 0]	0	No
P3H4--NXN	17:39958805:-	17:703092:-	2	[42, 59]	4	[2, 2]	2	[0, 2]	0	No
SLC25A12--SLC38A9	2:172725191:-	5:54993040:-	3	[43, 82, 668]	24	[9, 3, 12]	0	[0, 0, 0]	0	No
MEAK7--ATP2C2-AS1	16:84520237:-	16:84496605:-	3	[44, 137, 527]	11	[2, 3, 6]	0	[0, 0, 0]	0	No
C15ORF40--EIF2S3	15:83674338:-	X:24095453:+	2	[45, 822]	12	[7, 5]	0	[0, 0]	0	No
API5--TTC17	11:43357544:+	11:43391629:+	2	[617, 878]	29	[19, 10]	0	[0, 0]	0	No
API5--TTC17	11:43357544:+	11:43400783:+	6	[45, 176, 483, 604, 690, 802]	61	[3, 15, 13, 17, 6, 7]	0	[0, 0, 0, 0, 0, 0]	0	No
TMEM56--RWDD3	1:95639445:+	1:95709767:+	10	[145, 164, 165, 190, 246, 258, 474, 607, 855, 903]	114	[20, 11, 12, 7, 16, 8, 10, 17, 5, 8]	0	[0, 0, 0, 0, 0, 0, 0, 0, 0, 0]	0	No
TMEM56--RWDD3	1:95639445:+	1:95712098:+	6	[70, 113, 224, 531, 829, 841]	81	[7, 15, 11, 16, 15, 17]	0	[0, 0, 0, 0, 0, 0]	0	No
TMEM56--RWDD3	1:95639445:+	1:95705333:+	2	[45, 701]	10	[6, 4]	0	[0, 0]	0	No
NOP53--DHX34	19:48249040:+	19:47885237:+	5	[45, 63, 512, 820, 856]	35	[4, 5, 7, 7, 12]	0	[0, 0, 0, 0, 0]	0	No
SF1--FUS	11:64543970:-	16:31199646:+	4	[45, 172, 620, 894]	34	[7, 4, 13, 10]	0	[0, 0, 0, 0]	0	No
UHRF1BP1L--ANKS1B	12:100441308:-	12:100173750:-	4	[45, 83, 175, 184]	32	[5, 4, 15, 8]	0	[0, 0, 0, 0]	0	No
ATP5MC2--CDC123	12:54067480:-	10:12277047:+	6	[45, 57, 277, 356, 420, 523]	74	[6, 18, 7, 18, 10, 15]	0	[0, 0, 0, 0, 0, 0]	0	No
ECHDC2--ZYG11A	1:53366570:-	1:53359763:+	2	[340, 822]	8	[6, 2]	0	[0, 0]	0	No
CAMK2N2--ALG3	3:183978905:-	3:183963600:-	9	[46, 55, 374, 477, 604, 674, 875, 880, 889]	72	[2, 8, 4, 6, 20, 7, 5, 8, 12]	0	[0, 0, 0, 0, 0, 0, 0, 0, 0]	0	No
MDM2--MTG2	12:69233840:+	20:60777778:+	2	[46, 671]	5	[3, 2]	250	[109, 141]	0	No
CPSF6--C9ORF3	12:69656256:+	9:97849098:+	2	[47, 126]	29	[11, 18]	0	[0, 0]	0	No
RRM2--C2ORF48	2:10270757:+	2:10297146:+	14	[56, 133, 219, 274, 287, 409, 626, 646, 674, 679, 683, 702, 841, 872]	38	[3, 2, 4, 3, 4, 2, 2, 2, 2, 3, 2, 2, 5, 2]	0	[0, 0, 0, 0, 0, 0, 0, 0, 0, 0, 0, 0, 0, 0]	0	No
RRM2--C2ORF48	2:10269281:+	2:10281981:+	83	[67, 71, 74, 79, 87, 113, 116, 128, 133, 134, 140, 157, 195, 198, 204, 211, 219, 254, 276, 285, 297, 324, 327, 358, 360, 362, 414, 416, 417, 432, 436, 437, 439, 444, 446, 456, 477, 478, 479, 481, 487, 488, 499, 509, 514, 522, 524, 525, 616, 620, 631, 632, 637, 641, 643, 651, 654, 656, 667, 671, 679, 680, 683, 696, 698, 702, 803, 807, 822, 823, 828, 841, 858, 862, 864, 866, 872, 875, 876, 878, 880…	347	[2, 2, 3, 2, 6, 8, 2, 2, 3, 4, 2, 2, 2, 2, 4, 2, 18, 2, 5, 2, 2, 2, 2, 2, 5, 12, 2, 2, 2, 2, 15, 2, 3, 2, 2, 18, 3, 2, 3, 4, 2, 14, 20, 2, 2, 10, 4, 3, 8, 3, 2, 2, 2, 2, 2, 2, 2, 10, 3, 2, 2, 2, 12, 2, 2, 2, 8, 17, 2, 2, 2, 2, 8, 3, 3, 3, 3, 2, 2, 2, 3, 2, 2]	0	[0, 0, 0, 0, 0, 0, 0, 0, 0, 0, 0, 0, 0, 0, 0, 0, 0, 0, 0, 0, 0, 0, 0, 0, 0, 0, 0, 0, 0, 0, 0, 0, 0, 0, 0, 0, 0, 0, 0, 0, 0, 0, 0, 0, 0, 0, 0, 0, 0, 0, 0, 0, 0, 0, 0, 0, 0, 0, 0, 0, 0, 0, 0, 0, 0, 0, 0, 0, 0, 0, 0, 0, 0, 0, 0, 0, 0, 0, 0, 0, 0, 0, 0]	0	No
EXOC4--SLC10A7	7:133579948:+	4:147247148:-	2	[47, 144]	12	[6, 6]	0	[0, 0]	0	No
MON2--PECAM1	12:62865044:+	17:62399681:-	6	[48, 160, 247, 312, 351, 659]	13	[3, 2, 2, 2, 2, 2]	0	[0, 0, 0, 0, 0, 0]	0	No
PHTF2--RSBN1L	7:77469538:+	7:77365843:+	2	[176, 327]	13	[4, 9]	0	[0, 0]	0	No
EIF2S3--KDELC2	X:24095222:+	11:108343828:-	3	[49, 223, 610]	41	[16, 11, 14]	0	[0, 0, 0]	0	No
DHFR2--STX19	3:93780258:-	3:93737342:-	3	[50, 304, 902]	32	[11, 10, 11]	0	[0, 0, 0]	0	No
PET117--SNX5	20:18118695:+	20:17937681:-	2	[50, 818]	11	[5, 6]	0	[0, 0]	0	No
CSKMT--UQCC3	11:62435219:+	11:62439036:+	5	[50, 252, 297, 524, 877]	24	[2, 4, 7, 8, 3]	0	[0, 0, 0, 0, 0]	0	No
SMIM3--IRGM	5:150158534:+	5:150257542:+	6	[51, 82, 442, 646, 801, 889]	56	[8, 15, 3, 5, 10, 15]	0	[0, 0, 0, 0, 0, 0]	0	No
PPCDC--C15ORF39	15:75341062:+	15:75498340:+	3	[51, 482, 496]	11	[2, 6, 3]	0	[0, 0, 0]	0	No
PPCDC--C15ORF39	15:75320794:+	15:75498340:+	4	[255, 434, 462, 618]	12	[3, 2, 2, 5]	0	[0, 0, 0, 0]	0	No
REST--POLR2B	4:57774379:+	4:57852520:+	4	[285, 376, 606, 700]	23	[4, 2, 11, 6]	0	[0, 0, 0, 0]	0	No
REST--POLR2B	4:57774379:+	4:57844806:+	4	[61, 308, 804, 825]	24	[5, 8, 7, 4]	0	[0, 0, 0, 0]	0	No
DEXI--TASP1	16:11022889:-	20:13604161:-	27	[52, 131, 133, 141, 143, 180, 184, 207, 244, 258, 337, 352, 403, 414, 416, 460, 474, 494, 601, 616, 636, 645, 662, 852, 891, 894, 897]	91	[2, 6, 2, 3, 2, 6, 4, 2, 4, 4, 2, 2, 3, 4, 3, 2, 2, 3, 3, 3, 3, 4, 3, 5, 2, 6, 6]	0	[0, 0, 0, 0, 0, 0, 0, 0, 0, 0, 0, 0, 0, 0, 0, 0, 0, 0, 0, 0, 0, 0, 0, 0, 0, 0, 0]	0	No
TMSB15B-AS1--RAB9B	X:103173415:-	X:103082008:-	14	[53, 134, 173, 174, 255, 263, 324, 380, 412, 429, 644, 666, 685, 874]	84	[2, 4, 9, 5, 4, 7, 7, 3, 11, 2, 9, 7, 12, 2]	0	[0, 0, 0, 0, 0, 0, 0, 0, 0, 0, 0, 0, 0, 0]	0	No
VHL--ATP5MC2	3:10192607:+	12:54057590:-	2	[53, 602]	5	[3, 2]	87	[4, 83]	0	No
COQ2--SH3BP1	4:84183742:-	22:38044756:+	4	[53, 405, 429, 457]	26	[6, 8, 7, 5]	0	[0, 0, 0, 0]	0	No
UPK3B--PMS2	7:76141199:+	7:6045662:-	10	[54, 123, 307, 323, 431, 434, 519, 614, 621, 656]	46	[7, 3, 5, 3, 6, 4, 4, 5, 6, 3]	0	[0, 0, 0, 0, 0, 0, 0, 0, 0, 0]	0	No
TXNRD1--CHST11	12:104733051:+	12:104995684:+	3	[55, 259, 264]	23	[8, 9, 6]	0	[0, 0, 0]	0	No
DDOST--SMIM7	1:20978698:-	19:16741950:-	2	[55, 487]	11	[4, 7]	0	[0, 0]	0	No
BLOC1S2--CWF19L1	10:102039881:-	10:102020076:-	2	[195, 248]	18	[10, 8]	1	[0, 1]	0	No
BLOC1S2--CWF19L1	10:102039881:-	10:102021820:-	5	[55, 173, 294, 341, 641]	38	[5, 12, 11, 7, 3]	1	[1, 0, 0, 0, 0]	0	No
RBSN--PSPH	3:15114583:-	7:56078987:-	2	[56, 817]	6	[2, 4]	5	[4, 1]	0	No
ORC6--MTHFD2	16:46731713:+	2:74443022:+	2	[56, 861]	9	[2, 7]	6	[0, 6]	0	No
FTH1--PPM1G	11:61734873:-	2:27632170:-	4	[57, 135, 271, 472]	28	[14, 3, 3, 8]	0	[0, 0, 0, 0]	0	No
RLN1--RLN2	9:5339262:-	9:5300444:-	45	[57, 89, 93, 130, 145, 147, 167, 183, 191, 218, 225, 245, 292, 293, 348, 349, 350, 402, 409, 435, 453, 460, 465, 468, 484, 507, 519, 523, 526, 618, 620, 625, 643, 644, 663, 670, 677, 705, 805, 826, 832, 849, 869, 886, 891]	144	[3, 4, 7, 2, 3, 3, 3, 5, 2, 2, 2, 2, 3, 2, 2, 7, 2, 2, 2, 4, 4, 4, 4, 3, 6, 2, 2, 2, 4, 3, 6, 3, 6, 2, 2, 3, 4, 2, 2, 2, 8, 2, 2, 2, 2]	3557	[18, 58, 84, 50, 31, 70, 10, 15, 127, 32, 105, 42, 46, 53, 12, 173, 335, 57, 38, 127, 47, 92, 135, 154, 198, 23, 38, 34, 58, 53, 141, 33, 110, 18, 48, 45, 85, 24, 46, 91, 272, 23, 29, 229, 48]	0	No
RLN1--RLN2	9:5335597:-	9:5304096:-	43	[57, 89, 93, 130, 145, 147, 167, 183, 191, 218, 245, 292, 293, 348, 349, 350, 402, 409, 435, 453, 460, 465, 468, 484, 507, 519, 523, 526, 618, 620, 625, 643, 644, 663, 670, 677, 705, 805, 832, 849, 869, 886, 891]	140	[3, 4, 7, 2, 3, 3, 3, 5, 2, 2, 2, 3, 2, 2, 7, 2, 2, 3, 3, 4, 4, 4, 3, 6, 2, 2, 2, 4, 3, 6, 3, 6, 2, 2, 3, 4, 2, 2, 8, 2, 2, 2, 2]	3361	[18, 58, 84, 50, 31, 70, 10, 15, 127, 32, 42, 46, 53, 12, 173, 335, 57, 38, 127, 47, 92, 135, 154, 198, 23, 38, 34, 58, 53, 141, 33, 110, 18, 48, 45, 85, 24, 46, 272, 23, 29, 229, 48]	0	No
ZNF793--ATAD5	19:38025684:+	17:29222524:+	3	[57, 443, 444]	28	[10, 13, 5]	0	[0, 0, 0]	0	No
ERBB4--INTS2	2:212989477:-	17:59952399:-	20	[58, 61, 62, 64, 65, 66, 67, 70, 72, 73, 78, 79, 80, 81, 82, 83, 84, 212, 213, 214]	441	[20, 24, 23, 27, 23, 24, 26, 27, 27, 3, 22, 24, 23, 26, 19, 23, 23, 22, 16, 19]	0	[0, 0, 0, 0, 0, 0, 0, 0, 0, 0, 0, 0, 0, 0, 0, 0, 0, 0, 0, 0]	0	No
KIF2C--RPS8	1:45233205:+	1:45241228:+	2	[58, 377]	7	[4, 3]	0	[0, 0]	0	No
MCM9--CEP85L	6:119147310:-	6:118985684:-	5	[113, 359, 473, 498, 692]	24	[5, 5, 8, 3, 3]	0	[0, 0, 0, 0, 0]	0	No
MCM9--CEP85L	6:119147310:-	6:118953774:-	2	[246, 850]	28	[11, 17]	0	[0, 0]	0	No
MCM9--CEP85L	6:119147310:-	6:118973971:-	4	[59, 151, 842, 857]	26	[5, 6, 11, 4]	0	[0, 0, 0, 0]	0	No
MCM9--CEP85L	6:119177708:-	6:118953616:-	2	[263, 889]	26	[21, 5]	0	[0, 0]	0	No
P3H4--ELOVL7	17:39959082:-	5:60048548:-	2	[59, 663]	21	[4, 17]	0	[0, 0]	0	No
THOC5--RFPL1S	22:29907095:-	22:29868435:-	3	[59, 261, 272]	22	[5, 11, 6]	0	[0, 0, 0]	0	No
STRA6LP--SUGT1	9:100013074:+	13:53231757:+	21	[60, 102, 105, 136, 205, 251, 252, 287, 289, 319, 342, 355, 450, 474, 491, 493, 532, 643, 663, 884, 892]	157	[5, 13, 10, 10, 11, 7, 5, 7, 4, 6, 5, 7, 5, 4, 10, 6, 3, 2, 18, 6, 13]	0	[0, 0, 0, 0, 0, 0, 0, 0, 0, 0, 0, 0, 0, 0, 0, 0, 0, 0, 0, 0, 0]	0	No
STRA6LP--SUGT1	9:100000849:+	13:53231667:+	18	[60, 105, 136, 205, 251, 252, 289, 319, 355, 450, 460, 474, 493, 532, 643, 663, 884, 892]	88	[4, 8, 5, 8, 5, 2, 4, 4, 2, 4, 6, 3, 8, 3, 3, 7, 3, 9]	0	[0, 0, 0, 0, 0, 0, 0, 0, 0, 0, 0, 0, 0, 0, 0, 0, 0, 0]	0	No
STRA6LP--SUGT1	9:100038851:+	13:53231757:+	3	[136, 460, 474]	19	[8, 6, 5]	0	[0, 0, 0]	0	No
DHDDS--HMGN2	1:26786635:+	1:26799974:+	3	[456, 636, 660]	33	[8, 11, 14]	0	[0, 0, 0]	0	No
POLE--SFPQ	12:133263840:-	1:35643637:-	2	[60, 278]	8	[3, 5]	0	[0, 0]	0	No
CNOT2--FAM120B	12:70704797:+	6:170704575:+	2	[61, 362]	25	[11, 14]	0	[0, 0]	0	No
MIR17HG--PHF14	13:92002024:+	7:11150977:+	2	[61, 236]	15	[10, 5]	0	[0, 0]	0	No
SNAI3-AS1--CTU2	16:88738530:+	16:88776346:+	3	[61, 204, 306]	27	[3, 6, 18]	0	[0, 0, 0]	0	No
SNAI3-AS1--CTU2	16:88738530:+	16:88779030:+	2	[530, 637]	32	[19, 13]	0	[0, 0]	0	No
BMS1--SYNE3	10:43282697:+	14:95910291:-	5	[61, 443, 811, 843, 854]	14	[3, 4, 3, 2, 2]	0	[0, 0, 0, 0, 0]	0	No
HERC2--C12ORF45	15:28543663:-	12:105389650:+	2	[61, 852]	9	[2, 7]	0	[0, 0]	0	No
SLC16A1-AS1--LRIG2	1:113541731:+	1:113633940:+	2	[696, 812]	11	[9, 2]	11	[5, 6]	0	No
SLC16A1-AS1--LRIG2	1:113503197:+	1:113633940:+	7	[62, 317, 428, 487, 651, 678, 897]	46	[7, 5, 8, 3, 8, 10, 5]	71	[12, 15, 16, 0, 13, 15, 0]	0	No
ATP5MC3--ATF2	2:176043785:-	2:176015886:-	6	[62, 229, 248, 511, 602, 801]	44	[2, 11, 10, 15, 4, 2]	0	[0, 0, 0, 0, 0, 0]	0	No
RFX4--RIC8B	12:107109350:+	12:107168468:+	7	[81, 102, 203, 270, 292, 472, 829]	50	[4, 5, 15, 4, 8, 5, 9]	0	[0, 0, 0, 0, 0, 0, 0]	0	No
RFX4--RIC8B	12:107075947:+	12:107168468:+	2	[62, 241]	15	[2, 13]	0	[0, 0]	0	No
ERVK9-11--SDHA	19:39428348:-	5:247094:+	7	[62, 223, 234, 252, 418, 852, 866]	21	[3, 2, 5, 2, 3, 4, 2]	43	[16, 3, 0, 4, 20, 0, 0]	0	No
UBL5--PIN1	19:9938660:+	19:9949112:+	3	[62, 327, 830]	21	[7, 4, 10]	0	[0, 0, 0]	0	No
KPNA3--EBPL	13:50275992:-	13:50237331:-	2	[63, 625]	10	[4, 6]	0	[0, 0]	0	No
KPNA3--EBPL	13:50275992:-	13:50243982:-	2	[356, 368]	22	[10, 12]	0	[0, 0]	0	No
IVD--PSPH	15:40711732:+	7:56078987:-	2	[63, 665]	11	[3, 8]	0	[0, 0]	0	No
SLC5A3--TRPC1	21:35446045:+	3:142455221:+	2	[63, 857]	9	[4, 5]	0	[0, 0]	0	No
NDUFAF2--SMIM15-AS1	5:60394859:+	5:60475531:+	3	[64, 261, 266]	31	[11, 13, 7]	0	[0, 0, 0]	0	No
TMEM245--CTNNAL1	9:111782749:-	9:111761536:-	2	[64, 200]	12	[5, 7]	0	[0, 0]	0	No
NGDN--ZFHX2-AS1	14:23946769:+	14:24027904:+	4	[342, 355, 412, 633]	33	[9, 8, 4, 12]	0	[0, 0, 0, 0]	0	No
NGDN--ZFHX2-AS1	14:23946769:+	14:23983469:+	4	[64, 126, 373, 897]	21	[3, 4, 11, 3]	0	[0, 0, 0, 0]	0	No
TMEM41B--DENND5A	11:9335868:-	11:9229179:-	4	[185, 193, 367, 691]	17	[4, 7, 4, 2]	0	[0, 0, 0, 0]	0	No
ITFG2-AS1--TTC7B	12:2921728:-	14:90996446:-	6	[64, 371, 456, 457, 810, 815]	95	[17, 10, 12, 14, 28, 14]	0	[0, 0, 0, 0, 0, 0]	0	No
GRK3--CRYBB2	22:26049798:+	22:25623820:+	46	[64, 89, 126, 141, 273, 282, 298, 304, 308, 310, 319, 322, 337, 364, 371, 402, 426, 429, 436, 449, 462, 464, 485, 493, 521, 532, 632, 637, 640, 653, 669, 680, 685, 687, 697, 699, 701, 807, 820, 840, 861, 876, 887, 895, 897, 901]	167	[2, 2, 3, 2, 3, 3, 4, 2, 3, 3, 2, 5, 6, 2, 6, 5, 5, 4, 4, 4, 5, 2, 2, 3, 6, 6, 6, 4, 5, 3, 3, 5, 3, 3, 4, 5, 2, 4, 2, 5, 2, 4, 5, 4, 2, 2]	0	[0, 0, 0, 0, 0, 0, 0, 0, 0, 0, 0, 0, 0, 0, 0, 0, 0, 0, 0, 0, 0, 0, 0, 0, 0, 0, 0, 0, 0, 0, 0, 0, 0, 0, 0, 0, 0, 0, 0, 0, 0, 0, 0, 0, 0, 0]	0	No
GRK3--CRYBB2	22:26021026:+	22:25623820:+	28	[126, 128, 137, 273, 282, 298, 308, 322, 364, 402, 429, 433, 449, 462, 474, 493, 521, 528, 669, 698, 699, 801, 806, 827, 840, 861, 876, 887]	74	[2, 2, 2, 4, 3, 2, 3, 2, 2, 2, 2, 2, 2, 4, 2, 2, 3, 2, 4, 4, 4, 2, 3, 2, 3, 4, 3, 2]	0	[0, 0, 0, 0, 0, 0, 0, 0, 0, 0, 0, 0, 0, 0, 0, 0, 0, 0, 0, 0, 0, 0, 0, 0, 0, 0, 0, 0]	0	No
PAM16--GLIS2-AS1	16:4390273:-	16:4376495:-	6	[65, 474, 524, 620, 632, 696]	73	[8, 2, 16, 18, 9, 20]	0	[0, 0, 0, 0, 0, 0]	0	No
PAM16--GLIS2-AS1	16:4390921:-	16:4375355:-	3	[296, 472, 705]	12	[3, 4, 5]	0	[0, 0, 0]	0	No
IGK@--TMEM128	2:90276334:-	4:4239662:-	3	[65, 190, 298]	15	[3, 8, 4]	0	[0, 0, 0]	0	No
SLC35G2--NCK1	3:136538470:+	3:136646826:+	22	[66, 92, 97, 128, 132, 160, 195, 211, 242, 248, 356, 459, 508, 526, 656, 663, 684, 685, 809, 828, 834, 835]	185	[6, 10, 11, 3, 2, 12, 9, 4, 7, 6, 10, 5, 6, 5, 16, 15, 5, 7, 9, 11, 11, 15]	0	[0, 0, 0, 0, 0, 0, 0, 0, 0, 0, 0, 0, 0, 0, 0, 0, 0, 0, 0, 0, 0, 0]	0	No
SLC35G2--NCK1	3:136538470:+	3:136586273:+	2	[160, 353]	14	[11, 3]	0	[0, 0]	0	No
NXPH4--SHMT2	12:57610809:+	12:57624586:+	2	[631, 862]	20	[13, 7]	0	[0, 0]	0	No
NXPH4--SHMT2	12:57610809:+	12:57623319:+	6	[67, 154, 166, 204, 264, 842]	28	[13, 3, 3, 2, 2, 5]	0	[0, 0, 0, 0, 0, 0]	0	No
EIF2S3--EIF3I	X:24095245:+	1:32697028:+	2	[67, 68]	13	[7, 6]	0	[0, 0]	0	No
ITSN1--SON	21:35015019:+	21:34918519:+	4	[68, 177, 221, 428]	35	[12, 14, 4, 5]	76	[23, 30, 10, 13]	0	No
NPIPB14P--NPIPB15	16:70011980:-	16:74425289:+	5	[68, 97, 100, 176, 214]	20	[4, 3, 6, 4, 3]	452	[120, 95, 79, 89, 69]	0	No
NPIPB14P--NPIPB15	16:70010635:-	16:74423928:+	5	[68, 97, 100, 176, 214]	16	[3, 2, 5, 3, 3]	452	[120, 95, 79, 89, 69]	0	No
NPIPB14P--NPIPB15	16:70012125:-	16:74423893:+	3	[176, 214, 890]	13	[4, 5, 4]	576	[178, 138, 260]	0	No
NPIPB14P--NPIPB15	16:70016253:-	16:74423723:+	2	[176, 214]	4	[2, 2]	158	[89, 69]	0	No
CDK6--CP	7:92244028:-	3:148897525:-	2	[68, 234]	6	[2, 4]	0	[0, 0]	0	No
ZNF215--NLRP14	11:6949038:+	11:7059797:+	2	[69, 371]	13	[2, 11]	0	[0, 0]	0	No
MIR4713HG--GLDN	15:51573504:+	15:51669646:+	5	[124, 137, 323, 486, 833]	44	[6, 5, 14, 3, 16]	0	[0, 0, 0, 0, 0]	0	No
MIR4713HG--GLDN	15:51570247:+	15:51669646:+	7	[446, 459, 621, 668, 827, 840, 893]	48	[7, 2, 8, 7, 3, 8, 13]	0	[0, 0, 0, 0, 0, 0, 0]	0	No
MIR4713HG--GLDN	15:51570247:+	15:51675633:+	3	[347, 504, 908]	36	[10, 13, 13]	0	[0, 0, 0]	0	No
MIR4713HG--GLDN	15:51329878:+	15:51669646:+	2	[69, 669]	13	[9, 4]	0	[0, 0]	0	No
MKNK1--C11ORF80	1:47039406:-	11:66529550:+	4	[69, 111, 227, 700]	12	[3, 3, 3, 3]	0	[0, 0, 0, 0]	0	No
TBC1D32--SCFD1	6:121484116:-	14:31163979:+	6	[69, 270, 654, 848, 855, 859]	64	[9, 9, 10, 13, 9, 14]	0	[0, 0, 0, 0, 0, 0]	0	No
TPT1-AS1--GTF2F2	13:45951350:+	13:45857577:+	2	[70, 214]	21	[7, 14]	0	[0, 0]	0	No
KDM4A--ST3GAL3	1:44170077:+	1:44201904:+	3	[70, 87, 175]	17	[6, 3, 8]	0	[0, 0, 0]	0	No
PRDM10--APLP2	11:129872617:-	11:129979324:+	2	[71, 187]	22	[15, 7]	0	[0, 0]	0	No
GPBP1L1--NASP	1:46152665:-	1:46067927:+	2	[72, 337]	25	[14, 11]	0	[0, 0]	0	No
TCTN2--EPM2AIP1	12:124192554:+	3:37028291:-	8	[72, 116, 273, 415, 425, 841, 858, 873]	27	[9, 2, 2, 2, 3, 3, 2, 4]	0	[0, 0, 0, 0, 0, 0, 0, 0]	0	No
SREBF2-AS1--SRGAP1	22:42227219:-	12:64283692:+	2	[72, 906]	4	[2, 2]	0	[0, 0]	0	No
ZNF761--ZNF525	19:53952765:+	19:53875549:+	2	[497, 666]	4	[2, 2]	205	[101, 104]	0	No
ZNF761--ZNF525	19:53949590:+	19:53875468:+	6	[73, 116, 497, 624, 828, 846]	14	[2, 2, 2, 3, 2, 3]	392	[29, 49, 101, 102, 30, 81]	0	No
ZNF761--ZNF525	19:53950536:+	19:53879023:+	5	[78, 497, 624, 666, 691]	10	[2, 2, 2, 2, 2]	591	[106, 101, 102, 104, 178]	0	No
IBA57--ARF1	1:228353858:+	1:228284779:+	3	[73, 193, 630]	17	[5, 6, 6]	0	[0, 0, 0]	0	No
PTPRK--RSPO3	6:128812877:-	6:127469793:+	31	[74, 75, 76, 164, 196, 197, 198, 199, 200, 201, 202, 204, 205, 206, 207, 208, 209, 210, 211, 215, 216, 217, 218, 219, 220, 221, 222, 262, 273, 362, 378]	675	[24, 27, 27, 2, 16, 26, 25, 27, 24, 26, 24, 27, 27, 22, 26, 26, 25, 27, 27, 27, 26, 27, 27, 27, 27, 27, 23, 2, 3, 2, 2]	0	[0, 0, 0, 0, 0, 0, 0, 0, 0, 0, 0, 0, 0, 0, 0, 0, 0, 0, 0, 0, 0, 0, 0, 0, 0, 0, 0, 0, 0, 0, 0]	0	No
INPP4A--UNC50	2:99193606:+	2:99226219:+	3	[74, 185, 845]	41	[6, 24, 11]	0	[0, 0, 0]	0	No
ZNF37A--ZNF248	10:38385560:+	10:38127039:-	2	[74, 862]	4	[2, 2]	0	[0, 0]	0	No
EEF1A1--PTPRK	6:74230723:-	6:128812994:-	17	[74, 75, 76, 197, 199, 200, 204, 205, 207, 208, 210, 215, 217, 218, 219, 220, 222]	223	[7, 11, 16, 16, 13, 6, 18, 7, 13, 14, 18, 15, 8, 19, 14, 23, 5]	0	[0, 0, 0, 0, 0, 0, 0, 0, 0, 0, 0, 0, 0, 0, 0, 0, 0]	0	No
POM121C--PMS2	7:75103970:-	7:6045662:-	4	[74, 134, 347, 479]	15	[5, 3, 5, 2]	0	[0, 0, 0, 0]	0	No
GPKOW--WDR45	X:48970490:-	X:48935771:-	4	[75, 185, 333, 885]	27	[4, 5, 7, 11]	0	[0, 0, 0, 0]	0	No
NDUFB5--USP13	3:179336309:+	3:179399666:+	3	[75, 411, 641]	26	[6, 9, 11]	0	[0, 0, 0]	0	No
SPEN--FLJ37453	1:16174645:+	1:16163401:-	21	[75, 153, 198, 201, 227, 288, 383, 435, 453, 458, 603, 619, 620, 621, 816, 836, 849, 885, 892, 894, 900]	171	[5, 3, 4, 8, 3, 10, 4, 6, 12, 13, 23, 9, 10, 13, 4, 5, 20, 6, 2, 3, 8]	0	[0, 0, 0, 0, 0, 0, 0, 0, 0, 0, 0, 0, 0, 0, 0, 0, 0, 0, 0, 0, 0]	0	No
CRYBB2--KLHL6-AS1	22:25627670:+	3:183266634:+	2	[75, 160]	11	[7, 4]	0	[0, 0]	0	No
USP10--COTL1	16:84767109:+	16:84600561:-	3	[183, 270, 661]	14	[4, 7, 3]	0	[0, 0, 0]	0	No
TRIM37--SKA2	17:57181654:-	17:57208728:-	2	[76, 146]	15	[6, 9]	0	[0, 0]	0	No
GSEC--NSD2	11:126225337:-	4:1976590:+	2	[76, 82]	7	[2, 5]	0	[0, 0]	0	No
JPT1--NT5C	17:73144532:-	17:73127279:-	18	[77, 142, 158, 343, 348, 376, 408, 415, 420, 519, 654, 664, 671, 828, 830, 842, 868, 871]	145	[9, 6, 13, 4, 3, 5, 7, 5, 13, 7, 4, 9, 12, 8, 10, 12, 7, 11]	0	[0, 0, 0, 0, 0, 0, 0, 0, 0, 0, 0, 0, 0, 0, 0, 0, 0, 0]	0	No
USP34--XPO1	2:61697785:-	2:61761038:-	2	[91, 510]	16	[4, 12]	0	[0, 0]	0	No
GNG4--B3GALNT2	1:235747040:-	1:235658138:-	7	[78, 311, 373, 524, 623, 631, 699]	65	[9, 11, 2, 15, 8, 13, 7]	108	[27, 6, 15, 13, 21, 11, 15]	0	No
GNG4--B3GALNT2	1:235747040:-	1:235659618:-	3	[367, 868, 896]	19	[9, 3, 7]	35	[18, 13, 4]	0	No
METTL2B--CHRAC1	7:128143070:+	8:141526505:+	2	[78, 146]	9	[4, 5]	0	[0, 0]	0	No
ZNF761--ZNF83	19:53950536:+	19:53122315:-	3	[172, 252, 624]	6	[2, 2, 2]	128	[36, 40, 52]	0	No
ZNF761--ZNF83	19:53949590:+	19:53138406:-	2	[78, 624]	5	[3, 2]	117	[65, 52]	0	No
POC1B--DUSP6	12:89853415:-	12:89744802:-	4	[79, 81, 803, 854]	27	[5, 5, 6, 11]	0	[0, 0, 0, 0]	1	No
POC1B--DUSP6	12:89853415:-	12:89743338:-	3	[97, 283, 835]	35	[12, 8, 15]	0	[0, 0, 0]	0	No
POC1B--DUSP6	12:89860547:-	12:89743338:-	2	[487, 703]	23	[15, 8]	0	[0, 0]	1	No
TMEM181--SYTL3	6:159046786:+	6:159072785:+	3	[79, 132, 380]	28	[9, 11, 8]	0	[0, 0, 0]	0	No
MYL6--CSDE1	12:56553406:+	1:115282346:-	2	[80, 206]	10	[6, 4]	0	[0, 0]	0	No
ARRDC1--EHMT1	9:140500287:+	9:140605419:+	2	[80, 144]	5	[2, 3]	0	[0, 0]	0	No
CNOT4--PGBD5	7:135194637:-	1:230493067:-	2	[165, 183]	26	[12, 14]	0	[0, 0]	0	No
CKS2--SECISBP2	9:91931396:+	9:91934567:+	7	[82, 229, 286, 471, 696, 853, 897]	88	[9, 4, 18, 6, 34, 10, 7]	0	[0, 0, 0, 0, 0, 0, 0]	0	No
ATP6V0C--AMDHD2	16:2569780:+	16:2570587:+	2	[82, 211]	6	[4, 2]	0	[0, 0]	0	No
GNPDA2--YIPF7	4:44684599:-	4:44680568:-	6	[83, 192, 454, 642, 806, 897]	53	[9, 11, 14, 6, 5, 8]	0	[0, 0, 0, 0, 0, 0]	0	No
FBXO30--EPM2A	6:146135739:-	6:146007432:-	3	[83, 203, 248]	18	[8, 8, 2]	0	[0, 0, 0]	1	No
GOPC--ROS1	6:117896340:-	6:117641193:-	30	[139, 140, 141, 452, 609, 655, 656, 657, 659, 660, 661, 662, 663, 664, 665, 666, 667, 668, 669, 670, 671, 672, 673, 674, 675, 676, 677, 678, 679, 812]	622	[14, 27, 16, 2, 2, 26, 27, 27, 27, 23, 18, 27, 22, 27, 17, 27, 27, 26, 15, 27, 27, 24, 27, 16, 26, 27, 20, 27, 2, 2]	0	[0, 0, 0, 0, 0, 0, 0, 0, 0, 0, 0, 0, 0, 0, 0, 0, 0, 0, 0, 0, 0, 0, 0, 0, 0, 0, 0, 0, 0, 0]	0	No
OAT--RPS27	10:126092394:-	1:153963657:+	2	[85, 303]	36	[14, 22]	0	[0, 0]	0	No
SUGT1--CNOT10	13:53238192:+	3:32800950:+	3	[85, 526, 813]	15	[5, 5, 5]	0	[0, 0, 0]	0	No
DEGS1--LRRC75A-AS1	1:224380637:+	17:16345119:+	2	[86, 332]	19	[10, 9]	0	[0, 0]	0	No
EIF2S3--RSU1	X:24095247:+	10:16632998:-	2	[87, 233]	9	[7, 2]	0	[0, 0]	0	No
DNAJC17--RMDN3	15:41065925:-	15:41046886:-	2	[87, 669]	10	[2, 8]	0	[0, 0]	0	No
DNAJC17--RMDN3	15:41065925:-	15:41044376:-	2	[429, 632]	9	[2, 7]	0	[0, 0]	0	No
CDKN2B-AS1--HFM1	9:22092468:+	1:91818856:-	2	[87, 116]	8	[4, 4]	0	[0, 0]	0	No
SCAPER--ETFA	15:77176153:-	15:76523739:-	2	[88, 340]	10	[8, 2]	0	[0, 0]	0	No
DDX46--SEC24A	5:134109551:+	5:134056688:+	4	[88, 459, 663, 820]	23	[2, 6, 7, 8]	0	[0, 0, 0, 0]	0	No
LURAP1--ZSCAN30	1:46669296:+	18:32844419:-	2	[88, 360]	7	[3, 4]	0	[0, 0]	0	No
TKT--DCP1A	3:53289852:-	3:53338320:-	2	[88, 222]	26	[5, 21]	0	[0, 0]	0	No
FAM234B--EMP1	12:13224330:+	12:13364403:+	2	[99, 495]	10	[3, 7]	0	[0, 0]	0	No
TMED10--NEK9	14:75602463:-	14:75587877:-	3	[88, 111, 290]	10	[3, 4, 3]	0	[0, 0, 0]	0	No
WDR60--NCAPG2	7:158669382:+	7:158439255:-	2	[89, 495]	17	[8, 9]	0	[0, 0]	0	No
UCHL1-AS1--APBB2	4:41222152:-	4:41145159:-	3	[89, 624, 893]	13	[2, 8, 3]	0	[0, 0, 0]	0	No
CD4--P3H3	12:6925379:+	12:6938651:+	13	[89, 234, 259, 296, 455, 505, 511, 524, 649, 677, 860, 870, 891]	93	[6, 29, 6, 5, 4, 2, 2, 5, 3, 3, 9, 5, 14]	0	[0, 0, 0, 0, 0, 0, 0, 0, 0, 0, 0, 0, 0]	0	No
CCDC9--SLFN5	19:47774995:+	17:33593197:+	2	[89, 418]	15	[2, 13]	0	[0, 0]	0	No
SDCCAG8--CEP170	1:243419542:+	1:243388623:-	3	[92, 111, 155]	13	[4, 3, 6]	0	[0, 0, 0]	0	No
DPP9--MYDGF	19:4679847:-	19:4668657:-	5	[92, 126, 255, 479, 845]	41	[5, 11, 7, 5, 13]	0	[0, 0, 0, 0, 0]	0	No
PLEKHH2--LRPPRC	2:43871935:+	2:44209573:-	2	[92, 272]	11	[4, 7]	0	[0, 0]	0	No
PHOSPHO2--SSB	2:170554041:+	2:170657462:+	8	[94, 97, 181, 185, 354, 374, 617, 897]	105	[5, 10, 8, 22, 17, 2, 23, 18]	0	[0, 0, 0, 0, 0, 0, 0, 0]	1	No
PHOSPHO2--SSB	2:170554041:+	2:170649083:+	3	[197, 368, 904]	49	[16, 6, 27]	0	[0, 0, 0]	0	No
RPL22--MECOM	1:6252990:-	3:169099312:-	3	[94, 344, 853]	11	[3, 5, 3]	0	[0, 0, 0]	0	No
HIKESHI--PICALM	11:86017524:+	11:85742653:-	2	[96, 251]	30	[9, 21]	0	[0, 0]	0	No
EPB41L4A--NREP	5:111504436:-	5:111071204:-	2	[96, 258]	11	[5, 6]	0	[0, 0]	0	No
RRM2--RN7SL440P	2:10270767:+	1:94616527:+	3	[96, 217, 351]	12	[2, 5, 5]	0	[0, 0, 0]	0	No
STRIP2--SMKR1	7:129120730:+	7:129152092:+	8	[97, 164, 185, 330, 426, 819, 876, 878]	67	[8, 11, 16, 6, 5, 12, 5, 4]	0	[0, 0, 0, 0, 0, 0, 0, 0]	0	No
STRIP2--SMKR1	7:129125704:+	7:129152088:+	3	[97, 208, 363]	33	[17, 5, 11]	0	[0, 0, 0]	0	No
C1ORF50--TMEM269	1:43241150:+	1:43255467:+	9	[112, 275, 370, 427, 650, 680, 827, 830, 846]	110	[10, 20, 6, 11, 10, 20, 5, 19, 9]	0	[0, 0, 0, 0, 0, 0, 0, 0, 0]	0	No
C1ORF50--TMEM269	1:43241150:+	1:43274699:+	2	[342, 413]	14	[8, 6]	0	[0, 0]	0	No
C1ORF50--TMEM269	1:43241150:+	1:43263769:+	3	[97, 416, 504]	27	[12, 5, 10]	0	[0, 0, 0]	0	No
ARPC2--GPBAR1	2:219114644:+	2:219127403:+	2	[97, 341]	16	[9, 7]	0	[0, 0]	0	No
GSTK1--TMEM139	7:142965277:+	7:142983034:+	2	[97, 229]	15	[9, 6]	0	[0, 0]	0	No
HOXB13--PRAC1	17:46804176:-	17:46799261:-	3	[97, 423, 862]	32	[9, 6, 17]	0	[0, 0, 0]	0	No
NUDT21--AMFR	16:56468243:-	16:56448256:-	7	[202, 418, 464, 691, 833, 861, 877]	71	[8, 5, 8, 14, 24, 10, 2]	0	[0, 0, 0, 0, 0, 0, 0]	0	No
MAP1S--FCHO1	19:17845222:+	19:17865126:+	2	[678, 689]	15	[9, 6]	0	[0, 0]	0	No
SHPRH--FBXO30	6:146185524:-	6:146127557:-	2	[97, 502]	16	[6, 10]	0	[0, 0]	0	No
STAG2--THOC2	X:123095706:+	X:122846758:-	4	[97, 125, 523, 908]	43	[10, 20, 6, 7]	0	[0, 0, 0, 0]	0	No
COPS7A--PTMS	12:6839673:+	12:6878769:+	2	[97, 187]	9	[3, 6]	0	[0, 0]	0	No
AK9--USP33	6:109977959:-	1:78212241:-	4	[97, 239, 347, 663]	39	[7, 4, 11, 17]	0	[0, 0, 0, 0]	0	No
AK9--USP33	6:109965891:-	1:78212084:-	2	[239, 347]	9	[2, 7]	0	[0, 0]	0	No
C7ORF50--MAD1L1	7:1166893:-	7:1855864:-	2	[98, 117]	14	[6, 8]	0	[0, 0]	0	No
CRTAP--SP4	3:33184156:+	7:21552185:+	8	[98, 226, 229, 344, 427, 448, 666, 892]	57	[6, 3, 2, 9, 2, 22, 6, 7]	285	[17, 23, 26, 23, 33, 81, 69, 13]	0	No
CNOT1--GOT2	16:58663632:-	16:58757806:-	2	[98, 343]	8	[6, 2]	0	[0, 0]	0	No
PHF6--HPRT1	X:133559360:+	X:133607389:+	6	[99, 111, 156, 185, 446, 684]	60	[10, 3, 16, 12, 16, 3]	0	[0, 0, 0, 0, 0, 0]	0	No
PAFAH1B2--ORC6	11:117039542:+	16:46731963:+	2	[99, 703]	11	[6, 5]	18	[4, 14]	0	No
SLC45A3--ELK4	1:205628617:-	1:205593019:-	3	[100, 149, 271]	14	[6, 2, 6]	0	[0, 0, 0]	0	No
RB1--ITM2B	13:48955579:+	13:48827944:+	3	[100, 239, 862]	29	[7, 4, 18]	0	[0, 0, 0]	0	No
RB1--ITM2B	13:48881542:+	13:48827944:+	3	[246, 498, 669]	21	[5, 10, 6]	0	[0, 0, 0]	0	No
ATP2C1--NEK11	3:130720188:+	3:130748457:+	3	[215, 626, 867]	16	[3, 6, 7]	0	[0, 0, 0]	0	No
SP2-AS1--SP6	17:45995818:-	17:45925852:-	4	[101, 259, 300, 870]	23	[5, 10, 5, 3]	0	[0, 0, 0, 0]	0	No
CARS--NAP1L4	11:3026596:-	11:3000467:-	2	[101, 260]	16	[5, 11]	0	[0, 0]	0	No
DLGAP4-AS1--TGIF2	20:35199844:-	20:35207144:+	2	[101, 282]	19	[9, 10]	0	[0, 0]	0	No
PTMA--CYB5D2	2:232573461:+	17:4053185:+	2	[102, 296]	19	[10, 9]	0	[0, 0]	0	No
RBAK--POM121	7:5087722:+	7:72361166:+	9	[102, 364, 602, 611, 612, 621, 830, 840, 852]	25	[2, 2, 5, 2, 4, 2, 2, 2, 4]	724	[21, 53, 225, 42, 115, 56, 75, 48, 89]	0	No
HNRNPH1--FUS	5:179050038:-	16:31199646:+	2	[102, 893]	27	[13, 14]	0	[0, 0]	0	No
PCBP1-AS1--PXK	2:70308502:-	3:58389589:+	2	[102, 327]	5	[2, 3]	0	[0, 0]	0	No
PRXL2A--TES	10:82192112:+	7:115898422:+	2	[105, 803]	25	[14, 11]	0	[0, 0]	0	No
API5--HSD17B12	11:43333746:+	11:43852526:+	2	[105, 212]	18	[9, 9]	0	[0, 0]	0	No
HNRNPM--ZNF131	19:8530246:+	5:43122141:+	2	[106, 333]	20	[11, 9]	0	[0, 0]	0	No
HDAC3--DIAPH1	5:141016115:-	5:140967817:-	2	[111, 366]	6	[2, 4]	0	[0, 0]	0	No
NIT1--UFC1	1:161094265:+	1:161123716:+	2	[287, 415]	17	[9, 8]	0	[0, 0]	0	No
NIT1--UFC1	1:161090022:+	1:161123716:+	4	[107, 421, 842, 897]	28	[2, 10, 5, 11]	0	[0, 0, 0, 0]	0	No
EIF3I--CHRAC1	1:32696610:+	8:141526476:+	4	[107, 212, 241, 890]	20	[5, 4, 3, 8]	36	[4, 27, 2, 3]	0	No
ANKRD40--SLCO3A1	17:48771503:-	15:92705367:+	7	[108, 235, 269, 513, 514, 899, 904]	26	[3, 2, 3, 5, 6, 4, 3]	3	[0, 0, 0, 0, 3, 0, 0]	0	No
ACTR8--CHDH	3:53904009:-	3:53875026:-	2	[109, 848]	10	[4, 6]	0	[0, 0]	0	No
ZNF736--C9ORF3	7:63797360:+	9:97848964:+	2	[110, 250]	30	[16, 14]	0	[0, 0]	0	No
FBXO42--SFPQ	1:16678750:-	1:35643637:-	2	[110, 247]	7	[2, 5]	0	[0, 0]	0	No
PFAS--RANGRF	17:8172174:+	17:8192097:+	8	[112, 147, 287, 427, 601, 646, 669, 817]	31	[4, 3, 2, 4, 5, 2, 5, 6]	0	[0, 0, 0, 0, 0, 0, 0, 0]	0	No
RMND1--EIF2S3	6:151726196:-	X:24095340:+	2	[113, 689]	15	[11, 4]	0	[0, 0]	0	No
SNAP23--EIF3I	15:42824339:+	1:32697026:+	2	[113, 328]	26	[7, 19]	0	[0, 0]	0	No
CDK2--RAB5B	12:56365496:+	12:56380653:+	3	[113, 477, 512]	10	[2, 6, 2]	0	[0, 0, 0]	0	No
HSDL2--KIAA1958	9:115221857:+	9:115336337:+	3	[486, 674, 848]	33	[13, 9, 11]	0	[0, 0, 0]	0	No
HSDL2--KIAA1958	9:115233925:+	9:115336336:+	2	[238, 692]	12	[4, 8]	0	[0, 0]	0	No
HSDL2--KIAA1958	9:115232762:+	9:115336338:+	3	[114, 341, 882]	32	[16, 8, 8]	0	[0, 0, 0]	0	No
CATSPER3--C5ORF66	5:134345180:+	5:134388144:+	2	[254, 897]	8	[2, 6]	0	[0, 0]	0	No
UEVLD--TMEM68	11:18585337:-	8:56656182:-	7	[114, 273, 441, 458, 466, 487, 906]	59	[6, 6, 7, 9, 11, 14, 6]	4	[1, 0, 0, 0, 3, 0, 0]	0	No
CCDC18-AS1--STK33	1:93802934:-	11:8455790:-	3	[115, 616, 833]	48	[13, 13, 22]	0	[0, 0, 0]	0	No
HBS1L--ALDH8A1	6:135287467:-	6:135265104:-	14	[116, 164, 257, 258, 264, 413, 493, 523, 647, 697, 820, 855, 894, 897]	88	[6, 8, 7, 8, 6, 6, 7, 2, 3, 6, 8, 5, 12, 4]	0	[0, 0, 0, 0, 0, 0, 0, 0, 0, 0, 0, 0, 0, 0]	0	No
PAX3--FOXO1	2:223084859:-	13:41134997:-	30	[117, 143, 144, 145, 146, 147, 148, 149, 150, 151, 152, 153, 154, 155, 156, 157, 158, 159, 160, 161, 162, 163, 164, 165, 166, 167, 168, 181, 316, 384]	620	[8, 20, 10, 22, 27, 25, 22, 26, 26, 24, 19, 19, 26, 25, 26, 27, 24, 27, 27, 21, 27, 21, 27, 12, 27, 26, 21, 2, 3, 3]	0	[0, 0, 0, 0, 0, 0, 0, 0, 0, 0, 0, 0, 0, 0, 0, 0, 0, 0, 0, 0, 0, 0, 0, 0, 0, 0, 0, 0, 0, 0]	0	No
FAM83D--DHX35	20:37576643:+	20:37597724:+	13	[118, 134, 205, 219, 247, 323, 327, 409, 508, 620, 803, 846, 862]	91	[2, 7, 3, 5, 13, 7, 4, 11, 4, 9, 2, 12, 12]	0	[0, 0, 0, 0, 0, 0, 0, 0, 0, 0, 0, 0, 0]	0	No
SPTBN2--RBM4B	11:66453869:-	11:66444562:-	2	[119, 423]	22	[11, 11]	0	[0, 0]	0	No
BSG--SHC2	19:572701:+	19:425231:-	3	[119, 517, 531]	16	[4, 3, 9]	0	[0, 0, 0]	0	No
ZGRF1--RPL23AP94	4:113524303:-	4:113451656:-	2	[119, 700]	9	[4, 5]	0	[0, 0]	0	No
SDF2--KIAA0100	17:26982305:-	17:26971205:-	4	[121, 465, 659, 852]	56	[11, 20, 10, 15]	0	[0, 0, 0, 0]	0	No
CCDC18-AS1--TMED5	1:93804914:-	1:93625783:-	4	[121, 373, 620, 696]	34	[9, 8, 7, 10]	0	[0, 0, 0, 0]	0	No
CCDC18-AS1--TMED5	1:93770945:-	1:93625783:-	2	[327, 802]	15	[6, 9]	0	[0, 0]	0	No
LATS1--KATNA1	6:149997391:-	6:149959696:-	4	[121, 359, 806, 814]	31	[5, 7, 12, 7]	0	[0, 0, 0, 0]	0	No
FBXW9--DHPS	19:12799897:-	19:12791139:-	7	[122, 207, 261, 532, 666, 667, 891]	36	[6, 6, 3, 3, 3, 8, 7]	0	[0, 0, 0, 0, 0, 0, 0]	0	No
PRKN--AGPAT4	6:161781120:-	6:161653334:-	3	[122, 471, 702]	29	[12, 11, 6]	0	[0, 0, 0]	0	No
NRSN2-AS1--C20ORF96	20:303022:-	20:270317:-	2	[615, 686]	19	[13, 6]	0	[0, 0]	0	No
NRSN2-AS1--C20ORF96	20:303022:-	20:264722:-	5	[122, 172, 173, 288, 515]	48	[3, 12, 8, 17, 8]	0	[0, 0, 0, 0, 0]	0	No
SPC24--JKAMP	19:11257728:-	14:59952382:+	2	[122, 414]	4	[2, 2]	16	[9, 7]	0	No
TRNT1--HINFP	3:3178481:+	11:119002245:+	7	[122, 243, 245, 455, 697, 701, 898]	80	[10, 10, 8, 23, 11, 4, 14]	46	[6, 3, 0, 6, 18, 2, 11]	0	No
MDM2--LRRC57	12:69233969:+	15:42835156:-	2	[123, 508]	26	[17, 9]	120	[50, 70]	0	No
HNRNPDL--CSDE1	4:83350402:-	1:115282346:-	3	[123, 143, 690]	10	[2, 4, 4]	0	[0, 0, 0]	0	No
CTH--TUBD1	1:70905527:+	17:57937496:-	16	[123, 169, 227, 239, 305, 359, 410, 430, 468, 603, 658, 674, 831, 851, 857, 898]	48	[2, 2, 3, 2, 9, 4, 2, 3, 3, 2, 3, 2, 4, 2, 3, 2]	0	[0, 0, 0, 0, 0, 0, 0, 0, 0, 0, 0, 0, 0, 0, 0, 0]	0	No
NR6A1--PKIB	9:127533299:-	6:122803292:+	3	[123, 440, 850]	17	[3, 6, 8]	31	[14, 9, 8]	0	No
PSMA1--ODF2L	11:14535949:-	1:86821071:-	2	[124, 477]	35	[14, 21]	0	[0, 0]	0	No
PSPH--TRB@	7:56079236:-	7:142026970:+	10	[124, 133, 214, 226, 234, 315, 531, 640, 845, 902]	32	[2, 2, 2, 4, 9, 4, 2, 2, 3, 2]	0	[0, 0, 0, 0, 0, 0, 0, 0, 0, 0]	0	No
CXADR--BTG3-AS1	21:18937929:+	21:18999211:+	3	[125, 523, 880]	28	[10, 6, 12]	0	[0, 0, 0]	0	No
EIF4E2--EFHD1	2:233431924:+	2:233527512:+	2	[125, 359]	13	[9, 4]	15	[8, 7]	0	No
NFYC--KCNQ4	1:41232375:+	1:41282937:+	2	[126, 197]	11	[7, 4]	0	[0, 0]	0	No
TBC1D24--ATP6V0C	16:2550491:+	16:2569219:+	5	[126, 178, 804, 850, 862]	24	[3, 5, 4, 8, 4]	0	[0, 0, 0, 0, 0]	0	No
CCDC126--LINS1	7:23651172:+	15:101116907:-	3	[126, 333, 866]	18	[9, 4, 5]	0	[0, 0, 0]	0	No
DPPA3--TMSB15B-AS1	12:7867964:+	X:103173875:-	3	[126, 428, 450]	19	[4, 9, 6]	0	[0, 0, 0]	0	No
UBE2D2--PSMA1	5:138994202:+	11:14535245:-	2	[127, 841]	26	[9, 17]	0	[0, 0]	0	No
OCLN--DDOST	5:68850861:+	1:20978434:-	2	[127, 891]	13	[7, 6]	0	[0, 0]	0	No
MNAT1--SLC38A6	14:61346553:+	14:61451448:+	4	[192, 347, 493, 874]	45	[12, 20, 4, 9]	0	[0, 0, 0, 0]	0	No
MNAT1--SLC38A6	14:61346553:+	14:61449226:+	2	[128, 897]	4	[2, 2]	0	[0, 0]	0	No
RSAD1--MYCBPAP	17:48562255:+	17:48593931:+	3	[128, 645, 897]	19	[9, 6, 4]	0	[0, 0, 0]	0	No
REX1BD--TMEM59L	19:18699710:+	19:18724682:+	7	[128, 529, 532, 642, 645, 673, 856]	34	[6, 2, 2, 5, 7, 2, 10]	0	[0, 0, 0, 0, 0, 0, 0]	0	No
REX1BD--TMEM59L	19:18699887:+	19:18723661:+	6	[407, 451, 478, 698, 808, 867]	20	[5, 5, 2, 2, 4, 2]	0	[0, 0, 0, 0, 0, 0]	0	No
UNC119B--ACADS	12:121154845:+	12:121174789:+	2	[129, 141]	10	[4, 6]	0	[0, 0]	0	No
UNC119B--ACADS	12:121154845:+	12:121164829:+	3	[189, 353, 614]	24	[5, 4, 15]	0	[0, 0, 0]	0	No
LRRC8D--ZNF326	1:90309341:+	1:90463669:+	9	[130, 489, 513, 523, 615, 697, 846, 866, 897]	105	[13, 7, 16, 11, 24, 12, 7, 10, 5]	0	[0, 0, 0, 0, 0, 0, 0, 0, 0]	0	No
PRSS42--PRSS46P	3:46874482:-	3:46761493:-	3	[130, 683, 890]	20	[7, 11, 2]	0	[0, 0, 0]	0	No
STARD7-AS1--CIAO1	2:96906426:+	2:96933059:+	2	[130, 637]	12	[6, 6]	0	[0, 0]	0	No
STARD7-AS1--CIAO1	2:96874717:+	2:96933059:+	3	[369, 469, 626]	16	[6, 6, 4]	0	[0, 0, 0]	0	No
RBM14--C11ORF80	11:66384528:+	11:66526514:+	9	[130, 189, 409, 458, 500, 530, 822, 846, 903]	89	[5, 9, 3, 10, 15, 22, 8, 8, 9]	0	[0, 0, 0, 0, 0, 0, 0, 0, 0]	0	No
TMSB15B-AS1--ZCCHC18	X:103172992:-	X:103358125:+	2	[131, 281]	10	[5, 5]	112	[50, 62]	0	No
SPATA24--MZB1	5:138737444:-	5:138725575:-	11	[132, 232, 286, 370, 445, 469, 608, 682, 817, 823, 904]	92	[6, 11, 11, 6, 7, 9, 7, 2, 13, 5, 15]	0	[0, 0, 0, 0, 0, 0, 0, 0, 0, 0, 0]	0	No
SCARB1--UBC	12:125348141:-	12:125398320:-	4	[132, 368, 405, 424]	29	[7, 8, 7, 7]	0	[0, 0, 0, 0]	0	No
POLR1E--EIF2S3	9:37503307:+	X:24095438:+	3	[132, 439, 454]	21	[3, 8, 10]	0	[0, 0, 0]	0	No
ADGRE2--ADGRE5	19:14883154:-	19:14507154:+	6	[153, 288, 323, 686, 812, 817]	16	[3, 3, 2, 3, 2, 3]	1206	[500, 139, 93, 133, 145, 196]	0	No
ADGRE2--ADGRE5	19:14885068:-	19:14499514:+	10	[132, 141, 185, 242, 248, 278, 496, 602, 663, 830]	52	[4, 4, 6, 6, 4, 4, 8, 4, 4, 8]	2948	[150, 306, 174, 58, 180, 74, 334, 236, 614, 822]	0	No
ADGRE2--ADGRE5	19:14877921:-	19:14501891:+	6	[153, 288, 323, 686, 812, 817]	15	[3, 3, 2, 3, 2, 2]	1206	[500, 139, 93, 133, 145, 196]	0	No
ADGRE2--ADGRE5	19:14884750:-	19:14501736:+	12	[153, 212, 323, 480, 487, 501, 627, 675, 679, 801, 812, 817]	41	[9, 3, 2, 2, 3, 6, 2, 2, 3, 3, 4, 2]	1775	[500, 113, 93, 44, 150, 269, 70, 70, 73, 52, 145, 196]	0	No
ADGRE2--ADGRE5	19:14885118:-	19:14492357:+	5	[148, 278, 612, 663, 830]	11	[2, 2, 2, 2, 3]	892	[73, 37, 64, 307, 411]	0	No
ADGRE2--ADGRE5	19:14876209:-	19:14508747:+	2	[321, 826]	4	[2, 2]	178	[94, 84]	0	No
ADGRE2--ADGRE5	19:14876616:-	19:14507285:+	12	[153, 234, 288, 323, 425, 501, 627, 686, 812, 826, 905, 906]	33	[3, 4, 2, 2, 4, 4, 2, 2, 4, 2, 2, 2]	1989	[500, 153, 139, 93, 265, 269, 70, 133, 145, 84, 30, 108]	0	No
ADGRE2--ADGRE5	19:14883309:-	19:14499630:+	13	[153, 212, 323, 326, 480, 487, 501, 627, 675, 679, 801, 812, 817]	42	[8, 4, 2, 2, 2, 3, 5, 2, 2, 3, 3, 4, 2]	1965	[500, 113, 93, 190, 44, 150, 269, 70, 70, 73, 52, 145, 196]	0	No
ZNF430--ZNF714	19:21216388:+	19:21281618:+	4	[270, 653, 698, 860]	13	[6, 2, 3, 2]	333	[106, 36, 129, 62]	0	No
ZNF430--ZNF714	19:21216990:+	19:21280991:+	7	[159, 270, 486, 491, 653, 698, 847]	39	[11, 3, 4, 2, 2, 12, 5]	678	[65, 106, 119, 36, 36, 258, 58]	0	No
HK2--POLE4	2:75112772:+	2:75185859:+	6	[133, 419, 522, 690, 819, 824]	29	[2, 8, 10, 3, 3, 3]	0	[0, 0, 0, 0, 0, 0]	0	No
TTLL1--PACSIN2	22:43442416:-	22:43308163:-	3	[134, 897, 903]	22	[4, 11, 7]	0	[0, 0, 0]	0	No
RRM2--CYP4F3	2:10270763:+	19:15771530:+	10	[134, 325, 443, 471, 509, 671, 859, 864, 866, 890]	26	[2, 2, 2, 2, 2, 2, 3, 3, 4, 4]	44	[3, 7, 4, 3, 6, 3, 1, 1, 0, 16]	0	No
UBB--CCDC144NL-AS1	17:16286053:+	17:20861615:+	4	[135, 493, 650, 880]	95	[10, 26, 27, 32]	0	[0, 0, 0, 0]	0	No
TTLL3--MIR100HG	3:9860369:+	11:122168445:-	9	[135, 419, 421, 456, 474, 627, 832, 838, 867]	24	[2, 2, 4, 3, 2, 2, 4, 3, 2]	156	[8, 31, 32, 8, 11, 2, 61, 0, 3]	0	No
CFAP70--DNAJC9	10:75013651:-	10:75008208:-	4	[137, 402, 429, 820]	18	[2, 8, 5, 3]	0	[0, 0, 0, 0]	0	No
SEC24B-AS1--COL25A1	4:110283908:-	4:110223231:-	2	[138, 341]	20	[9, 11]	0	[0, 0]	0	No
DENR--GTF2H3	12:123254077:+	12:124146587:+	3	[139, 651, 656]	8	[3, 3, 2]	58	[4, 0, 54]	0	No
RAB11B-AS1--KANK3	19:8441846:-	19:8402740:-	2	[139, 812]	10	[6, 4]	0	[0, 0]	0	No
ORMDL2--YES1	12:56214149:+	18:723064:-	2	[140, 448]	7	[2, 5]	0	[0, 0]	0	No
ARSG--LRRC37A3	17:66255567:+	17:62888718:-	6	[141, 311, 689, 701, 812, 893]	68	[4, 7, 17, 4, 17, 19]	0	[0, 0, 0, 0, 0, 0]	0	No
IP6K1--TRAIP	3:49823787:-	3:49885633:-	2	[142, 207]	32	[29, 3]	0	[0, 0]	0	No
DTL--PPP2R5A	1:212276294:+	1:212502477:+	7	[403, 404, 415, 427, 481, 488, 860]	56	[2, 6, 11, 3, 21, 7, 6]	0	[0, 0, 0, 0, 0, 0, 0]	0	No
DTL--PPP2R5A	1:212254092:+	1:212502477:+	3	[142, 240, 301]	27	[16, 4, 7]	0	[0, 0, 0]	0	No
BZW2--TSPAN13	7:16744294:+	7:16815836:+	2	[204, 323]	5	[2, 3]	0	[0, 0]	0	No
BZW2--TSPAN13	7:16736686:+	7:16815836:+	6	[142, 181, 211, 218, 220, 248]	71	[10, 12, 14, 16, 4, 15]	0	[0, 0, 0, 0, 0, 0]	0	No
TRA2A--IGF2BP3	7:23571408:-	7:23358873:-	2	[142, 428]	12	[8, 4]	0	[0, 0]	0	No
TRA2A--IGF2BP3	7:23571408:-	7:23458443:-	2	[499, 844]	21	[7, 14]	0	[0, 0]	0	No
HNRNPL--EIF1	19:39340413:-	17:39845240:+	3	[142, 641, 894]	16	[10, 3, 3]	0	[0, 0, 0]	0	No
RB1CC1--ALKAL1	8:53626635:-	8:53455005:-	2	[142, 640]	10	[6, 4]	0	[0, 0]	0	No
MIR100HG--ICA1L	11:121953405:-	2:203690471:-	2	[143, 428]	7	[4, 3]	63	[32, 31]	0	No
BMS1--AGAP13P	10:43289439:+	10:48919892:+	5	[143, 513, 618, 690, 876]	22	[4, 4, 6, 3, 5]	0	[0, 0, 0, 0, 0]	0	No
SPOCK1--SIL1	5:136834062:-	5:138362681:-	4	[145, 171, 244, 384]	50	[12, 8, 21, 9]	0	[0, 0, 0, 0]	0	No
HSPBP1--PPP6R1	19:55776646:-	19:55758477:-	3	[145, 209, 345]	15	[6, 5, 4]	0	[0, 0, 0]	0	No
GPR176--FSIP1	15:40093402:-	15:40068732:-	2	[145, 324]	6	[2, 4]	0	[0, 0]	0	No
GTF2H3--NONO	12:124145911:+	X:70520444:+	3	[147, 483, 646]	20	[3, 8, 9]	6	[0, 0, 6]	0	No
SMARCD2--FTSJ3	17:61910210:-	17:61906562:-	2	[147, 897]	7	[5, 2]	0	[0, 0]	0	No
FAM182A--FAM182B	20:26061824:+	20:25762672:-	3	[150, 608, 806]	8	[4, 2, 2]	166	[87, 53, 26]	0	No
FAM182A--FAM182B	20:26054505:+	20:25755948:-	3	[150, 608, 806]	8	[4, 2, 2]	166	[87, 53, 26]	0	No
STAG3--PILRB	7:99818551:+	7:99950893:+	2	[230, 644]	4	[2, 2]	149	[108, 41]	0	No
TMEM97--TNFAIP1	17:26646391:+	17:26666434:+	4	[152, 255, 313, 470]	29	[3, 9, 5, 12]	0	[0, 0, 0, 0]	0	No
DDOST--NT5DC3	1:20978649:-	12:104168193:-	2	[154, 169]	16	[10, 6]	0	[0, 0]	0	No
CCND2--TIGAR	12:4409171:+	12:4440446:+	2	[155, 246]	7	[4, 3]	56	[43, 13]	0	No
GNAQ--CDH18-AS1	9:80430532:-	5:20331465:+	3	[156, 229, 904]	19	[10, 6, 3]	0	[0, 0, 0]	0	No
CCNG1--HMMR	5:162870931:+	5:162890862:+	4	[156, 267, 290, 880]	21	[7, 5, 3, 6]	0	[0, 0, 0, 0]	0	No
PLPBP--TTC17	8:37623874:+	11:43469553:+	2	[158, 285]	21	[10, 11]	0	[0, 0]	0	No
ABHD11--WDR76	7:73150796:-	15:44159037:+	2	[159, 869]	11	[4, 7]	0	[0, 0]	0	No
ZFP64--SALL4	20:50776662:-	20:50408891:-	2	[159, 858]	11	[3, 8]	0	[0, 0]	0	No
RNASE10--YARS	14:20974178:+	1:33263444:-	2	[159, 331]	4	[2, 2]	0	[0, 0]	0	No
SERINC1--TCTN2	6:122765411:-	12:124192789:+	2	[159, 487]	13	[4, 9]	0	[0, 0]	0	No
PPP4R3B--IVNS1ABP	2:55842587:-	1:185274775:-	2	[160, 283]	18	[8, 10]	0	[0, 0]	0	No
CTPS1--SLFNL1-AS1	1:41477361:+	1:41494205:+	2	[190, 641]	6	[3, 3]	0	[0, 0]	0	No
CTPS1--SLFNL1-AS1	1:41475261:+	1:41494205:+	7	[412, 446, 641, 680, 806, 808, 865]	41	[5, 4, 15, 3, 3, 8, 3]	0	[0, 0, 0, 0, 0, 0, 0]	0	No
CTPS1--SLFNL1-AS1	1:41477361:+	1:41483833:+	2	[180, 832]	6	[3, 3]	0	[0, 0]	0	No
NOTCH2NLA--NBPF10	1:145282634:-	1:145315826:-	2	[623, 894]	13	[5, 8]	0	[0, 0]	0	No
H3F3A--EEF1D	1:226250512:+	8:144669022:-	2	[160, 642]	15	[4, 11]	0	[0, 0]	0	No
TPPP--BRD9	5:693393:-	5:880004:-	2	[160, 471]	6	[2, 4]	0	[0, 0]	0	No
SF1--DDX46	11:64543970:-	5:134126160:+	2	[161, 692]	16	[12, 4]	0	[0, 0]	0	No
TNFSF12-TNFSF13--MPDU1	17:7464884:+	17:7487236:+	4	[162, 260, 297, 667]	26	[2, 8, 2, 14]	0	[0, 0, 0, 0]	0	No
AIG1--SMOC1	6:143382203:+	14:70325223:+	3	[162, 238, 493]	22	[11, 3, 8]	0	[0, 0, 0]	0	No
KDELR3--MAFF	22:38864329:+	22:38609830:+	9	[164, 212, 302, 308, 403, 442, 644, 903, 908]	47	[7, 4, 8, 5, 9, 4, 4, 3, 3]	0	[0, 0, 0, 0, 0, 0, 0, 0, 0]	1	No
BRCA1--VAT1	17:41197679:-	17:41170816:-	4	[277, 324, 690, 805]	28	[2, 6, 15, 5]	0	[0, 0, 0, 0]	0	No
BRCA1--VAT1	17:41199660:-	17:41170816:-	2	[165, 678]	25	[13, 12]	0	[0, 0]	0	No
AMOT--COL4A5	X:112075522:-	X:107858141:+	2	[165, 174]	5	[2, 3]	0	[0, 0]	0	No
TMPRSS2--ERG	21:42880008:-	21:39817544:-	29	[165, 200, 202, 244, 266, 331, 332, 333, 335, 336, 337, 338, 339, 340, 341, 342, 343, 344, 345, 346, 347, 348, 349, 351, 352, 353, 354, 355, 356]	634	[3, 2, 2, 3, 2, 22, 23, 26, 27, 27, 26, 27, 21, 27, 27, 24, 27, 27, 26, 27, 26, 27, 27, 25, 27, 25, 27, 27, 27]	0	[0, 0, 0, 0, 0, 0, 0, 0, 0, 0, 0, 0, 0, 0, 0, 0, 0, 0, 0, 0, 0, 0, 0, 0, 0, 0, 0, 0, 0]	0	No
RAC1--TTLL11	7:6414325:+	9:124855469:-	2	[166, 609]	21	[4, 17]	0	[0, 0]	0	No
FBXW11--NPM1	5:171433462:-	5:170832306:+	3	[167, 504, 666]	36	[9, 6, 21]	0	[0, 0, 0]	0	No
RCC1--EEF1D	1:28835417:+	8:144669022:-	2	[167, 608]	12	[6, 6]	0	[0, 0]	0	No
ILF3--DNM2	19:10765163:+	19:10930656:+	2	[167, 224]	8	[4, 4]	0	[0, 0]	1	No
EXOSC6--RPL7L1	16:70284544:-	6:42854679:+	2	[444, 643]	24	[3, 21]	0	[0, 0]	0	No
AAMP--ARPC2	2:219134105:-	2:219114087:+	2	[169, 193]	19	[13, 6]	0	[0, 0]	0	No
CALR--SRP9	19:13051468:+	1:225965636:+	3	[169, 243, 248]	35	[10, 15, 10]	0	[0, 0, 0]	0	No
GPR137--CATSPERZ	11:64052852:+	11:64068129:+	3	[170, 326, 832]	52	[13, 21, 18]	0	[0, 0, 0]	0	No
GPR137--CATSPERZ	11:64038133:+	11:64068129:+	2	[267, 273]	22	[14, 8]	0	[0, 0]	0	No
PFDN2--NECTIN4	1:161071838:-	1:161049739:-	2	[170, 862]	17	[8, 9]	0	[0, 0]	0	No
SIMC1--METTL3	5:175688152:+	14:21976377:-	2	[170, 630]	16	[7, 9]	0	[0, 0]	0	No
SNRPG--TIA1	2:70515200:-	2:70463307:-	2	[172, 290]	12	[10, 2]	0	[0, 0]	0	No
ORMDL1--OSGEPL1	2:190636434:-	2:190626386:-	2	[173, 897]	20	[8, 12]	0	[0, 0]	0	No
CCDC134--SREBF2	22:42209826:+	22:42262835:+	2	[173, 444]	10	[8, 2]	0	[0, 0]	0	No
CCDC134--SREBF2	22:42196770:+	22:42262835:+	3	[344, 347, 602]	17	[2, 4, 11]	0	[0, 0, 0]	0	No
SHTN1--HSPA12A	10:118661276:-	10:118594768:-	2	[173, 891]	10	[5, 5]	0	[0, 0]	0	No
CARNMT1--C9ORF40	9:77599823:-	9:77563122:-	4	[175, 257, 429, 631]	53	[18, 5, 10, 20]	0	[0, 0, 0, 0]	0	No
TENT2--CMYA5	5:78977884:+	5:79024738:+	3	[175, 436, 531]	35	[16, 9, 10]	0	[0, 0, 0]	0	No
TENT2--CMYA5	5:78964851:+	5:79024738:+	2	[354, 870]	25	[14, 11]	0	[0, 0]	0	No
ZNF384--ING4	12:6779926:-	12:6765964:-	2	[175, 184]	17	[6, 11]	0	[0, 0]	0	No
WDR45B--TBCD	17:80601825:-	17:80828100:+	2	[176, 346]	17	[10, 7]	0	[0, 0]	0	No
ZCCHC4--ANAPC4	4:25366788:+	4:25379040:+	2	[408, 825]	16	[10, 6]	0	[0, 0]	0	No
APH1A--ANP32E	1:150241098:-	1:150204264:-	3	[176, 220, 249]	33	[10, 16, 7]	0	[0, 0, 0]	0	No
PPP1R1C--C5ORF58	2:182895706:+	5:169672966:+	4	[176, 223, 827, 882]	17	[4, 3, 2, 8]	0	[0, 0, 0, 0]	0	No
TIMM10--SLC43A1	11:57296183:-	11:57283179:-	2	[177, 187]	17	[8, 9]	0	[0, 0]	0	No
ENOPH1--HNRNPD	4:83352066:+	4:83280792:-	3	[177, 246, 855]	20	[9, 4, 7]	0	[0, 0, 0]	0	No
PMPCB--PSMC2	7:102969489:+	7:102987971:+	2	[178, 897]	18	[8, 10]	0	[0, 0]	0	No
PMPCB--PSMC2	7:102952578:+	7:102987971:+	2	[854, 863]	14	[6, 8]	0	[0, 0]	0	No
TEX261--ATP6V1B1-AS1	2:71216879:-	2:71169563:-	2	[418, 862]	37	[21, 16]	0	[0, 0]	0	No
EIF2S3--RBM3	X:24095222:+	X:48436442:+	4	[179, 201, 338, 357]	62	[2, 3, 11, 46]	0	[0, 0, 0, 0]	0	No
RAE1--RBM38	20:55949857:+	20:55967710:+	3	[180, 526, 830]	31	[3, 9, 19]	0	[0, 0, 0]	0	No
TFDP2--ATP1B3	3:141868025:-	3:141622462:+	2	[181, 419]	33	[11, 22]	0	[0, 0]	0	No
KATNA1--PCMT1	6:149969605:-	6:150092298:+	2	[181, 338]	18	[14, 4]	0	[0, 0]	0	No
MED12--NLGN3	X:70361814:+	X:70367400:+	3	[181, 629, 827]	13	[2, 9, 2]	0	[0, 0, 0]	0	No
CCBE1--MRE11	18:57100960:-	11:94149099:-	8	[181, 248, 440, 641, 655, 697, 801, 804]	33	[5, 5, 4, 5, 3, 3, 3, 5]	0	[0, 0, 0, 0, 0, 0, 0, 0]	0	No
EEF1A1--LDHA	6:74227397:-	11:18428817:+	3	[181, 264, 856]	29	[3, 8, 18]	0	[0, 0, 0]	0	No
VDAC1--C5ORF15	5:133309482:-	5:133295711:-	3	[182, 205, 281]	25	[10, 7, 8]	0	[0, 0, 0]	0	No
B4GALT1--SMU1	9:33135187:-	9:33068932:-	2	[226, 248]	31	[25, 6]	0	[0, 0]	0	No
PRMT5--RBM23	14:23390197:-	14:23380612:-	2	[183, 356]	18	[12, 6]	0	[0, 0]	0	No
SMYD5--CCT7	2:73441490:+	2:73466771:+	2	[184, 203]	11	[2, 9]	0	[0, 0]	0	No
H3F3A--RPL30	1:226250512:+	8:99057627:-	2	[184, 196]	19	[4, 15]	0	[0, 0]	0	No
YAE1--RALA	7:39610226:+	7:39726230:+	2	[185, 889]	26	[22, 4]	0	[0, 0]	0	No
SWAP70--SBF2-AS1	11:9770730:+	11:9829395:+	2	[185, 197]	24	[13, 11]	0	[0, 0]	0	No
RAD18--OXTR	3:8932073:-	3:8810277:-	3	[264, 305, 306]	18	[3, 8, 7]	0	[0, 0, 0]	4	No
RAD18--OXTR	3:8932073:-	3:8794910:-	7	[185, 200, 204, 323, 343, 412, 665]	62	[11, 18, 3, 8, 6, 7, 9]	0	[0, 0, 0, 0, 0, 0, 0]	2	No
RAD18--OXTR	3:8940578:-	3:8794910:-	2	[201, 842]	12	[9, 3]	0	[0, 0]	0	No
RPLP1--DRAIC	15:69745359:+	15:69760512:+	4	[185, 510, 691, 897]	37	[11, 17, 6, 3]	0	[0, 0, 0, 0]	0	No
CREBZF--DLG2	11:85373433:-	11:85337797:-	2	[185, 702]	16	[8, 8]	0	[0, 0]	0	No
RPL37--PRKAA1	5:40832544:-	5:40777688:-	3	[660, 691, 865]	13	[3, 4, 6]	14	[0, 11, 3]	0	No
FKBP14--SCRN1	7:30058612:-	7:29994976:-	2	[185, 406]	17	[10, 7]	0	[0, 0]	0	No
TXNDC15--CATSPER3	5:134210220:+	5:134345061:+	2	[254, 897]	18	[9, 9]	0	[0, 0]	0	No
ZMYM5--PSPC1	13:20399060:-	13:20356931:-	3	[185, 290, 880]	10	[3, 5, 2]	0	[0, 0, 0]	0	No
TANK--PSMD14	2:162036272:+	2:162265348:+	2	[191, 199]	26	[16, 10]	0	[0, 0]	0	No
HNRNPA1--SRR	12:54678665:+	17:2210330:+	9	[187, 417, 419, 517, 616, 623, 805, 810, 852]	49	[5, 3, 5, 8, 7, 3, 4, 6, 8]	0	[0, 0, 0, 0, 0, 0, 0, 0, 0]	0	No
HNRNPA1--SRR	12:54676245:+	17:2218851:+	2	[419, 805]	4	[2, 2]	0	[0, 0]	0	No
CISD2--UBE2D3	4:103790344:+	4:103720657:-	2	[187, 200]	10	[6, 4]	0	[0, 0]	0	No
FAM21EP--FAM21FP	10:51816544:-	10:46204315:-	5	[187, 236, 623, 655, 686]	14	[3, 2, 2, 4, 3]	553	[96, 115, 91, 166, 85]	0	No
FAM21EP--FAM21FP	10:51810393:-	10:46210590:-	5	[187, 236, 623, 655, 686]	14	[3, 2, 2, 4, 3]	553	[96, 115, 91, 166, 85]	0	No
AIMP2--ANKRD61	7:6057676:+	7:6072470:+	6	[189, 241, 442, 480, 523, 699]	57	[12, 11, 13, 8, 7, 6]	0	[0, 0, 0, 0, 0, 0]	0	No
NDUFA4--PHF14	7:10979643:-	7:11150977:+	5	[189, 190, 223, 243, 454]	34	[6, 5, 4, 10, 9]	0	[0, 0, 0, 0, 0]	0	No
DLEU2--KPNA3	13:50642233:-	13:50321129:-	2	[189, 294]	15	[9, 6]	0	[0, 0]	0	No
ZNF549--KLHL6	19:58068230:+	3:183238981:-	4	[189, 191, 257, 338]	9	[2, 2, 2, 3]	146	[34, 18, 32, 62]	0	No
TSEN34--RPS9	19:54697581:+	19:54705028:+	3	[192, 268, 306]	21	[9, 4, 8]	0	[0, 0, 0]	0	No
ZNF273--ZNF85	7:64378085:+	19:21131550:+	2	[192, 216]	9	[3, 6]	120	[68, 52]	0	No
ZNF273--ZNF85	7:64388032:+	19:21116956:+	2	[192, 216]	14	[5, 9]	120	[68, 52]	0	No
DSG2--CHRAC1	18:29127379:+	8:141526496:+	2	[193, 839]	12	[10, 2]	9	[0, 9]	0	No
DAZAP1--RPS15	19:1435646:+	19:1439747:+	3	[193, 203, 866]	48	[9, 25, 14]	0	[0, 0, 0]	0	No
CEP295--RNF149	11:93454578:+	2:101888206:-	2	[193, 469]	15	[3, 12]	0	[0, 0]	0	No
CISD1--UBE2D1	10:60037082:+	10:60121098:+	2	[194, 346]	23	[14, 9]	0	[0, 0]	0	No
HCG25--RPS18	6:33219483:+	6:33240405:+	10	[194, 248, 302, 341, 408, 416, 620, 661, 822, 891]	150	[16, 9, 19, 10, 14, 15, 24, 11, 12, 20]	0	[0, 0, 0, 0, 0, 0, 0, 0, 0, 0]	0	No
PRPF40A--RPL14	2:153533199:-	3:40503530:+	2	[195, 303]	57	[7, 50]	0	[0, 0]	0	No
SKP2--NADK2-AS1	5:36177394:+	5:36221293:+	2	[195, 197]	21	[11, 10]	0	[0, 0]	0	No
MND1--TMEM131L	4:154330167:+	4:154388363:+	4	[360, 633, 703, 831]	23	[4, 5, 8, 6]	0	[0, 0, 0, 0]	0	No
MND1--TMEM131L	4:154318485:+	4:154388363:+	8	[195, 202, 293, 418, 518, 532, 667, 894]	60	[8, 7, 10, 2, 16, 3, 5, 9]	0	[0, 0, 0, 0, 0, 0, 0, 0]	0	No
UBE2G2--CBX5	21:46190629:-	12:54629124:-	2	[196, 202]	38	[34, 4]	0	[0, 0]	0	No
ARHGAP11B--SCG5	15:30918423:+	15:32935787:+	3	[196, 290, 346]	18	[10, 5, 3]	0	[0, 0, 0]	0	No
ARHGAP8--SET	22:45182486:+	9:131453449:+	2	[197, 816]	26	[17, 9]	0	[0, 0]	0	No
SLC35E2A--CDK11B	1:1666129:-	1:1588948:-	24	[197, 207, 256, 319, 323, 325, 405, 408, 421, 439, 458, 510, 526, 606, 613, 645, 649, 661, 675, 840, 878, 891, 897, 903]	59	[2, 3, 7, 3, 2, 2, 2, 2, 2, 2, 2, 3, 2, 2, 3, 2, 3, 2, 2, 3, 2, 2, 2, 2]	0	[0, 0, 0, 0, 0, 0, 0, 0, 0, 0, 0, 0, 0, 0, 0, 0, 0, 0, 0, 0, 0, 0, 0, 0]	0	No
RBM3--WDR13	X:48435497:+	X:48456346:+	2	[197, 641]	11	[9, 2]	0	[0, 0]	0	No
SDHA--PDCD6	5:256570:+	5:272826:+	2	[203, 356]	20	[5, 15]	0	[0, 0]	0	No
SDHA--PDCD6	5:256570:+	5:304292:+	3	[197, 420, 882]	27	[3, 14, 10]	0	[0, 0, 0]	0	No
DTX2--RUSC1-AS1	7:76109738:+	1:155289594:-	4	[206, 234, 347, 884]	37	[2, 18, 5, 12]	0	[0, 0, 0, 0]	0	No
DTX2--RUSC1-AS1	7:76106260:+	1:155289594:-	4	[200, 232, 659, 804]	25	[6, 6, 5, 8]	0	[0, 0, 0, 0]	0	No
DTX2--RUSC1-AS1	7:76093026:+	1:155289713:-	5	[200, 232, 234, 347, 802]	35	[2, 4, 23, 4, 2]	0	[0, 0, 0, 0, 0]	0	No
DHCR7--FLJ42102	11:71148858:-	11:71132950:-	3	[201, 269, 608]	18	[5, 8, 5]	0	[0, 0, 0]	0	No
B3GALNT2--AGBL4	1:235667441:-	1:49711536:-	2	[205, 677]	5	[2, 3]	0	[0, 0]	0	No
B3GALNT2--AGBL4	1:235659496:-	1:49711536:-	2	[205, 505]	17	[9, 8]	0	[0, 0]	0	No
NDUFA3--PRPF31	19:54610325:+	19:54619064:+	6	[205, 243, 329, 359, 829, 870]	50	[10, 11, 3, 7, 16, 3]	0	[0, 0, 0, 0, 0, 0]	0	No
PGM2--TBC1D1	4:37863167:+	4:37903624:+	3	[205, 606, 897]	26	[3, 10, 13]	0	[0, 0, 0]	0	No
ZC3H3--ZNF623	8:144618427:-	8:144732068:+	2	[208, 220]	15	[10, 5]	0	[0, 0]	0	No
PKD1--NPIPA1	16:2147729:-	16:15035669:+	4	[208, 409, 660, 894]	29	[6, 15, 4, 4]	735	[147, 313, 159, 116]	0	No
PTGES3--NACA	12:57081782:-	12:57108471:-	2	[209, 332]	8	[4, 4]	0	[0, 0]	0	No
JPT2--MAPK8IP3	16:1748844:+	16:1774558:+	3	[209, 667, 885]	18	[2, 6, 10]	0	[0, 0, 0]	0	No
DHX30--MAP4	3:47870624:+	3:47899002:-	2	[211, 467]	8	[6, 2]	0	[0, 0]	0	No
SUPT16H--HNRNPC	14:21852021:-	14:21702388:-	2	[211, 803]	16	[9, 7]	0	[0, 0]	0	No
CASP2--TRIM73	7:143003662:+	7:75039889:+	6	[211, 256, 472, 530, 807, 837]	14	[4, 2, 2, 2, 2, 2]	4	[0, 0, 0, 4, 0, 0]	0	No
SYAP1--FAM208A	X:16779055:+	3:56654926:-	2	[212, 881]	38	[17, 21]	0	[0, 0]	0	No
EIF2S3--UBE2V2	X:24095218:+	8:48975048:+	2	[212, 324]	9	[6, 3]	0	[0, 0]	0	No
SSBP1--TAS2R5	7:141450184:+	7:141490020:+	2	[212, 428]	13	[2, 11]	0	[0, 0]	0	No
GPR155--CIR1	2:175304626:-	2:175260363:-	3	[215, 382, 436]	21	[9, 5, 7]	0	[0, 0, 0]	0	No
SEM1--SLC25A13	7:96324110:-	7:95864229:-	2	[215, 499]	30	[11, 19]	0	[0, 0]	0	No
RANBP1--TANGO2	22:20106672:+	22:20050861:+	30	[217, 223, 224, 225, 226, 227, 228, 229, 230, 231, 232, 233, 234, 235, 236, 237, 238, 239, 240, 241, 242, 243, 244, 245, 246, 247, 248, 249, 265, 342]	641	[2, 24, 25, 24, 20, 24, 27, 24, 27, 27, 26, 26, 27, 27, 27, 21, 22, 11, 9, 27, 27, 9, 27, 24, 26, 25, 27, 25, 2, 2]	0	[0, 0, 0, 0, 0, 0, 0, 0, 0, 0, 0, 0, 0, 0, 0, 0, 0, 0, 0, 0, 0, 0, 0, 0, 0, 0, 0, 0, 0, 0]	0	No
EXOC4--USP53	7:133579948:+	4:120213493:+	3	[218, 863, 880]	15	[5, 4, 6]	0	[0, 0, 0]	0	No
ATG4C--USP1	1:63270926:+	1:62913012:+	2	[219, 347]	20	[13, 7]	0	[0, 0]	0	No
TTC13--C11ORF58	1:231114440:-	11:16760284:+	2	[219, 273]	6	[4, 2]	0	[0, 0]	0	No
APPBP2--ZNF595	17:58603155:-	4:59323:+	4	[219, 363, 434, 874]	20	[5, 5, 8, 2]	0	[0, 0, 0, 0]	0	No
FCHO2--TMEM171	5:72383580:+	5:72419133:+	2	[221, 670]	13	[4, 9]	0	[0, 0]	0	No
GPATCH2L--ESRRB	14:76696759:+	14:76777059:+	2	[319, 402]	13	[8, 5]	0	[0, 0]	0	No
PSPH--IGK@	7:56079237:-	2:90301047:-	2	[221, 879]	5	[2, 3]	0	[0, 0]	0	No
TSPAN4--RPLP2	11:850367:+	11:811597:+	2	[223, 237]	24	[9, 15]	0	[0, 0]	0	No
GSN--NEXN	9:124010601:+	1:78390873:+	2	[224, 333]	4	[2, 2]	0	[0, 0]	0	No
NSF--LRRC37A2	17:44782220:+	17:44588877:+	2	[225, 384]	21	[14, 7]	0	[0, 0]	0	No
DTX2P1-UPK3BP1-PMS2P11--POLR2J3	7:76652911:+	7:102207444:-	3	[226, 306, 837]	8	[2, 3, 3]	65	[14, 17, 34]	0	No
ARMT1--CCDC170	6:151785753:+	6:151857453:+	2	[227, 616]	10	[4, 6]	0	[0, 0]	0	No
CLCC1--EIF3I	1:109474865:-	1:32697032:+	2	[227, 523]	8	[2, 6]	0	[0, 0]	0	No
LSS--SPATC1L	21:47648348:-	21:47588572:-	2	[229, 651]	17	[4, 13]	0	[0, 0]	0	No
SNRPA1--CHSY1	15:101835302:-	15:101719185:-	2	[229, 409]	10	[3, 7]	0	[0, 0]	0	No
TMEM206--BATF3	1:212537698:-	1:212860320:-	2	[229, 867]	16	[8, 8]	0	[0, 0]	0	No
TXN--UBB	9:113013712:-	17:16285589:+	2	[229, 248]	7	[2, 5]	0	[0, 0]	0	No
SEM1--SDHAF3	7:96324203:-	7:96747209:+	2	[434, 479]	21	[17, 4]	0	[0, 0]	0	No
P3H4--PPID	17:39959104:-	4:159630414:-	2	[232, 471]	6	[3, 3]	0	[0, 0]	0	No
MDM2--RPL7L1	12:69233948:+	6:42855278:+	2	[232, 671]	11	[2, 9]	117	[45, 72]	0	No
NOTCH2NLA--NBPF3	1:145290509:-	1:21792580:+	4	[234, 288, 677, 840]	12	[5, 2, 3, 2]	0	[0, 0, 0, 0]	0	No
NOTCH2NLA--NBPF3	1:145290427:-	1:21771712:+	5	[242, 288, 677, 840, 861]	12	[2, 3, 3, 2, 2]	0	[0, 0, 0, 0, 0]	0	No
FRG1FP--FRG1JP	Un_gl000241:22846:-	9:68438558:-	2	[235, 513]	12	[7, 5]	193	[105, 88]	0	No
LAMTOR5--SLC16A4	1:110946541:-	1:110923765:-	2	[337, 690]	17	[8, 9]	0	[0, 0]	0	No
LAMTOR5--SLC16A4	1:110946541:-	1:110931977:-	6	[236, 324, 619, 673, 830, 887]	65	[17, 3, 19, 9, 13, 4]	0	[0, 0, 0, 0, 0, 0]	0	No
EPB41L2--PSMB1	6:131384295:-	6:170858201:-	2	[236, 904]	20	[12, 8]	0	[0, 0]	0	No
E2F6--PDIA6	2:11587753:-	2:10942766:-	2	[237, 903]	9	[2, 7]	0	[0, 0]	0	No
SUPT20H--CNOT2	13:37633696:-	12:70695485:+	2	[237, 344]	9	[4, 5]	0	[0, 0]	0	No
RPL8--ZNF34	8:146015170:-	8:146005665:-	6	[238, 248, 285, 342, 355, 801]	31	[2, 9, 4, 4, 8, 4]	0	[0, 0, 0, 0, 0, 0]	0	No
LRRC75A-AS1--CKAP5	17:16342728:+	11:46783743:-	2	[238, 697]	11	[5, 6]	0	[0, 0]	0	No
SPECC1--CCDC144A	17:20209395:+	17:16596293:+	8	[239, 280, 287, 311, 687, 804, 845, 863]	74	[4, 20, 11, 9, 4, 3, 13, 10]	0	[0, 0, 0, 0, 0, 0, 0, 0]	0	No
SPECC1--CCDC144A	17:20217536:+	17:16596293:+	2	[456, 842]	12	[2, 10]	0	[0, 0]	0	No
HERC3--FAM13A-AS1	4:89629410:+	4:89631260:+	2	[240, 690]	15	[5, 10]	0	[0, 0]	0	No
HNRNPH1--ILF2	5:179050038:-	1:153636950:-	2	[242, 511]	22	[9, 13]	0	[0, 0]	0	No
EIF2S3--VKORC1L1	X:24095226:+	7:65422785:+	2	[242, 827]	7	[3, 4]	0	[0, 0]	0	No
SSH2--NSRP1	17:28256956:-	17:28499560:+	2	[243, 419]	30	[16, 14]	0	[0, 0]	0	No
PGLS--FAM129C	19:17628659:+	19:17638078:+	4	[244, 337, 449, 897]	22	[7, 8, 2, 5]	0	[0, 0, 0, 0]	0	No
RPL11--TMSB15B	1:24022907:+	X:103216594:+	2	[245, 853]	11	[9, 2]	0	[0, 0]	0	No
TBPL2--R3HCC1L	14:55923186:-	10:99915850:+	3	[245, 501, 884]	25	[5, 7, 13]	0	[0, 0, 0]	0	No
ZCCHC17--SERINC2	1:31792013:+	1:31883232:+	2	[246, 466]	15	[3, 12]	0	[0, 0]	0	No
ZCCHC17--SERINC2	1:31821821:+	1:31883232:+	2	[254, 499]	13	[8, 5]	0	[0, 0]	0	No
SGO1-AS1--KLHL2	3:20859539:+	4:166141086:+	3	[246, 526, 886]	23	[2, 9, 12]	0	[0, 0, 0]	0	No
RPL36--CATSPERD	19:5690611:+	19:5727279:+	4	[248, 530, 691, 862]	72	[16, 5, 9, 42]	0	[0, 0, 0, 0]	0	No
OTUD6B-AS1--PIP4P2	8:92081807:-	8:92036594:-	2	[681, 862]	37	[16, 21]	0	[0, 0]	0	No
OTUD6B-AS1--PIP4P2	8:92081807:-	8:92033632:-	3	[248, 416, 862]	33	[12, 6, 15]	0	[0, 0, 0]	0	No
MTRF1L--FBXO5	6:153309091:-	6:153304622:-	3	[327, 496, 672]	18	[2, 2, 14]	0	[0, 0, 0]	0	No
AMDHD2--PDPK1	16:2578560:+	16:2607704:+	2	[248, 889]	19	[10, 9]	0	[0, 0]	0	No
PPM1F--MAPK1	22:22285520:-	22:22162135:-	2	[248, 489]	12	[10, 2]	0	[0, 0]	0	No
OTUD6B--SLC26A7	8:92097062:+	8:92231118:+	2	[248, 806]	11	[6, 5]	0	[0, 0]	0	No
SLBP--FAM53A	4:1696501:-	4:1670632:-	2	[248, 465]	22	[8, 14]	0	[0, 0]	0	No
JTB--SLC39A1	1:153948302:-	1:153935223:-	2	[248, 488]	15	[5, 10]	0	[0, 0]	0	No
MRPL38--TRIM65	17:73895239:-	17:73888931:-	2	[248, 803]	7	[5, 2]	0	[0, 0]	0	No
RNF181--USP39	2:85822972:+	2:85846343:+	2	[248, 294]	22	[10, 12]	0	[0, 0]	0	No
BRI3BP--UBC	12:125478549:+	12:125398320:-	2	[248, 811]	7	[3, 4]	0	[0, 0]	0	No
RPS28--ANGPTL4	19:8386587:+	19:8429090:+	2	[248, 290]	7	[5, 2]	0	[0, 0]	0	No
SUB1--NPR3	5:32591791:+	5:32724804:+	2	[248, 897]	8	[4, 4]	0	[0, 0]	1	No
GPR34--C9ORF85	X:41551100:+	9:74588061:+	3	[249, 604, 667]	8	[2, 2, 4]	33	[2, 31, 0]	0	No
VCL--ADK	10:75758133:+	10:76429941:+	2	[249, 285]	27	[2, 25]	0	[0, 0]	0	No
SET--NUP214	9:131456321:+	9:134034770:+	24	[250, 251, 252, 253, 254, 255, 256, 257, 258, 259, 260, 261, 263, 264, 265, 266, 267, 268, 269, 270, 271, 274, 275, 276]	504	[26, 26, 24, 25, 12, 25, 27, 12, 25, 24, 6, 24, 26, 21, 21, 25, 25, 15, 8, 22, 18, 23, 23, 21]	0	[0, 0, 0, 0, 0, 0, 0, 0, 0, 0, 0, 0, 0, 0, 0, 0, 0, 0, 0, 0, 0, 0, 0, 0]	0	No
CLN5--SLAIN1	13:77566406:+	13:78293667:+	2	[252, 260]	15	[8, 7]	0	[0, 0]	0	No
MED21--PPFIBP1	12:27219159:+	12:27786295:+	3	[253, 352, 681]	20	[10, 7, 3]	0	[0, 0, 0]	0	No
RPL36A-HNRNPH2--ARMCX4	X:100667100:+	X:100673898:+	2	[254, 508]	23	[18, 5]	0	[0, 0]	0	No
ZNF347--RPN2	19:53661933:-	20:35812583:+	2	[254, 532]	13	[9, 4]	0	[0, 0]	0	No
HOXA3--KBTBD2	7:27191907:-	7:32919554:-	2	[255, 865]	15	[13, 2]	0	[0, 0]	0	No
HSDL1--MBTPS1	16:84156578:-	16:84135712:-	2	[255, 358]	9	[4, 5]	0	[0, 0]	0	No
PSD4--GNPNAT1	2:113962759:+	14:53242412:-	2	[256, 453]	8	[3, 5]	3	[0, 3]	0	No
PTENP1-AS--TRBV26	9:33678285:+	7:142403701:+	2	[256, 875]	12	[9, 3]	0	[0, 0]	0	No
ATG13--TRMT2B	11:46642707:+	X:100265696:-	3	[257, 271, 645]	48	[17, 8, 23]	0	[0, 0, 0]	0	No
ATG13--TRMT2B	11:46651650:+	X:100265696:-	3	[257, 271, 645]	42	[15, 7, 20]	0	[0, 0, 0]	0	No
HPS1--NARF	10:100202881:-	17:80417868:+	2	[258, 295]	15	[3, 12]	0	[0, 0]	0	No
BRAF--DENND2A	7:140624366:-	7:140302342:-	4	[258, 275, 618, 668]	21	[5, 4, 8, 4]	9	[0, 3, 5, 1]	0	No
UBE2D2--SNRNP48	5:138994202:+	6:7601569:+	2	[258, 324]	18	[8, 10]	0	[0, 0]	0	No
VPS26C--TTC3	21:38639539:-	21:38480692:+	2	[258, 289]	22	[6, 16]	19	[11, 8]	0	No
FAM66C--FAM66D	12:8341068:+	8:11973834:+	2	[448, 679]	5	[3, 2]	113	[111, 2]	0	No
FAM66C--FAM66D	12:8346923:+	8:12003148:+	2	[308, 679]	10	[5, 5]	74	[72, 2]	0	No
MELTF--RPSAP69	3:196730772:-	3:196711726:-	2	[259, 646]	25	[7, 18]	0	[0, 0]	0	No
Z94721.1--RPS6KA2	6:167412406:-	6:166952272:-	2	[704, 904]	11	[6, 5]	0	[0, 0]	0	No
Z94721.1--RPS6KA2	6:167412406:-	6:167271747:-	2	[259, 635]	26	[2, 24]	0	[0, 0]	0	No
DDOST--TAPBP	1:20978584:-	6:33269105:-	2	[261, 372]	7	[3, 4]	0	[0, 0]	0	No
NFATC3--PLA2G15	16:68225678:+	16:68283193:+	2	[264, 363]	9	[3, 6]	0	[0, 0]	0	No
PEAK1--TSPAN3	15:77425347:-	15:77348597:-	4	[264, 328, 644, 680]	19	[5, 5, 7, 2]	0	[0, 0, 0, 0]	0	No
SP2-AS1--SCRN2	17:45995818:-	17:45918209:-	2	[374, 844]	15	[4, 11]	0	[0, 0]	0	No
SP2-AS1--SCRN2	17:45995818:-	17:45917009:-	2	[266, 813]	21	[12, 9]	0	[0, 0]	0	No
TEN1--CDK3	17:73996322:+	17:73997741:+	2	[266, 809]	13	[8, 5]	0	[0, 0]	0	No
FAM156A--XAGE3	X:53024594:-	X:52896172:-	4	[266, 471, 837, 850]	46	[7, 14, 13, 12]	0	[0, 0, 0, 0]	0	No
FKBP14--NONO	7:30053777:-	X:70520450:+	2	[269, 806]	18	[11, 7]	0	[0, 0]	0	No
FAM173A--HAGHL	16:771941:+	16:777965:+	2	[456, 488]	12	[8, 4]	0	[0, 0]	0	No
ARL13B--NSUN3	3:93707555:+	3:93795186:+	2	[270, 650]	106	[53, 53]	0	[0, 0]	0	No
ALKBH3--SEC14L1	11:43919004:+	17:75139678:+	6	[271, 445, 624, 648, 859, 865]	14	[2, 4, 2, 2, 2, 2]	0	[0, 0, 0, 0, 0, 0]	0	No
RAB7A--ACAD9	3:128445202:+	3:128612398:+	2	[273, 285]	7	[5, 2]	0	[0, 0]	0	No
IFNGR1--ZSWIM7	6:137525469:-	17:15880406:-	2	[276, 308]	26	[22, 4]	0	[0, 0]	0	No
DDOST--CLCC1	1:20978721:-	1:109473263:-	2	[276, 880]	12	[4, 8]	0	[0, 0]	0	No
SFPQ--TFE3	1:35654604:-	X:48898095:-	24	[277, 279, 280, 281, 282, 283, 285, 286, 287, 288, 289, 291, 292, 293, 294, 295, 296, 297, 298, 299, 300, 301, 302, 303]	496	[24, 20, 5, 16, 23, 13, 20, 18, 24, 27, 24, 24, 23, 25, 25, 9, 25, 27, 24, 18, 16, 22, 25, 19]	0	[0, 0, 0, 0, 0, 0, 0, 0, 0, 0, 0, 0, 0, 0, 0, 0, 0, 0, 0, 0, 0, 0, 0, 0]	0	No
RGS20--TCEA1	8:54792846:+	8:54923052:-	2	[282, 526]	13	[6, 7]	0	[0, 0]	0	No
RPL7L1--EIF2S3	6:42854446:+	X:24095461:+	2	[282, 835]	25	[10, 15]	4	[0, 4]	0	No
EIF2S3--IPO9	X:24095245:+	1:201846988:+	3	[283, 653, 908]	16	[6, 4, 6]	0	[0, 0, 0]	0	No
UBAP2L--HAX1	1:154241430:+	1:154245129:+	6	[285, 323, 429, 632, 801, 830]	41	[7, 8, 6, 2, 3, 15]	0	[0, 0, 0, 0, 0, 0]	0	No
HNRNPA3--ANKHD1	2:178080916:+	5:139864706:+	2	[287, 290]	5	[3, 2]	0	[0, 0]	0	No
SYAP1--PNPO	X:16779061:+	17:46025156:+	2	[287, 446]	13	[4, 9]	0	[0, 0]	0	No
MRPL45P2--THCAT158	17:45534050:-	17:45395986:-	6	[289, 459, 481, 485, 806, 820]	76	[17, 16, 14, 3, 7, 19]	0	[0, 0, 0, 0, 0, 0]	0	No
C15ORF41--MEIS2	15:37100525:+	15:37328592:-	2	[290, 601]	7	[4, 3]	0	[0, 0]	0	No
ATP5MG--KMT2A	11:118277812:+	11:118339490:+	3	[290, 494, 656]	23	[3, 9, 11]	0	[0, 0, 0]	0	No
BCL2L2--PABPN1	14:23778348:+	14:23794376:+	3	[325, 524, 656]	11	[2, 6, 3]	0	[0, 0, 0]	0	No
BCL2L2--PABPN1	14:23776488:+	14:23791390:+	2	[290, 521]	11	[2, 9]	0	[0, 0]	0	No
CCNC--USP45	6:99992988:-	6:99969039:-	2	[499, 812]	25	[9, 16]	0	[0, 0]	0	No
PFKP--PITRM1-AS1	10:3178030:+	10:3185164:+	2	[294, 384]	8	[2, 6]	0	[0, 0]	0	No
CORO7-PAM16--GLIS2-AS1	16:4390921:-	16:4376495:-	4	[370, 817, 827, 876]	26	[7, 6, 10, 3]	0	[0, 0, 0, 0]	0	No
RNF141--EIF2S3	11:10535517:-	X:24095446:+	2	[298, 494]	32	[16, 16]	0	[0, 0]	0	No
RANBP3--RFX2	19:5957929:-	19:6016282:-	2	[304, 802]	19	[7, 12]	2	[2, 0]	0	No
HECTD2--FAM120B	10:93221941:+	6:170704575:+	2	[306, 688]	30	[10, 20]	0	[0, 0]	0	No
CTNS--EMC6	17:3563644:+	17:3572392:+	2	[307, 897]	28	[19, 9]	0	[0, 0]	0	No
SNCG--ADIRF	10:88719885:+	10:88729957:+	2	[308, 665]	16	[11, 5]	0	[0, 0]	0	No
RPS3--UBB	11:75111821:+	17:16285636:+	2	[308, 470]	21	[6, 15]	0	[0, 0]	0	No
ACAP3--UBE2J2	1:1243149:-	1:1203372:-	2	[308, 484]	14	[9, 5]	0	[0, 0]	0	No
CFD--SERINC2	19:861956:+	1:31905814:+	6	[309, 423, 477, 520, 623, 848]	53	[10, 4, 11, 15, 2, 11]	0	[0, 0, 0, 0, 0, 0]	0	No
STRBP--DENND1A	9:126030715:-	9:126220176:-	4	[309, 840, 879, 901]	20	[2, 8, 7, 3]	2	[0, 2, 0, 0]	1	No
NOP58--KIAA2012	2:203149204:+	2:203030007:+	3	[311, 373, 674]	47	[27, 3, 17]	0	[0, 0, 0]	0	No
STIM1--RRM1	11:4107773:+	11:4123223:+	4	[311, 669, 830, 862]	33	[7, 5, 13, 8]	0	[0, 0, 0, 0]	0	No
DENR--P3H4	12:123254081:+	17:39958585:-	2	[311, 375]	19	[17, 2]	7	[4, 3]	0	No
FMR1--EIF1	X:146993562:+	17:39845241:+	2	[312, 814]	6	[3, 3]	0	[0, 0]	0	No
VHL--CRHR1-IT1_	3:10192628:+	17:43706508:-	4	[322, 366, 429, 826]	21	[12, 5, 2, 2]	0	[0, 0, 0, 0]	0	No
EIF3I--PSPH	1:32696833:+	7:56078995:-	2	[325, 673]	20	[5, 15]	0	[0, 0]	0	No
BAALC-AS1--BAALC-AS2	8:104298066:-	8:104145597:-	2	[524, 602]	35	[14, 21]	0	[0, 0]	0	No
BAALC-AS1--BAALC-AS2	8:104246508:-	8:104145597:-	2	[325, 434]	16	[4, 12]	0	[0, 0]	0	No
C1ORF194--UQCR10	1:109650635:-	22:30163373:+	6	[326, 496, 656, 697, 848, 853]	68	[14, 21, 12, 4, 14, 3]	0	[0, 0, 0, 0, 0, 0]	0	No
LARS--PAFAH1B2	5:145492926:-	11:117039776:+	2	[327, 434]	9	[7, 2]	5	[0, 5]	0	No
LRRC75A-AS1--PTCD3	17:16342728:+	2:86363644:+	3	[328, 433, 488]	22	[13, 6, 3]	0	[0, 0, 0]	0	No
CASC3--RAPGEFL1	17:38324532:+	17:38351695:+	3	[329, 364, 860]	17	[4, 5, 8]	10	[3, 4, 3]	0	No
BCKDK--KAT8	16:31123348:+	16:31128784:+	3	[330, 458, 897]	17	[6, 6, 5]	0	[0, 0, 0]	0	No
FO393418.1--PBX1	22:36792563:+	1:164650227:+	3	[330, 647, 878]	7	[2, 3, 2]	0	[0, 0, 0]	0	No
TMEM33--DDOST	4:41960984:+	1:20978603:-	2	[686, 820]	12	[8, 4]	0	[0, 0]	0	No
SIAH1--YARS	16:48450727:-	1:33263444:-	4	[331, 629, 650, 655]	29	[15, 5, 3, 6]	0	[0, 0, 0, 0]	0	No
ADAL--TUBGCP4	15:43644154:+	15:43668296:+	2	[336, 879]	13	[9, 4]	0	[0, 0]	0	No
PDE8A--ABCA13	15:85525579:+	7:48643310:+	3	[336, 659, 830]	15	[6, 2, 7]	0	[0, 0, 0]	0	No
ZFR--GOLPH3	5:32444335:-	5:32135792:-	2	[821, 882]	26	[10, 16]	0	[0, 0]	0	No
SRP14--RPL14	15:40328640:-	3:40503545:+	3	[338, 339, 468]	20	[11, 5, 4]	0	[0, 0, 0]	1	No
RAP1B--NUP107	12:69004823:+	12:69082742:+	2	[341, 670]	11	[4, 7]	119	[46, 73]	0	No
PLAA--CAAP1	9:26907832:-	9:26887511:-	3	[342, 343, 907]	30	[8, 8, 14]	0	[0, 0, 0]	0	No
SNAP29--LIX1L	22:21244073:+	1:145500773:-	2	[344, 420]	24	[10, 14]	14	[1, 13]	0	No
RCC1--FHAD1	1:28835417:+	1:15695866:+	2	[344, 368]	12	[3, 9]	0	[0, 0]	0	No
EXOC4--C5ORF58	7:133579948:+	5:169672966:+	2	[349, 373]	14	[8, 6]	0	[0, 0]	0	No
PAFAH1B2--IGHEP2	11:117047610:+	9:5113549:+	2	[350, 517]	10	[5, 5]	0	[0, 0]	0	No
ZNF887P--ZNF833P	19:11763204:+	19:11796076:+	2	[352, 500]	15	[9, 6]	3	[0, 3]	0	No
ZNF430--ZNF85	19:21216262:+	19:21106209:+	2	[352, 501]	12	[5, 7]	91	[57, 34]	0	No
ZNF430--ZNF85	19:21203609:+	19:21116830:+	2	[352, 501]	15	[5, 10]	91	[57, 34]	0	No
DEGS1--NVL	1:224371120:+	1:224438020:-	3	[353, 426, 680]	16	[3, 9, 4]	22	[3, 10, 9]	1	No
RFC2--SCAMP4	7:73646280:-	19:1925355:+	2	[353, 835]	20	[3, 17]	0	[0, 0]	0	No
VTI1A--TCF7L2	10:114220341:+	10:114900943:+	20	[358, 360, 361, 363, 364, 365, 366, 367, 369, 371, 372, 374, 375, 376, 377, 379, 381, 382, 383, 384]	194	[10, 8, 14, 6, 12, 21, 6, 27, 6, 17, 9, 4, 11, 5, 8, 5, 4, 8, 8, 5]	0	[0, 0, 0, 0, 0, 0, 0, 0, 0, 0, 0, 0, 0, 0, 0, 0, 0, 0, 0, 0]	0	No
GNL3--ZFC3H1	3:52724720:+	12:72051081:-	2	[358, 680]	19	[5, 14]	0	[0, 0]	0	No
RERE--ENO1	1:8877219:-	1:8934976:-	27	[855, 856, 857, 858, 859, 860, 861, 862, 863, 864, 865, 866, 867, 868, 869, 870, 871, 872, 873, 874, 875, 876, 877, 878, 879, 880, 881]	637	[25, 25, 8, 18, 21, 27, 27, 21, 26, 27, 27, 20, 24, 25, 8, 27, 27, 22, 27, 25, 26, 27, 25, 25, 23, 27, 27]	0	[0, 0, 0, 0, 0, 0, 0, 0, 0, 0, 0, 0, 0, 0, 0, 0, 0, 0, 0, 0, 0, 0, 0, 0, 0, 0, 0]	0	No
APEX2--PAGE2B	X:55030301:+	X:55103002:+	7	[359, 431, 610, 689, 819, 888, 897]	75	[5, 11, 15, 9, 14, 11, 10]	0	[0, 0, 0, 0, 0, 0, 0]	0	No
DTNA--POMGNT1	18:32073478:+	1:46663543:-	2	[360, 422]	16	[10, 6]	60	[28, 32]	0	No
PTPN1--ZFAS1	20:49127127:+	20:47905582:+	2	[361, 462]	16	[2, 14]	0	[0, 0]	0	No
ELP6--SCAP	3:47543140:-	3:47484581:-	2	[363, 432]	12	[3, 9]	0	[0, 0]	0	No
EIF2S3--DHTKD1	X:24095220:+	10:12164588:+	2	[367, 531]	35	[14, 21]	0	[0, 0]	0	No
ASL--CRCP	7:65557650:+	7:65592691:+	4	[368, 406, 468, 659]	11	[2, 3, 3, 3]	0	[0, 0, 0, 0]	0	No
ARFRP1--SERINC2	20:62331954:-	1:31905814:+	3	[368, 873, 892]	20	[4, 9, 7]	0	[0, 0, 0]	0	No
C1ORF220--RALGPS2	1:178516298:+	1:178745817:+	3	[368, 414, 674]	22	[10, 2, 10]	0	[0, 0, 0]	0	No
ADAP1--SUN1	7:959605:-	7:908986:+	2	[370, 499]	12	[4, 8]	0	[0, 0]	0	No
CHRAC1--DHTKD1	8:141526297:+	10:12163149:+	2	[370, 505]	10	[4, 6]	0	[0, 0]	0	No
MAP2K7--TGFBR3L	19:7977312:+	19:7982942:+	2	[372, 625]	11	[4, 7]	0	[0, 0]	0	No
RMND5A--ANAPC1	2:86968192:+	2:112580177:-	4	[374, 608, 825, 906]	8	[2, 2, 2, 2]	0	[0, 0, 0, 0]	0	No
ATAD5--TEFM	17:29222542:+	17:29224652:-	3	[375, 379, 419]	16	[4, 7, 5]	0	[0, 0, 0]	0	No
C22ORF46--MEI1	22:42090108:+	22:42099335:+	5	[376, 439, 460, 692, 884]	32	[3, 7, 11, 3, 8]	0	[0, 0, 0, 0, 0]	0	No
BACH1--GRIK1-AS1	21:30970014:+	21:31121153:+	2	[382, 844]	16	[2, 14]	0	[0, 0]	0	No
MFSD8--NUPL2	4:128886227:-	7:23235458:+	2	[383, 638]	13	[10, 3]	0	[0, 0]	0	No
SRR--SGSM2	17:2226639:+	17:2246839:+	4	[401, 439, 843, 875]	18	[7, 3, 6, 2]	0	[0, 0, 0, 0]	0	No
LLPH-DT--IRAK3	12:66524755:+	12:66597491:+	2	[403, 508]	7	[5, 2]	0	[0, 0]	0	No
ORC6--STOM	16:46731736:+	9:124102763:-	2	[405, 650]	13	[7, 6]	0	[0, 0]	0	No
FGFR1OP2--ITPR2	12:27107226:+	12:26581021:-	51	[406, 414, 421, 445, 447, 451, 475, 496, 504, 530, 531, 615, 617, 626, 628, 629, 630, 631, 632, 633, 635, 636, 637, 638, 639, 640, 641, 642, 643, 644, 645, 646, 647, 648, 649, 650, 651, 652, 653, 654, 659, 676, 688, 692, 819, 827, 859, 867, 875, 881, 896]	728	[8, 2, 2, 2, 2, 2, 2, 2, 3, 3, 2, 2, 2, 2, 26, 27, 27, 27, 12, 27, 27, 26, 27, 27, 24, 27, 27, 27, 27, 27, 27, 27, 21, 27, 27, 24, 27, 23, 25, 27, 2, 2, 2, 3, 3, 2, 2, 2, 2, 3, 2]	0	[0, 0, 0, 0, 0, 0, 0, 0, 0, 0, 0, 0, 0, 0, 0, 0, 0, 0, 0, 0, 0, 0, 0, 0, 0, 0, 0, 0, 0, 0, 0, 0, 0, 0, 0, 0, 0, 0, 0, 0, 0, 0, 0, 0, 0, 0, 0, 0, 0, 0, 0]	0	No
PRXL2A--PRKCA	10:82192113:+	17:64311861:+	2	[407, 811]	20	[10, 10]	14	[2, 12]	0	No
MBOAT2--PRKCE	2:9022641:-	2:46372232:+	30	[408, 482, 486, 505, 680, 681, 682, 683, 684, 685, 686, 687, 688, 689, 690, 691, 692, 693, 695, 696, 697, 698, 699, 700, 701, 702, 703, 704, 705, 837]	624	[4, 3, 3, 3, 27, 26, 22, 14, 6, 27, 26, 27, 26, 27, 27, 27, 24, 7, 27, 27, 27, 27, 27, 26, 27, 26, 27, 27, 27, 3]	0	[0, 0, 0, 0, 0, 0, 0, 0, 0, 0, 0, 0, 0, 0, 0, 0, 0, 0, 0, 0, 0, 0, 0, 0, 0, 0, 0, 0, 0, 0]	0	No
CCNB1--CDK7	5:68471364:+	5:68565034:+	2	[409, 865]	16	[14, 2]	0	[0, 0]	0	No
SLC50A1--TOR1AIP2	1:155111082:+	1:179831854:-	2	[409, 499]	19	[8, 11]	4	[4, 0]	0	No
RNF5--TSBP1-AS1	6:32147903:+	6:32230389:+	3	[436, 465, 660]	39	[2, 19, 18]	0	[0, 0, 0]	0	No
RNF5--TSBP1-AS1	6:32147903:+	6:32333557:+	7	[409, 446, 497, 518, 653, 862, 897]	92	[13, 5, 21, 10, 15, 11, 17]	0	[0, 0, 0, 0, 0, 0, 0]	0	No
KLHL22--KRT18	22:20843257:-	12:53343240:+	2	[410, 856]	11	[7, 4]	0	[0, 0]	0	No
NPIPB5--PRPSAP1	16:22517556:+	17:74309972:-	2	[411, 472]	15	[10, 5]	0	[0, 0]	0	No
NOSTRIN--KCNQ1OT1	2:169721906:+	11:2658061:-	3	[411, 481, 862]	14	[3, 4, 7]	8	[3, 0, 5]	0	No
PLA2G12A--DENND6A	4:110633947:-	3:57612171:-	2	[412, 907]	16	[14, 2]	0	[0, 0]	0	No
ISY1--EIF2S3	3:128848514:-	X:24095462:+	2	[413, 502]	24	[7, 17]	0	[0, 0]	0	No
CCDC73--CSTF3	11:32739622:-	11:33106835:-	2	[414, 679]	25	[12, 13]	0	[0, 0]	1	No
TMEM41A--TMEM33	3:185209087:-	4:41960304:+	2	[415, 655]	39	[8, 31]	13	[11, 2]	0	No
C15ORF38-AP3S2--LRRC57	15:90378694:-	15:42835095:-	2	[415, 442]	18	[5, 13]	0	[0, 0]	0	No
ESR1--CCDC170	6:152023140:+	6:151894309:+	29	[416, 424, 506, 507, 508, 509, 510, 511, 512, 513, 514, 515, 516, 517, 518, 520, 521, 523, 524, 525, 526, 527, 528, 529, 530, 531, 532, 691, 857]	640	[2, 5, 27, 27, 24, 27, 26, 27, 27, 18, 27, 27, 23, 27, 27, 18, 26, 24, 17, 26, 27, 27, 26, 27, 23, 27, 27, 2, 2]	0	[0, 0, 0, 0, 0, 0, 0, 0, 0, 0, 0, 0, 0, 0, 0, 0, 0, 0, 0, 0, 0, 0, 0, 0, 0, 0, 0, 0, 0]	0	No
MAP3K21--FUT8	1:233519140:+	14:65924615:+	3	[417, 623, 839]	35	[24, 9, 2]	0	[0, 0, 0]	0	No
ATXN1--DEK	6:16486203:-	6:18226473:-	2	[418, 504]	30	[15, 15]	0	[0, 0]	0	No
ORC6--CLCC1	16:46731427:+	1:109474643:-	4	[421, 638, 641, 803]	52	[17, 7, 18, 10]	31	[17, 6, 1, 7]	0	No
FYCO1--LZTFL1	3:45965148:-	3:45957069:-	6	[423, 503, 506, 844, 867, 897]	43	[5, 14, 8, 4, 10, 2]	0	[0, 0, 0, 0, 0, 0]	0	No
FYCO1--LZTFL1	3:45972563:-	3:45957064:-	3	[423, 462, 692]	11	[5, 2, 4]	0	[0, 0, 0]	0	No
AGAP13P--AGAP4	10:48221539:+	10:46326877:-	3	[423, 504, 507]	20	[3, 9, 8]	362	[64, 154, 144]	0	No
AGAP13P--AGAP4	10:48221505:+	10:46342135:-	2	[504, 507]	8	[5, 3]	298	[154, 144]	0	No
AGAP13P--AGAP4	10:48231814:+	10:46323528:-	2	[504, 507]	12	[8, 4]	298	[154, 144]	0	No
AGAP13P--AGAP4	10:48231779:+	10:46337101:-	3	[423, 504, 507]	13	[2, 5, 6]	362	[64, 154, 144]	0	No
NAP1L1--PHLDA1	12:76478347:-	12:76423872:-	2	[424, 498]	7	[4, 3]	0	[0, 0]	0	No
CBFA2T3--GLIS2	16:88945678:-	16:4384802:+	28	[425, 426, 427, 428, 429, 430, 431, 432, 433, 434, 435, 436, 437, 438, 439, 440, 441, 442, 443, 444, 445, 446, 447, 448, 449, 450, 451, 685]	657	[25, 27, 27, 27, 24, 15, 27, 27, 23, 27, 24, 27, 18, 12, 25, 25, 27, 27, 27, 24, 25, 27, 25, 15, 27, 26, 20, 7]	0	[0, 0, 0, 0, 0, 0, 0, 0, 0, 0, 0, 0, 0, 0, 0, 0, 0, 0, 0, 0, 0, 0, 0, 0, 0, 0, 0, 0]	0	No
ZNF281--EIF1	1:200378793:-	17:39845269:+	2	[425, 469]	12	[2, 10]	0	[0, 0]	0	No
CRYBB2--MIR100HG	22:25623820:+	11:121864501:-	2	[425, 459]	13	[7, 6]	0	[0, 0]	0	No
CRYBB2--MIR100HG	22:25627670:+	11:122259831:-	3	[425, 459, 509]	16	[6, 4, 6]	0	[0, 0, 0]	0	No
LRRC75A-AS1--RNF149	17:16343017:+	2:101888206:-	2	[427, 635]	33	[14, 19]	0	[0, 0]	0	No
DIAPH3--TDRD3	13:60707091:-	13:61141659:+	2	[428, 903]	11	[7, 4]	0	[0, 0]	0	No
TPM3--NTRK1	1:154142876:-	1:156844363:+	32	[428, 460, 502, 817, 843, 882, 883, 884, 885, 886, 887, 888, 889, 890, 891, 892, 893, 894, 895, 896, 897, 898, 899, 900, 901, 902, 903, 904, 905, 906, 907, 908]	724	[2, 2, 2, 2, 2, 27, 27, 25, 27, 27, 25, 25, 27, 27, 27, 27, 27, 27, 27, 24, 27, 27, 27, 27, 27, 25, 24, 27, 27, 27, 26, 27]	0	[0, 0, 0, 0, 0, 0, 0, 0, 0, 0, 0, 0, 0, 0, 0, 0, 0, 0, 0, 0, 0, 0, 0, 0, 0, 0, 0, 0, 0, 0, 0, 0]	0	No
P3H4--TMEM33	17:39959049:-	4:41960243:+	2	[435, 473]	7	[2, 5]	17	[6, 11]	0	No
NT5C2--IREB2	10:104848441:-	15:78792459:+	2	[437, 471]	14	[5, 9]	0	[0, 0]	0	No
NAXE--HAPLN2	1:156562462:+	1:156593259:+	4	[437, 601, 617, 901]	27	[3, 9, 13, 2]	0	[0, 0, 0, 0]	0	No
TOR1AIP2--C22ORF39	1:179832221:-	22:19430116:-	2	[439, 862]	15	[13, 2]	1	[1, 0]	0	No
SUMF2--SMIM7	7:56146201:+	19:16742475:-	2	[441, 685]	8	[5, 3]	0	[0, 0]	0	No
PTPN14--VPS4B	1:214524064:-	18:61057291:-	4	[441, 456, 499, 638]	12	[4, 4, 2, 2]	13	[3, 0, 7, 3]	0	No
BAIAP2L1--LIX1L	7:97921777:-	1:145500474:-	2	[442, 619]	13	[4, 9]	0	[0, 0]	0	No
PRSS44--PRSS46P	3:46853712:-	3:46761493:-	3	[442, 623, 875]	21	[4, 9, 8]	0	[0, 0, 0]	0	No
UBE2T--AXDND1	1:202300785:-	1:179418206:+	3	[443, 483, 893]	7	[2, 2, 3]	0	[0, 0, 0]	0	No
P3H4--CRKL	17:39959059:-	22:21304942:+	2	[449, 670]	8	[2, 6]	0	[0, 0]	0	No
EIF3K--CYP39A1	19:39123318:+	6:46607405:-	37	[452, 453, 454, 455, 456, 457, 458, 459, 460, 461, 462, 464, 465, 466, 467, 468, 469, 470, 471, 472, 473, 474, 475, 476, 477, 478, 501, 506, 517, 518, 614, 658, 697, 701, 845, 850, 904]	685	[27, 27, 27, 27, 26, 27, 27, 27, 27, 5, 26, 27, 27, 27, 20, 27, 27, 27, 27, 23, 26, 20, 27, 27, 27, 25, 3, 2, 2, 2, 4, 2, 2, 3, 2, 3, 3]	0	[0, 0, 0, 0, 0, 0, 0, 0, 0, 0, 0, 0, 0, 0, 0, 0, 0, 0, 0, 0, 0, 0, 0, 0, 0, 0, 0, 0, 0, 0, 0, 0, 0, 0, 0, 0, 0]	0	No
ITFG2--RHNO1	12:2946122:+	12:2985553:+	3	[453, 684, 893]	17	[9, 2, 6]	0	[0, 0, 0]	0	No
MYLK-AS1--MYLK-AS2	3:123349416:+	3:123410424:+	3	[454, 649, 682]	38	[20, 10, 8]	0	[0, 0, 0]	0	No
RPS12--SMIM7	6:133136227:+	19:16757926:-	2	[454, 488]	10	[2, 8]	0	[0, 0]	0	No
EML4--ALK	2:42522656:+	2:29446394:-	33	[455, 479, 480, 481, 482, 483, 484, 485, 486, 487, 488, 489, 490, 491, 492, 493, 494, 495, 496, 497, 498, 499, 500, 501, 502, 503, 504, 505, 637, 654, 819, 861, 875]	709	[2, 27, 27, 27, 26, 27, 21, 26, 26, 26, 27, 27, 14, 23, 23, 27, 26, 27, 27, 27, 27, 27, 26, 27, 27, 27, 27, 27, 3, 2, 2, 2, 2]	53058	[2835, 1639, 1498, 2243, 1639, 1739, 1079, 963, 1632, 1178, 1117, 685, 887, 1105, 1545, 988, 2360, 1541, 2010, 2628, 1600, 1841, 1279, 1262, 1986, 1447, 1448, 2462, 1349, 1780, 1989, 1639, 1665]	0	No
KIAA1191--EIF2S3	5:175774502:-	X:24095449:+	3	[456, 821, 826]	18	[11, 5, 2]	0	[0, 0, 0]	0	No
HILPDA--TRB@	7:128097845:+	1:33270730:+	2	[456, 523]	8	[6, 2]	0	[0, 0]	0	No
ITGB3BP--FOXD3-AS1	1:63919589:-	1:63787134:-	2	[457, 641]	17	[12, 5]	0	[0, 0]	0	No
LRRC75A-AS1--GAS5	17:16342728:+	1:173833644:-	2	[457, 528]	13	[6, 7]	0	[0, 0]	0	No
RBM14-RBM4--C11ORF80	11:66413938:+	11:66529550:+	2	[458, 822]	9	[7, 2]	0	[0, 0]	0	No
TMEM143--CCDC114	19:48845787:-	19:48815373:-	2	[459, 625]	11	[7, 4]	0	[0, 0]	0	No
TEPP--USB1	16:58019845:+	16:58036383:+	8	[460, 474, 501, 806, 817, 823, 860, 862]	61	[12, 5, 12, 5, 8, 4, 6, 9]	0	[0, 0, 0, 0, 0, 0, 0, 0]	0	No
EIF2S3--MIEF1	X:24094983:+	22:39912716:+	3	[460, 698, 878]	22	[5, 14, 3]	0	[0, 0, 0]	0	No
LRRC75A-AS1--TNNT1	17:16342728:+	19:55658075:-	2	[460, 497]	16	[6, 10]	0	[0, 0]	0	No
SQSTM1--CANX	5:179238682:+	5:179132680:+	2	[462, 847]	23	[9, 14]	0	[0, 0]	0	No
UBE2D2--EIF1	5:138941112:+	17:39845247:+	2	[465, 803]	19	[11, 8]	0	[0, 0]	0	No
FHAD1--COG5	1:15719713:+	7:106964966:-	2	[465, 894]	25	[13, 12]	0	[0, 0]	0	No
ZSCAN30--ZNF271P	18:32870095:-	18:32885940:+	2	[467, 816]	22	[13, 9]	0	[0, 0]	0	No
NONO--SYAP1	X:70520280:+	X:16779306:+	2	[470, 817]	13	[4, 9]	25	[7, 18]	0	No
DENR--METTL2B	12:123254085:+	7:128142911:+	2	[471, 522]	13	[7, 6]	3	[3, 0]	0	No
ELMO1--AOAH	7:36901264:-	7:36726399:-	3	[474, 529, 531]	20	[3, 10, 7]	0	[0, 0, 0]	0	No
ZNF582--ZSCAN5A	19:56901370:-	19:56874767:-	2	[474, 492]	5	[3, 2]	0	[0, 0]	0	No
TTC8--ZC3H14	14:89291165:+	14:89073587:+	2	[476, 703]	19	[14, 5]	3	[0, 3]	0	No
SMAD5--LIN7C	5:135514457:+	11:27516780:-	2	[477, 488]	11	[8, 3]	0	[0, 0]	0	No
IRGQ--XRCC1	19:44097020:-	19:44079154:-	2	[478, 503]	18	[9, 9]	0	[0, 0]	0	No
DDOST--SUMF2	1:20978721:-	7:56148222:+	2	[478, 501]	18	[6, 12]	0	[0, 0]	0	No
PTENP1-AS--TRB@	9:33681071:+	7:142400292:+	2	[478, 655]	10	[3, 7]	0	[0, 0]	0	No
LMBR1--SET	7:156685622:-	9:131453449:+	2	[479, 806]	12	[8, 4]	0	[0, 0]	0	No
ACSS1--KANTR	20:25026735:-	X:53187750:+	2	[479, 805]	4	[2, 2]	0	[0, 0]	0	No
IFRD1--C12ORF45	7:112112916:+	12:105389650:+	2	[480, 903]	20	[6, 14]	0	[0, 0]	0	No
GFPT1--C19ORF54	2:69551240:-	19:41247100:-	2	[482, 493]	12	[3, 9]	0	[0, 0]	0	No
C22ORF39--MORN4	22:19430375:-	10:99375233:-	2	[483, 829]	17	[8, 9]	0	[0, 0]	0	No
FLJ12825--SMUG1-AS1	12:54515239:+	12:54540806:+	2	[483, 671]	32	[15, 17]	0	[0, 0]	0	No
EMC3-AS1--CAND2	3:10030431:+	3:12913235:+	2	[483, 850]	23	[7, 16]	114	[34, 80]	0	No
CASC4--CTDSPL2	15:44673174:+	15:44751189:+	2	[485, 691]	17	[9, 8]	0	[0, 0]	0	No
PINX1--RP1L1	8:10683662:-	8:10480730:-	2	[485, 669]	10	[8, 2]	0	[0, 0]	0	No
GRWD1--CYTH2	19:48949759:+	19:48982380:+	2	[488, 664]	25	[8, 17]	129	[43, 86]	0	No
RPL19--RPS23	17:37360865:+	5:81571995:-	2	[488, 690]	29	[13, 16]	0	[0, 0]	0	No
CCDC126--FAM221A	7:23651172:+	7:23728888:+	3	[491, 522, 689]	40	[16, 12, 12]	0	[0, 0, 0]	0	No
SPATC1L--FTCD	21:47581297:-	21:47574246:-	2	[493, 801]	20	[12, 8]	0	[0, 0]	0	No
UBL7-AS1--ARID3B	15:74771488:+	15:74836201:+	2	[494, 810]	14	[9, 5]	0	[0, 0]	0	No
RPS12--RNF149	6:133137702:+	2:101888206:-	2	[494, 643]	35	[19, 16]	0	[0, 0]	0	No
STK4--PI3	20:43653771:+	20:43804502:+	2	[494, 899]	28	[14, 14]	0	[0, 0]	0	No
ZNF548--ZNF17	19:57910642:+	19:57932583:+	4	[498, 624, 683, 825]	61	[8, 32, 8, 13]	0	[0, 0, 0, 0]	0	No
MTCH2--C1QTNF4	11:47644253:-	11:47616107:-	3	[500, 515, 848]	13	[3, 3, 7]	0	[0, 0, 0]	0	No
LAPTM4A--SDC1	2:20251171:-	2:20405185:-	2	[505, 629]	17	[8, 9]	0	[0, 0]	0	No
SCRN3--LRRC9	2:175274953:+	14:60426536:+	3	[505, 602, 639]	33	[10, 13, 10]	0	[0, 0, 0]	0	No
TMEM147-AS1--SBSN	19:36032653:-	19:36015826:-	2	[509, 897]	29	[17, 12]	0	[0, 0]	0	No
EWSR1--DUX4L1	22:29696326:+	4:191005567:+	2	[510, 602]	7	[3, 4]	0	[0, 0]	0	No
HSPBAP1--GOLGB1	3:122512464:-	3:121400712:-	2	[516, 641]	20	[10, 10]	0	[0, 0]	0	No
PSPH--MIR100HG	7:56079235:-	11:122446183:-	2	[516, 658]	4	[2, 2]	45	[20, 25]	0	No
PLXND1--TMCC1	3:129288686:-	3:129390107:-	29	[518, 665, 700, 828, 829, 831, 832, 833, 834, 835, 836, 837, 838, 839, 840, 841, 842, 843, 844, 845, 846, 847, 849, 850, 851, 852, 853, 854, 877]	613	[5, 2, 2, 15, 27, 27, 27, 27, 20, 12, 26, 27, 21, 25, 26, 27, 26, 25, 24, 15, 21, 25, 27, 27, 25, 26, 27, 27, 2]	0	[0, 0, 0, 0, 0, 0, 0, 0, 0, 0, 0, 0, 0, 0, 0, 0, 0, 0, 0, 0, 0, 0, 0, 0, 0, 0, 0, 0, 0]	0	No
EIF2S3--MRPS10	X:24095220:+	6:42175004:-	3	[519, 685, 875]	19	[4, 8, 7]	0	[0, 0, 0]	0	No
MIR100HG--NCK1	11:122255074:-	3:136664425:+	2	[520, 898]	7	[2, 5]	0	[0, 0]	0	No
RPL23--NSD1	17:37006367:-	5:176692728:+	2	[520, 602]	31	[11, 20]	0	[0, 0]	0	No
ADSS--SDCCAG8	1:244614937:-	1:243542023:+	2	[522, 627]	31	[13, 18]	0	[0, 0]	0	No
EDF1--RABL6	9:139757358:-	9:139717977:+	2	[526, 903]	18	[8, 10]	0	[0, 0]	0	No
RBAK--POM121C	7:5086027:+	7:75113577:-	2	[526, 622]	6	[2, 4]	156	[29, 127]	0	No
NEMP2--HIBCH	2:191375087:-	2:191175522:-	2	[527, 861]	19	[15, 4]	0	[0, 0]	0	No
PPHLN1--TTC3	12:42749024:+	21:38480692:+	2	[529, 644]	25	[14, 11]	5	[4, 1]	0	No
EZH2--ZCCHC8	7:148513776:-	12:122962839:-	26	[601, 602, 603, 604, 605, 606, 607, 608, 609, 610, 611, 612, 613, 614, 615, 616, 617, 618, 619, 620, 621, 622, 623, 624, 625, 626]	578	[26, 26, 27, 27, 27, 12, 17, 26, 15, 10, 18, 24, 16, 26, 12, 27, 27, 27, 27, 27, 23, 26, 27, 11, 26, 21]	0	[0, 0, 0, 0, 0, 0, 0, 0, 0, 0, 0, 0, 0, 0, 0, 0, 0, 0, 0, 0, 0, 0, 0, 0, 0, 0]	0	No
CLPTM1--APOC4	19:45476467:+	19:45448006:+	2	[601, 898]	11	[7, 4]	0	[0, 0]	0	No
SPEN--UQCRHL	1:16174645:+	1:16134506:-	4	[603, 641, 885, 903]	61	[18, 18, 16, 9]	0	[0, 0, 0, 0]	0	No
ZNF124--ZNF695	1:247335150:-	1:247151557:-	2	[603, 864]	11	[8, 3]	0	[0, 0]	0	No
MRE11--RAB11FIP4	11:94149137:-	17:29774160:+	2	[605, 641]	6	[4, 2]	20	[11, 9]	0	No
EEF1A1--EZH2	6:74230723:-	7:148513870:-	3	[605, 623, 626]	8	[3, 3, 2]	0	[0, 0, 0]	0	No
TEDC1--TMEM121	14:105964314:+	14:105995059:+	3	[607, 884, 889]	17	[10, 4, 3]	0	[0, 0, 0]	0	No
SDHA--TMCC1-AS1	5:240591:+	3:129620550:+	2	[609, 851]	6	[3, 3]	3	[3, 0]	0	No
SDHA--TMCC1-AS1	5:251453:+	3:129624696:+	2	[609, 877]	10	[7, 3]	3	[3, 0]	0	No
IMMP2L--ZNF277	7:110303777:-	7:111846862:+	2	[610, 674]	18	[11, 7]	0	[0, 0]	0	No
PSMB5--C14ORF93	14:23502597:-	14:23468283:-	2	[617, 669]	14	[2, 12]	0	[0, 0]	0	No
C15ORF61--MAP2K5	15:67813932:+	15:67842372:+	2	[618, 656]	32	[17, 15]	0	[0, 0]	0	No
EIF2S3--METTL2A	X:24095247:+	17:60527001:+	2	[620, 866]	22	[15, 7]	0	[0, 0]	0	No
NUTM2B-AS1--SYT15	10:81526027:-	10:46956328:+	2	[625, 814]	13	[8, 5]	0	[0, 0]	0	No
ARMC9--B3GNT7	2:232234836:+	2:232262442:+	5	[625, 813, 820, 823, 888]	24	[9, 4, 4, 5, 2]	0	[0, 0, 0, 0, 0]	0	No
GLOD4--GEMIN4	17:663308:-	17:651272:-	2	[631, 824]	7	[4, 3]	0	[0, 0]	0	No
RPL7L1--CRTAP	6:42854443:+	3:33184415:+	2	[639, 855]	11	[7, 4]	0	[0, 0]	0	No
RORA--ICE2	15:60788108:-	15:60770268:-	3	[640, 880, 888]	18	[6, 3, 9]	0	[0, 0, 0]	0	No
DNAJC9--ECD	10:75003601:-	10:74923708:-	2	[641, 841]	25	[11, 14]	0	[0, 0]	0	No
MALT1--CASP7	18:56401798:+	10:115486064:+	3	[641, 686, 806]	23	[9, 6, 8]	0	[0, 0, 0]	0	No
MRPL21--CPT1A	11:68660358:-	11:68582955:-	3	[643, 690, 862]	26	[10, 7, 9]	14	[2, 12, 0]	0	No
SETD5--THUMPD3-AS1	3:9439661:+	3:9433510:-	2	[643, 864]	16	[11, 5]	0	[0, 0]	0	No
SPAG9--LUC7L3	17:49156945:-	17:48814321:+	3	[643, 700, 893]	17	[5, 2, 10]	0	[0, 0, 0]	0	No
IFT74-AS1--PLAA	9:26956230:-	9:26947461:-	2	[643, 871]	13	[8, 5]	0	[0, 0]	0	No
EIF2S3--MCM4	X:24095228:+	8:48889787:+	2	[649, 685]	23	[3, 20]	8	[5, 3]	0	No
RBBP4--TRAPPC6B	1:33127938:+	14:39628754:-	2	[656, 703]	12	[10, 2]	0	[0, 0]	0	No
RBBP4--TRAPPC6B	1:33127938:+	14:39621043:-	3	[656, 689, 703]	39	[14, 13, 12]	0	[0, 0, 0]	0	No
RBBP4--TRAPPC6B	1:33139181:+	14:39621043:-	2	[656, 703]	5	[2, 3]	0	[0, 0]	0	No
NRSN1--GINS4	6:24146866:+	8:41401489:+	2	[661, 822]	9	[5, 4]	0	[0, 0]	0	No
MRTO4--EIF2S3	1:19585573:+	X:24095376:+	2	[663, 818]	8	[3, 5]	9	[8, 1]	0	No
SPRYD4--HSPD1	12:56862460:+	2:198364564:-	2	[671, 897]	7	[2, 5]	0	[0, 0]	0	No
NUP58--MTHFD2	13:25914783:+	2:74443014:+	2	[675, 875]	21	[18, 3]	9	[2, 7]	0	No
LYRM4--RPP40	6:5216851:-	6:5002479:-	2	[684, 840]	29	[12, 17]	0	[0, 0]	0	No
CAPRIN1--UBB	11:34074183:+	17:16285215:+	2	[690, 888]	8	[4, 4]	0	[0, 0]	0	No
FAAP100--ACTG1	17:79508335:-	17:79479386:-	2	[691, 897]	13	[9, 4]	0	[0, 0]	0	No
SH2B1--UBTF	16:28858148:+	17:42295664:-	2	[701, 817]	21	[16, 5]	0	[0, 0]	0	No
KIAA1191--SMIM7	5:175774436:-	19:16742008:-	2	[703, 855]	12	[7, 5]	0	[0, 0]	0	No
HSCB--SGCB	22:29153161:+	4:52887573:-	2	[703, 801]	22	[11, 11]	0	[0, 0]	0	No
SPC24--ORC6	19:11257730:-	16:46731957:+	2	[705, 804]	13	[3, 10]	0	[0, 0]	0	No
RPL39L--DPY19L1	3:186898453:-	7:34971341:-	2	[705, 897]	14	[10, 4]	0	[0, 0]	0	No
PLXND1--TFDP2	3:129293179:-	3:141713983:-	28	[801, 802, 803, 804, 805, 806, 807, 808, 809, 810, 811, 812, 813, 814, 815, 816, 817, 818, 819, 820, 821, 822, 823, 824, 825, 826, 827, 848]	697	[24, 27, 23, 27, 26, 25, 27, 27, 21, 27, 26, 26, 26, 27, 27, 21, 27, 27, 27, 26, 27, 23, 27, 26, 27, 27, 19, 7]	0	[0, 0, 0, 0, 0, 0, 0, 0, 0, 0, 0, 0, 0, 0, 0, 0, 0, 0, 0, 0, 0, 0, 0, 0, 0, 0, 0, 0]	0	No
RAMP1--UBE2F	2:238786004:+	2:238881734:+	2	[801, 908]	13	[9, 4]	0	[0, 0]	0	No
RFC2--ATAD5	7:73649913:-	17:29222702:+	2	[814, 884]	30	[12, 18]	0	[0, 0]	0	No
EIF3I--R3HDM2	1:32696833:+	12:57648075:-	2	[826, 842]	28	[13, 15]	0	[0, 0]	0	No
ACSS1--APMAP	20:24988402:-	20:24964655:-	2	[826, 900]	5	[2, 3]	0	[0, 0]	0	No
SLIT2--SRSF1	4:20259562:+	17:56082402:-	2	[830, 888]	6	[3, 3]	0	[0, 0]	0	No
PBRM1--NT5DC2	3:52582094:-	3:52568893:-	2	[841, 883]	13	[7, 6]	0	[0, 0]	0	No
COL18A1--FAM207A	21:46825388:+	21:46393112:+	2	[846, 893]	19	[3, 16]	0	[0, 0]	0	No
PCGF3--CTBP1	4:699759:+	4:1232125:-	2	[846, 854]	9	[3, 6]	0	[0, 0]	0	No
TAF8--GUCA1A	6:42044977:+	6:42130658:+	2	[862, 897]	13	[7, 6]	0	[0, 0]	0	No
TPMT--EIF3I	6:18130483:-	1:32697028:+	2	[875, 901]	8	[6, 2]	83	[28, 55]	1	No
FNIP1--MEIKIN	5:131006156:-	5:131190527:-	2	[891, 901]	11	[6, 5]	0	[0, 0]	0	No
