# Supplementary material for: Single-cell gene fusion detection by scFusion
Source: Nat Commun. 2022 Feb 28;13:1084. doi: 10.1038/s41467-022-28661-6 (PMC8885711; doi:10.1038/s41467-022-28661-6)
Supplement: Supplementary file 15 — Supplementary Data 11 [file 41467_2022_28661_MOESM15_ESM.xlsx]

## Sheet: Sheet1
Data S11. Reported Fusions by EricScript in Spike-in data
Fusion-id	breakpoint1	breakpoint2	#SupportingCell	SupportingCells	#TotalSplitRead	SplitRead	#TotalDiscordantRead	DiscordantRead	#SupportRead in bulk	Spiked-in Fusion
ZNF493--ZNF714	19:21588562:+	19:21281621:+	154	[1, 10, 15, 31, 32, 33, 34, 36, 38, 43, 49, 51, 56, 59, 64, 73, 74, 80, 115, 121, 122, 124, 125, 132, 133, 134, 137, 141, 146, 152, 159, 164, 182, 185, 186, 187, 208, 223, 226, 240, 247, 248, 254, 259, 261, 263, 267, 272, 273, 275, 302, 305, 306, 308, 313, 320, 347, 352, 375, 377, 380, 402, 408, 409, 411, 414, 422, 424, 425, 431, 432, 441, 446, 455, 456, 457, 462, 469, 470, 471, 472, 476, 477, 47…	1036	[12, 4, 4, 15, 3, 8, 3, 6, 5, 5, 6, 4, 7, 3, 3, 4, 4, 5, 5, 5, 4, 13, 10, 9, 4, 4, 6, 9, 4, 7, 6, 5, 6, 11, 8, 3, 3, 9, 15, 3, 4, 4, 5, 3, 4, 6, 7, 4, 3, 3, 8, 10, 8, 6, 6, 4, 5, 11, 4, 3, 3, 7, 3, 3, 11, 16, 6, 10, 6, 10, 7, 5, 8, 13, 10, 5, 10, 4, 12, 7, 4, 5, 3, 4, 4, 6, 7, 3, 7, 4, 17, 14, 5, 3, 9, 4, 6, 14, 6, 7, 8, 3, 4, 3, 13, 9, 18, 7, 8, 3, 10, 13, 3, 4, 7, 9, 3, 4, 3, 6, 6, 3, 26, 3, 6,…	2068	[21, 19, 12, 14, 17, 13, 6, 5, 3, 23, 14, 3, 10, 9, 12, 4, 9, 17, 7, 10, 8, 23, 6, 19, 8, 10, 6, 6, 8, 8, 16, 15, 11, 10, 8, 3, 5, 16, 31, 10, 14, 5, 16, 9, 10, 10, 13, 10, 2, 6, 16, 10, 4, 17, 11, 10, 8, 10, 6, 10, 10, 12, 3, 12, 14, 30, 26, 27, 8, 20, 10, 7, 19, 43, 25, 20, 24, 11, 29, 9, 11, 9, 14, 8, 10, 5, 8, 3, 44, 9, 29, 33, 25, 5, 16, 17, 10, 23, 11, 11, 19, 9, 15, 5, 18, 22, 23, 16, 15, …	0	No
ZNF493--ZNF714	19:21580067:+	19:21265151:+	59	[9, 36, 37, 46, 72, 121, 128, 154, 159, 165, 183, 200, 208, 221, 240, 245, 248, 251, 253, 256, 258, 265, 278, 286, 287, 289, 301, 308, 326, 341, 345, 346, 358, 363, 379, 384, 412, 431, 462, 498, 505, 511, 512, 531, 606, 609, 644, 645, 680, 689, 802, 806, 808, 817, 820, 829, 832, 840, 855]	245	[5, 3, 3, 3, 4, 4, 4, 3, 3, 4, 3, 3, 3, 3, 5, 4, 4, 4, 5, 3, 5, 4, 3, 3, 4, 8, 3, 7, 3, 3, 6, 5, 5, 5, 4, 5, 3, 5, 8, 6, 3, 7, 3, 4, 5, 5, 4, 3, 4, 3, 3, 4, 6, 3, 4, 4, 4, 5, 3]	529	[13, 2, 6, 23, 39, 6, 6, 1, 12, 10, 10, 6, 8, 4, 8, 4, 3, 8, 13, 10, 5, 5, 8, 11, 5, 26, 4, 20, 13, 15, 15, 11, 2, 5, 5, 24, 4, 8, 6, 6, 10, 5, 7, 1, 7, 2, 12, 5, 12, 8, 8, 2, 18, 2, 4, 5, 20, 8, 3]	0	No
ZNF493--ZNF714	19:21588120:+	19:21266864:+	3	[413, 492, 638]	14	[4, 7, 3]	6	[1, 1, 4]	0	No
ANGEL2--GPATCH2L	1:213181549:-	14:76646246:+	12	[1, 10, 72, 236, 496, 602, 614, 803, 819, 848, 853, 899]	72	[5, 3, 13, 7, 3, 8, 5, 7, 6, 6, 4, 5]	27	[3, 5, 2, 1, 2, 1, 1, 1, 2, 2, 2, 5]	0	No
ADAM32--BTBD1	8:39024627:+	15:83699462:-	43	[3, 6, 20, 27, 40, 83, 101, 107, 117, 138, 140, 168, 206, 231, 238, 250, 254, 304, 336, 340, 353, 381, 404, 422, 423, 448, 453, 455, 510, 514, 516, 528, 612, 625, 649, 657, 666, 683, 697, 805, 809, 863, 896]	232	[4, 8, 3, 3, 4, 4, 5, 4, 3, 10, 3, 8, 3, 10, 9, 3, 4, 3, 4, 3, 3, 5, 3, 8, 4, 6, 10, 6, 12, 5, 5, 4, 5, 4, 6, 9, 4, 8, 3, 10, 4, 4, 6]	634	[34, 12, 15, 3, 13, 8, 15, 10, 29, 15, 7, 19, 5, 24, 9, 4, 8, 12, 3, 2, 4, 1, 26, 10, 24, 15, 9, 18, 40, 44, 8, 17, 33, 15, 16, 12, 2, 35, 15, 1, 12, 9, 21]	0	No
PINLYP--WDTC1	19:44087989:+	1:27630818:+	9	[1, 85, 98, 415, 453, 483, 486, 502, 607]	43	[3, 3, 4, 6, 8, 5, 4, 6, 4]	77	[4, 12, 4, 12, 19, 8, 8, 8, 2]	0	No
BCR--ABL1	22:23631808:+	9:133729451:+	28	[1, 2, 3, 384, 401, 402, 403, 404, 405, 406, 407, 408, 409, 410, 411, 412, 413, 414, 415, 416, 417, 418, 419, 420, 421, 422, 423, 424]	11467	[157, 361, 578, 14, 680, 316, 157, 613, 436, 428, 341, 52, 259, 147, 39, 1366, 1042, 1421, 303, 298, 40, 423, 373, 347, 157, 420, 544, 155]	12502	[142, 266, 459, 7, 963, 371, 255, 725, 510, 494, 413, 74, 326, 242, 45, 1213, 891, 1182, 309, 342, 65, 488, 480, 485, 234, 511, 840, 170]	0	Yes
PI4K2B--EFHC1	4:25201899:+	6:52295046:+	219	[1, 2, 3, 8, 9, 11, 13, 20, 24, 27, 30, 36, 37, 41, 44, 48, 59, 60, 62, 63, 65, 66, 67, 68, 76, 80, 81, 83, 84, 85, 86, 92, 96, 98, 115, 116, 118, 121, 127, 129, 131, 136, 139, 153, 159, 166, 171, 172, 187, 191, 194, 198, 199, 200, 205, 208, 211, 212, 213, 215, 216, 218, 223, 229, 237, 241, 242, 245, 249, 254, 256, 260, 261, 267, 274, 278, 283, 284, 285, 289, 292, 294, 299, 301, 302, 304, 312, 31…	2604	[5, 21, 19, 7, 8, 5, 3, 3, 5, 6, 8, 7, 5, 4, 7, 50, 3, 5, 13, 5, 4, 3, 9, 12, 7, 9, 5, 10, 10, 15, 24, 12, 5, 9, 9, 3, 18, 13, 17, 3, 5, 24, 21, 16, 5, 15, 4, 8, 14, 4, 28, 6, 5, 4, 13, 11, 14, 8, 8, 6, 5, 5, 9, 33, 4, 8, 23, 16, 4, 15, 9, 15, 6, 11, 8, 32, 11, 46, 12, 5, 5, 15, 14, 22, 19, 10, 52, 7, 6, 10, 15, 7, 14, 29, 7, 10, 3, 7, 3, 7, 24, 14, 25, 12, 11, 7, 13, 5, 4, 7, 10, 6, 14, 5, 26, 3…	7957	[14, 74, 48, 4, 20, 15, 5, 8, 22, 9, 39, 5, 51, 17, 12, 79, 3, 24, 23, 25, 14, 35, 34, 37, 23, 27, 33, 50, 44, 42, 44, 21, 18, 28, 23, 17, 24, 50, 66, 17, 16, 103, 45, 46, 36, 28, 20, 38, 48, 19, 34, 23, 21, 16, 38, 50, 31, 16, 21, 16, 30, 8, 31, 41, 24, 44, 35, 49, 27, 25, 33, 45, 11, 29, 17, 83, 43, 138, 13, 36, 20, 13, 47, 40, 12, 15, 134, 53, 34, 24, 47, 13, 29, 83, 42, 24, 28, 29, 18, 32, 69…	0	No
PI4K2B--EFHC1	4:25202218:+	6:52288890:+	5	[105, 231, 441, 443, 897]	55	[13, 8, 3, 6, 25]	10	[2, 3, 2, 1, 2]	0	No
CERS5--FUK	12:50537905:-	16:70500376:+	2	[1, 347]	10	[5, 5]	26	[9, 17]	0	No
ZNF547--TRAPPC2	19:57875071:+	X:13738101:-	353	[1, 8, 11, 15, 17, 18, 20, 22, 26, 27, 28, 29, 31, 33, 34, 35, 38, 40, 41, 42, 45, 46, 47, 51, 52, 53, 54, 55, 56, 57, 59, 63, 65, 66, 67, 69, 72, 73, 76, 77, 80, 81, 84, 89, 90, 91, 97, 100, 101, 105, 106, 112, 113, 114, 115, 116, 118, 119, 120, 122, 123, 125, 127, 128, 129, 130, 132, 133, 137, 138, 140, 143, 144, 145, 146, 149, 150, 152, 158, 159, 162, 168, 169, 174, 177, 182, 183, 185, 186, 18…	7732	[38, 7, 14, 9, 27, 3, 10, 11, 6, 5, 9, 8, 10, 32, 22, 32, 6, 27, 16, 39, 21, 8, 41, 7, 4, 11, 55, 18, 19, 10, 7, 6, 28, 9, 48, 4, 37, 12, 24, 17, 9, 16, 40, 14, 3, 14, 6, 4, 4, 20, 7, 11, 3, 26, 9, 14, 21, 7, 5, 26, 24, 11, 21, 12, 6, 10, 9, 56, 11, 15, 13, 25, 20, 20, 6, 6, 26, 14, 7, 10, 9, 8, 13, 7, 8, 4, 8, 55, 20, 18, 9, 9, 29, 3, 19, 45, 8, 19, 6, 8, 9, 33, 11, 7, 10, 27, 30, 37, 23, 7, 8, …	8314	[29, 4, 13, 6, 26, 3, 13, 18, 14, 12, 12, 11, 20, 40, 21, 42, 7, 33, 14, 56, 25, 15, 40, 15, 7, 8, 67, 24, 32, 17, 8, 11, 30, 15, 57, 5, 57, 10, 21, 29, 10, 20, 56, 13, 12, 12, 9, 3, 6, 45, 15, 6, 6, 15, 7, 17, 22, 8, 11, 15, 13, 11, 14, 10, 7, 6, 14, 45, 10, 7, 10, 40, 38, 37, 5, 6, 25, 19, 9, 7, 17, 8, 17, 10, 7, 11, 10, 51, 14, 33, 17, 9, 25, 4, 13, 41, 19, 21, 5, 9, 9, 31, 10, 14, 7, 33, 12, …	0	No
ZNF547--TRAPPC2	19:57875071:+	X:13734832:-	2	[131, 655]	27	[14, 13]	17	[8, 9]	0	No
TRIM61--FARSB	4:165890630:-	2:223507724:-	359	[1, 2, 4, 5, 7, 8, 17, 20, 21, 22, 23, 30, 32, 33, 34, 35, 36, 37, 38, 39, 42, 43, 45, 46, 49, 50, 51, 53, 55, 61, 63, 67, 74, 77, 92, 100, 101, 102, 108, 109, 110, 111, 112, 113, 114, 115, 118, 119, 120, 121, 122, 128, 130, 131, 132, 136, 137, 138, 140, 147, 148, 152, 157, 159, 166, 169, 171, 173, 177, 178, 181, 189, 190, 191, 192, 202, 205, 206, 208, 213, 218, 219, 223, 224, 231, 233, 234, 235,…	6330	[23, 5, 28, 7, 6, 6, 5, 22, 10, 7, 5, 5, 13, 3, 40, 32, 8, 32, 15, 15, 6, 22, 11, 9, 40, 14, 7, 27, 3, 6, 3, 28, 8, 15, 9, 3, 9, 7, 6, 10, 3, 4, 25, 29, 21, 17, 7, 8, 51, 11, 6, 27, 4, 9, 30, 10, 10, 12, 32, 9, 4, 4, 7, 8, 15, 6, 18, 7, 9, 7, 6, 6, 4, 11, 30, 14, 18, 4, 12, 3, 10, 7, 16, 16, 23, 9, 214, 9, 9, 17, 4, 5, 13, 30, 10, 3, 14, 14, 4, 20, 17, 14, 11, 5, 4, 34, 3, 5, 8, 4, 8, 7, 6, 3, 8,…	11148	[24, 4, 43, 8, 6, 19, 11, 37, 12, 15, 20, 6, 25, 8, 72, 58, 15, 50, 34, 18, 9, 50, 22, 17, 46, 21, 13, 48, 6, 7, 18, 47, 14, 38, 16, 10, 16, 16, 12, 10, 12, 5, 42, 33, 19, 28, 20, 11, 63, 19, 10, 31, 3, 24, 65, 22, 15, 29, 57, 22, 5, 9, 24, 13, 31, 9, 29, 10, 10, 9, 13, 10, 8, 17, 47, 15, 29, 4, 13, 10, 32, 12, 21, 42, 42, 14, 303, 11, 12, 20, 8, 12, 35, 75, 13, 8, 29, 26, 14, 55, 36, 21, 24, 15,…	0	No
TRIM61--FARSB	4:165890827:-	2:223513459:-	330	[1, 4, 5, 6, 8, 12, 20, 22, 23, 24, 25, 30, 32, 34, 35, 36, 37, 38, 39, 40, 42, 43, 45, 49, 50, 53, 55, 56, 57, 61, 63, 67, 69, 74, 77, 85, 87, 92, 101, 102, 103, 108, 109, 110, 112, 113, 115, 117, 118, 119, 120, 121, 124, 128, 130, 131, 132, 136, 137, 138, 139, 140, 147, 157, 159, 163, 166, 171, 178, 180, 181, 191, 192, 194, 201, 204, 205, 206, 212, 213, 215, 218, 219, 223, 224, 225, 229, 231, 2…	3687	[4, 10, 5, 3, 10, 30, 13, 7, 4, 4, 9, 3, 11, 22, 11, 6, 20, 13, 13, 9, 4, 20, 7, 23, 12, 12, 7, 5, 5, 9, 7, 33, 7, 5, 12, 4, 5, 6, 3, 11, 6, 6, 7, 3, 20, 14, 8, 12, 10, 5, 11, 13, 4, 16, 3, 7, 25, 9, 4, 14, 11, 17, 5, 5, 3, 7, 19, 10, 6, 9, 5, 5, 9, 5, 3, 20, 10, 12, 3, 3, 6, 12, 9, 7, 19, 3, 3, 12, 8, 5, 4, 15, 4, 4, 10, 17, 11, 10, 12, 12, 19, 7, 5, 7, 5, 7, 9, 20, 18, 3, 5, 4, 9, 9, 10, 8, 10,…	5709	[9, 21, 8, 5, 14, 23, 21, 8, 11, 3, 2, 2, 19, 51, 23, 8, 34, 28, 17, 15, 10, 35, 9, 14, 23, 27, 5, 2, 6, 10, 7, 26, 9, 7, 14, 1, 9, 18, 7, 9, 2, 7, 8, 5, 26, 20, 11, 11, 15, 9, 25, 14, 6, 17, 8, 11, 34, 17, 6, 10, 1, 20, 11, 1, 5, 17, 32, 10, 11, 6, 12, 8, 12, 16, 10, 20, 17, 16, 6, 7, 6, 21, 13, 18, 27, 3, 1, 13, 2, 5, 8, 6, 3, 8, 22, 29, 12, 15, 20, 15, 43, 19, 17, 13, 8, 27, 10, 23, 20, 16, 7,…	0	No
GUSB--IGLL1	7:65429310:-	22:23915772:-	220	[1, 6, 7, 8, 10, 11, 15, 17, 21, 23, 25, 29, 30, 32, 33, 36, 37, 42, 45, 47, 50, 51, 52, 55, 58, 60, 61, 63, 65, 66, 67, 68, 73, 74, 77, 79, 83, 84, 90, 96, 99, 101, 109, 115, 117, 122, 124, 125, 134, 135, 137, 138, 144, 146, 152, 153, 155, 156, 158, 162, 165, 166, 168, 175, 178, 181, 185, 189, 190, 193, 200, 205, 208, 210, 213, 215, 218, 223, 224, 229, 233, 242, 243, 244, 246, 247, 250, 252, 254…	2316	[21, 4, 16, 7, 28, 21, 3, 13, 10, 14, 6, 6, 7, 3, 7, 24, 10, 4, 4, 11, 7, 7, 15, 8, 8, 10, 16, 4, 8, 6, 21, 9, 8, 8, 5, 20, 28, 5, 4, 4, 5, 13, 7, 12, 4, 3, 16, 18, 13, 4, 10, 18, 5, 9, 4, 21, 4, 12, 9, 9, 9, 4, 5, 3, 3, 4, 31, 8, 18, 5, 19, 6, 8, 9, 11, 5, 6, 9, 9, 8, 4, 9, 11, 11, 20, 14, 8, 7, 10, 5, 13, 6, 5, 22, 8, 31, 5, 4, 30, 3, 8, 4, 10, 5, 7, 37, 20, 11, 4, 7, 14, 45, 3, 10, 11, 7, 12, …	3212	[21, 13, 25, 4, 24, 38, 5, 15, 11, 20, 11, 12, 8, 2, 7, 26, 7, 3, 5, 15, 16, 8, 25, 7, 19, 17, 27, 4, 15, 14, 21, 21, 12, 8, 24, 19, 39, 18, 10, 1, 5, 22, 8, 11, 3, 6, 9, 19, 13, 3, 11, 21, 8, 14, 8, 31, 9, 14, 11, 12, 11, 15, 8, 5, 2, 4, 42, 13, 22, 1, 28, 12, 7, 12, 11, 6, 14, 9, 17, 5, 4, 7, 19, 11, 31, 11, 16, 11, 13, 11, 14, 7, 6, 37, 15, 40, 10, 8, 54, 6, 22, 6, 23, 14, 15, 41, 19, 28, 6, 8…	0	No
GUSB--IGLL1	7:65429310:-	22:23917269:-	27	[48, 56, 91, 114, 139, 161, 177, 253, 308, 330, 335, 341, 354, 365, 407, 449, 516, 605, 625, 674, 676, 697, 814, 830, 868, 869, 883]	345	[19, 5, 4, 5, 13, 5, 7, 15, 23, 34, 8, 23, 9, 15, 24, 13, 12, 24, 9, 4, 3, 9, 13, 15, 10, 10, 14]	355	[28, 7, 5, 2, 23, 4, 9, 21, 12, 10, 10, 11, 4, 9, 22, 14, 21, 42, 11, 10, 11, 10, 19, 19, 13, 7, 1]	0	No
SRP19--TTC28-AS1	5:112205485:+	22:28382274:+	129	[1, 8, 10, 17, 18, 21, 30, 31, 33, 38, 39, 47, 49, 52, 63, 67, 71, 75, 81, 88, 91, 96, 102, 103, 107, 108, 115, 119, 121, 131, 133, 140, 146, 149, 154, 155, 159, 162, 167, 181, 182, 191, 194, 203, 208, 209, 219, 220, 223, 227, 268, 270, 282, 299, 301, 313, 316, 317, 320, 336, 337, 339, 349, 354, 359, 360, 364, 367, 368, 376, 377, 380, 406, 416, 424, 430, 439, 447, 451, 453, 462, 465, 473, 476, 48…	1090	[5, 8, 6, 7, 6, 3, 3, 5, 10, 7, 24, 3, 16, 5, 3, 3, 3, 6, 3, 9, 4, 8, 4, 10, 6, 6, 35, 4, 10, 5, 6, 10, 7, 11, 5, 3, 3, 6, 16, 3, 6, 3, 4, 8, 4, 7, 4, 12, 7, 6, 7, 9, 4, 8, 4, 4, 4, 5, 3, 3, 6, 7, 6, 17, 6, 5, 9, 3, 12, 5, 3, 8, 3, 8, 11, 19, 13, 5, 5, 21, 9, 7, 8, 12, 9, 6, 9, 9, 3, 17, 49, 14, 6, 10, 9, 18, 7, 4, 5, 3, 7, 7, 6, 31, 19, 4, 3, 18, 7, 11, 11, 4, 4, 5, 17, 11, 5, 7, 17, 11, 27, 3, …	889	[1, 2, 9, 2, 7, 6, 2, 3, 10, 3, 32, 9, 8, 4, 5, 8, 14, 8, 3, 5, 4, 5, 3, 7, 3, 7, 3, 3, 6, 2, 5, 2, 13, 8, 3, 1, 4, 11, 15, 4, 4, 9, 15, 18, 3, 10, 7, 14, 14, 11, 4, 2, 11, 4, 8, 2, 9, 5, 5, 8, 1, 5, 6, 15, 4, 3, 15, 2, 10, 6, 7, 2, 4, 6, 11, 9, 8, 3, 7, 1, 15, 2, 10, 13, 5, 5, 4, 6, 4, 1, 1, 18, 8, 11, 22, 2, 4, 4, 16, 4, 21, 5, 11, 2, 2, 6, 3, 12, 2, 12, 1, 1, 5, 13, 9, 10, 4, 5, 10, 9, 1, 7, 5…	0	No
SRP19--MTAP	5:112205485:+	9:21865309:+	30	[39, 103, 115, 121, 209, 232, 282, 299, 313, 316, 354, 355, 377, 424, 449, 453, 462, 473, 476, 516, 629, 653, 669, 687, 808, 848, 857, 864, 878, 886]	157	[10, 6, 12, 6, 5, 3, 4, 5, 3, 3, 5, 3, 3, 3, 8, 6, 7, 3, 4, 5, 4, 6, 4, 5, 3, 7, 3, 9, 5, 7]	121	[10, 3, 12, 5, 1, 1, 1, 4, 4, 1, 1, 2, 3, 2, 6, 3, 7, 1, 1, 5, 1, 4, 16, 5, 2, 4, 8, 2, 2, 4]	0	No
MITD1--MON1B	2:99778418:-	16:77234206:+	3	[327, 506, 522]	17	[5, 3, 9]	21	[5, 1, 15]	0	No
RPF2--ARV1	6:111347526:+	1:231131504:+	40	[1, 52, 60, 63, 76, 134, 170, 174, 183, 213, 217, 218, 221, 224, 230, 253, 329, 376, 382, 406, 413, 418, 452, 456, 474, 480, 517, 521, 531, 607, 661, 678, 687, 824, 827, 847, 856, 877, 884, 907]	419	[5, 8, 11, 3, 8, 9, 9, 21, 4, 10, 10, 4, 14, 5, 17, 11, 22, 3, 14, 12, 13, 5, 6, 5, 7, 7, 4, 10, 9, 36, 6, 9, 15, 11, 3, 16, 12, 3, 33, 9]	256	[4, 24, 4, 1, 4, 6, 6, 8, 3, 4, 2, 3, 3, 3, 5, 9, 8, 4, 4, 6, 4, 9, 5, 7, 5, 3, 3, 11, 6, 24, 7, 3, 12, 3, 4, 8, 8, 5, 16, 2]	0	No
RPF2--ARV1	6:111347456:+	1:231126009:+	94	[1, 5, 32, 45, 47, 52, 60, 63, 69, 78, 82, 108, 113, 136, 174, 183, 186, 191, 196, 202, 208, 214, 217, 221, 230, 238, 241, 242, 243, 246, 247, 248, 256, 271, 282, 311, 313, 314, 323, 324, 329, 335, 338, 341, 351, 355, 370, 374, 406, 407, 413, 428, 429, 439, 442, 443, 456, 466, 472, 487, 491, 500, 508, 509, 521, 526, 528, 601, 605, 607, 608, 632, 640, 678, 683, 687, 691, 696, 810, 820, 821, 830, 8…	604	[13, 6, 4, 3, 4, 5, 4, 6, 3, 5, 4, 4, 8, 6, 8, 4, 4, 9, 7, 7, 3, 9, 4, 6, 12, 10, 5, 6, 11, 4, 7, 6, 5, 4, 4, 3, 8, 5, 6, 4, 3, 4, 3, 3, 5, 4, 6, 4, 6, 10, 11, 3, 4, 4, 10, 11, 5, 7, 5, 4, 5, 3, 8, 11, 16, 10, 17, 6, 4, 19, 3, 3, 4, 8, 9, 17, 5, 3, 5, 6, 3, 3, 3, 14, 3, 8, 8, 9, 5, 8, 15, 7, 4, 4]	942	[6, 15, 2, 12, 9, 8, 13, 2, 7, 16, 12, 5, 11, 7, 20, 10, 4, 5, 17, 8, 3, 12, 13, 8, 11, 7, 11, 6, 21, 2, 2, 3, 6, 5, 9, 3, 11, 11, 13, 4, 6, 1, 4, 4, 10, 13, 1, 6, 3, 12, 11, 6, 1, 8, 17, 13, 5, 13, 11, 6, 11, 5, 7, 16, 27, 11, 12, 12, 13, 35, 16, 7, 8, 21, 14, 28, 12, 23, 9, 16, 8, 6, 17, 12, 7, 10, 5, 5, 9, 6, 16, 7, 19, 11]	0	No
PELI3--DPP3	11:66241396:+	11:66249667:+	4	[1, 347, 429, 620]	44	[9, 3, 21, 11]	57	[9, 5, 20, 23]	0	No
UBE2Q2--GOLGA6L9	15:76183351:+	15:82724028:+	43	[1, 8, 39, 60, 122, 130, 134, 154, 159, 190, 211, 224, 251, 254, 287, 340, 341, 375, 380, 424, 425, 448, 459, 477, 478, 492, 500, 512, 529, 616, 622, 631, 640, 641, 643, 655, 672, 679, 687, 836, 854, 862, 876]	259	[6, 3, 11, 4, 4, 4, 14, 4, 4, 3, 11, 4, 11, 3, 7, 4, 4, 4, 9, 3, 11, 7, 3, 3, 4, 11, 8, 3, 3, 3, 15, 5, 5, 4, 8, 3, 9, 7, 3, 5, 7, 11, 4]	650	[10, 9, 9, 11, 18, 10, 26, 13, 11, 5, 5, 21, 56, 9, 7, 6, 11, 17, 8, 20, 11, 20, 11, 7, 8, 13, 7, 8, 18, 15, 53, 33, 13, 21, 5, 26, 42, 13, 9, 8, 5, 21, 1]	0	No
NLRC4--SLC30A6	2:32449522:-	2:32448856:+	26	[19, 33, 40, 130, 139, 201, 224, 248, 284, 327, 337, 374, 409, 443, 509, 510, 605, 609, 637, 651, 657, 669, 805, 892, 893, 906]	280	[6, 3, 11, 10, 3, 3, 26, 32, 49, 5, 5, 5, 10, 7, 3, 23, 7, 3, 6, 5, 10, 6, 5, 5, 18, 14]	134	[7, 7, 1, 5, 2, 4, 5, 12, 1, 1, 2, 4, 3, 1, 6, 4, 13, 6, 1, 3, 20, 3, 1, 5, 2, 15]	0	No
NLRC4--SLC30A6	2:32461351:-	2:32449448:+	2	[482, 629]	10	[4, 6]	29	[12, 17]	0	No
C21orf59--TCP10L	21:33975471:-	21:33951141:-	16	[25, 110, 178, 182, 184, 185, 198, 210, 248, 249, 277, 346, 455, 606, 806, 890]	225	[3, 4, 13, 18, 15, 20, 12, 8, 13, 11, 6, 25, 35, 18, 3, 21]	278	[8, 5, 13, 16, 16, 44, 14, 13, 17, 15, 7, 13, 51, 20, 3, 23]	0	No
C21orf59--TCP10L	21:33975471:-	21:33954725:-	107	[1, 4, 10, 13, 15, 18, 20, 21, 22, 23, 28, 29, 31, 38, 39, 53, 59, 66, 74, 85, 87, 88, 94, 106, 107, 108, 114, 117, 120, 130, 143, 150, 151, 155, 160, 164, 175, 181, 183, 187, 192, 193, 197, 203, 209, 219, 220, 245, 253, 254, 264, 274, 288, 314, 318, 319, 321, 328, 336, 337, 344, 368, 369, 374, 382, 404, 407, 408, 409, 434, 446, 447, 448, 454, 471, 472, 476, 477, 483, 495, 506, 512, 520, 524, 525…	1624	[11, 6, 9, 12, 7, 6, 13, 18, 23, 5, 13, 3, 19, 6, 37, 10, 8, 3, 18, 3, 6, 6, 17, 10, 4, 5, 34, 13, 3, 13, 13, 13, 10, 14, 5, 6, 5, 8, 6, 5, 14, 3, 12, 5, 5, 18, 5, 9, 11, 33, 10, 5, 12, 9, 12, 6, 8, 16, 5, 12, 7, 10, 9, 3, 11, 18, 37, 15, 16, 16, 29, 9, 21, 41, 13, 15, 34, 21, 37, 14, 5, 11, 5, 14, 11, 6, 13, 27, 12, 22, 17, 70, 7, 6, 5, 24, 5, 59, 24, 15, 5, 13, 159, 13, 22, 15, 27]	2136	[17, 9, 9, 10, 10, 11, 19, 16, 20, 7, 14, 2, 25, 8, 52, 14, 11, 21, 14, 14, 7, 8, 27, 7, 5, 6, 36, 16, 4, 12, 7, 19, 15, 27, 11, 15, 6, 10, 11, 17, 17, 8, 19, 9, 5, 35, 8, 10, 14, 50, 14, 11, 28, 21, 22, 9, 12, 29, 9, 18, 18, 21, 18, 2, 13, 27, 27, 22, 24, 20, 33, 13, 24, 31, 12, 19, 56, 27, 46, 27, 6, 19, 7, 24, 18, 7, 23, 33, 18, 30, 16, 58, 10, 8, 10, 23, 5, 97, 24, 19, 11, 11, 188, 8, 17, 18,…	0	No
C21orf59--TCP10L	21:33975471:-	21:33956615:-	3	[35, 343, 854]	30	[5, 5, 20]	41	[14, 6, 21]	0	No
SLC25A15--SUMO1	13:41384126:+	2:203103262:-	9	[64, 187, 215, 227, 234, 243, 510, 857, 892]	40	[3, 3, 3, 4, 9, 6, 4, 4, 4]	68	[2, 4, 2, 1, 42, 5, 1, 3, 8]	0	No
TTC3--SPN	21:38501363:+	16:29680542:+	6	[1, 23, 102, 164, 211, 322]	22	[4, 3, 5, 3, 3, 4]	22	[4, 3, 6, 3, 1, 5]	0	No
CYB5RL--ACADSB	1:54651494:-	10:124814974:+	3	[245, 434, 802]	11	[4, 3, 4]	29	[25, 3, 1]	0	No
EIF4A3--BRI3BP	17:78109013:-	12:125512005:+	2	[514, 896]	7	[4, 3]	5	[2, 3]	0	No
SAP18--SIPA1	13:21715134:+	11:65406612:+	170	[1, 10, 12, 19, 28, 33, 35, 37, 43, 45, 46, 47, 50, 51, 54, 55, 66, 72, 79, 89, 114, 118, 120, 122, 124, 130, 145, 178, 180, 183, 202, 210, 213, 235, 238, 239, 242, 244, 249, 259, 304, 310, 313, 317, 324, 326, 327, 329, 335, 351, 359, 360, 363, 364, 369, 375, 377, 405, 410, 411, 412, 413, 417, 419, 423, 426, 428, 430, 435, 436, 439, 445, 449, 450, 456, 458, 460, 465, 472, 474, 482, 483, 485, 490,…	1480	[11, 3, 6, 6, 12, 6, 18, 27, 23, 7, 3, 12, 4, 11, 3, 9, 8, 18, 9, 4, 8, 9, 7, 3, 4, 8, 8, 3, 10, 8, 4, 10, 9, 4, 7, 4, 4, 6, 3, 3, 10, 8, 4, 6, 20, 11, 21, 18, 5, 5, 10, 11, 9, 12, 3, 5, 3, 6, 6, 5, 23, 4, 14, 9, 4, 7, 3, 5, 3, 5, 8, 3, 15, 6, 10, 23, 7, 3, 9, 5, 3, 8, 4, 15, 10, 5, 3, 3, 13, 4, 6, 8, 28, 19, 7, 4, 9, 16, 7, 12, 8, 3, 8, 15, 54, 13, 24, 13, 10, 8, 10, 7, 5, 8, 10, 4, 19, 3, 7, 21…	1667	[10, 6, 12, 8, 1, 17, 2, 3, 7, 9, 5, 1, 8, 10, 8, 16, 16, 1, 25, 5, 20, 1, 1, 1, 11, 17, 17, 5, 11, 13, 13, 10, 16, 2, 7, 15, 2, 7, 6, 8, 12, 16, 9, 12, 12, 52, 1, 1, 9, 12, 1, 27, 3, 25, 7, 17, 3, 11, 5, 10, 1, 20, 9, 7, 5, 5, 8, 11, 5, 3, 1, 5, 15, 11, 18, 3, 7, 12, 1, 8, 8, 2, 5, 4, 1, 8, 10, 1, 1, 10, 1, 8, 2, 29, 1, 3, 1, 33, 9, 18, 7, 1, 1, 2, 5, 1, 4, 27, 20, 1, 5, 14, 8, 21, 15, 5, 6, 7, …	0	No
NDUFV1--MAP3K11	11:67375719:+	11:65382446:-	2	[133, 350]	7	[3, 4]	43	[30, 13]	0	No
NCOA3--ELOF1	20:46257255:+	19:11665180:-	105	[1, 4, 5, 6, 10, 28, 36, 42, 48, 56, 60, 68, 71, 72, 75, 84, 91, 92, 94, 97, 112, 116, 123, 124, 127, 146, 156, 162, 165, 171, 172, 173, 182, 191, 200, 207, 217, 218, 221, 224, 226, 234, 237, 239, 240, 242, 252, 255, 256, 274, 276, 281, 283, 298, 309, 314, 315, 318, 319, 321, 323, 333, 336, 351, 355, 356, 361, 373, 403, 404, 409, 429, 432, 467, 492, 524, 528, 626, 636, 644, 648, 667, 669, 673, 68…	867	[16, 5, 27, 8, 5, 8, 17, 8, 8, 7, 6, 9, 7, 10, 6, 4, 4, 7, 3, 5, 10, 4, 7, 5, 4, 6, 8, 8, 6, 5, 9, 6, 10, 12, 10, 30, 31, 15, 7, 10, 4, 48, 3, 9, 3, 3, 7, 6, 8, 3, 10, 10, 9, 10, 9, 3, 4, 7, 7, 7, 6, 6, 6, 5, 5, 11, 4, 8, 4, 13, 5, 5, 12, 10, 7, 8, 6, 6, 7, 5, 10, 7, 9, 7, 16, 4, 7, 3, 7, 3, 6, 12, 7, 4, 8, 9, 9, 8, 7, 3, 3, 7, 11, 11, 7]	922	[4, 10, 18, 11, 4, 7, 37, 6, 9, 3, 8, 7, 13, 37, 3, 17, 6, 7, 11, 3, 8, 6, 6, 8, 8, 6, 6, 13, 9, 1, 10, 5, 4, 5, 11, 19, 31, 20, 5, 3, 8, 31, 2, 2, 5, 4, 6, 19, 6, 11, 26, 9, 8, 8, 7, 17, 5, 7, 10, 9, 4, 5, 4, 7, 4, 5, 5, 3, 12, 11, 5, 3, 8, 8, 5, 10, 5, 6, 7, 10, 4, 13, 13, 7, 3, 3, 6, 7, 5, 13, 9, 15, 7, 6, 11, 4, 8, 6, 5, 2, 3, 10, 6, 12, 12]	0	No
SPC24--TAB3	19:11257543:-	X:30852997:-	16	[48, 83, 94, 102, 105, 160, 190, 246, 266, 279, 289, 353, 425, 432, 498, 502]	143	[14, 8, 9, 4, 3, 6, 11, 6, 12, 7, 8, 6, 6, 21, 3, 19]	102	[5, 3, 3, 13, 3, 7, 32, 10, 2, 10, 2, 3, 1, 3, 3, 2]	0	No
ZMAT5--AVL9	22:30142460:-	7:32625589:+	4	[1, 429, 449, 455]	21	[3, 4, 5, 9]	64	[14, 7, 5, 38]	0	No
SLC25A46--ZBTB20	5:110083965:+	3:114407212:-	12	[10, 120, 123, 127, 213, 250, 455, 456, 620, 646, 840, 848]	51	[4, 3, 4, 4, 4, 5, 6, 4, 3, 5, 4, 5]	69	[2, 2, 2, 2, 34, 4, 4, 4, 3, 4, 4, 4]	0	No
CYB5R3--WDR55	22:43015843:-	5:140050116:+	3	[247, 426, 495]	16	[3, 5, 8]	40	[15, 6, 19]	0	No
CENPK--R3HDM2	5:64846933:-	12:57690697:-	18	[1, 28, 63, 81, 206, 238, 256, 265, 295, 349, 404, 435, 436, 458, 466, 701, 807, 822]	111	[9, 13, 5, 5, 4, 4, 5, 3, 4, 8, 3, 7, 5, 13, 4, 4, 8, 7]	310	[36, 36, 12, 12, 7, 12, 24, 10, 12, 32, 10, 8, 20, 27, 23, 5, 13, 11]	0	No
SPATA6L--ZNHIT3	9:4627807:-	17:34845100:+	25	[32, 95, 164, 176, 194, 199, 267, 268, 285, 350, 406, 460, 477, 511, 529, 607, 627, 641, 645, 649, 665, 683, 840, 898, 900]	125	[3, 3, 4, 3, 3, 6, 5, 3, 4, 12, 4, 4, 4, 16, 9, 3, 9, 3, 3, 3, 4, 3, 3, 3, 8]	281	[16, 12, 8, 2, 7, 4, 1, 22, 7, 65, 12, 4, 33, 16, 7, 11, 3, 1, 13, 1, 7, 6, 3, 10, 10]	0	No
NUDCD1--INO80C	8:110255380:-	18:33067787:-	2	[200, 205]	18	[8, 10]	14	[10, 4]	0	No
SDHA--OAS1	5:240591:+	12:113356197:+	2	[1, 193]	9	[6, 3]	3	[2, 1]	0	No
ABL2--KDELC2	1:179100350:-	11:108344054:-	4	[1, 828, 832, 846]	13	[3, 4, 3, 3]	4	[1, 1, 1, 1]	0	No
AKAP13--GOLGA2P2Y	15:85924029:+	Y:26356994:-	386	[1, 4, 5, 6, 7, 9, 13, 16, 18, 19, 20, 21, 22, 23, 24, 25, 27, 28, 30, 31, 32, 33, 35, 36, 37, 42, 45, 47, 50, 51, 54, 55, 57, 61, 64, 66, 67, 68, 70, 72, 74, 76, 78, 81, 82, 83, 84, 87, 88, 90, 95, 96, 97, 99, 100, 102, 108, 109, 110, 112, 113, 115, 116, 118, 119, 122, 123, 124, 128, 132, 134, 135, 137, 139, 142, 144, 145, 146, 147, 148, 152, 155, 157, 158, 159, 161, 162, 163, 164, 166, 168, 169…	3484	[6, 4, 22, 3, 4, 3, 14, 10, 7, 7, 5, 3, 9, 6, 8, 18, 10, 5, 5, 3, 4, 5, 12, 4, 7, 4, 9, 10, 5, 10, 5, 3, 25, 8, 4, 12, 13, 14, 14, 47, 25, 5, 3, 8, 10, 8, 9, 7, 3, 9, 13, 16, 12, 9, 8, 8, 7, 3, 5, 7, 16, 16, 8, 13, 6, 13, 3, 7, 16, 3, 5, 4, 5, 15, 10, 14, 18, 13, 4, 11, 5, 11, 3, 8, 15, 3, 3, 3, 10, 7, 9, 7, 6, 5, 14, 3, 15, 5, 21, 22, 33, 23, 5, 4, 3, 14, 12, 22, 9, 4, 22, 9, 26, 8, 9, 5, 4, 40,…	3983	[12, 6, 10, 7, 10, 11, 2, 11, 17, 3, 3, 5, 2, 5, 17, 16, 20, 5, 6, 4, 7, 4, 13, 8, 12, 3, 7, 9, 5, 5, 7, 1, 14, 1, 4, 13, 5, 11, 28, 92, 12, 5, 4, 1, 8, 12, 14, 3, 8, 12, 20, 15, 24, 14, 6, 24, 22, 4, 3, 12, 13, 5, 13, 10, 6, 9, 8, 8, 8, 5, 8, 7, 3, 5, 11, 10, 20, 10, 11, 10, 7, 7, 7, 2, 19, 6, 6, 5, 8, 13, 13, 3, 13, 9, 7, 6, 21, 6, 20, 12, 25, 9, 9, 12, 2, 6, 5, 1, 6, 7, 13, 10, 15, 22, 5, 1, 6…	0	No
AKAP13--UBE2Q2	15:85924029:+	15:76161292:+	304	[6, 10, 17, 20, 22, 27, 29, 31, 32, 34, 44, 45, 46, 47, 48, 50, 51, 52, 54, 55, 58, 59, 61, 63, 66, 68, 70, 71, 82, 84, 86, 87, 88, 92, 96, 97, 98, 102, 108, 110, 111, 113, 118, 121, 122, 128, 129, 130, 132, 133, 134, 135, 137, 138, 140, 141, 142, 144, 146, 151, 153, 154, 157, 158, 159, 160, 161, 164, 166, 167, 169, 171, 173, 187, 192, 195, 199, 200, 201, 202, 203, 204, 205, 208, 209, 212, 217, 2…	4203	[5, 8, 16, 4, 12, 8, 6, 16, 6, 14, 12, 13, 7, 21, 5, 11, 14, 5, 10, 15, 12, 9, 12, 4, 6, 7, 11, 33, 11, 5, 19, 8, 5, 13, 15, 13, 3, 6, 14, 6, 5, 11, 10, 10, 29, 17, 7, 8, 12, 9, 18, 7, 8, 11, 6, 14, 11, 10, 17, 6, 11, 4, 4, 15, 3, 14, 4, 3, 3, 4, 6, 9, 15, 5, 13, 16, 3, 38, 11, 7, 4, 38, 11, 6, 7, 19, 22, 5, 5, 10, 10, 20, 15, 15, 20, 4, 30, 18, 20, 15, 25, 7, 15, 23, 13, 11, 13, 32, 14, 13, 10, …	3485	[6, 13, 20, 14, 10, 11, 8, 13, 17, 5, 14, 8, 4, 28, 10, 11, 4, 7, 6, 7, 16, 5, 17, 6, 8, 4, 3, 15, 10, 9, 22, 5, 4, 12, 14, 7, 6, 3, 3, 4, 5, 10, 17, 14, 17, 8, 4, 12, 12, 17, 4, 1, 5, 3, 8, 10, 10, 11, 13, 8, 9, 4, 9, 15, 2, 22, 3, 5, 13, 8, 4, 14, 2, 3, 8, 25, 7, 20, 15, 4, 10, 30, 7, 7, 5, 12, 17, 6, 13, 5, 14, 11, 10, 8, 12, 6, 8, 21, 7, 12, 8, 1, 10, 25, 6, 10, 11, 22, 5, 15, 7, 12, 17, 8, 1…	0	No
AKAP13--UBE2Q2	15:85924030:+	15:76165770:+	88	[1, 7, 33, 38, 40, 42, 53, 60, 62, 65, 67, 72, 74, 78, 94, 95, 101, 107, 109, 114, 123, 124, 136, 149, 156, 175, 178, 180, 186, 193, 197, 213, 226, 228, 232, 238, 248, 255, 261, 272, 277, 307, 310, 311, 313, 314, 315, 329, 339, 356, 363, 375, 379, 408, 417, 424, 427, 439, 448, 480, 492, 496, 497, 499, 529, 530, 608, 614, 616, 626, 628, 641, 658, 662, 672, 682, 684, 686, 691, 697, 804, 866, 871, 8…	908	[3, 10, 11, 11, 11, 13, 3, 11, 6, 7, 6, 35, 5, 4, 11, 4, 13, 7, 10, 7, 9, 12, 11, 3, 3, 20, 12, 12, 5, 5, 5, 4, 8, 8, 6, 5, 36, 7, 5, 18, 10, 64, 23, 10, 6, 3, 12, 11, 5, 4, 5, 8, 4, 11, 32, 17, 7, 5, 6, 4, 17, 5, 3, 22, 5, 7, 3, 3, 13, 3, 19, 10, 17, 11, 32, 9, 11, 4, 8, 12, 5, 8, 13, 6, 14, 3, 4, 12]	838	[4, 10, 3, 2, 9, 15, 2, 18, 7, 16, 9, 21, 1, 9, 7, 2, 4, 7, 5, 3, 12, 6, 13, 5, 4, 9, 6, 9, 20, 3, 1, 2, 10, 7, 2, 8, 13, 12, 21, 19, 6, 19, 16, 17, 14, 4, 7, 6, 11, 17, 2, 13, 16, 3, 33, 10, 6, 1, 11, 7, 10, 9, 25, 17, 4, 5, 12, 13, 12, 9, 17, 18, 12, 5, 10, 15, 10, 8, 4, 5, 7, 8, 9, 8, 10, 1, 8, 12]	0	No
LPHN1--SUZ12	19:14316797:-	17:30300165:+	83	[4, 17, 25, 41, 45, 47, 48, 52, 59, 64, 85, 102, 127, 128, 129, 133, 139, 144, 151, 160, 172, 179, 210, 228, 247, 249, 252, 263, 274, 285, 293, 301, 306, 308, 311, 320, 321, 329, 337, 344, 354, 374, 376, 406, 414, 420, 440, 465, 470, 474, 477, 482, 487, 488, 489, 503, 525, 529, 604, 605, 608, 619, 620, 626, 633, 641, 644, 651, 655, 658, 666, 678, 693, 811, 851, 857, 870, 882, 886, 889, 896, 904, …	955	[12, 4, 9, 32, 8, 16, 10, 6, 4, 10, 7, 3, 4, 8, 9, 17, 10, 4, 28, 5, 5, 42, 3, 5, 16, 7, 9, 4, 8, 10, 11, 11, 7, 4, 6, 11, 3, 6, 5, 6, 11, 16, 7, 7, 9, 10, 4, 32, 31, 19, 4, 5, 4, 4, 3, 18, 6, 33, 5, 28, 3, 22, 6, 6, 10, 39, 7, 15, 18, 11, 18, 6, 9, 10, 42, 23, 7, 18, 12, 5, 6, 16, 5]	494	[9, 5, 1, 1, 1, 10, 1, 1, 1, 6, 3, 3, 3, 1, 6, 2, 9, 4, 4, 15, 7, 1, 2, 4, 1, 18, 6, 16, 4, 2, 6, 2, 3, 1, 23, 21, 1, 1, 1, 7, 7, 8, 8, 1, 4, 12, 14, 37, 1, 12, 5, 7, 2, 2, 3, 14, 5, 1, 3, 2, 1, 1, 1, 2, 1, 8, 4, 9, 12, 7, 20, 1, 1, 1, 20, 1, 13, 14, 5, 1, 6, 1, 3]	0	No
LPHN1--SUZ12	19:14316797:-	17:30267305:+	231	[2, 6, 7, 9, 19, 21, 27, 28, 36, 37, 39, 42, 50, 53, 54, 55, 58, 61, 65, 67, 69, 70, 71, 74, 75, 77, 79, 81, 82, 84, 89, 96, 97, 101, 113, 114, 115, 116, 119, 121, 132, 135, 142, 143, 146, 149, 150, 152, 154, 156, 157, 161, 162, 165, 166, 168, 170, 173, 175, 176, 178, 183, 184, 186, 190, 192, 193, 195, 199, 200, 202, 203, 204, 205, 206, 207, 209, 211, 212, 213, 215, 220, 222, 223, 235, 236, 238, …	2740	[4, 12, 7, 16, 6, 11, 5, 7, 12, 7, 11, 11, 8, 10, 20, 11, 13, 15, 7, 17, 6, 14, 9, 13, 7, 9, 4, 9, 3, 5, 6, 10, 10, 9, 15, 21, 7, 25, 10, 20, 11, 24, 26, 8, 7, 16, 9, 13, 29, 5, 4, 18, 12, 4, 4, 6, 12, 12, 4, 15, 3, 3, 8, 11, 3, 31, 4, 15, 5, 4, 9, 23, 5, 9, 12, 3, 3, 20, 14, 3, 3, 3, 7, 8, 23, 3, 3, 4, 6, 7, 15, 3, 20, 20, 10, 9, 4, 11, 3, 8, 3, 18, 3, 10, 21, 12, 5, 22, 3, 15, 15, 12, 10, 32, 2…	4049	[7, 17, 14, 21, 15, 19, 16, 19, 20, 7, 15, 10, 4, 7, 15, 4, 48, 26, 21, 27, 13, 29, 10, 7, 3, 10, 15, 6, 7, 18, 8, 27, 19, 13, 25, 13, 9, 22, 10, 20, 12, 34, 27, 30, 17, 29, 11, 31, 35, 7, 9, 22, 19, 9, 26, 30, 9, 29, 12, 17, 8, 1, 14, 4, 12, 23, 12, 9, 7, 28, 26, 29, 11, 12, 7, 11, 3, 24, 25, 13, 9, 14, 24, 6, 17, 3, 6, 15, 9, 8, 14, 3, 44, 19, 8, 19, 5, 12, 11, 18, 8, 19, 5, 13, 23, 31, 9, 20, …	0	No
LPHN1--SUZ12	19:14316797:-	17:30274636:+	58	[26, 29, 31, 46, 51, 68, 93, 108, 120, 124, 158, 164, 180, 218, 219, 234, 258, 261, 271, 272, 276, 279, 288, 309, 326, 333, 348, 441, 443, 467, 468, 479, 485, 496, 501, 509, 512, 524, 609, 610, 615, 637, 642, 665, 687, 689, 701, 803, 806, 817, 818, 824, 825, 848, 850, 852, 879, 895]	821	[6, 6, 21, 10, 3, 3, 13, 3, 3, 31, 5, 9, 4, 5, 19, 17, 20, 19, 23, 20, 8, 7, 4, 29, 15, 5, 14, 9, 17, 10, 22, 27, 5, 8, 56, 9, 12, 15, 24, 12, 60, 16, 14, 7, 8, 7, 12, 7, 45, 8, 11, 10, 12, 25, 11, 10, 5, 5]	583	[6, 4, 16, 7, 1, 3, 18, 6, 3, 12, 2, 14, 4, 3, 16, 9, 18, 17, 13, 15, 9, 2, 6, 15, 12, 3, 12, 5, 28, 12, 11, 13, 2, 5, 26, 5, 18, 13, 23, 4, 37, 8, 7, 2, 5, 4, 14, 8, 16, 8, 11, 7, 7, 11, 9, 10, 2, 6]	0	No
LPHN1--SUZ12	19:14316797:-	17:30293166:+	34	[1, 10, 16, 63, 78, 110, 155, 194, 240, 255, 265, 270, 296, 323, 324, 342, 363, 371, 410, 476, 483, 650, 656, 657, 664, 696, 697, 703, 820, 827, 837, 875, 876, 887]	629	[9, 27, 5, 10, 5, 13, 33, 27, 5, 15, 10, 3, 16, 43, 23, 9, 12, 5, 6, 18, 56, 22, 10, 21, 54, 38, 10, 6, 8, 7, 50, 16, 13, 24]	223	[5, 8, 4, 3, 1, 3, 10, 7, 2, 4, 4, 10, 4, 14, 8, 5, 2, 4, 4, 4, 18, 4, 2, 5, 19, 16, 5, 3, 16, 1, 15, 5, 1, 7]	0	No
ZNF207--FAM227A	17:30695449:+	22:38981088:-	7	[71, 120, 138, 646, 702, 837, 874]	30	[3, 3, 4, 5, 4, 6, 5]	40	[2, 4, 1, 14, 14, 1, 4]	0	No
ZNF207--MKNK1	17:30695449:+	1:47039693:-	2	[247, 821]	7	[4, 3]	44	[10, 34]	0	No
SEPT7--FBXO15	7:35913385:+	18:71766160:-	9	[2, 18, 150, 232, 370, 661, 694, 879, 897]	101	[8, 3, 5, 7, 17, 10, 33, 15, 3]	23	[1, 2, 5, 1, 1, 1, 1, 10, 1]	0	No
CIRBP--C19orf24	19:1274879:+	19:1275026:+	150	[1, 2, 5, 13, 16, 17, 18, 19, 21, 25, 27, 29, 31, 32, 33, 41, 42, 54, 57, 58, 65, 66, 67, 71, 75, 80, 89, 91, 94, 95, 96, 97, 100, 103, 105, 106, 110, 113, 130, 133, 136, 150, 151, 152, 154, 166, 176, 177, 178, 181, 182, 186, 187, 189, 190, 191, 192, 193, 194, 198, 199, 201, 203, 207, 208, 209, 214, 215, 218, 223, 226, 228, 229, 232, 238, 239, 241, 242, 244, 246, 247, 248, 255, 256, 259, 261, 270…	1541	[6, 6, 21, 4, 6, 22, 10, 5, 7, 19, 16, 8, 3, 7, 3, 19, 4, 5, 12, 20, 16, 4, 13, 12, 15, 4, 7, 17, 8, 8, 3, 35, 15, 12, 9, 13, 8, 6, 14, 8, 3, 4, 13, 7, 6, 4, 4, 4, 3, 5, 18, 6, 10, 17, 7, 8, 30, 12, 19, 14, 25, 36, 3, 5, 13, 19, 25, 11, 7, 5, 18, 4, 13, 6, 7, 28, 23, 22, 11, 8, 4, 8, 6, 3, 17, 7, 8, 6, 3, 3, 4, 5, 3, 3, 7, 4, 15, 24, 6, 4, 3, 19, 11, 5, 25, 7, 7, 9, 16, 7, 4, 4, 4, 5, 15, 7, 14, …	2743	[12, 1, 74, 11, 1, 40, 1, 15, 1, 3, 151, 24, 15, 1, 10, 2, 18, 5, 29, 1, 53, 31, 31, 1, 39, 1, 26, 1, 1, 15, 1, 104, 39, 34, 17, 42, 1, 14, 16, 11, 18, 19, 19, 12, 14, 32, 12, 22, 18, 33, 1, 11, 25, 1, 13, 28, 1, 3, 2, 15, 60, 1, 1, 1, 1, 38, 68, 49, 18, 16, 46, 7, 22, 8, 17, 1, 44, 36, 11, 12, 5, 1, 13, 10, 42, 2, 19, 31, 21, 13, 9, 6, 15, 9, 36, 13, 2, 1, 1, 1, 16, 53, 2, 7, 38, 16, 28, 16, 47,…	0	No
CIRBP--C19orf24	19:1274439:+	19:1277182:+	112	[4, 6, 7, 8, 10, 20, 22, 23, 24, 26, 30, 36, 37, 40, 45, 55, 56, 61, 62, 70, 81, 84, 88, 98, 101, 107, 108, 111, 112, 115, 116, 123, 140, 147, 153, 155, 163, 170, 171, 180, 183, 204, 205, 211, 220, 221, 224, 225, 231, 235, 240, 243, 258, 263, 264, 287, 290, 295, 301, 306, 317, 319, 323, 324, 329, 333, 339, 344, 349, 361, 366, 369, 375, 376, 384, 401, 403, 408, 410, 420, 433, 437, 485, 498, 505, 5…	1718	[15, 13, 11, 13, 6, 19, 7, 36, 10, 13, 10, 17, 8, 16, 11, 5, 3, 10, 8, 7, 8, 7, 18, 11, 20, 7, 19, 7, 3, 16, 18, 30, 24, 8, 15, 6, 4, 50, 17, 10, 12, 24, 8, 33, 26, 12, 92, 13, 7, 6, 10, 23, 8, 11, 18, 24, 3, 4, 7, 45, 11, 11, 6, 5, 15, 62, 12, 17, 17, 16, 12, 13, 16, 14, 17, 9, 15, 12, 34, 7, 27, 3, 5, 3, 19, 30, 11, 11, 3, 6, 3, 16, 16, 7, 23, 14, 20, 22, 27, 18, 21, 12, 6, 18, 18, 6, 21, 10, 3…	1089	[5, 6, 1, 7, 2, 8, 1, 12, 5, 5, 8, 15, 5, 21, 11, 6, 2, 11, 6, 9, 5, 6, 5, 8, 5, 2, 9, 3, 2, 13, 9, 9, 20, 9, 21, 6, 6, 10, 11, 14, 7, 9, 6, 9, 11, 8, 38, 11, 1, 6, 4, 16, 9, 11, 11, 8, 5, 5, 8, 9, 13, 16, 9, 6, 3, 15, 5, 6, 13, 10, 11, 5, 6, 7, 9, 13, 17, 5, 48, 6, 8, 4, 5, 2, 19, 43, 11, 7, 7, 7, 7, 7, 10, 7, 9, 17, 10, 11, 19, 11, 6, 9, 5, 10, 9, 6, 21, 3, 29, 29, 4, 3]	0	No
DHFRL1--CAMKK2	3:93781589:-	12:121735754:-	12	[1, 182, 265, 380, 466, 512, 528, 621, 664, 805, 807, 897]	62	[7, 3, 4, 5, 6, 3, 5, 7, 9, 3, 4, 6]	65	[1, 9, 15, 15, 4, 1, 2, 2, 3, 3, 9, 1]	0	No
CES3--C1orf112	16:67008979:+	1:169631248:+	17	[10, 71, 89, 123, 126, 131, 168, 185, 365, 372, 379, 403, 422, 525, 601, 885, 893]	134	[13, 4, 7, 3, 16, 9, 10, 4, 5, 6, 5, 8, 11, 20, 4, 6, 3]	759	[39, 55, 52, 37, 61, 43, 59, 6, 13, 11, 29, 56, 66, 104, 90, 24, 14]	0	No
VHL--LAPTM4B	3:10192613:+	8:98787709:+	3	[311, 323, 701]	18	[5, 8, 5]	22	[7, 7, 8]	0	No
GATAD1--LPIN1	7:92079179:+	2:11957044:+	45	[1, 9, 10, 28, 36, 124, 145, 153, 198, 205, 230, 232, 235, 237, 256, 290, 312, 314, 316, 319, 403, 414, 416, 449, 454, 491, 497, 504, 523, 529, 601, 622, 639, 655, 661, 664, 668, 832, 837, 838, 870, 883, 889, 890, 899]	248	[5, 3, 5, 3, 5, 6, 3, 3, 6, 3, 8, 3, 3, 4, 3, 4, 3, 4, 3, 9, 3, 3, 6, 3, 6, 20, 5, 6, 9, 4, 3, 11, 3, 4, 4, 12, 11, 4, 5, 3, 4, 11, 6, 9, 7]	2254	[42, 58, 26, 85, 55, 21, 13, 48, 50, 23, 7, 5, 32, 50, 71, 59, 158, 67, 31, 57, 1, 43, 84, 74, 45, 83, 63, 74, 15, 2, 112, 114, 56, 4, 43, 33, 36, 109, 90, 42, 30, 49, 20, 61, 13]	0	No
GATAD1--GLIPR1L2	7:92079196:+	12:75817517:+	2	[119, 497]	11	[3, 8]	57	[3, 54]	0	No
XRCC2--SYAP1	7:152357786:-	X:16782505:+	12	[1, 72, 160, 197, 223, 267, 299, 320, 343, 353, 419, 442]	48	[3, 3, 3, 5, 4, 8, 6, 3, 4, 3, 3, 3]	85	[10, 12, 4, 4, 2, 6, 8, 4, 5, 12, 11, 7]	0	No
HILPDA--EFCAB3	7:128096077:+	17:60491093:+	9	[1, 7, 93, 248, 326, 337, 366, 620, 669]	71	[5, 3, 16, 6, 19, 4, 3, 12, 3]	121	[5, 5, 35, 4, 21, 7, 11, 29, 4]	0	No
HILPDA--EFCAB3	7:128097734:+	17:60491093:+	2	[425, 908]	41	[26, 15]	64	[38, 26]	0	No
ZNF708--ERV3-1	19:21510798:-	7:64465572:-	52	[20, 27, 31, 51, 59, 110, 149, 150, 157, 161, 199, 208, 219, 225, 227, 238, 293, 298, 305, 356, 364, 401, 406, 416, 418, 428, 434, 442, 443, 452, 480, 483, 495, 506, 517, 530, 601, 613, 616, 641, 646, 664, 668, 683, 805, 812, 815, 849, 884, 885, 897, 903]	323	[9, 4, 4, 8, 6, 3, 5, 4, 6, 3, 4, 9, 11, 10, 10, 6, 7, 18, 8, 9, 5, 3, 5, 5, 9, 4, 3, 5, 9, 3, 6, 9, 4, 3, 4, 3, 5, 4, 3, 3, 8, 8, 4, 9, 16, 3, 9, 6, 3, 9, 3, 6]	602	[11, 3, 13, 2, 7, 7, 19, 10, 4, 30, 18, 5, 10, 10, 7, 8, 22, 9, 5, 14, 8, 5, 13, 6, 16, 9, 16, 9, 16, 5, 9, 7, 24, 21, 14, 8, 9, 16, 6, 25, 18, 19, 3, 1, 6, 16, 34, 5, 7, 15, 11, 11]	0	No
POU5F2--ADAMTSL3	5:93073819:-	15:84531395:+	17	[1, 5, 10, 61, 280, 284, 310, 339, 426, 474, 608, 620, 671, 840, 863, 875, 877]	142	[6, 5, 7, 4, 9, 23, 8, 3, 6, 5, 15, 7, 6, 14, 10, 9, 5]	90	[6, 7, 4, 3, 5, 28, 1, 1, 8, 3, 4, 2, 2, 5, 4, 4, 3]	0	No
RMND5A--ANAPC1	2:86968192:+	2:112580177:-	249	[1, 2, 3, 9, 17, 19, 22, 27, 30, 37, 41, 42, 45, 49, 56, 68, 69, 70, 94, 97, 105, 115, 116, 117, 118, 128, 129, 130, 139, 142, 147, 150, 158, 159, 163, 164, 168, 174, 175, 176, 178, 180, 187, 189, 190, 199, 200, 205, 206, 209, 212, 214, 222, 224, 226, 227, 228, 229, 233, 234, 235, 236, 238, 239, 240, 241, 242, 248, 254, 258, 263, 265, 277, 281, 282, 286, 287, 288, 300, 301, 302, 306, 311, 312, 31…	4148	[47, 17, 26, 15, 14, 9, 8, 12, 4, 10, 6, 4, 10, 21, 4, 3, 4, 6, 3, 13, 4, 6, 6, 11, 4, 58, 16, 9, 19, 20, 6, 5, 6, 3, 6, 8, 3, 9, 10, 8, 4, 23, 3, 6, 6, 12, 17, 6, 9, 4, 7, 16, 33, 5, 17, 34, 31, 6, 12, 132, 18, 19, 10, 11, 15, 12, 8, 18, 9, 15, 6, 6, 7, 13, 6, 6, 5, 10, 6, 10, 6, 13, 7, 46, 12, 42, 3, 7, 3, 7, 18, 35, 8, 15, 13, 14, 13, 8, 10, 6, 8, 9, 6, 15, 23, 13, 17, 17, 13, 9, 6, 14, 3, 4, …	5582	[46, 19, 31, 14, 18, 19, 10, 14, 10, 31, 12, 13, 11, 14, 5, 5, 13, 16, 2, 24, 4, 3, 4, 10, 7, 61, 22, 5, 27, 29, 4, 7, 9, 9, 10, 20, 5, 10, 18, 13, 10, 32, 6, 13, 11, 13, 18, 11, 23, 3, 6, 16, 49, 6, 27, 35, 32, 5, 19, 114, 22, 20, 13, 12, 24, 10, 9, 27, 17, 20, 10, 12, 11, 13, 12, 13, 9, 16, 5, 12, 9, 19, 13, 42, 14, 70, 8, 10, 4, 9, 21, 49, 15, 14, 16, 21, 10, 7, 8, 10, 5, 14, 8, 25, 34, 19, 22…	0	No
ZSCAN23--TIGD1	6:28411177:-	2:233414651:-	20	[1, 40, 234, 429, 459, 477, 601, 653, 654, 678, 680, 687, 688, 694, 809, 814, 829, 884, 903, 904]	89	[5, 3, 3, 4, 6, 3, 3, 4, 3, 3, 3, 6, 6, 7, 5, 5, 3, 8, 3, 6]	63	[1, 2, 2, 3, 1, 6, 8, 3, 3, 2, 1, 1, 7, 7, 1, 1, 4, 5, 1, 4]	0	No
ZSCAN23--TIGD1	6:28402229:-	2:233414650:-	28	[79, 98, 111, 266, 272, 332, 354, 413, 420, 426, 447, 476, 483, 485, 487, 488, 501, 618, 628, 633, 636, 649, 670, 812, 813, 840, 861, 878]	119	[4, 4, 3, 6, 7, 5, 3, 3, 4, 6, 4, 3, 3, 3, 4, 3, 7, 3, 4, 3, 3, 7, 3, 8, 4, 3, 5, 4]	160	[2, 1, 3, 9, 3, 5, 6, 6, 15, 6, 4, 8, 11, 3, 2, 7, 9, 2, 15, 3, 3, 2, 6, 6, 13, 3, 1, 6]	0	No
TRAPPC3L--NXNL2	6:116816647:-	9:91190210:+	54	[1, 25, 28, 37, 72, 73, 92, 114, 120, 131, 135, 138, 142, 164, 197, 202, 213, 218, 224, 235, 242, 260, 270, 282, 299, 302, 315, 323, 330, 333, 348, 377, 410, 416, 422, 426, 437, 441, 446, 456, 458, 514, 601, 612, 615, 653, 657, 671, 688, 696, 849, 868, 872, 901]	360	[8, 4, 3, 11, 5, 8, 4, 12, 3, 4, 6, 3, 4, 3, 7, 7, 4, 8, 9, 3, 11, 3, 13, 8, 18, 3, 3, 4, 4, 4, 4, 3, 3, 3, 11, 6, 4, 7, 11, 18, 4, 5, 4, 5, 5, 6, 6, 3, 3, 14, 14, 13, 13, 8]	999	[11, 13, 41, 18, 23, 4, 10, 4, 3, 47, 6, 3, 5, 10, 3, 10, 17, 28, 21, 22, 32, 6, 31, 15, 41, 22, 11, 9, 10, 19, 5, 10, 8, 41, 53, 1, 25, 62, 29, 2, 21, 20, 3, 17, 22, 9, 5, 18, 5, 35, 76, 10, 15, 12]	0	No
TRAPPC3L--DEC1	6:116816898:-	9:118076050:+	86	[1, 7, 8, 9, 13, 16, 19, 23, 29, 31, 42, 59, 70, 87, 94, 95, 130, 133, 135, 139, 142, 150, 159, 162, 183, 191, 203, 208, 209, 211, 235, 253, 279, 280, 282, 290, 297, 312, 318, 322, 333, 337, 349, 351, 366, 375, 402, 407, 413, 451, 476, 482, 499, 509, 511, 614, 616, 620, 624, 646, 647, 649, 651, 655, 658, 659, 660, 662, 675, 681, 814, 826, 830, 833, 834, 848, 858, 863, 867, 873, 878, 890, 894, 897…	529	[5, 14, 3, 10, 6, 3, 4, 5, 6, 4, 5, 3, 6, 3, 4, 4, 4, 6, 4, 4, 3, 6, 4, 4, 8, 3, 7, 3, 3, 6, 10, 4, 4, 3, 11, 6, 5, 5, 3, 10, 10, 4, 5, 7, 3, 10, 8, 3, 3, 9, 3, 4, 10, 5, 4, 4, 22, 7, 10, 12, 3, 3, 3, 6, 8, 8, 3, 3, 7, 3, 4, 4, 21, 5, 9, 9, 3, 5, 6, 10, 4, 8, 6, 14, 13, 7]	961	[1, 8, 35, 20, 2, 5, 3, 6, 11, 3, 8, 11, 6, 1, 7, 41, 6, 7, 26, 2, 7, 9, 6, 14, 5, 3, 6, 8, 5, 32, 14, 4, 7, 1, 11, 7, 16, 7, 4, 17, 9, 9, 8, 12, 13, 3, 6, 63, 30, 3, 5, 5, 17, 10, 15, 15, 3, 9, 21, 13, 9, 3, 6, 5, 15, 6, 1, 4, 10, 16, 26, 1, 30, 49, 9, 2, 4, 3, 2, 30, 8, 20, 8, 31, 1, 1]	0	No
NUPR1L--SEPT7	7:56183708:-	7:35912276:+	570	[2, 3, 4, 6, 7, 8, 10, 11, 14, 15, 16, 18, 20, 23, 24, 25, 26, 27, 30, 32, 33, 34, 36, 37, 39, 40, 41, 42, 43, 44, 45, 46, 47, 48, 49, 51, 52, 53, 54, 55, 57, 58, 59, 60, 61, 62, 63, 64, 65, 66, 67, 69, 70, 71, 72, 73, 74, 76, 77, 78, 82, 85, 86, 87, 89, 90, 91, 92, 94, 95, 96, 97, 99, 101, 103, 105, 106, 107, 108, 110, 111, 113, 114, 115, 116, 117, 118, 119, 122, 123, 124, 125, 126, 128, 130, 13…	14083	[43, 32, 15, 3, 16, 15, 24, 17, 55, 8, 7, 5, 32, 13, 22, 15, 12, 12, 16, 35, 4, 30, 19, 7, 35, 19, 16, 7, 22, 3, 17, 46, 14, 25, 7, 20, 5, 40, 3, 34, 15, 11, 8, 22, 22, 20, 23, 17, 30, 9, 49, 18, 42, 37, 68, 7, 6, 5, 7, 24, 19, 17, 7, 7, 10, 6, 6, 7, 17, 21, 15, 7, 12, 55, 22, 6, 6, 14, 9, 16, 9, 11, 30, 24, 14, 18, 76, 14, 30, 19, 22, 21, 47, 3, 16, 18, 30, 29, 29, 28, 12, 4, 18, 12, 47, 20, 25,…	7730	[24, 22, 10, 1, 5, 9, 19, 9, 11, 1, 1, 3, 14, 17, 8, 7, 6, 3, 7, 20, 3, 14, 16, 6, 21, 9, 11, 2, 6, 10, 12, 5, 7, 18, 6, 19, 2, 30, 2, 13, 11, 9, 4, 7, 13, 14, 14, 13, 11, 10, 11, 9, 14, 12, 31, 6, 3, 6, 6, 6, 3, 12, 5, 4, 2, 5, 7, 7, 10, 13, 6, 14, 10, 20, 9, 2, 2, 2, 6, 5, 3, 6, 13, 3, 1, 3, 53, 7, 14, 17, 12, 15, 22, 2, 7, 10, 24, 17, 12, 22, 3, 6, 3, 7, 21, 11, 16, 9, 3, 6, 16, 5, 20, 4, 6, 1…	0	No
NUPR1L--SEPT7	7:56183711:-	7:35903159:+	41	[1, 5, 17, 22, 29, 88, 98, 121, 127, 170, 180, 181, 183, 186, 209, 210, 211, 212, 224, 229, 296, 313, 329, 350, 353, 370, 404, 408, 420, 421, 456, 516, 527, 602, 628, 658, 666, 825, 830, 847, 865]	781	[35, 14, 37, 15, 6, 15, 24, 12, 5, 11, 38, 12, 12, 7, 25, 16, 9, 29, 11, 26, 10, 41, 4, 14, 18, 11, 29, 11, 26, 57, 13, 17, 23, 11, 3, 8, 24, 19, 53, 21, 9]	405	[1, 1, 1, 1, 13, 11, 17, 12, 1, 17, 1, 1, 9, 13, 28, 1, 25, 1, 1, 5, 1, 16, 1, 1, 2, 16, 1, 15, 41, 10, 19, 2, 36, 3, 13, 1, 31, 28, 3, 1, 4]	0	No
C1orf56--PAK2	1:151022189:+	3:196557962:+	71	[1, 2, 5, 7, 22, 28, 37, 40, 53, 63, 92, 102, 143, 149, 150, 165, 170, 174, 175, 207, 208, 214, 234, 258, 261, 277, 278, 283, 290, 296, 298, 301, 308, 319, 329, 355, 369, 407, 412, 446, 451, 455, 470, 472, 473, 484, 498, 501, 524, 527, 528, 530, 601, 604, 607, 630, 632, 655, 666, 667, 676, 677, 678, 810, 821, 831, 835, 840, 864, 886, 892]	326	[4, 5, 3, 3, 4, 5, 3, 3, 7, 5, 3, 5, 3, 5, 3, 3, 3, 4, 4, 4, 3, 4, 26, 6, 3, 5, 3, 3, 3, 5, 3, 3, 4, 4, 4, 5, 3, 3, 4, 4, 4, 4, 4, 3, 4, 6, 3, 6, 3, 4, 4, 9, 7, 8, 3, 3, 3, 4, 3, 7, 3, 3, 4, 7, 4, 6, 3, 13, 3, 7, 4]	403	[15, 7, 2, 1, 4, 5, 2, 12, 5, 4, 2, 10, 3, 9, 1, 4, 5, 5, 3, 5, 8, 5, 2, 3, 3, 3, 6, 8, 2, 1, 3, 2, 4, 8, 2, 2, 2, 10, 5, 9, 4, 10, 3, 1, 3, 5, 5, 6, 5, 7, 6, 7, 6, 9, 7, 11, 6, 5, 3, 3, 7, 4, 3, 19, 12, 6, 2, 27, 1, 12, 6]	0	No
ZNF260--ZNF566	19:37005075:-	19:36937017:-	4	[99, 638, 677, 806]	32	[4, 17, 5, 6]	46	[3, 17, 19, 7]	0	No
ZNF260--ZNF566	19:37006552:-	19:36937017:-	4	[174, 608, 621, 836]	74	[23, 20, 25, 6]	42	[4, 17, 16, 5]	0	No
ZNF260--ZNF566	19:37003462:-	19:36937818:-	39	[1, 21, 28, 63, 121, 126, 181, 183, 197, 228, 275, 354, 363, 404, 413, 424, 428, 437, 443, 529, 601, 618, 627, 633, 640, 650, 658, 666, 673, 676, 697, 701, 809, 824, 848, 872, 877, 894, 908]	377	[8, 13, 5, 4, 3, 29, 6, 4, 4, 17, 6, 11, 5, 15, 20, 19, 11, 6, 4, 4, 23, 14, 3, 4, 13, 14, 5, 18, 14, 3, 16, 9, 9, 9, 3, 4, 7, 4, 11]	688	[6, 9, 12, 7, 5, 30, 15, 7, 7, 25, 11, 20, 5, 49, 35, 33, 15, 8, 17, 10, 71, 21, 3, 24, 14, 17, 8, 36, 30, 8, 38, 17, 13, 13, 7, 16, 8, 8, 10]	0	No
ZNF260--ZNF566	19:37004006:-	19:36936634:-	3	[127, 480, 888]	31	[7, 9, 15]	50	[12, 17, 21]	0	No
CRYBB2--TCTN1	22:25627836:+	12:111067449:+	206	[1, 2, 3, 5, 21, 22, 28, 34, 36, 37, 46, 47, 49, 51, 57, 58, 61, 82, 89, 103, 110, 111, 118, 119, 131, 132, 134, 139, 141, 150, 152, 156, 157, 167, 171, 174, 176, 179, 189, 197, 206, 211, 213, 214, 217, 225, 227, 232, 233, 235, 236, 237, 239, 242, 243, 244, 245, 246, 247, 250, 258, 263, 273, 296, 305, 306, 308, 309, 313, 320, 325, 327, 328, 329, 330, 331, 333, 335, 341, 349, 353, 360, 364, 365, 3…	1477	[8, 3, 6, 5, 6, 3, 5, 3, 15, 9, 4, 8, 4, 4, 16, 7, 3, 4, 7, 4, 4, 7, 12, 5, 3, 6, 4, 3, 9, 4, 3, 3, 6, 4, 9, 3, 8, 14, 3, 4, 3, 3, 5, 5, 6, 11, 15, 7, 6, 4, 21, 5, 8, 8, 12, 5, 15, 5, 4, 6, 3, 8, 4, 4, 7, 6, 6, 7, 11, 7, 28, 3, 8, 4, 5, 5, 3, 5, 4, 8, 8, 3, 4, 5, 3, 8, 3, 7, 3, 10, 18, 4, 11, 6, 5, 9, 3, 15, 21, 4, 8, 5, 10, 18, 5, 5, 10, 8, 11, 10, 9, 16, 3, 8, 3, 3, 34, 5, 6, 4, 9, 14, 5, 9, 8,…	446	[2, 1, 1, 3, 2, 1, 1, 11, 1, 1, 1, 1, 4, 2, 1, 2, 1, 4, 6, 1, 1, 2, 1, 1, 1, 1, 2, 1, 2, 1, 11, 2, 3, 1, 1, 8, 2, 3, 1, 2, 3, 1, 6, 1, 1, 1, 1, 2, 1, 2, 1, 3, 1, 4, 2, 1, 1, 1, 4, 3, 1, 1, 3, 7, 1, 1, 2, 3, 1, 1, 3, 2, 3, 1, 1, 1, 6, 6, 1, 2, 1, 1, 1, 1, 1, 2, 2, 1, 1, 3, 4, 6, 2, 2, 2, 1, 1, 1, 1, 1, 1, 1, 1, 1, 1, 2, 1, 1, 4, 1, 4, 3, 2, 2, 2, 3, 1, 3, 1, 3, 1, 2, 1, 3, 1, 1, 3, 1, 1, 10, 1, 1,…	0	No
CRYBB2--ABCA9	22:25627670:+	17:66971306:-	6	[90, 141, 443, 462, 604, 809]	23	[5, 3, 3, 6, 3, 3]	20	[1, 2, 12, 2, 2, 1]	0	No
LRRFIP2--CAV3	3:37132958:-	3:8883028:+	140	[1, 6, 8, 9, 16, 20, 22, 28, 38, 40, 47, 49, 56, 58, 64, 70, 81, 94, 121, 129, 132, 138, 140, 142, 146, 148, 152, 156, 160, 162, 175, 178, 180, 182, 195, 205, 206, 207, 211, 220, 224, 226, 232, 236, 239, 243, 245, 248, 251, 274, 276, 300, 301, 314, 315, 318, 323, 325, 328, 339, 340, 344, 353, 358, 359, 364, 375, 378, 380, 401, 405, 406, 409, 413, 416, 419, 420, 422, 431, 439, 457, 462, 465, 467, …	2645	[42, 16, 9, 13, 8, 19, 6, 27, 27, 7, 17, 19, 6, 8, 27, 5, 5, 18, 24, 19, 10, 3, 13, 12, 7, 5, 7, 5, 23, 5, 9, 12, 23, 9, 3, 6, 8, 20, 42, 12, 19, 3, 26, 51, 7, 33, 31, 7, 14, 32, 11, 12, 5, 8, 21, 11, 14, 28, 8, 9, 11, 29, 29, 25, 38, 14, 7, 22, 17, 7, 11, 28, 59, 6, 10, 13, 16, 6, 21, 24, 102, 23, 42, 18, 7, 8, 10, 7, 5, 51, 21, 78, 31, 9, 24, 26, 24, 30, 13, 59, 11, 16, 13, 33, 13, 64, 23, 5, 1…	3538	[23, 18, 20, 21, 1, 36, 10, 33, 24, 13, 33, 22, 13, 31, 67, 8, 6, 13, 18, 18, 12, 4, 14, 36, 18, 19, 17, 20, 36, 19, 13, 22, 29, 24, 17, 9, 14, 38, 35, 33, 10, 4, 29, 29, 6, 33, 29, 7, 32, 32, 34, 20, 19, 27, 36, 19, 22, 23, 9, 21, 13, 24, 23, 12, 46, 32, 9, 24, 1, 21, 23, 18, 41, 17, 24, 22, 28, 17, 28, 15, 109, 29, 47, 26, 28, 17, 22, 23, 15, 35, 31, 49, 28, 22, 40, 39, 48, 5, 26, 71, 25, 43, 2…	4	No
LRRFIP2--CAV3	3:37136283:-	3:8883028:+	150	[4, 5, 7, 12, 23, 26, 30, 39, 42, 43, 44, 51, 54, 57, 60, 63, 71, 72, 99, 102, 106, 107, 110, 111, 113, 115, 119, 126, 131, 143, 150, 154, 157, 164, 169, 170, 172, 177, 187, 192, 194, 197, 198, 199, 213, 217, 218, 221, 223, 231, 234, 237, 238, 246, 247, 249, 250, 252, 253, 255, 258, 270, 275, 278, 281, 290, 299, 304, 307, 319, 327, 332, 346, 348, 361, 362, 367, 369, 370, 371, 372, 373, 382, 402, …	3536	[7, 21, 5, 65, 4, 8, 7, 17, 5, 30, 3, 9, 15, 30, 36, 9, 18, 70, 25, 16, 8, 11, 3, 4, 19, 8, 36, 41, 19, 23, 3, 25, 8, 7, 9, 13, 12, 7, 7, 69, 46, 74, 14, 17, 21, 15, 15, 14, 20, 19, 220, 5, 26, 17, 17, 33, 10, 14, 13, 18, 8, 22, 14, 18, 24, 11, 6, 50, 8, 15, 45, 17, 34, 7, 7, 17, 19, 12, 6, 27, 13, 40, 13, 16, 62, 17, 24, 3, 7, 24, 23, 10, 16, 10, 65, 26, 14, 23, 66, 23, 24, 61, 12, 10, 20, 27, 1…	4466	[14, 38, 9, 88, 6, 14, 25, 19, 6, 48, 1, 9, 19, 47, 52, 17, 29, 108, 42, 29, 19, 14, 5, 5, 21, 5, 24, 54, 22, 19, 9, 19, 13, 16, 5, 18, 16, 9, 15, 83, 60, 71, 12, 30, 36, 33, 14, 30, 35, 52, 160, 10, 26, 41, 22, 43, 22, 14, 32, 26, 8, 26, 21, 35, 31, 12, 6, 51, 16, 31, 41, 36, 39, 14, 8, 21, 22, 16, 8, 45, 10, 48, 21, 35, 76, 24, 33, 8, 14, 21, 19, 21, 16, 11, 77, 51, 32, 41, 78, 36, 27, 61, 27, …	17	No
XAF1--LCLAT1	17:6677181:+	2:30828919:+	4	[141, 510, 514, 860]	16	[3, 4, 6, 3]	26	[2, 7, 14, 3]	0	No
XAF1--LCLAT1	17:6677822:+	2:30829540:+	12	[54, 85, 326, 417, 419, 422, 439, 477, 661, 811, 821, 892]	61	[4, 3, 5, 3, 4, 3, 4, 3, 10, 10, 5, 7]	175	[14, 9, 11, 3, 25, 21, 15, 16, 15, 33, 8, 5]	0	No
CCDC127--ACAA1	5:196986:-	3:38176783:-	4	[73, 435, 848, 899]	18	[4, 5, 6, 3]	15	[9, 2, 1, 3]	0	No
CCDC127--ACAA1	5:196986:-	3:38178541:-	18	[1, 77, 97, 131, 138, 139, 149, 234, 352, 414, 462, 509, 604, 653, 678, 813, 831, 864]	81	[3, 4, 4, 3, 4, 3, 3, 10, 3, 4, 3, 3, 6, 3, 3, 4, 14, 4]	36	[1, 1, 1, 2, 3, 1, 1, 2, 2, 7, 1, 2, 5, 1, 2, 1, 1, 2]	0	No
KDELC2--RBM7	11:108345156:-	11:114280788:+	9	[55, 344, 489, 516, 610, 615, 670, 673, 817]	51	[3, 3, 9, 3, 4, 5, 7, 10, 7]	33	[1, 2, 2, 3, 7, 7, 4, 1, 6]	0	No
XRCC1--RABEP2	19:44078681:-	16:28932473:-	4	[23, 348, 370, 659]	27	[6, 8, 4, 9]	22	[7, 5, 4, 6]	0	No
LBR--C1orf145	1:225602979:-	1:228392344:-	2	[1, 805]	6	[3, 3]	44	[19, 25]	0	No
ADCK3--MMS22L	1:227105362:+	6:97714626:-	14	[1, 49, 91, 117, 214, 220, 289, 299, 343, 346, 409, 512, 642, 862]	88	[5, 10, 4, 9, 7, 8, 4, 6, 4, 3, 3, 9, 4, 12]	84	[4, 9, 9, 1, 5, 9, 5, 8, 12, 6, 2, 7, 2, 5]	0	No
LYRM7--MCC	5:130536893:+	5:112372039:-	5	[1, 336, 415, 637, 689]	21	[3, 3, 4, 6, 5]	30	[7, 16, 3, 3, 1]	0	No
TPST2--OPA3	22:26921458:-	19:46052340:-	4	[1, 17, 367, 459]	12	[3, 3, 3, 3]	20	[9, 3, 6, 2]	0	No
TRNT1--PADI2	3:3171181:+	1:17409466:-	21	[1, 3, 6, 10, 17, 44, 108, 113, 118, 151, 226, 292, 309, 325, 339, 420, 604, 656, 657, 659, 820]	82	[4, 3, 4, 4, 4, 3, 3, 4, 6, 3, 4, 5, 3, 4, 3, 4, 4, 3, 3, 3, 8]	113	[4, 2, 2, 11, 1, 6, 4, 13, 7, 2, 6, 3, 9, 9, 5, 6, 8, 5, 1, 3, 6]	0	No
NUP107--WFDC1	12:69083690:+	16:84350629:+	103	[20, 21, 35, 37, 48, 58, 59, 80, 88, 90, 105, 115, 126, 130, 146, 157, 164, 166, 167, 174, 183, 184, 190, 198, 207, 229, 230, 250, 253, 261, 263, 269, 272, 278, 297, 302, 307, 316, 326, 343, 352, 380, 410, 418, 420, 422, 423, 424, 432, 434, 439, 440, 447, 451, 455, 458, 462, 469, 475, 479, 480, 483, 491, 493, 499, 503, 504, 506, 515, 519, 524, 527, 609, 613, 622, 623, 624, 626, 650, 651, 653, 662…	638	[4, 3, 3, 5, 3, 3, 4, 4, 3, 4, 9, 4, 13, 5, 4, 3, 4, 3, 9, 3, 5, 3, 3, 5, 4, 4, 6, 7, 3, 5, 10, 12, 11, 6, 7, 3, 8, 3, 11, 4, 6, 9, 4, 12, 8, 6, 4, 7, 6, 3, 6, 8, 8, 3, 12, 7, 10, 4, 19, 3, 5, 8, 3, 3, 5, 5, 8, 12, 3, 11, 4, 4, 8, 12, 3, 6, 11, 10, 9, 6, 12, 11, 11, 5, 6, 10, 3, 9, 3, 4, 3, 5, 7, 3, 3, 11, 11, 4, 4, 5, 3, 6, 5]	936	[13, 4, 15, 1, 7, 4, 4, 1, 15, 16, 2, 10, 24, 26, 1, 8, 12, 5, 3, 13, 11, 1, 15, 7, 29, 7, 16, 5, 12, 12, 2, 21, 1, 5, 1, 1, 5, 2, 2, 14, 1, 1, 13, 3, 3, 32, 6, 2, 18, 1, 12, 1, 1, 3, 3, 21, 7, 13, 4, 7, 21, 14, 3, 19, 2, 13, 39, 7, 22, 2, 10, 18, 2, 2, 8, 21, 3, 35, 3, 19, 2, 2, 3, 19, 6, 2, 10, 3, 1, 12, 4, 3, 2, 2, 18, 19, 5, 5, 2, 2, 16, 25, 5]	0	No
NOL9--STX2	1:6609315:-	12:131276068:-	2	[200, 605]	9	[5, 4]	41	[13, 28]	0	No
IFI27L1--MCC	14:94547795:+	5:112368839:-	92	[10, 11, 19, 29, 32, 34, 39, 48, 62, 64, 66, 76, 92, 95, 97, 101, 102, 107, 108, 114, 125, 140, 143, 150, 153, 166, 175, 187, 190, 200, 202, 204, 206, 219, 220, 223, 232, 234, 238, 248, 255, 270, 283, 294, 312, 314, 315, 318, 337, 354, 356, 358, 359, 377, 379, 380, 382, 405, 408, 409, 412, 415, 429, 431, 438, 443, 448, 492, 498, 499, 507, 508, 514, 521, 525, 530, 623, 626, 656, 657, 676, 696, 703…	479	[6, 5, 10, 5, 3, 8, 3, 10, 4, 10, 4, 3, 4, 4, 8, 4, 4, 4, 3, 4, 8, 5, 4, 5, 3, 3, 7, 4, 7, 4, 6, 4, 10, 3, 4, 3, 4, 15, 3, 6, 8, 7, 6, 7, 4, 4, 6, 5, 4, 4, 4, 9, 3, 3, 3, 4, 3, 7, 5, 3, 3, 7, 3, 4, 4, 6, 7, 5, 4, 4, 13, 3, 6, 7, 7, 4, 3, 6, 3, 8, 7, 7, 3, 5, 6, 8, 4, 4, 3, 4, 4, 4]	396	[1, 9, 4, 5, 4, 3, 6, 6, 4, 7, 2, 6, 5, 6, 9, 6, 7, 3, 6, 4, 7, 4, 3, 5, 1, 3, 2, 6, 4, 2, 2, 5, 6, 3, 3, 2, 1, 7, 4, 3, 4, 6, 2, 2, 4, 1, 7, 6, 3, 6, 2, 8, 5, 2, 2, 6, 3, 4, 7, 4, 7, 3, 1, 3, 4, 3, 3, 2, 2, 4, 6, 5, 5, 6, 11, 4, 2, 4, 2, 1, 4, 8, 1, 2, 6, 11, 8, 5, 4, 4, 3, 2]	0	No
ZNF343--SNRPB	20:2473345:-	20:2448404:-	125	[1, 6, 21, 23, 45, 47, 53, 62, 70, 76, 78, 80, 118, 120, 121, 130, 131, 145, 148, 149, 154, 177, 180, 182, 190, 205, 222, 225, 229, 248, 254, 256, 258, 259, 267, 274, 283, 285, 306, 309, 311, 314, 315, 318, 321, 323, 324, 327, 340, 343, 344, 353, 363, 375, 376, 405, 416, 428, 429, 434, 436, 440, 441, 442, 447, 452, 454, 459, 462, 465, 469, 474, 476, 479, 482, 488, 494, 496, 499, 503, 505, 508, 52…	1549	[17, 8, 8, 8, 7, 5, 14, 18, 5, 18, 10, 19, 16, 8, 24, 20, 4, 9, 10, 7, 17, 3, 6, 25, 13, 11, 16, 6, 8, 8, 16, 11, 7, 5, 23, 12, 6, 5, 13, 6, 18, 6, 3, 8, 5, 19, 9, 17, 4, 6, 5, 6, 11, 11, 11, 13, 13, 7, 32, 9, 30, 8, 5, 8, 4, 3, 37, 4, 5, 36, 7, 10, 6, 23, 5, 13, 18, 11, 9, 9, 6, 8, 18, 20, 5, 4, 25, 20, 5, 21, 10, 15, 31, 3, 22, 16, 9, 7, 13, 9, 11, 10, 10, 9, 10, 11, 4, 15, 22, 15, 7, 13, 3, 12…	2455	[16, 10, 15, 18, 6, 6, 28, 26, 17, 28, 5, 23, 16, 22, 13, 25, 6, 23, 16, 22, 15, 6, 14, 35, 10, 13, 42, 12, 9, 14, 35, 19, 16, 11, 48, 19, 16, 13, 16, 10, 38, 15, 5, 15, 6, 18, 13, 34, 7, 9, 8, 22, 13, 16, 12, 27, 18, 4, 35, 17, 33, 7, 11, 27, 11, 25, 24, 10, 13, 52, 24, 24, 15, 30, 7, 24, 28, 28, 11, 22, 22, 12, 28, 39, 26, 7, 34, 34, 9, 27, 11, 30, 39, 6, 37, 46, 19, 7, 17, 14, 22, 36, 12, 13, …	0	No
ZNF343--SNRPB	20:2465127:-	20:2448404:-	12	[24, 29, 87, 109, 337, 358, 475, 512, 517, 528, 670, 801]	120	[6, 3, 6, 5, 4, 7, 15, 5, 11, 9, 35, 14]	169	[9, 8, 10, 7, 7, 6, 31, 14, 14, 11, 37, 15]	0	No
DUS2L--PLEKHH1	16:68059399:+	14:68037466:+	18	[1, 23, 29, 95, 160, 186, 236, 248, 250, 347, 349, 351, 354, 384, 405, 472, 867, 904]	96	[8, 4, 5, 3, 4, 4, 8, 4, 4, 3, 9, 3, 3, 6, 5, 4, 5, 14]	99	[3, 3, 3, 2, 7, 1, 10, 7, 3, 6, 12, 4, 9, 9, 7, 3, 5, 5]	0	No
NDUFA5--IQUB	7:123182136:-	7:123152398:-	3	[95, 419, 876]	29	[3, 21, 5]	55	[8, 36, 11]	0	No
NDUFA5--IQUB	7:123185665:-	7:123152398:-	4	[1, 470, 641, 696]	49	[13, 11, 16, 9]	41	[8, 15, 9, 9]	0	No
ACSF3--APOL4	16:89214173:+	22:36587115:-	4	[139, 143, 283, 655]	17	[5, 4, 5, 3]	24	[7, 3, 3, 11]	0	No
ZNF562--MPDU1	19:9759330:-	17:7489268:+	19	[1, 32, 98, 128, 136, 208, 225, 305, 325, 440, 452, 520, 653, 670, 679, 803, 812, 839, 859]	96	[5, 3, 3, 3, 4, 3, 5, 12, 9, 5, 4, 4, 4, 5, 3, 4, 11, 5, 4]	68	[1, 1, 3, 4, 19, 3, 2, 6, 3, 6, 1, 2, 2, 4, 2, 3, 1, 4, 1]	0	No
ZNF562--INTS10	19:9759330:-	8:19681471:+	28	[1, 9, 68, 93, 132, 140, 164, 224, 232, 247, 288, 305, 325, 349, 433, 452, 522, 667, 668, 670, 688, 696, 812, 849, 859, 863, 867, 881]	143	[3, 6, 3, 3, 7, 6, 4, 4, 3, 8, 4, 9, 3, 3, 3, 11, 3, 4, 4, 16, 4, 5, 3, 4, 3, 7, 3, 7]	203	[1, 13, 1, 4, 9, 2, 23, 1, 3, 14, 11, 4, 2, 2, 2, 6, 30, 8, 11, 16, 2, 6, 2, 7, 4, 6, 6, 7]	0	No
KIAA1328--MIPOL1	18:34655582:+	14:37973100:+	3	[38, 285, 651]	166	[41, 31, 94]	206	[10, 109, 87]	0	No
PRR11--SOX13	17:57281817:+	1:204088891:+	16	[45, 88, 100, 119, 208, 236, 337, 360, 441, 452, 508, 613, 658, 664, 693, 902]	98	[3, 6, 15, 16, 6, 6, 4, 6, 4, 3, 5, 7, 3, 4, 4, 6]	937	[71, 78, 87, 1, 113, 86, 44, 47, 65, 8, 65, 19, 56, 90, 37, 70]	0	No
PMS2--UPK3B	7:6045662:-	7:76648314:+	80	[3, 9, 59, 60, 61, 64, 105, 119, 123, 124, 132, 146, 158, 163, 167, 170, 175, 199, 205, 215, 248, 268, 286, 290, 293, 298, 304, 307, 323, 326, 332, 342, 354, 360, 382, 401, 412, 420, 423, 425, 426, 428, 435, 437, 442, 453, 472, 492, 499, 501, 518, 523, 532, 601, 607, 614, 630, 636, 637, 645, 662, 667, 668, 681, 684, 687, 697, 703, 813, 817, 820, 821, 847, 865, 867, 889, 893, 895, 897, 908]	768	[31, 5, 3, 3, 6, 21, 18, 7, 17, 9, 7, 5, 4, 3, 8, 10, 12, 8, 6, 4, 8, 14, 26, 9, 15, 16, 17, 19, 21, 14, 22, 4, 17, 3, 5, 3, 8, 5, 7, 10, 6, 10, 6, 3, 4, 8, 3, 5, 7, 8, 3, 10, 5, 3, 8, 26, 6, 5, 3, 24, 17, 20, 9, 7, 7, 4, 3, 3, 9, 8, 10, 5, 32, 6, 11, 6, 9, 11, 5, 3]	1078	[54, 19, 4, 10, 8, 36, 24, 21, 9, 18, 27, 5, 7, 6, 20, 9, 17, 18, 10, 6, 27, 11, 34, 4, 20, 16, 19, 13, 29, 11, 48, 4, 13, 9, 6, 8, 7, 9, 8, 8, 15, 28, 13, 3, 4, 10, 3, 9, 12, 18, 4, 17, 8, 3, 25, 23, 5, 9, 8, 22, 7, 19, 22, 9, 12, 8, 7, 13, 24, 1, 11, 13, 21, 2, 8, 1, 4, 11, 11, 3]	0	No
PMS2--UPK3B	7:6043321:-	7:76157081:+	4	[66, 84, 181, 201]	80	[36, 25, 5, 14]	37	[12, 9, 8, 8]	0	No
PMS2--UPK3B	7:6045662:-	7:76141199:+	35	[10, 35, 38, 54, 68, 135, 136, 140, 191, 195, 206, 297, 317, 341, 358, 418, 422, 424, 431, 434, 440, 444, 478, 481, 496, 519, 615, 621, 656, 702, 860, 873, 880, 884, 903]	259	[5, 3, 5, 16, 3, 4, 18, 5, 3, 6, 6, 19, 3, 3, 3, 14, 22, 6, 6, 8, 7, 5, 3, 7, 4, 5, 6, 19, 13, 4, 7, 7, 4, 6, 4]	350	[7, 5, 5, 21, 5, 5, 15, 7, 8, 13, 8, 22, 4, 9, 6, 15, 19, 10, 10, 6, 13, 8, 6, 10, 5, 12, 7, 19, 19, 7, 8, 9, 5, 12, 10]	0	No
SLC25A45--EPHB4	11:65149008:-	7:100403859:-	4	[172, 376, 531, 604]	95	[27, 22, 12, 34]	28	[7, 1, 4, 16]	0	No
CNKSR3--WNT2B	6:154710987:-	1:113064692:+	2	[1, 254]	7	[3, 4]	6	[2, 4]	0	No
CTBS--GNG5	1:85028940:-	1:84971984:-	2	[53, 348]	15	[11, 4]	24	[18, 6]	0	No
CTBS--GNG5	1:85028940:-	1:84967653:-	37	[1, 17, 49, 88, 90, 106, 114, 121, 140, 171, 210, 248, 261, 263, 275, 306, 309, 320, 323, 347, 359, 361, 369, 416, 417, 419, 437, 444, 448, 501, 521, 639, 809, 822, 877, 880, 883]	1001	[23, 25, 45, 18, 15, 20, 40, 35, 26, 14, 15, 39, 20, 13, 13, 32, 17, 63, 14, 29, 21, 3, 39, 34, 40, 36, 21, 21, 71, 19, 36, 20, 43, 25, 10, 19, 27]	1165	[18, 35, 29, 21, 31, 22, 37, 36, 10, 15, 26, 44, 34, 25, 26, 19, 15, 89, 10, 38, 31, 9, 51, 65, 65, 63, 11, 16, 59, 24, 33, 22, 31, 22, 11, 21, 51]	0	No
ARHGAP29--NFX1	1:94614766:-	9:33364990:+	16	[1, 115, 173, 182, 228, 236, 269, 330, 479, 601, 680, 686, 801, 855, 863, 870]	67	[3, 4, 5, 3, 4, 3, 3, 3, 4, 3, 3, 12, 7, 3, 4, 3]	109	[20, 3, 1, 1, 44, 2, 5, 3, 7, 1, 3, 4, 6, 1, 4, 4]	0	No
GATC--SRSF9	12:120884460:+	12:120899531:-	2	[107, 687]	19	[3, 16]	4	[1, 3]	0	No
GATC--SRSF9	12:120899155:+	12:120901147:-	6	[109, 137, 187, 359, 677, 873]	93	[12, 7, 19, 16, 9, 30]	42	[9, 3, 10, 7, 4, 9]	0	No
GATC--SRSF9	12:120898059:+	12:120899471:-	27	[2, 15, 29, 40, 88, 91, 111, 135, 182, 209, 317, 384, 409, 422, 428, 444, 462, 487, 505, 629, 630, 653, 675, 689, 834, 858, 894]	279	[23, 3, 3, 8, 9, 3, 4, 12, 11, 5, 8, 10, 13, 4, 19, 21, 25, 9, 13, 4, 5, 7, 17, 5, 11, 18, 9]	111	[16, 2, 3, 6, 1, 1, 1, 1, 2, 1, 1, 2, 2, 4, 5, 1, 7, 1, 1, 2, 14, 3, 20, 2, 10, 1, 1]	0	No
GATC--SRSF9	12:120899389:+	12:120899967:-	60	[1, 43, 44, 79, 98, 103, 122, 136, 147, 157, 160, 189, 198, 204, 213, 224, 228, 244, 247, 248, 251, 261, 267, 272, 277, 288, 291, 295, 298, 307, 339, 351, 358, 363, 409, 412, 446, 452, 466, 470, 477, 489, 507, 525, 608, 611, 641, 647, 652, 663, 664, 669, 671, 673, 821, 822, 854, 873, 895, 903]	477	[14, 3, 7, 11, 3, 26, 3, 5, 4, 4, 3, 12, 4, 4, 3, 8, 7, 16, 6, 5, 5, 3, 3, 12, 4, 3, 3, 5, 3, 22, 4, 16, 4, 3, 8, 12, 6, 4, 3, 5, 15, 3, 22, 6, 6, 5, 18, 3, 9, 3, 12, 14, 4, 6, 5, 9, 9, 31, 3, 18]	557	[28, 2, 22, 24, 6, 2, 1, 9, 13, 19, 3, 14, 13, 5, 7, 5, 1, 34, 7, 1, 5, 1, 1, 11, 21, 6, 6, 1, 1, 1, 11, 11, 12, 1, 1, 29, 2, 11, 1, 1, 1, 2, 47, 1, 1, 1, 4, 10, 5, 6, 7, 26, 8, 6, 2, 1, 2, 55, 9, 13]	0	No
SIRT6--PGM2L1	19:4180609:-	11:74046397:-	3	[1, 197, 315]	9	[3, 3, 3]	32	[7, 19, 6]	0	No
ZNF143--WASH4P	11:9482006:+	16:65730:-	5	[135, 356, 367, 498, 897]	15	[3, 3, 3, 3, 3]	29	[2, 7, 8, 4, 8]	0	No
MIS12--ZNF426	17:5390458:+	19:9638807:-	4	[30, 72, 234, 703]	12	[3, 3, 3, 3]	126	[7, 34, 82, 3]	0	No
SASS6--ZNF527	1:100598305:-	19:37880987:+	9	[22, 25, 304, 335, 345, 354, 419, 615, 854]	59	[3, 6, 16, 3, 3, 4, 9, 11, 4]	57	[3, 5, 17, 5, 7, 3, 4, 9, 4]	0	No
CBX6--AXL	22:39258523:-	19:41766222:+	3	[198, 479, 678]	9	[3, 3, 3]	81	[17, 59, 5]	0	No
COX19--MKLN1	7:1006001:-	7:131177467:+	5	[206, 208, 466, 496, 618]	21	[4, 6, 3, 5, 3]	146	[27, 60, 43, 12, 4]	0	No
EXO5--ZNF684	1:40974580:+	1:41006258:+	18	[1, 3, 64, 132, 139, 323, 327, 434, 450, 485, 486, 491, 493, 636, 692, 822, 824, 869]	143	[17, 12, 3, 10, 10, 6, 4, 4, 13, 5, 11, 6, 5, 3, 14, 3, 8, 9]	112	[5, 18, 5, 13, 5, 5, 3, 4, 12, 4, 4, 6, 8, 2, 3, 2, 6, 7]	0	No
VAMP8--VAMP5	2:85806290:+	2:85818848:+	20	[3, 14, 64, 186, 212, 240, 257, 279, 428, 429, 452, 462, 473, 474, 520, 529, 625, 638, 864, 877]	351	[39, 43, 31, 3, 7, 3, 12, 12, 71, 13, 7, 6, 22, 3, 13, 16, 9, 13, 11, 17]	351	[23, 60, 49, 6, 8, 1, 17, 16, 37, 15, 7, 4, 17, 4, 17, 20, 15, 15, 14, 6]	0	No
VAMP8--VAMP5	2:85804772:+	2:85818848:+	10	[5, 58, 71, 204, 316, 321, 475, 493, 607, 673]	50	[11, 4, 6, 5, 3, 3, 6, 4, 5, 3]	89	[15, 5, 20, 3, 5, 3, 13, 2, 11, 12]	0	No
VAMP8--VAMP5	2:85806290:+	2:85820071:+	2	[206, 664]	30	[9, 21]	40	[10, 30]	0	No
VAMP8--VAMP5	2:85808999:+	2:85818848:+	80	[1, 8, 32, 50, 61, 63, 69, 73, 101, 112, 114, 121, 122, 128, 132, 138, 139, 157, 163, 168, 170, 209, 214, 226, 229, 243, 248, 259, 265, 271, 286, 308, 309, 359, 371, 376, 379, 380, 407, 415, 433, 445, 460, 471, 477, 478, 497, 501, 510, 517, 601, 619, 621, 629, 631, 642, 645, 649, 654, 665, 671, 686, 689, 701, 801, 818, 822, 846, 858, 862, 865, 875, 887, 894, 895, 897, 898, 899, 903, 905]	1192	[8, 7, 20, 10, 21, 5, 5, 4, 4, 15, 14, 22, 5, 11, 3, 18, 25, 3, 5, 7, 25, 9, 12, 24, 7, 12, 13, 17, 8, 12, 12, 25, 9, 7, 5, 17, 5, 9, 10, 9, 14, 11, 6, 7, 19, 15, 18, 60, 15, 27, 52, 10, 20, 7, 24, 13, 57, 17, 4, 35, 10, 12, 13, 12, 12, 11, 16, 15, 20, 10, 8, 5, 4, 22, 13, 10, 3, 40, 39, 27]	1343	[13, 20, 33, 22, 10, 10, 7, 1, 2, 6, 18, 15, 8, 14, 3, 6, 8, 4, 2, 9, 37, 9, 13, 22, 6, 6, 8, 15, 14, 7, 11, 25, 8, 16, 4, 17, 10, 7, 18, 8, 7, 10, 3, 5, 20, 21, 51, 54, 11, 22, 58, 12, 10, 16, 25, 7, 93, 8, 4, 31, 21, 12, 20, 3, 8, 42, 15, 15, 13, 13, 5, 6, 6, 40, 18, 14, 5, 74, 42, 31]	0	No
AKIRIN1--TRIM13	1:39470962:+	13:50588442:+	2	[100, 171]	7	[3, 4]	27	[26, 1]	0	No
ZNF678--APOL4	1:227842177:+	22:36587115:-	4	[132, 296, 328, 822]	25	[5, 6, 4, 10]	33	[6, 15, 5, 7]	0	No
CHRFAM7A--UBE2Q2	15:30685459:-	15:76161290:+	50	[1, 25, 67, 81, 113, 115, 123, 153, 154, 157, 158, 170, 184, 186, 218, 227, 248, 255, 275, 323, 352, 372, 384, 401, 406, 407, 430, 435, 444, 492, 503, 516, 623, 643, 653, 672, 679, 702, 703, 812, 818, 835, 848, 850, 868, 875, 884, 894, 897, 906]	289	[4, 8, 7, 3, 4, 3, 5, 8, 7, 3, 4, 14, 5, 12, 4, 6, 7, 6, 5, 3, 3, 8, 4, 5, 3, 3, 14, 3, 11, 6, 3, 4, 7, 3, 7, 5, 4, 3, 4, 4, 3, 5, 15, 4, 6, 3, 6, 9, 8, 8]	269	[2, 7, 8, 3, 8, 1, 5, 10, 7, 1, 3, 4, 2, 7, 9, 3, 5, 7, 13, 6, 5, 1, 6, 5, 4, 1, 1, 2, 5, 6, 4, 5, 4, 15, 1, 4, 6, 2, 1, 16, 2, 9, 13, 6, 6, 5, 3, 12, 5, 3]	0	No
METTL23--MCF2L2	17:74723441:+	3:183096628:-	142	[5, 6, 7, 15, 17, 26, 38, 44, 46, 47, 54, 63, 71, 79, 89, 91, 97, 114, 117, 123, 133, 135, 149, 154, 155, 156, 157, 158, 167, 169, 171, 172, 176, 179, 180, 199, 204, 205, 207, 209, 210, 212, 218, 219, 222, 224, 226, 227, 230, 231, 237, 240, 243, 253, 254, 255, 265, 266, 271, 276, 281, 296, 317, 322, 343, 346, 348, 349, 351, 358, 361, 364, 368, 369, 371, 378, 381, 404, 406, 408, 414, 432, 433, 443…	922	[8, 4, 3, 4, 3, 7, 4, 4, 4, 5, 8, 8, 11, 3, 4, 6, 5, 4, 4, 7, 5, 6, 6, 4, 5, 5, 4, 5, 6, 9, 3, 5, 4, 9, 11, 8, 6, 7, 6, 3, 4, 7, 7, 12, 7, 7, 19, 3, 5, 7, 4, 6, 9, 9, 3, 9, 3, 11, 6, 9, 4, 5, 3, 6, 4, 6, 20, 14, 4, 6, 5, 3, 7, 4, 9, 8, 6, 6, 5, 4, 5, 15, 7, 8, 4, 4, 3, 7, 3, 13, 12, 4, 3, 28, 9, 11, 5, 3, 4, 4, 7, 9, 9, 12, 20, 12, 11, 3, 5, 6, 3, 6, 6, 3, 4, 5, 7, 10, 9, 3, 3, 4, 3, 6, 6, 5, 12,…	630	[4, 5, 6, 3, 1, 5, 5, 9, 2, 4, 5, 3, 5, 1, 7, 3, 4, 4, 3, 5, 1, 8, 3, 3, 4, 7, 1, 9, 7, 4, 2, 4, 2, 7, 2, 5, 5, 5, 6, 2, 2, 6, 4, 11, 5, 6, 13, 5, 6, 3, 3, 4, 7, 12, 1, 7, 1, 2, 4, 5, 1, 6, 2, 3, 3, 5, 12, 8, 5, 5, 2, 2, 1, 3, 8, 5, 9, 2, 5, 2, 1, 6, 4, 6, 3, 1, 2, 2, 1, 8, 11, 2, 1, 18, 8, 6, 4, 1, 2, 2, 8, 6, 4, 14, 15, 6, 10, 2, 1, 2, 2, 1, 1, 1, 1, 2, 3, 6, 6, 3, 1, 2, 1, 2, 3, 1, 7, 11, 1, 4…	0	No
PGBD1--ACTN1	6:28270326:+	14:69353523:-	16	[2, 38, 46, 154, 317, 354, 372, 423, 430, 443, 485, 836, 869, 879, 887, 899]	102	[7, 9, 3, 7, 5, 10, 5, 4, 5, 3, 6, 3, 9, 3, 8, 15]	43	[3, 4, 3, 1, 1, 4, 1, 2, 4, 3, 3, 1, 2, 2, 3, 6]	0	No
PRDM7--MID1	16:90122989:-	X:10557949:-	82	[1, 5, 7, 28, 72, 74, 75, 82, 83, 94, 107, 109, 111, 120, 133, 137, 157, 168, 180, 187, 205, 213, 224, 225, 227, 233, 234, 237, 240, 241, 269, 278, 287, 288, 299, 307, 308, 333, 344, 351, 353, 373, 404, 409, 425, 431, 432, 434, 442, 484, 504, 509, 520, 529, 530, 601, 611, 619, 620, 624, 655, 662, 663, 665, 676, 682, 683, 703, 802, 837, 840, 861, 864, 866, 875, 880, 885, 886, 890, 895, 896, 906]	520	[6, 3, 3, 8, 14, 5, 3, 6, 12, 4, 3, 3, 5, 4, 3, 5, 6, 3, 3, 4, 3, 18, 5, 3, 4, 3, 9, 3, 5, 3, 3, 3, 3, 4, 13, 8, 3, 12, 7, 3, 4, 18, 6, 10, 9, 8, 8, 3, 7, 6, 7, 4, 5, 5, 4, 5, 13, 3, 16, 4, 3, 7, 3, 5, 5, 3, 6, 12, 3, 4, 3, 10, 5, 6, 4, 12, 18, 6, 9, 12, 11, 10]	2355	[2, 2, 5, 65, 50, 4, 28, 9, 21, 13, 61, 18, 20, 8, 5, 4, 2, 13, 21, 10, 9, 4, 14, 48, 59, 28, 188, 6, 31, 12, 19, 18, 51, 40, 146, 21, 38, 11, 18, 11, 48, 22, 5, 47, 24, 12, 59, 13, 53, 20, 8, 11, 57, 20, 35, 109, 40, 153, 29, 37, 33, 11, 5, 22, 33, 9, 21, 27, 14, 19, 1, 12, 3, 36, 11, 35, 43, 28, 17, 8, 15, 17]	0	No
PRDM7--MID1	16:90122974:-	X:10588593:-	2	[136, 801]	7	[4, 3]	2	[1, 1]	0	No
LRRC40--ACYP2	1:70610488:-	2:54369574:+	33	[1, 28, 35, 51, 75, 87, 89, 108, 225, 226, 244, 255, 268, 325, 373, 378, 408, 419, 422, 500, 519, 524, 624, 637, 643, 644, 662, 668, 814, 821, 868, 891, 900]	206	[4, 9, 6, 3, 7, 6, 3, 6, 9, 4, 10, 7, 4, 4, 9, 4, 6, 4, 9, 3, 3, 12, 11, 5, 3, 5, 19, 3, 4, 4, 3, 7, 10]	541	[7, 30, 16, 1, 14, 11, 12, 8, 14, 28, 15, 36, 9, 1, 15, 11, 12, 22, 44, 17, 25, 38, 12, 10, 10, 12, 42, 8, 18, 8, 12, 22, 1]	0	No
OGG1--ARPC4-TTLL3	3:9793633:+	3:9839343:+	4	[1, 20, 479, 897]	28	[10, 3, 4, 11]	23	[9, 2, 2, 10]	0	No
OGG1--ARPC4-TTLL3	3:9792107:+	3:9839343:+	2	[337, 630]	8	[4, 4]	10	[3, 7]	0	No
FRK--SCD5	6:116259082:-	4:83581413:-	13	[81, 192, 237, 362, 372, 476, 492, 641, 837, 875, 900, 906, 907]	66	[6, 5, 9, 4, 3, 8, 3, 5, 6, 4, 4, 6, 3]	284	[33, 3, 23, 61, 10, 15, 23, 17, 46, 2, 12, 37, 2]	0	No
HSPA4L--RPL21	4:128734395:+	13:27825668:+	357	[1, 3, 4, 5, 6, 7, 9, 10, 11, 13, 14, 15, 17, 18, 19, 21, 22, 23, 24, 25, 26, 27, 30, 32, 33, 34, 35, 36, 37, 38, 39, 43, 44, 45, 46, 47, 49, 50, 52, 53, 55, 56, 58, 60, 63, 64, 67, 69, 70, 71, 72, 75, 76, 77, 80, 82, 83, 84, 85, 87, 91, 93, 94, 98, 99, 100, 101, 102, 103, 106, 108, 111, 117, 126, 127, 132, 135, 136, 137, 139, 140, 144, 148, 149, 150, 151, 154, 158, 159, 160, 161, 164, 165, 166, …	9915	[28, 8, 25, 37, 18, 29, 43, 29, 23, 19, 37, 11, 10, 29, 43, 11, 32, 43, 40, 5, 10, 28, 44, 14, 13, 16, 28, 34, 23, 25, 15, 38, 8, 16, 19, 23, 19, 22, 21, 18, 24, 10, 19, 5, 15, 20, 12, 3, 11, 19, 100, 16, 26, 17, 4, 3, 35, 14, 40, 23, 9, 19, 43, 21, 18, 27, 16, 37, 26, 56, 18, 28, 32, 12, 11, 26, 30, 3, 12, 23, 25, 13, 8, 15, 21, 11, 32, 25, 32, 9, 16, 33, 31, 48, 21, 41, 30, 7, 33, 9, 38, 58, 33…	4417	[21, 13, 1, 1, 39, 30, 30, 1, 1, 22, 2, 18, 1, 3, 1, 1, 1, 1, 1, 1, 25, 36, 42, 2, 2, 21, 39, 32, 1, 37, 33, 1, 2, 16, 4, 1, 13, 1, 2, 31, 41, 29, 40, 25, 1, 1, 1, 1, 2, 2, 1, 23, 2, 1, 1, 21, 25, 2, 45, 1, 1, 38, 1, 1, 38, 1, 71, 44, 2, 1, 1, 46, 1, 11, 1, 1, 1, 29, 16, 11, 29, 54, 1, 36, 1, 1, 20, 2, 35, 1, 1, 1, 57, 2, 1, 1, 31, 1, 1, 31, 1, 1, 2, 3, 1, 34, 1, 15, 1, 31, 1, 24, 2, 46, 22, 1, 4…	0	No
CANT1--DDX55	17:76996181:-	12:124104888:+	10	[1, 242, 248, 325, 411, 451, 522, 529, 848, 876]	81	[6, 3, 5, 5, 10, 7, 12, 9, 21, 3]	48	[2, 1, 5, 6, 6, 3, 8, 2, 11, 4]	0	No
COQ9--POLR2C	16:57495083:+	16:57496472:+	4	[115, 127, 310, 407]	26	[6, 6, 8, 6]	36	[4, 13, 10, 9]	0	No
COQ9--POLR2C	16:57494016:+	16:57496469:+	4	[1, 24, 144, 429]	19	[7, 3, 3, 6]	21	[7, 6, 3, 5]	0	No
ZFAND6--FAH	15:80423635:+	15:80450402:+	2	[1, 693]	16	[6, 10]	15	[6, 9]	0	No
ZFAND6--FAH	15:80352151:+	15:80450402:+	2	[70, 248]	14	[5, 9]	18	[6, 12]	0	No
NBR1--ARL17B	17:41341649:+	17:44430296:-	3	[233, 507, 630]	27	[5, 13, 9]	28	[8, 18, 2]	0	No
NBR1--ARL17B	17:41322626:+	17:44417134:-	9	[3, 266, 432, 529, 807, 822, 838, 858, 878]	64	[9, 3, 16, 12, 6, 6, 4, 3, 5]	43	[4, 1, 7, 13, 3, 5, 3, 1, 6]	0	No
DENR--AMFR	12:123254061:+	16:56395688:-	4	[82, 455, 524, 889]	18	[5, 6, 3, 4]	13	[1, 1, 2, 9]	0	No
SEC31A--GTF2H5	4:83819144:-	6:158617606:+	15	[8, 139, 198, 327, 441, 454, 525, 607, 611, 633, 646, 702, 809, 857, 904]	75	[3, 3, 3, 3, 5, 6, 5, 5, 3, 6, 6, 4, 7, 10, 6]	187	[6, 9, 9, 12, 1, 10, 25, 9, 11, 8, 19, 8, 13, 36, 11]	0	No
SEC31A--GTF2H5	4:83821230:-	6:158617608:+	46	[20, 61, 122, 229, 238, 248, 275, 296, 307, 320, 409, 416, 434, 447, 453, 457, 458, 462, 471, 481, 484, 485, 488, 492, 504, 515, 612, 627, 641, 642, 644, 651, 653, 680, 684, 697, 703, 804, 807, 810, 812, 822, 856, 859, 903, 908]	256	[4, 4, 3, 7, 3, 3, 3, 5, 5, 3, 6, 3, 7, 3, 5, 5, 10, 10, 3, 11, 4, 3, 7, 8, 7, 3, 4, 3, 7, 7, 6, 4, 4, 9, 3, 3, 3, 7, 4, 9, 19, 5, 10, 3, 6, 5]	636	[10, 7, 4, 21, 2, 26, 17, 3, 18, 4, 19, 4, 15, 9, 17, 10, 21, 11, 4, 47, 11, 4, 16, 29, 30, 11, 20, 19, 41, 10, 25, 13, 4, 7, 5, 17, 3, 2, 9, 23, 14, 15, 11, 5, 15, 8]	0	No
OXA1L--CHRNB4	14:23238138:+	15:78948688:-	105	[1, 4, 15, 19, 21, 23, 25, 28, 38, 43, 53, 64, 74, 76, 79, 81, 83, 90, 98, 101, 106, 110, 111, 112, 113, 115, 119, 128, 138, 142, 145, 147, 158, 160, 169, 180, 181, 184, 187, 191, 208, 228, 242, 251, 252, 263, 269, 272, 275, 285, 310, 315, 324, 330, 342, 351, 365, 375, 379, 409, 429, 448, 462, 486, 492, 493, 494, 495, 496, 501, 503, 505, 506, 507, 509, 511, 514, 518, 525, 528, 614, 617, 622, 633,…	669	[9, 9, 5, 3, 5, 4, 6, 3, 7, 6, 6, 7, 4, 6, 6, 3, 4, 8, 5, 8, 3, 6, 3, 6, 6, 7, 6, 6, 3, 4, 11, 3, 5, 3, 6, 6, 8, 8, 4, 4, 3, 6, 14, 5, 3, 7, 8, 9, 9, 3, 6, 3, 3, 7, 5, 3, 9, 8, 10, 4, 3, 7, 7, 7, 12, 4, 6, 10, 4, 17, 11, 4, 6, 3, 13, 22, 12, 3, 5, 4, 10, 9, 4, 3, 5, 11, 5, 8, 6, 3, 4, 5, 5, 4, 6, 9, 14, 6, 12, 6, 10, 5, 3, 5, 4]	882	[15, 14, 10, 10, 11, 5, 9, 5, 4, 8, 9, 10, 5, 5, 9, 5, 9, 16, 4, 4, 10, 6, 5, 5, 2, 11, 2, 4, 3, 9, 11, 8, 11, 4, 1, 14, 9, 12, 13, 2, 7, 12, 15, 5, 4, 8, 3, 11, 11, 8, 6, 11, 5, 1, 11, 11, 10, 4, 17, 9, 4, 1, 11, 3, 7, 16, 11, 15, 13, 12, 4, 7, 7, 5, 13, 25, 1, 11, 8, 5, 10, 14, 7, 3, 17, 6, 18, 15, 1, 8, 5, 17, 5, 17, 7, 16, 5, 11, 19, 5, 1, 4, 6, 2, 6]	0	No
POLQ--GIMAP2	3:121263574:-	7:150384402:+	3	[52, 514, 648]	23	[7, 9, 7]	25	[5, 8, 12]	0	No
RALGAPA1--C8orf33	14:36176201:-	8:146280512:+	16	[1, 92, 94, 99, 109, 123, 190, 245, 254, 352, 364, 624, 683, 831, 839, 853]	109	[7, 5, 14, 7, 3, 7, 4, 8, 6, 7, 3, 10, 4, 7, 8, 9]	88	[1, 7, 4, 3, 2, 8, 11, 7, 3, 10, 1, 8, 4, 6, 9, 4]	0	No
MRPL16--MYH7B	11:59577006:-	20:33569384:+	80	[1, 39, 48, 55, 80, 90, 92, 94, 96, 114, 116, 122, 123, 127, 128, 138, 153, 156, 158, 174, 189, 194, 204, 227, 228, 230, 232, 235, 251, 256, 258, 273, 289, 305, 307, 308, 317, 325, 326, 337, 359, 367, 371, 375, 425, 426, 427, 449, 458, 462, 464, 466, 467, 472, 474, 494, 500, 509, 512, 518, 519, 530, 531, 532, 646, 654, 665, 669, 671, 672, 678, 804, 812, 813, 827, 847, 883, 887, 890, 893]	584	[6, 5, 12, 4, 5, 4, 3, 4, 4, 16, 10, 4, 7, 8, 9, 20, 5, 4, 4, 3, 6, 12, 3, 14, 16, 7, 8, 4, 6, 3, 5, 3, 3, 11, 7, 5, 3, 4, 37, 4, 6, 4, 5, 19, 6, 5, 6, 3, 4, 6, 10, 7, 8, 5, 4, 5, 3, 16, 3, 16, 10, 9, 4, 4, 13, 6, 3, 3, 4, 6, 10, 5, 3, 4, 4, 12, 28, 5, 4, 8]	929	[1, 1, 2, 13, 8, 4, 11, 9, 11, 11, 13, 8, 25, 10, 17, 47, 10, 4, 9, 12, 10, 17, 12, 16, 21, 6, 6, 14, 15, 11, 17, 4, 12, 10, 11, 18, 4, 6, 2, 9, 19, 18, 6, 3, 7, 12, 3, 3, 11, 5, 22, 7, 13, 10, 4, 15, 16, 20, 11, 25, 20, 27, 6, 6, 38, 5, 2, 6, 10, 19, 1, 13, 18, 8, 14, 2, 33, 12, 7, 5]	0	No
RNF216--XKR8	7:5764955:-	1:28293014:+	329	[1, 5, 6, 7, 10, 16, 23, 25, 30, 33, 34, 37, 38, 45, 46, 51, 52, 53, 54, 56, 57, 58, 59, 60, 65, 66, 67, 70, 71, 73, 75, 79, 81, 83, 84, 88, 90, 92, 94, 95, 96, 97, 99, 100, 102, 106, 107, 109, 110, 111, 113, 114, 115, 121, 125, 126, 128, 130, 131, 132, 135, 136, 140, 142, 143, 146, 147, 149, 150, 151, 154, 157, 160, 163, 167, 168, 169, 171, 172, 173, 175, 176, 177, 179, 180, 181, 184, 186, 187, …	5589	[7, 11, 10, 15, 6, 22, 5, 17, 9, 17, 10, 29, 19, 8, 14, 7, 14, 10, 16, 27, 34, 32, 35, 18, 25, 18, 6, 23, 9, 7, 7, 7, 17, 10, 11, 23, 12, 5, 10, 16, 15, 13, 8, 6, 10, 16, 4, 10, 10, 14, 12, 45, 23, 25, 17, 33, 12, 10, 17, 16, 20, 13, 19, 10, 11, 14, 20, 13, 5, 33, 54, 10, 6, 4, 17, 6, 10, 32, 11, 23, 11, 3, 19, 25, 28, 6, 7, 17, 19, 23, 41, 31, 19, 17, 11, 15, 20, 11, 11, 18, 5, 19, 12, 15, 13, 3…	5209	[7, 14, 19, 18, 9, 6, 5, 16, 13, 5, 15, 16, 10, 12, 9, 13, 13, 10, 10, 22, 43, 32, 14, 25, 19, 34, 12, 37, 30, 10, 9, 7, 7, 10, 20, 10, 7, 11, 8, 11, 15, 14, 16, 5, 9, 10, 2, 4, 6, 5, 13, 21, 19, 11, 15, 26, 10, 9, 19, 12, 10, 24, 15, 10, 17, 12, 30, 23, 9, 26, 42, 6, 10, 4, 12, 15, 11, 19, 1, 16, 7, 2, 24, 27, 27, 7, 3, 13, 19, 22, 38, 29, 14, 20, 15, 11, 11, 9, 22, 18, 10, 16, 16, 17, 15, 35, 3…	0	No
RNF216--XKR8	7:5800634:-	1:28293014:+	2	[229, 259]	27	[13, 14]	20	[7, 13]	0	No
RNF216--XKR8	7:5764955:-	1:28290008:+	5	[141, 224, 232, 622, 801]	103	[22, 26, 18, 3, 34]	41	[5, 6, 8, 13, 9]	0	No
DPP8--GAK	15:65747735:-	4:845146:-	29	[23, 122, 238, 281, 380, 402, 407, 409, 423, 428, 471, 483, 501, 525, 613, 622, 638, 651, 693, 702, 803, 805, 808, 810, 813, 835, 855, 863, 891]	133	[5, 7, 3, 3, 3, 3, 7, 7, 3, 6, 3, 5, 6, 3, 4, 4, 3, 3, 3, 3, 7, 3, 3, 5, 14, 4, 4, 6, 3]	109	[2, 7, 4, 1, 8, 7, 4, 10, 1, 6, 1, 1, 6, 1, 1, 2, 4, 2, 3, 1, 2, 1, 1, 1, 6, 7, 7, 6, 6]	0	No
CLUL1--TYMS	18:649964:+	18:657842:+	296	[1, 3, 7, 8, 12, 15, 21, 28, 30, 32, 34, 35, 36, 37, 39, 41, 42, 46, 47, 48, 49, 50, 51, 56, 57, 58, 59, 61, 63, 64, 65, 66, 69, 74, 78, 81, 82, 84, 96, 102, 105, 115, 117, 118, 121, 122, 124, 126, 128, 131, 132, 133, 134, 136, 140, 146, 147, 150, 152, 153, 156, 160, 162, 165, 166, 170, 171, 172, 180, 186, 190, 192, 200, 202, 207, 217, 218, 223, 224, 226, 227, 230, 231, 232, 236, 244, 246, 248, 2…	2834	[8, 14, 5, 4, 20, 8, 3, 5, 4, 5, 10, 3, 23, 5, 25, 27, 7, 16, 4, 4, 11, 7, 8, 6, 3, 8, 3, 8, 5, 4, 5, 6, 8, 3, 3, 12, 7, 10, 3, 4, 6, 4, 3, 11, 6, 16, 5, 9, 6, 13, 13, 5, 14, 4, 5, 4, 5, 10, 7, 5, 7, 4, 4, 13, 3, 7, 7, 8, 3, 6, 6, 7, 4, 13, 8, 14, 3, 3, 6, 20, 6, 7, 16, 13, 16, 20, 9, 5, 21, 4, 9, 6, 3, 9, 10, 9, 10, 5, 6, 15, 7, 7, 6, 7, 5, 9, 4, 8, 10, 6, 3, 7, 23, 4, 3, 15, 5, 6, 9, 10, 6, 15,…	6188	[8, 29, 5, 11, 32, 10, 5, 23, 10, 21, 23, 6, 52, 3, 27, 22, 26, 46, 13, 2, 49, 9, 27, 29, 9, 18, 15, 19, 13, 8, 6, 31, 5, 2, 2, 12, 19, 10, 5, 22, 18, 17, 12, 22, 15, 68, 11, 34, 10, 17, 27, 8, 32, 18, 70, 13, 9, 11, 17, 9, 13, 12, 18, 26, 1, 6, 3, 12, 9, 6, 8, 14, 12, 13, 12, 53, 3, 11, 5, 30, 8, 19, 33, 32, 13, 14, 12, 10, 27, 16, 23, 6, 4, 20, 8, 20, 18, 14, 10, 16, 16, 15, 15, 14, 10, 3, 3, 2…	0	No
APTX--LAGE3	9:33019963:-	X:153706744:-	106	[1, 3, 8, 24, 25, 32, 36, 45, 46, 50, 52, 56, 57, 61, 66, 67, 74, 80, 89, 96, 98, 110, 114, 116, 120, 122, 135, 136, 174, 176, 187, 190, 230, 239, 246, 248, 250, 266, 270, 302, 308, 329, 354, 361, 369, 376, 378, 380, 401, 415, 416, 419, 425, 433, 439, 443, 445, 459, 460, 464, 466, 474, 476, 480, 483, 487, 492, 501, 521, 523, 525, 615, 618, 620, 623, 638, 651, 655, 660, 662, 669, 675, 680, 681, 68…	991	[7, 4, 5, 11, 3, 6, 19, 5, 9, 20, 5, 3, 19, 11, 6, 11, 8, 4, 13, 11, 7, 7, 6, 6, 13, 4, 6, 23, 6, 7, 4, 7, 15, 10, 3, 4, 5, 6, 9, 3, 13, 7, 12, 4, 7, 6, 3, 16, 8, 3, 6, 6, 4, 11, 4, 18, 7, 4, 7, 21, 4, 6, 12, 9, 22, 14, 6, 27, 7, 6, 3, 19, 5, 5, 6, 7, 3, 7, 16, 14, 4, 7, 30, 3, 6, 17, 14, 7, 13, 5, 17, 10, 8, 15, 21, 20, 4, 10, 5, 12, 4, 10, 14, 18, 16, 5]	1605	[11, 10, 7, 14, 8, 7, 27, 14, 12, 37, 14, 3, 24, 23, 27, 23, 11, 7, 19, 11, 11, 9, 14, 8, 15, 7, 15, 47, 13, 8, 3, 6, 28, 13, 4, 7, 4, 18, 10, 12, 12, 9, 20, 3, 4, 7, 16, 27, 14, 4, 9, 7, 2, 3, 5, 35, 10, 8, 9, 32, 18, 8, 17, 21, 36, 14, 10, 43, 11, 7, 9, 28, 5, 12, 12, 11, 2, 29, 23, 20, 11, 15, 37, 9, 12, 16, 12, 14, 27, 11, 19, 23, 8, 28, 35, 53, 13, 13, 3, 19, 9, 17, 24, 15, 16, 13]	0	No
C4orf46--ATP7A	4:159590845:-	X:77227118:+	4	[295, 328, 371, 408]	19	[5, 4, 7, 3]	68	[13, 10, 33, 12]	0	No
MED20--USP49	6:41884523:-	6:41839375:-	3	[232, 305, 854]	9	[3, 3, 3]	20	[8, 3, 9]	0	No
MED20--USP49	6:41874754:-	6:41859613:-	21	[27, 32, 73, 96, 101, 115, 178, 206, 227, 235, 248, 308, 366, 379, 401, 406, 411, 416, 426, 458, 838]	200	[4, 12, 8, 5, 3, 20, 7, 3, 16, 6, 12, 13, 9, 8, 6, 3, 8, 3, 21, 13, 20]	145	[7, 6, 4, 3, 3, 6, 5, 8, 9, 5, 7, 9, 10, 7, 11, 2, 4, 7, 4, 16, 12]	0	No
MED20--USP49	6:41874834:-	6:41839375:-	34	[1, 8, 24, 81, 112, 144, 160, 189, 204, 221, 311, 319, 367, 408, 410, 420, 454, 456, 457, 486, 529, 609, 619, 620, 633, 703, 807, 812, 824, 840, 858, 875, 876, 906]	274	[7, 6, 3, 16, 3, 3, 8, 4, 10, 3, 8, 9, 5, 17, 5, 10, 13, 10, 21, 14, 11, 8, 5, 15, 6, 3, 4, 17, 7, 3, 3, 4, 4, 9]	351	[4, 6, 4, 9, 4, 3, 11, 7, 12, 8, 16, 16, 9, 16, 12, 17, 14, 8, 24, 15, 17, 14, 13, 26, 3, 1, 12, 22, 10, 4, 3, 5, 3, 3]	0	No
MED20--USP49	6:41884524:-	6:41859614:-	2	[274, 897]	26	[18, 8]	14	[12, 2]	0	No
MED20--USP49	6:41877007:-	6:41839375:-	8	[13, 70, 72, 301, 378, 672, 869, 900]	93	[37, 6, 10, 3, 3, 18, 11, 5]	132	[24, 10, 30, 8, 3, 26, 11, 20]	0	No
STXBP3--CALCOCO2	1:109350171:+	17:46921291:+	2	[375, 855]	10	[6, 4]	11	[7, 4]	0	No
GEMIN4--SSB	17:647654:-	2:170662271:+	2	[1, 42]	7	[4, 3]	5	[2, 3]	0	No
ZNF264--MDH1B	19:57705369:+	2:207606109:-	43	[1, 9, 37, 49, 55, 65, 117, 143, 150, 231, 244, 264, 300, 359, 375, 378, 381, 407, 453, 459, 475, 477, 485, 486, 490, 507, 511, 521, 522, 531, 606, 615, 680, 691, 696, 811, 820, 840, 861, 885, 889, 892, 901]	316	[6, 4, 3, 8, 3, 4, 9, 3, 4, 11, 11, 4, 7, 4, 12, 3, 11, 8, 27, 5, 10, 3, 6, 19, 5, 4, 3, 16, 14, 11, 6, 8, 7, 4, 6, 4, 12, 4, 5, 6, 4, 9, 3]	357	[8, 10, 6, 8, 1, 9, 10, 5, 2, 16, 17, 4, 14, 1, 12, 3, 8, 5, 20, 1, 12, 5, 4, 17, 9, 11, 1, 8, 26, 15, 11, 4, 4, 2, 12, 5, 6, 11, 6, 6, 6, 10, 6]	0	No
NOMO3--LHCGR	16:16372058:+	2:48859712:-	24	[174, 175, 189, 219, 230, 248, 267, 278, 339, 347, 437, 441, 454, 462, 601, 602, 617, 620, 623, 656, 678, 679, 688, 828]	157	[3, 4, 3, 3, 5, 4, 5, 3, 5, 5, 3, 3, 12, 10, 7, 20, 11, 6, 3, 8, 11, 11, 7, 5]	183	[4, 10, 7, 11, 7, 4, 10, 5, 3, 4, 1, 11, 6, 8, 9, 24, 12, 5, 5, 8, 7, 10, 2, 10]	0	No
PDE5A--SEPT7	4:120415584:-	7:35912269:+	89	[13, 28, 32, 35, 39, 61, 64, 70, 76, 86, 94, 98, 101, 143, 152, 155, 159, 194, 221, 224, 229, 230, 232, 244, 250, 252, 257, 259, 265, 274, 288, 298, 304, 306, 312, 313, 315, 322, 326, 329, 348, 349, 366, 373, 384, 401, 406, 409, 413, 416, 424, 432, 441, 453, 454, 460, 462, 485, 488, 492, 515, 524, 525, 530, 605, 647, 648, 660, 665, 667, 671, 676, 679, 682, 686, 808, 820, 825, 827, 839, 850, 860, …	556	[3, 3, 8, 3, 7, 3, 5, 6, 3, 3, 3, 6, 4, 5, 5, 11, 4, 3, 8, 6, 5, 6, 5, 3, 8, 4, 3, 7, 7, 5, 6, 4, 15, 9, 6, 7, 4, 9, 9, 3, 4, 9, 5, 5, 15, 3, 6, 14, 5, 13, 13, 6, 4, 4, 8, 3, 5, 3, 4, 5, 9, 9, 6, 3, 4, 6, 4, 7, 11, 11, 7, 11, 6, 8, 5, 5, 11, 9, 7, 3, 8, 5, 5, 7, 3, 11, 5, 7, 5]	3782	[20, 53, 34, 16, 44, 2, 63, 25, 17, 49, 16, 55, 4, 6, 73, 4, 22, 19, 40, 34, 73, 2, 16, 65, 47, 45, 32, 48, 30, 38, 63, 31, 56, 71, 62, 41, 18, 75, 50, 3, 23, 67, 22, 27, 77, 17, 89, 135, 22, 107, 62, 21, 44, 47, 29, 12, 20, 34, 29, 22, 111, 90, 25, 44, 56, 34, 2, 62, 37, 45, 45, 128, 40, 46, 12, 59, 41, 48, 66, 45, 51, 32, 26, 44, 11, 62, 51, 61, 40]	0	No
CFH--CBR4	1:196710639:+	4:169922698:-	2	[289, 604]	9	[6, 3]	87	[11, 76]	0	No
ZNF223--SLC25A53	19:44571500:+	X:103344009:-	27	[61, 64, 100, 117, 150, 153, 197, 209, 226, 246, 315, 340, 347, 378, 423, 464, 475, 485, 514, 524, 526, 531, 606, 612, 616, 666, 702]	138	[4, 3, 3, 7, 4, 7, 3, 4, 3, 4, 3, 3, 3, 3, 4, 5, 4, 5, 10, 8, 5, 13, 7, 7, 5, 8, 3]	237	[1, 10, 29, 11, 16, 2, 5, 3, 2, 1, 1, 14, 25, 2, 1, 1, 14, 1, 39, 1, 9, 18, 2, 1, 1, 26, 1]	0	No
STOML2--RDH11	9:35099928:-	14:68144108:-	4	[2, 61, 361, 364]	15	[3, 6, 3, 3]	28	[12, 3, 2, 11]	0	No
CRTAP--COL6A3	3:33184256:+	2:238252052:-	10	[2, 85, 212, 448, 469, 485, 495, 624, 829, 876]	116	[11, 14, 5, 9, 24, 16, 3, 20, 6, 8]	73	[7, 9, 11, 6, 7, 3, 14, 7, 7, 2]	0	No
TIGD1--FNTA	2:233414452:-	8:42933972:+	18	[47, 74, 122, 230, 293, 313, 328, 351, 354, 371, 440, 474, 483, 484, 492, 802, 804, 860]	157	[8, 4, 9, 11, 4, 4, 6, 15, 13, 3, 5, 15, 13, 13, 12, 5, 5, 12]	141	[13, 2, 7, 7, 18, 11, 6, 1, 16, 2, 12, 5, 19, 6, 4, 2, 6, 4]	0	No
TIGD1--FNTA	2:233413831:-	8:42934565:+	122	[2, 3, 7, 13, 21, 23, 24, 25, 26, 27, 31, 33, 34, 41, 52, 54, 62, 68, 71, 101, 108, 111, 112, 115, 119, 127, 132, 148, 160, 166, 173, 198, 201, 213, 217, 223, 228, 235, 238, 239, 265, 272, 282, 283, 287, 306, 309, 319, 324, 329, 347, 349, 351, 356, 367, 370, 372, 378, 382, 383, 403, 405, 406, 410, 419, 425, 432, 433, 442, 451, 452, 454, 471, 480, 485, 486, 487, 499, 501, 505, 506, 515, 524, 603, …	1938	[20, 63, 25, 10, 9, 15, 5, 4, 3, 5, 17, 8, 13, 4, 3, 4, 15, 3, 8, 12, 20, 18, 32, 25, 28, 23, 6, 3, 4, 13, 17, 7, 4, 30, 5, 16, 5, 37, 4, 4, 7, 9, 33, 6, 15, 19, 10, 37, 23, 16, 7, 6, 37, 13, 28, 13, 11, 3, 21, 6, 25, 29, 25, 3, 33, 4, 67, 7, 8, 16, 7, 5, 12, 3, 8, 74, 7, 16, 42, 5, 36, 14, 21, 11, 7, 14, 11, 12, 16, 30, 23, 16, 19, 22, 23, 3, 13, 25, 7, 6, 9, 34, 3, 37, 3, 3, 14, 9, 8, 3, 32, 13…	2219	[35, 4, 3, 1, 1, 2, 35, 2, 38, 22, 13, 2, 33, 13, 1, 4, 1, 5, 3, 47, 33, 10, 20, 27, 1, 22, 21, 2, 9, 26, 44, 13, 5, 43, 7, 37, 41, 11, 1, 1, 13, 22, 44, 51, 13, 3, 4, 76, 1, 3, 13, 12, 11, 18, 1, 24, 16, 2, 1, 25, 19, 3, 63, 4, 19, 38, 10, 1, 16, 51, 6, 58, 54, 5, 22, 35, 24, 36, 62, 5, 8, 39, 9, 20, 7, 5, 9, 3, 23, 10, 12, 87, 28, 32, 43, 1, 2, 36, 2, 23, 8, 12, 2, 4, 19, 34, 30, 12, 3, 2, 31, …	0	No
TIGD1--FNTA	2:233413022:-	8:42935362:+	41	[5, 42, 53, 57, 81, 117, 157, 162, 172, 175, 183, 189, 230, 232, 253, 255, 315, 321, 367, 368, 438, 482, 494, 505, 514, 519, 631, 651, 658, 664, 689, 804, 819, 821, 832, 839, 879, 887, 902, 903, 907]	621	[7, 10, 3, 5, 8, 13, 23, 7, 14, 8, 13, 21, 34, 15, 8, 11, 6, 16, 8, 6, 37, 23, 9, 14, 28, 6, 25, 21, 3, 11, 25, 17, 21, 12, 24, 5, 27, 28, 4, 25, 20]	538	[1, 8, 2, 3, 1, 23, 10, 30, 5, 7, 19, 5, 20, 17, 1, 23, 65, 15, 22, 4, 36, 3, 42, 15, 6, 5, 23, 39, 2, 7, 8, 3, 1, 1, 2, 25, 1, 3, 15, 18, 2]	0	No
TIGD1--FNTA	2:233414573:-	8:42935401:+	2	[646, 875]	11	[5, 6]	40	[19, 21]	0	No
DESI2--EBNA1BP2	1:244816657:+	1:43727586:-	4	[2, 190, 241, 506]	25	[6, 3, 9, 7]	51	[39, 3, 8, 1]	0	No
NBR1--ARL17A	17:41341649:+	17:44648235:-	3	[139, 224, 861]	31	[6, 19, 6]	19	[1, 9, 9]	0	No
NBR1--ARL17A	17:41322626:+	17:44634990:-	13	[43, 277, 445, 460, 495, 501, 623, 689, 811, 819, 826, 831, 889]	91	[4, 4, 14, 3, 9, 7, 10, 7, 6, 3, 4, 8, 12]	57	[6, 6, 1, 1, 1, 6, 2, 5, 7, 8, 7, 1, 6]	0	No
ALG13--MIPOL1	X:110996395:+	14:37973632:+	2	[98, 813]	26	[13, 13]	41	[6, 35]	0	No
CMC2--ANKRD26	16:81032471:-	10:27366196:-	2	[2, 879]	8	[5, 3]	22	[21, 1]	0	No
PSMC3IP--SCLY	17:40728695:-	2:238987885:+	39	[2, 7, 10, 17, 95, 122, 135, 158, 165, 187, 189, 220, 283, 312, 369, 413, 425, 434, 502, 520, 525, 529, 611, 622, 632, 656, 657, 668, 674, 676, 702, 801, 808, 817, 825, 860, 876, 877, 888]	452	[10, 8, 17, 12, 22, 3, 5, 6, 8, 5, 15, 8, 9, 15, 16, 16, 7, 19, 12, 7, 14, 26, 6, 4, 16, 29, 13, 9, 15, 5, 9, 15, 11, 5, 5, 19, 10, 8, 13]	223	[5, 2, 7, 5, 9, 1, 2, 1, 6, 4, 10, 2, 10, 10, 9, 7, 2, 5, 6, 2, 7, 14, 4, 2, 7, 20, 7, 1, 1, 3, 4, 4, 9, 6, 4, 14, 3, 5, 3]	0	No
RSL1D1--PIGX	16:11931035:-	3:196462148:+	4	[266, 408, 439, 898]	20	[4, 5, 8, 3]	30	[25, 1, 1, 3]	0	No
SSB--EI24	2:170665014:+	11:125454132:+	2	[118, 327]	7	[4, 3]	34	[33, 1]	0	No
SSB--EI24	2:170663465:+	11:125454119:+	4	[2, 43, 288, 808]	14	[3, 3, 5, 3]	44	[4, 5, 33, 2]	0	No
COL6A3--RPL21	2:238252006:-	13:27829878:+	2	[67, 124]	6	[3, 3]	6	[3, 3]	0	No
GPI--YY1AP1	19:34893062:+	1:155629442:-	268	[2, 6, 8, 9, 10, 11, 12, 17, 19, 20, 21, 22, 23, 24, 29, 30, 34, 35, 40, 47, 53, 61, 64, 70, 73, 74, 75, 82, 84, 85, 87, 88, 89, 91, 94, 95, 98, 100, 103, 106, 109, 119, 128, 132, 135, 138, 139, 140, 142, 143, 149, 150, 151, 152, 153, 154, 159, 160, 162, 164, 169, 170, 173, 175, 177, 182, 187, 190, 191, 194, 203, 204, 207, 211, 213, 214, 215, 216, 218, 220, 221, 224, 225, 226, 228, 232, 235, 237,…	2677	[13, 11, 10, 16, 17, 6, 29, 8, 7, 10, 4, 10, 20, 6, 9, 3, 5, 10, 8, 4, 6, 6, 5, 6, 7, 3, 6, 7, 12, 9, 11, 7, 6, 6, 6, 16, 18, 3, 28, 4, 5, 6, 3, 15, 6, 4, 7, 15, 11, 10, 4, 4, 3, 4, 14, 4, 18, 9, 7, 3, 17, 12, 5, 6, 7, 9, 17, 15, 10, 13, 8, 9, 20, 5, 18, 7, 15, 5, 11, 9, 16, 10, 7, 9, 37, 27, 5, 6, 20, 3, 21, 16, 8, 13, 20, 20, 9, 5, 7, 6, 4, 10, 8, 8, 8, 5, 7, 5, 7, 11, 4, 3, 11, 18, 13, 3, 19, …	1495	[22, 6, 6, 5, 10, 5, 3, 1, 4, 5, 4, 9, 12, 9, 5, 1, 14, 5, 5, 8, 4, 1, 4, 10, 5, 1, 9, 8, 1, 6, 6, 9, 2, 5, 1, 6, 7, 5, 2, 4, 1, 6, 1, 1, 1, 2, 1, 5, 7, 7, 2, 7, 3, 6, 12, 9, 16, 9, 6, 6, 1, 8, 7, 5, 5, 10, 5, 1, 1, 17, 1, 1, 11, 1, 1, 6, 9, 4, 2, 5, 1, 1, 1, 3, 10, 12, 2, 2, 8, 5, 9, 11, 16, 1, 12, 8, 2, 2, 18, 1, 1, 7, 1, 8, 3, 3, 10, 1, 1, 1, 3, 2, 2, 6, 2, 5, 7, 1, 5, 2, 5, 1, 5, 4, 1, 3, 3, …	0	No
METTL23--ZSCAN29	17:74725877:+	15:43652836:-	69	[6, 17, 22, 54, 71, 76, 101, 105, 126, 133, 136, 138, 143, 149, 167, 171, 191, 194, 199, 208, 212, 224, 229, 238, 243, 244, 274, 276, 278, 281, 314, 317, 323, 324, 343, 349, 368, 369, 371, 409, 426, 432, 443, 454, 456, 459, 466, 474, 481, 483, 495, 496, 509, 517, 529, 601, 603, 610, 631, 660, 664, 804, 806, 826, 830, 850, 878, 885, 899]	398	[3, 10, 6, 8, 4, 6, 8, 3, 9, 3, 8, 3, 5, 7, 8, 4, 3, 3, 13, 8, 8, 6, 6, 3, 3, 7, 4, 4, 6, 3, 5, 3, 3, 4, 5, 5, 6, 4, 3, 4, 5, 4, 4, 9, 4, 4, 4, 13, 19, 6, 6, 8, 3, 12, 6, 3, 4, 5, 3, 4, 5, 7, 3, 4, 8, 9, 4, 10, 8]	6132	[1, 53, 14, 257, 169, 76, 52, 79, 47, 43, 68, 77, 108, 66, 58, 86, 65, 72, 39, 31, 90, 209, 57, 15, 264, 40, 68, 63, 115, 21, 42, 43, 93, 99, 70, 108, 68, 115, 94, 171, 128, 63, 61, 20, 73, 77, 133, 99, 158, 103, 31, 156, 146, 112, 20, 246, 52, 110, 47, 64, 108, 61, 17, 61, 160, 76, 90, 191, 163]	0	No
CHD1--C9orf9	5:98231925:-	9:135764800:+	3	[2, 477, 697]	14	[7, 3, 4]	18	[4, 5, 9]	0	No
ADAMTSL3--FAM228B	15:84530317:+	2:24318917:+	2	[2, 514]	11	[4, 7]	37	[13, 24]	0	No
NT5M--CDH1	17:17226559:+	16:68868305:+	9	[2, 268, 324, 479, 520, 825, 854, 874, 875]	41	[3, 10, 5, 6, 3, 4, 3, 3, 4]	57	[6, 11, 7, 12, 4, 7, 7, 2, 1]	0	No
TMEM126B--YARS	11:85347580:+	1:33276318:-	22	[2, 54, 55, 82, 193, 229, 231, 265, 304, 320, 359, 408, 444, 484, 531, 658, 661, 666, 682, 689, 856, 897]	114	[5, 4, 4, 3, 8, 6, 6, 4, 5, 12, 7, 3, 6, 4, 3, 14, 3, 5, 3, 3, 3, 3]	115	[1, 1, 2, 2, 20, 2, 3, 15, 17, 6, 3, 1, 2, 2, 2, 9, 1, 3, 1, 2, 2, 18]	0	No
NEDD8-MDP1--CHMP4A	14:24683514:-	14:24682949:-	16	[2, 113, 115, 121, 125, 128, 225, 306, 347, 433, 509, 620, 637, 664, 861, 868]	92	[6, 5, 4, 4, 20, 7, 7, 5, 4, 8, 3, 4, 4, 4, 4, 3]	68	[7, 1, 1, 7, 9, 7, 1, 4, 7, 4, 3, 4, 7, 2, 3, 1]	0	No
NEDD8-MDP1--CHMP4A	14:24683200:-	14:24681035:-	27	[20, 29, 32, 116, 126, 135, 184, 213, 245, 271, 369, 413, 425, 441, 477, 494, 512, 513, 516, 622, 832, 846, 857, 887, 895, 897, 902]	171	[8, 7, 4, 8, 3, 4, 5, 5, 7, 6, 3, 5, 8, 6, 7, 10, 7, 3, 10, 3, 10, 5, 6, 11, 13, 4, 3]	451	[18, 17, 17, 16, 3, 21, 11, 21, 18, 26, 9, 8, 22, 12, 13, 41, 14, 12, 38, 11, 1, 17, 16, 24, 23, 14, 8]	0	No
CLCN6--CD74	1:11880837:+	5:149785633:-	3	[94, 340, 529]	11	[3, 5, 3]	15	[2, 6, 7]	0	No
SDHA--IGFL4	5:228450:+	19:46563549:-	198	[2, 3, 7, 9, 10, 15, 17, 35, 38, 39, 43, 44, 46, 47, 49, 50, 51, 58, 60, 61, 63, 67, 74, 75, 78, 82, 90, 91, 110, 114, 117, 118, 119, 125, 128, 129, 132, 133, 135, 137, 145, 146, 149, 155, 156, 158, 160, 162, 163, 165, 166, 174, 175, 176, 179, 185, 186, 189, 192, 193, 198, 200, 201, 203, 207, 209, 210, 212, 219, 222, 225, 226, 230, 231, 240, 244, 249, 256, 258, 261, 264, 268, 272, 278, 280, 285, …	3171	[9, 5, 4, 9, 22, 11, 6, 16, 10, 14, 7, 18, 4, 9, 4, 12, 8, 14, 54, 6, 7, 14, 7, 5, 11, 31, 7, 9, 9, 18, 11, 42, 10, 20, 12, 6, 13, 16, 24, 10, 19, 20, 15, 6, 6, 11, 36, 17, 13, 13, 19, 21, 12, 5, 24, 14, 18, 11, 7, 22, 18, 20, 15, 19, 13, 22, 9, 4, 6, 20, 40, 19, 10, 50, 4, 20, 11, 18, 26, 30, 8, 9, 5, 33, 36, 27, 15, 12, 11, 5, 18, 7, 8, 39, 16, 11, 16, 21, 28, 9, 17, 4, 10, 39, 21, 16, 4, 5, 4,…	3318	[7, 3, 12, 11, 22, 9, 7, 15, 4, 11, 7, 20, 4, 4, 7, 6, 8, 13, 58, 14, 19, 11, 8, 6, 13, 24, 5, 7, 11, 12, 8, 54, 11, 19, 10, 10, 17, 12, 16, 8, 13, 20, 16, 4, 12, 6, 35, 22, 18, 21, 26, 18, 12, 9, 16, 25, 30, 7, 4, 10, 21, 16, 15, 23, 20, 11, 5, 2, 1, 15, 24, 11, 6, 48, 4, 18, 10, 27, 20, 18, 10, 14, 5, 23, 42, 25, 16, 14, 11, 3, 21, 9, 4, 46, 9, 19, 18, 23, 40, 11, 17, 2, 7, 30, 26, 15, 8, 11, 5…	0	No
SDHA--ACOT11	5:249877:+	1:55096416:+	12	[2, 54, 118, 178, 285, 287, 314, 316, 317, 356, 660, 872]	77	[6, 3, 9, 6, 4, 8, 13, 9, 3, 5, 8, 3]	42	[1, 7, 1, 2, 1, 3, 2, 4, 3, 3, 8, 7]	0	No
PI4K2B--FER	4:25202476:+	5:108178051:+	73	[2, 30, 35, 42, 85, 89, 92, 94, 104, 106, 116, 119, 120, 125, 135, 150, 203, 213, 222, 226, 236, 244, 261, 271, 283, 320, 360, 405, 407, 425, 426, 432, 439, 447, 451, 452, 471, 472, 479, 500, 502, 520, 529, 615, 618, 622, 631, 662, 665, 668, 671, 673, 674, 675, 679, 692, 703, 811, 812, 814, 820, 846, 848, 855, 858, 867, 870, 873, 878, 879, 890, 892, 903]	513	[9, 3, 4, 3, 8, 4, 3, 13, 34, 5, 6, 5, 5, 5, 7, 8, 12, 3, 12, 5, 3, 8, 3, 3, 3, 6, 8, 5, 5, 4, 5, 9, 12, 3, 6, 14, 8, 3, 3, 7, 6, 4, 8, 4, 12, 9, 7, 20, 3, 8, 11, 4, 14, 7, 16, 3, 4, 10, 4, 11, 6, 8, 8, 3, 3, 3, 3, 4, 9, 8, 6, 5, 10]	1729	[28, 10, 15, 6, 65, 38, 9, 43, 114, 23, 6, 10, 17, 15, 18, 20, 14, 5, 24, 19, 3, 18, 15, 20, 7, 35, 21, 14, 25, 26, 5, 23, 31, 26, 31, 19, 13, 2, 8, 4, 24, 2, 42, 26, 51, 27, 18, 44, 27, 42, 21, 16, 59, 32, 62, 21, 24, 26, 20, 14, 32, 37, 22, 14, 23, 18, 13, 27, 15, 6, 37, 29, 13]	0	No
DENR--COL6A3	12:123254061:+	2:238252171:-	2	[227, 488]	11	[3, 8]	9	[8, 1]	0	No
NDUFS7--COL6A3	19:1392259:+	2:238252067:-	24	[30, 43, 123, 140, 198, 205, 220, 368, 403, 408, 412, 419, 427, 429, 436, 457, 467, 526, 860, 868, 874, 894, 901, 903]	497	[11, 46, 22, 36, 11, 12, 13, 35, 23, 26, 20, 13, 12, 36, 9, 9, 16, 27, 6, 17, 28, 52, 13, 4]	292	[6, 1, 33, 11, 5, 10, 4, 19, 5, 23, 18, 18, 24, 9, 4, 6, 30, 23, 2, 4, 17, 10, 2, 8]	0	No
SDF2--ESCO1	17:26988744:-	18:19173202:-	21	[2, 4, 6, 19, 43, 162, 201, 236, 294, 320, 338, 352, 412, 447, 456, 488, 512, 650, 861, 864, 897]	103	[5, 3, 4, 3, 14, 3, 7, 9, 7, 5, 3, 4, 3, 4, 3, 5, 4, 5, 4, 3, 5]	242	[12, 23, 6, 19, 15, 22, 17, 7, 4, 4, 10, 12, 17, 13, 3, 9, 6, 17, 15, 9, 2]	0	No
PIBF1--KLF5	13:73573133:+	13:73635999:+	12	[2, 4, 46, 113, 157, 208, 299, 369, 438, 488, 689, 815]	102	[7, 7, 4, 9, 3, 3, 32, 15, 4, 7, 7, 4]	187	[18, 17, 10, 14, 7, 5, 36, 23, 4, 13, 27, 13]	0	No
SKA2--COL6A3	17:57201688:-	2:238252052:-	10	[30, 51, 56, 125, 340, 444, 502, 605, 638, 856]	65	[5, 11, 12, 7, 3, 10, 4, 4, 4, 5]	243	[2, 29, 19, 5, 12, 25, 72, 34, 15, 30]	0	No
MPHOSPH10--TMEM68	2:71361927:+	8:56658419:-	2	[2, 428]	7	[4, 3]	9	[7, 2]	0	No
TP53RK--CDC42EP3	20:45313107:-	2:37915290:-	47	[20, 23, 25, 54, 95, 101, 102, 112, 130, 173, 212, 214, 243, 256, 257, 307, 316, 325, 326, 328, 329, 339, 340, 436, 451, 456, 471, 493, 514, 526, 527, 529, 601, 605, 608, 615, 638, 641, 652, 673, 683, 804, 811, 831, 832, 864, 901]	556	[5, 3, 6, 13, 6, 11, 14, 6, 7, 5, 6, 18, 50, 23, 3, 23, 12, 21, 44, 25, 16, 6, 9, 6, 14, 3, 10, 7, 15, 7, 4, 17, 12, 4, 11, 10, 6, 4, 4, 6, 12, 5, 14, 21, 13, 6, 13]	1083	[11, 3, 15, 32, 9, 12, 27, 8, 12, 10, 25, 19, 52, 38, 1, 41, 15, 53, 80, 43, 33, 11, 12, 7, 22, 8, 32, 10, 31, 24, 7, 29, 17, 15, 20, 24, 18, 22, 9, 19, 33, 9, 27, 32, 35, 22, 49]	0	No
MID1--STK17B	X:10588330:-	2:197000486:-	70	[31, 43, 47, 97, 116, 121, 124, 127, 132, 133, 137, 212, 235, 247, 289, 309, 316, 319, 323, 328, 329, 330, 374, 379, 401, 404, 414, 430, 443, 453, 460, 462, 464, 465, 473, 480, 482, 483, 487, 492, 507, 513, 522, 526, 605, 616, 620, 625, 626, 627, 650, 658, 662, 670, 672, 675, 682, 687, 703, 807, 821, 822, 829, 849, 854, 855, 881, 903, 905, 907]	543	[20, 4, 16, 3, 12, 3, 4, 4, 7, 3, 4, 24, 23, 13, 7, 4, 4, 4, 18, 8, 6, 14, 3, 4, 5, 5, 3, 3, 4, 13, 4, 4, 10, 10, 3, 8, 3, 9, 4, 12, 4, 7, 17, 3, 7, 8, 9, 6, 3, 3, 6, 5, 11, 24, 9, 3, 7, 5, 20, 3, 6, 9, 5, 16, 4, 4, 5, 8, 4, 10]	704	[7, 10, 5, 8, 5, 7, 2, 2, 5, 8, 10, 3, 15, 3, 11, 6, 11, 7, 15, 9, 9, 7, 4, 9, 11, 8, 8, 12, 15, 2, 17, 9, 2, 21, 17, 9, 4, 19, 9, 7, 7, 13, 46, 6, 11, 11, 20, 4, 7, 4, 4, 8, 13, 22, 8, 4, 11, 1, 2, 14, 34, 5, 14, 24, 2, 9, 9, 5, 13, 25]	0	No
MID1--STK17B	X:10851673:-	2:197000498:-	3	[170, 213, 223]	28	[3, 13, 12]	16	[10, 2, 4]	0	No
RSPRY1--CYP46A1	16:57254532:+	14:100178618:+	2	[2, 828]	8	[3, 5]	6	[5, 1]	0	No
ZNF585A--ZPBP2	19:37639909:-	17:38033849:+	29	[2, 14, 89, 145, 234, 256, 409, 439, 451, 467, 484, 488, 494, 498, 501, 509, 518, 532, 622, 696, 808, 813, 817, 826, 833, 894, 895, 898, 899]	197	[3, 7, 8, 10, 15, 3, 3, 4, 3, 3, 5, 4, 19, 4, 4, 7, 10, 6, 15, 4, 9, 4, 3, 4, 18, 3, 5, 4, 10]	401	[7, 14, 18, 10, 64, 16, 5, 5, 9, 14, 11, 6, 13, 7, 10, 27, 17, 14, 26, 12, 5, 9, 14, 13, 17, 5, 17, 5, 11]	0	No
RNASET2--RPS6KA2	6:167347579:-	6:167271747:-	2	[183, 352]	17	[10, 7]	31	[20, 11]	0	No
RNASET2--RPS6KA2	6:167352383:-	6:167271747:-	39	[2, 29, 30, 43, 46, 63, 66, 80, 103, 160, 163, 178, 192, 212, 220, 224, 248, 297, 311, 316, 343, 359, 412, 418, 468, 512, 523, 621, 631, 638, 652, 687, 805, 816, 832, 835, 855, 876, 904]	294	[6, 18, 7, 5, 6, 3, 6, 3, 8, 3, 8, 5, 12, 7, 5, 11, 12, 8, 8, 3, 12, 14, 6, 17, 9, 3, 14, 4, 8, 3, 3, 11, 4, 7, 13, 10, 3, 3, 6]	399	[2, 3, 5, 14, 3, 8, 8, 4, 17, 5, 17, 5, 1, 3, 5, 7, 13, 20, 32, 9, 4, 9, 1, 33, 28, 1, 11, 15, 12, 1, 6, 12, 16, 2, 22, 10, 9, 11, 15]	0	No
NDUFA1--COL6A3	X:119007356:+	2:238252154:-	6	[54, 116, 141, 374, 619, 890]	65	[4, 12, 3, 12, 18, 16]	26	[6, 1, 2, 3, 10, 4]	0	No
ZNF627--EFCAB11	19:11674986:+	14:90261813:-	2	[192, 884]	16	[7, 9]	33	[13, 20]	0	No
MSH2--C11orf63	2:47690292:+	11:122776348:+	2	[2, 180]	6	[3, 3]	9	[3, 6]	0	No
DHRS4L2--MIPOL1	14:24439543:+	14:37971937:+	9	[94, 141, 202, 293, 421, 692, 884, 900, 902]	110	[5, 5, 6, 4, 19, 15, 6, 31, 19]	84	[2, 8, 7, 4, 12, 11, 6, 28, 6]	0	No
GNL2--EMP2	1:38035589:-	16:10641204:-	56	[2, 8, 37, 50, 55, 58, 95, 96, 108, 115, 123, 147, 152, 183, 199, 203, 230, 245, 255, 270, 278, 305, 338, 341, 360, 407, 409, 419, 422, 456, 465, 469, 497, 509, 511, 518, 524, 528, 612, 621, 623, 624, 625, 641, 647, 648, 675, 702, 703, 820, 822, 828, 864, 869, 876, 900]	248	[3, 3, 7, 4, 3, 3, 4, 4, 4, 4, 3, 5, 5, 7, 3, 3, 4, 4, 4, 3, 4, 6, 5, 4, 8, 6, 3, 4, 3, 5, 4, 3, 3, 6, 5, 5, 3, 4, 4, 6, 3, 5, 7, 5, 7, 6, 5, 3, 3, 5, 4, 7, 5, 4, 3, 5]	290	[2, 3, 3, 2, 1, 12, 2, 7, 3, 2, 11, 6, 4, 1, 1, 3, 1, 4, 4, 5, 18, 5, 5, 7, 2, 6, 1, 2, 8, 7, 6, 6, 1, 10, 5, 3, 2, 4, 6, 1, 2, 4, 9, 2, 18, 3, 14, 4, 2, 4, 1, 16, 4, 8, 5, 12]	0	No
FKBP4--ITFG2	12:2907978:+	12:2921805:+	2	[300, 665]	12	[4, 8]	8	[1, 7]	0	No
FKBP4--ITFG2	12:2906438:+	12:2921789:+	12	[2, 49, 58, 466, 492, 607, 618, 637, 650, 674, 802, 897]	169	[14, 22, 16, 8, 8, 8, 34, 18, 15, 14, 4, 8]	126	[14, 12, 18, 1, 6, 1, 31, 10, 12, 13, 2, 6]	0	No
NPEPPS--PCSK2	17:45670046:+	20:17444138:+	42	[2, 27, 43, 51, 59, 67, 88, 118, 148, 167, 207, 246, 275, 428, 434, 446, 449, 487, 496, 498, 504, 511, 515, 531, 617, 618, 637, 651, 663, 689, 807, 808, 810, 818, 822, 840, 861, 865, 868, 870, 894, 898]	338	[12, 6, 4, 4, 4, 11, 5, 3, 4, 5, 9, 21, 6, 5, 5, 10, 4, 6, 7, 8, 6, 6, 12, 7, 23, 3, 7, 10, 27, 6, 4, 4, 5, 5, 5, 8, 10, 3, 8, 19, 7, 14]	363	[3, 11, 7, 1, 10, 22, 3, 11, 6, 10, 16, 11, 15, 7, 8, 21, 1, 6, 12, 7, 13, 1, 3, 9, 2, 28, 1, 12, 1, 13, 11, 11, 7, 2, 1, 22, 11, 10, 1, 12, 2, 2]	0	No
PSPH--C12orf65	7:56079198:-	12:123742022:+	2	[2, 522]	48	[23, 25]	49	[14, 35]	0	No
RBAK--PMS2	7:5087721:+	7:6031689:-	18	[3, 60, 105, 139, 212, 223, 229, 284, 307, 428, 435, 621, 628, 636, 801, 821, 878, 906]	146	[4, 3, 3, 4, 3, 10, 5, 10, 5, 3, 12, 15, 15, 9, 5, 3, 9, 28]	246	[2, 9, 10, 8, 5, 28, 2, 17, 3, 2, 25, 14, 13, 8, 3, 22, 15, 60]	0	No
TMEM101--SBF2	17:42100419:-	11:10066148:-	49	[2, 8, 14, 18, 26, 59, 66, 71, 84, 166, 190, 191, 192, 197, 218, 220, 228, 253, 256, 279, 285, 287, 294, 310, 326, 338, 339, 347, 354, 355, 365, 380, 406, 407, 456, 507, 616, 646, 649, 659, 662, 675, 815, 824, 836, 862, 889, 898, 908]	284	[3, 6, 20, 3, 8, 3, 3, 7, 5, 11, 10, 7, 5, 9, 4, 10, 3, 3, 5, 5, 3, 5, 4, 3, 3, 3, 3, 4, 6, 3, 4, 11, 4, 9, 4, 5, 4, 8, 3, 5, 18, 4, 3, 7, 10, 6, 3, 3, 6]	332	[1, 1, 5, 15, 12, 3, 3, 3, 5, 14, 9, 13, 10, 7, 9, 10, 4, 6, 3, 2, 2, 5, 2, 2, 6, 3, 6, 1, 12, 16, 2, 17, 10, 4, 3, 9, 3, 7, 7, 2, 13, 9, 6, 5, 19, 6, 5, 1, 14]	0	No
SZT2--CYP46A1	1:43875618:+	14:100179058:+	23	[55, 105, 119, 193, 205, 212, 337, 419, 438, 446, 527, 532, 610, 625, 640, 665, 670, 702, 814, 828, 862, 881, 882]	117	[4, 3, 3, 3, 3, 6, 3, 5, 3, 7, 10, 3, 3, 3, 3, 5, 5, 4, 9, 16, 7, 5, 4]	597	[2, 11, 14, 2, 29, 1, 11, 1, 28, 10, 3, 49, 104, 8, 34, 8, 172, 49, 50, 1, 2, 1, 7]	0	No
PTS--ACTR3B	11:112100226:+	7:152509228:+	20	[2, 21, 43, 48, 215, 231, 248, 311, 330, 408, 442, 491, 501, 504, 651, 658, 815, 825, 857, 891]	86	[5, 3, 4, 5, 4, 3, 5, 5, 4, 3, 4, 6, 3, 8, 5, 4, 3, 4, 3, 5]	332	[16, 7, 11, 27, 9, 27, 11, 4, 14, 26, 18, 43, 18, 3, 12, 47, 16, 3, 19, 1]	0	No
TRAPPC13--MRS2	5:64933608:+	6:24418841:+	62	[2, 12, 29, 37, 41, 42, 49, 60, 65, 86, 119, 136, 139, 182, 194, 205, 206, 211, 220, 223, 225, 228, 230, 235, 246, 247, 266, 272, 282, 305, 313, 316, 329, 340, 354, 371, 414, 430, 438, 473, 500, 512, 515, 523, 524, 526, 615, 619, 620, 623, 648, 649, 656, 657, 666, 827, 848, 854, 875, 884, 898, 903]	375	[3, 10, 4, 8, 3, 4, 5, 8, 3, 4, 5, 4, 7, 3, 5, 4, 4, 4, 5, 3, 15, 12, 9, 4, 5, 5, 4, 10, 5, 6, 6, 5, 9, 7, 3, 4, 3, 10, 4, 6, 5, 5, 8, 3, 3, 9, 5, 4, 16, 4, 4, 5, 3, 29, 6, 3, 10, 5, 6, 4, 6, 4]	347	[1, 4, 18, 10, 4, 5, 1, 1, 1, 11, 4, 1, 13, 1, 1, 12, 8, 2, 16, 16, 2, 1, 4, 1, 8, 1, 8, 1, 7, 1, 1, 1, 20, 9, 10, 1, 1, 3, 3, 14, 14, 1, 1, 8, 24, 1, 3, 4, 1, 7, 2, 1, 12, 1, 3, 6, 2, 18, 2, 3, 1, 5]	0	No
SLC7A5--SMG1	16:87902491:-	16:18937776:-	3	[28, 132, 511]	45	[14, 15, 16]	8	[4, 1, 3]	0	No
SLC7A5--SMG1	16:87902491:-	16:18903676:-	2	[224, 427]	74	[32, 42]	26	[9, 17]	0	No
SLC7A5--SMG1	16:87902491:-	16:18908278:-	394	[2, 4, 5, 6, 7, 8, 9, 10, 16, 18, 19, 22, 23, 27, 29, 32, 33, 34, 37, 39, 41, 45, 50, 51, 52, 55, 57, 59, 63, 64, 65, 66, 67, 68, 70, 73, 74, 75, 78, 79, 80, 82, 83, 87, 91, 96, 99, 100, 101, 108, 110, 111, 113, 114, 115, 117, 119, 125, 126, 127, 128, 129, 133, 136, 139, 141, 142, 143, 144, 146, 148, 150, 151, 153, 154, 155, 157, 158, 159, 160, 163, 164, 165, 166, 167, 169, 171, 172, 173, 175, 17…	6332	[45, 12, 10, 5, 6, 13, 6, 8, 6, 3, 9, 13, 17, 12, 13, 5, 12, 6, 18, 22, 9, 7, 7, 3, 11, 5, 4, 4, 6, 22, 12, 19, 6, 6, 4, 5, 21, 7, 17, 12, 6, 8, 18, 14, 3, 18, 10, 9, 10, 6, 14, 8, 21, 21, 13, 13, 8, 27, 20, 5, 14, 13, 10, 23, 7, 16, 8, 28, 5, 3, 12, 40, 13, 27, 15, 7, 3, 4, 22, 20, 16, 9, 12, 7, 3, 6, 11, 5, 22, 16, 25, 31, 16, 21, 18, 3, 13, 3, 8, 7, 16, 3, 15, 7, 4, 15, 26, 36, 22, 3, 54, 20, …	5044	[9, 4, 4, 1, 1, 16, 9, 3, 5, 2, 4, 16, 9, 1, 14, 3, 10, 1, 9, 21, 5, 7, 11, 1, 8, 7, 10, 3, 5, 10, 19, 5, 1, 1, 13, 2, 13, 11, 11, 10, 3, 6, 4, 12, 5, 8, 5, 3, 21, 1, 8, 7, 10, 24, 2, 11, 5, 2, 15, 3, 15, 3, 1, 11, 6, 3, 22, 55, 11, 1, 5, 55, 1, 11, 9, 9, 5, 2, 7, 14, 3, 25, 5, 2, 3, 4, 5, 6, 6, 13, 1, 32, 24, 2, 1, 4, 5, 16, 2, 2, 17, 1, 16, 18, 5, 19, 17, 3, 29, 6, 31, 14, 9, 5, 12, 28, 44, 11,…	0	No
GCSH--C16orf46	16:81118068:-	16:81095743:-	4	[198, 339, 359, 702]	19	[5, 6, 4, 4]	23	[5, 7, 8, 3]	0	No
GCSH--C16orf46	16:81118068:-	16:81087699:-	97	[8, 16, 19, 20, 23, 24, 35, 45, 50, 56, 66, 70, 72, 76, 79, 83, 90, 91, 92, 94, 106, 114, 118, 133, 150, 167, 168, 171, 172, 173, 177, 181, 183, 184, 186, 187, 189, 203, 213, 214, 215, 218, 220, 223, 226, 228, 239, 240, 253, 261, 280, 281, 298, 308, 311, 324, 325, 337, 342, 343, 355, 368, 370, 377, 407, 416, 420, 422, 429, 438, 441, 450, 459, 474, 476, 477, 482, 483, 499, 526, 605, 607, 615, 619,…	1759	[9, 25, 10, 21, 4, 3, 13, 6, 8, 15, 33, 22, 81, 4, 11, 9, 6, 8, 15, 16, 3, 27, 26, 16, 11, 3, 6, 15, 9, 11, 15, 12, 8, 9, 16, 8, 40, 23, 25, 9, 14, 27, 13, 15, 18, 16, 18, 3, 11, 10, 10, 10, 6, 22, 30, 31, 26, 13, 8, 12, 14, 11, 3, 9, 32, 22, 30, 17, 19, 9, 11, 14, 11, 36, 11, 53, 7, 49, 7, 34, 39, 18, 25, 44, 10, 57, 23, 13, 5, 60, 13, 11, 42, 6, 13, 35, 22]	2424	[11, 48, 21, 18, 8, 10, 20, 8, 15, 19, 57, 55, 124, 3, 20, 16, 12, 6, 9, 36, 6, 16, 24, 16, 18, 11, 9, 11, 13, 26, 12, 17, 15, 11, 11, 12, 68, 33, 30, 12, 19, 50, 21, 21, 21, 18, 30, 7, 27, 15, 23, 19, 14, 23, 53, 30, 29, 13, 19, 20, 17, 15, 7, 8, 43, 15, 42, 26, 13, 9, 20, 19, 12, 33, 16, 64, 9, 62, 22, 66, 46, 38, 37, 50, 20, 42, 41, 27, 9, 60, 30, 5, 60, 10, 12, 35, 25]	0	No
GCSH--C16orf46	16:81129735:-	16:81095742:-	5	[2, 61, 266, 413, 641]	100	[6, 10, 12, 6, 66]	86	[1, 8, 17, 11, 49]	0	No
GCSH--C16orf46	16:81118069:-	16:81099887:-	4	[523, 645, 664, 854]	60	[14, 17, 24, 5]	77	[10, 25, 35, 7]	0	No
GCSH--C16orf46	16:81118068:-	16:81097598:-	10	[67, 87, 88, 146, 405, 411, 490, 506, 532, 897]	131	[8, 6, 17, 3, 3, 18, 32, 24, 7, 13]	194	[12, 9, 8, 22, 10, 14, 63, 24, 11, 21]	0	No
GCSH--C16orf46	16:81124206:-	16:81087699:-	4	[54, 369, 460, 516]	66	[7, 3, 34, 22]	44	[4, 3, 22, 15]	0	No
GCSH--C16orf46	16:81129737:-	16:81087597:-	7	[17, 26, 27, 102, 185, 504, 603]	183	[7, 18, 25, 8, 27, 58, 40]	247	[6, 36, 24, 15, 27, 73, 66]	0	No
SLC25A15--MPHOSPH8	13:41373431:+	13:20207788:+	8	[99, 169, 181, 193, 204, 325, 342, 467]	59	[6, 11, 7, 5, 6, 12, 4, 8]	17	[1, 2, 2, 1, 1, 4, 2, 4]	0	No
SLC25A15--MPHOSPH8	13:41363792:+	13:20216272:+	2	[654, 826]	23	[7, 16]	15	[3, 12]	0	No
SLC25A15--MPHOSPH8	13:41363800:+	13:20207788:+	144	[2, 5, 6, 7, 8, 10, 15, 18, 21, 22, 24, 25, 26, 28, 30, 33, 34, 37, 43, 56, 58, 59, 62, 65, 69, 71, 74, 75, 76, 77, 81, 89, 94, 101, 119, 120, 126, 135, 142, 144, 153, 161, 166, 175, 176, 183, 184, 187, 189, 190, 191, 195, 197, 198, 199, 208, 211, 219, 224, 227, 230, 232, 233, 243, 244, 246, 247, 253, 263, 268, 274, 275, 280, 296, 297, 298, 302, 304, 315, 318, 319, 323, 324, 333, 336, 339, 340, 3…	1924	[11, 13, 12, 27, 6, 22, 15, 10, 14, 27, 7, 18, 23, 3, 10, 10, 16, 12, 7, 6, 24, 6, 3, 13, 13, 105, 3, 11, 4, 3, 4, 5, 14, 24, 8, 23, 11, 8, 8, 6, 24, 10, 16, 12, 9, 11, 7, 4, 15, 15, 10, 21, 24, 13, 30, 10, 19, 14, 12, 7, 4, 4, 7, 50, 10, 21, 26, 10, 7, 6, 12, 10, 6, 5, 12, 11, 8, 22, 17, 5, 6, 16, 14, 4, 6, 8, 6, 15, 9, 7, 28, 8, 32, 14, 16, 4, 5, 14, 25, 13, 15, 7, 3, 13, 14, 16, 18, 6, 8, 8, 8…	458	[2, 6, 2, 4, 3, 2, 1, 2, 3, 4, 7, 4, 1, 2, 3, 9, 1, 3, 2, 1, 1, 1, 5, 4, 1, 11, 1, 1, 3, 5, 2, 1, 3, 3, 6, 4, 9, 3, 2, 4, 4, 5, 2, 9, 4, 5, 2, 2, 3, 6, 1, 5, 6, 8, 2, 4, 4, 9, 4, 3, 5, 1, 3, 4, 3, 2, 3, 4, 1, 1, 3, 1, 1, 3, 3, 2, 5, 4, 4, 1, 2, 2, 1, 4, 3, 1, 2, 3, 1, 2, 4, 1, 4, 1, 1, 2, 1, 4, 5, 6, 3, 3, 4, 1, 3, 3, 3, 4, 2, 3, 3, 5, 1, 1, 1, 10, 5, 5, 6, 3, 4, 2, 1, 5, 6, 1, 3, 3, 4, 7, 1, 2, …	0	No
LEPRE1--COL6A3	1:43227473:-	2:238252073:-	3	[89, 101, 238]	9	[3, 3, 3]	59	[9, 23, 27]	0	No
PAAF1--DNAJB13	11:73638589:+	11:73669362:+	16	[2, 37, 131, 304, 308, 371, 411, 415, 423, 488, 606, 667, 801, 853, 863, 883]	137	[13, 9, 12, 9, 8, 3, 8, 5, 4, 9, 12, 19, 6, 10, 7, 3]	171	[14, 8, 8, 13, 12, 6, 12, 7, 4, 15, 19, 14, 3, 20, 4, 12]	0	No
SLIRP--COL6A3	14:78178273:+	2:238252062:-	2	[448, 643]	34	[9, 25]	61	[50, 11]	0	No
BRWD3--TMEM45A	X:79999213:-	3:100293190:+	20	[2, 30, 87, 134, 219, 245, 274, 405, 436, 438, 448, 458, 459, 659, 684, 691, 801, 822, 868, 886]	148	[10, 8, 4, 4, 3, 8, 4, 3, 12, 5, 15, 3, 9, 7, 9, 5, 11, 10, 11, 7]	258	[20, 12, 8, 15, 9, 18, 3, 20, 19, 7, 25, 3, 15, 19, 17, 4, 10, 16, 8, 10]	0	No
COMMD1--RPSA	2:62373644:+	3:39450059:+	23	[2, 172, 305, 311, 326, 361, 362, 368, 373, 407, 408, 477, 490, 510, 512, 526, 610, 611, 653, 669, 674, 677, 803]	151	[7, 3, 5, 7, 16, 20, 3, 7, 7, 18, 10, 3, 7, 4, 3, 3, 5, 3, 7, 3, 4, 3, 3]	541	[16, 14, 23, 13, 32, 6, 19, 3, 35, 20, 21, 32, 26, 73, 32, 9, 27, 22, 14, 40, 30, 19, 15]	0	No
NPDC1--CACNA1B	9:139934423:-	9:140934999:+	54	[2, 31, 41, 42, 49, 51, 52, 54, 57, 61, 117, 128, 156, 191, 221, 224, 231, 234, 238, 258, 267, 281, 304, 315, 325, 363, 372, 384, 419, 424, 426, 458, 473, 491, 496, 520, 524, 605, 608, 623, 627, 629, 648, 687, 826, 835, 857, 865, 874, 879, 882, 885, 892, 908]	419	[11, 14, 7, 7, 6, 4, 3, 6, 16, 3, 13, 4, 8, 12, 3, 10, 12, 32, 4, 7, 3, 6, 6, 9, 3, 3, 6, 10, 3, 3, 8, 8, 10, 4, 3, 3, 3, 6, 6, 16, 18, 11, 3, 7, 6, 21, 7, 9, 7, 5, 7, 5, 4, 8]	644	[4, 15, 5, 8, 10, 9, 8, 19, 15, 6, 12, 9, 10, 21, 2, 13, 9, 60, 4, 13, 12, 7, 6, 10, 8, 5, 8, 13, 8, 5, 11, 7, 16, 12, 7, 5, 15, 12, 14, 30, 31, 20, 20, 4, 12, 16, 12, 9, 7, 7, 9, 13, 12, 9]	0	No
DUXA--ANKLE1	19:57665389:-	19:17398098:+	235	[2, 3, 5, 6, 7, 9, 15, 17, 20, 22, 23, 25, 28, 30, 31, 32, 34, 36, 37, 42, 50, 51, 52, 53, 54, 60, 62, 63, 65, 66, 70, 72, 76, 78, 81, 82, 83, 87, 92, 94, 97, 102, 103, 105, 107, 110, 111, 113, 114, 115, 124, 127, 138, 144, 148, 150, 152, 156, 158, 159, 163, 167, 176, 177, 178, 179, 182, 184, 191, 192, 193, 197, 203, 205, 218, 219, 220, 221, 223, 226, 230, 236, 243, 248, 250, 251, 253, 256, 257, …	4043	[18, 22, 42, 15, 10, 42, 26, 25, 78, 22, 12, 7, 12, 34, 10, 21, 13, 12, 16, 12, 17, 16, 17, 19, 15, 19, 9, 43, 13, 3, 25, 25, 7, 16, 9, 7, 15, 28, 24, 38, 10, 49, 3, 7, 10, 9, 9, 20, 13, 25, 13, 10, 3, 7, 12, 13, 31, 8, 26, 19, 11, 17, 4, 16, 34, 63, 55, 17, 3, 7, 22, 15, 29, 5, 15, 43, 12, 6, 17, 13, 3, 13, 49, 28, 12, 15, 10, 15, 11, 15, 12, 4, 7, 11, 8, 5, 22, 15, 3, 6, 21, 8, 28, 16, 24, 26, …	2111	[9, 5, 7, 9, 7, 16, 12, 12, 23, 17, 5, 8, 10, 10, 6, 9, 12, 9, 7, 18, 10, 12, 10, 11, 12, 9, 6, 19, 10, 2, 13, 15, 6, 18, 4, 7, 8, 8, 15, 18, 10, 22, 1, 4, 5, 9, 6, 11, 5, 9, 4, 6, 4, 5, 9, 11, 15, 6, 27, 12, 12, 12, 5, 13, 15, 27, 19, 12, 2, 5, 12, 10, 9, 1, 10, 19, 14, 5, 11, 7, 6, 6, 15, 10, 7, 12, 9, 11, 5, 12, 7, 3, 3, 7, 3, 3, 10, 10, 2, 3, 11, 4, 13, 11, 14, 8, 17, 32, 10, 9, 10, 6, 15, 16…	0	No
ARL16--OXLD1	17:79650566:-	17:79632614:-	8	[37, 175, 248, 355, 457, 691, 697, 876]	51	[10, 5, 4, 7, 3, 14, 5, 3]	50	[7, 4, 11, 5, 6, 8, 6, 3]	0	No
ARL16--OXLD1	17:79648699:-	17:79632614:-	2	[2, 863]	53	[13, 40]	41	[12, 29]	0	No
PRKX--ZNF839	X:3631129:-	14:102802026:+	7	[4, 175, 198, 236, 701, 818, 836]	82	[7, 5, 10, 18, 15, 3, 24]	42	[13, 1, 7, 1, 8, 1, 11]	0	No
PRKX--ZNF839	X:3631128:-	14:102792320:+	205	[2, 7, 8, 10, 16, 17, 24, 27, 29, 30, 39, 43, 50, 53, 54, 56, 58, 61, 62, 63, 66, 67, 70, 71, 75, 76, 81, 82, 83, 87, 98, 103, 107, 111, 113, 115, 130, 137, 141, 142, 145, 147, 149, 155, 156, 157, 158, 160, 167, 168, 178, 184, 185, 187, 193, 197, 201, 204, 205, 207, 208, 209, 212, 215, 216, 218, 222, 226, 227, 230, 231, 234, 237, 239, 240, 241, 242, 244, 245, 247, 250, 255, 259, 261, 263, 264, 27…	2342	[8, 5, 14, 13, 5, 16, 8, 4, 4, 4, 22, 9, 25, 7, 8, 7, 15, 6, 10, 6, 12, 38, 21, 51, 6, 5, 4, 5, 10, 4, 6, 4, 5, 4, 7, 29, 8, 6, 7, 3, 5, 9, 15, 4, 3, 4, 14, 3, 7, 5, 7, 7, 4, 10, 10, 8, 6, 6, 4, 26, 5, 8, 11, 13, 12, 5, 15, 11, 17, 3, 4, 192, 11, 7, 6, 16, 4, 9, 15, 8, 4, 6, 18, 9, 3, 4, 6, 5, 5, 4, 4, 10, 11, 7, 5, 6, 6, 15, 4, 12, 8, 17, 7, 7, 4, 7, 10, 6, 4, 3, 8, 3, 3, 7, 7, 5, 13, 6, 4, 14, …	1877	[3, 4, 14, 9, 7, 11, 12, 8, 4, 8, 9, 10, 27, 7, 8, 8, 9, 5, 2, 4, 6, 29, 12, 41, 5, 5, 7, 3, 19, 2, 4, 1, 5, 1, 5, 15, 6, 5, 5, 2, 9, 4, 24, 5, 2, 2, 6, 2, 9, 6, 9, 13, 2, 7, 11, 4, 17, 4, 2, 13, 4, 4, 7, 13, 7, 3, 12, 10, 10, 1, 13, 140, 6, 2, 4, 13, 6, 7, 12, 12, 11, 8, 22, 5, 3, 4, 11, 6, 10, 7, 2, 2, 4, 5, 6, 7, 1, 6, 1, 17, 11, 8, 1, 8, 3, 1, 2, 4, 7, 2, 5, 3, 2, 5, 7, 6, 10, 7, 2, 7, 6, 11,…	0	No
STEAP1--SLC36A2	7:89791392:+	5:150695184:-	7	[2, 130, 482, 615, 804, 866, 891]	28	[3, 3, 6, 3, 3, 4, 6]	124	[9, 45, 13, 17, 11, 9, 20]	0	No
TRMT10B--SNAPC1	9:37770736:+	14:62262612:+	16	[2, 120, 146, 424, 429, 430, 452, 453, 455, 498, 642, 647, 675, 676, 808, 870]	121	[8, 6, 3, 7, 4, 9, 4, 12, 17, 7, 14, 9, 10, 5, 3, 3]	85	[6, 10, 8, 5, 3, 3, 4, 10, 6, 3, 3, 6, 5, 3, 9, 1]	0	No
SDHD--TEX12	11:111959735:+	11:112041142:+	37	[2, 35, 42, 81, 110, 146, 154, 160, 168, 169, 173, 177, 223, 259, 279, 307, 308, 309, 337, 375, 403, 408, 476, 506, 508, 522, 625, 637, 655, 660, 670, 677, 696, 802, 872, 897, 907]	502	[14, 67, 20, 5, 6, 5, 5, 7, 16, 14, 15, 19, 32, 3, 3, 14, 10, 10, 3, 8, 9, 25, 16, 4, 8, 4, 4, 22, 38, 16, 22, 7, 25, 4, 7, 7, 8]	739	[13, 95, 18, 7, 5, 16, 10, 7, 37, 20, 19, 17, 42, 5, 5, 21, 15, 11, 6, 15, 23, 40, 17, 1, 13, 6, 3, 12, 47, 40, 44, 10, 44, 6, 14, 14, 21]	0	No
SDHD--TEX12	11:111978431:+	11:112039967:+	2	[15, 84]	9	[4, 5]	21	[9, 12]	0	No
SDHD--TEX12	11:111959734:+	11:112039967:+	3	[229, 503, 656]	69	[6, 60, 3]	70	[8, 54, 8]	0	No
PPIL6--PCNX	6:109740390:-	14:71559911:+	45	[2, 3, 36, 37, 52, 102, 131, 132, 172, 176, 196, 216, 247, 270, 323, 409, 425, 473, 483, 506, 518, 601, 610, 642, 647, 651, 663, 665, 671, 676, 682, 692, 701, 803, 810, 813, 827, 833, 853, 859, 876, 879, 890, 894, 907]	736	[7, 28, 17, 5, 9, 9, 3, 7, 11, 8, 51, 32, 14, 19, 5, 21, 13, 8, 15, 24, 27, 26, 28, 18, 15, 25, 20, 9, 25, 10, 20, 30, 18, 9, 26, 23, 8, 20, 6, 10, 13, 13, 18, 3, 10]	197	[1, 4, 4, 2, 1, 3, 1, 9, 1, 2, 11, 6, 6, 5, 9, 9, 2, 3, 3, 6, 4, 3, 8, 7, 4, 6, 5, 8, 1, 5, 4, 5, 5, 2, 7, 6, 1, 7, 3, 5, 2, 1, 6, 3, 1]	0	No
VPS9D1--HINFP	16:89785435:-	11:119006468:+	14	[3, 9, 37, 61, 175, 190, 220, 430, 445, 450, 452, 480, 697, 846]	71	[11, 3, 3, 4, 3, 5, 3, 6, 12, 4, 3, 4, 7, 3]	246	[25, 31, 27, 8, 5, 1, 21, 25, 16, 38, 9, 20, 2, 18]	0	No
GABARAPL3--CCDC127	15:90890820:-	5:197897:-	3	[2, 8, 256]	18	[3, 8, 7]	16	[2, 3, 11]	0	No
CTSD--IFITM10	11:1775033:-	11:1769349:-	80	[2, 22, 36, 57, 60, 62, 81, 87, 88, 100, 116, 119, 125, 127, 147, 172, 186, 189, 204, 205, 216, 236, 254, 263, 285, 308, 318, 324, 330, 335, 342, 349, 356, 365, 372, 404, 409, 412, 414, 415, 425, 441, 448, 457, 471, 474, 478, 494, 510, 515, 526, 530, 604, 618, 622, 625, 642, 658, 665, 668, 673, 674, 678, 691, 696, 702, 806, 848, 849, 851, 865, 870, 873, 875, 881, 897, 899, 900, 904, 907]	808	[4, 4, 20, 43, 12, 8, 4, 6, 3, 3, 5, 21, 19, 6, 6, 4, 4, 3, 5, 26, 32, 3, 4, 9, 3, 8, 12, 9, 31, 7, 4, 16, 7, 5, 9, 5, 9, 18, 13, 6, 7, 3, 13, 26, 6, 9, 5, 6, 15, 3, 14, 4, 20, 7, 12, 5, 7, 14, 3, 10, 7, 12, 13, 9, 6, 13, 11, 21, 14, 12, 6, 5, 14, 5, 4, 3, 18, 8, 17, 5]	741	[4, 5, 15, 44, 13, 5, 5, 4, 1, 5, 3, 3, 13, 8, 5, 4, 4, 8, 4, 15, 27, 5, 3, 11, 2, 2, 18, 8, 24, 4, 4, 11, 12, 6, 5, 10, 6, 22, 11, 5, 6, 9, 14, 14, 4, 3, 7, 7, 12, 3, 16, 10, 16, 5, 14, 5, 8, 19, 5, 10, 7, 15, 11, 6, 9, 3, 4, 24, 12, 17, 4, 6, 14, 3, 6, 4, 24, 8, 12, 1]	0	No
ZNF772--VN1R1	19:57983603:-	19:57967550:-	3	[258, 314, 677]	23	[6, 10, 7]	13	[4, 4, 5]	0	No
ZNF772--VN1R1	19:57988002:-	19:57967550:-	20	[2, 44, 54, 94, 121, 158, 161, 207, 269, 312, 323, 365, 419, 601, 606, 671, 680, 862, 864, 895]	232	[7, 6, 11, 11, 16, 3, 4, 22, 8, 16, 21, 10, 3, 5, 8, 12, 10, 29, 16, 14]	162	[2, 4, 8, 1, 5, 5, 12, 8, 9, 22, 10, 5, 11, 1, 1, 1, 2, 11, 22, 22]	0	No
PIGX--PAK2	3:196460686:+	3:196509497:+	4	[167, 220, 471, 908]	15	[3, 3, 6, 3]	40	[9, 15, 9, 7]	0	No
PIGX--PAK2	3:196457963:+	3:196509497:+	4	[2, 701, 836, 891]	41	[12, 8, 17, 4]	46	[11, 7, 22, 6]	0	No
CCDC146--RASA4	7:76797141:+	7:102234689:-	2	[368, 428]	21	[9, 12]	4	[1, 3]	0	No
CCDC146--RASA4	7:76797140:+	7:102233586:-	6	[2, 40, 124, 218, 263, 873]	57	[5, 11, 12, 7, 4, 18]	81	[9, 7, 7, 19, 13, 26]	0	No
NUDT7--FHDC1	16:77759481:+	4:153898790:+	14	[95, 119, 130, 190, 206, 232, 250, 341, 342, 354, 506, 611, 885, 891]	137	[11, 4, 6, 12, 7, 14, 9, 3, 3, 3, 8, 43, 9, 5]	121	[6, 3, 11, 6, 4, 6, 19, 5, 3, 4, 25, 8, 13, 8]	0	No
NUDT7--FHDC1	16:77769882:+	4:153898790:+	25	[2, 39, 65, 157, 185, 194, 216, 248, 313, 314, 384, 451, 471, 493, 617, 636, 639, 642, 655, 665, 686, 820, 838, 851, 904]	247	[3, 4, 6, 3, 14, 12, 12, 18, 4, 6, 18, 11, 7, 8, 16, 8, 12, 4, 10, 4, 20, 6, 12, 17, 12]	280	[2, 2, 5, 5, 23, 3, 11, 9, 11, 1, 10, 10, 12, 18, 10, 16, 13, 3, 15, 6, 19, 11, 18, 30, 17]	0	No
LRRC37A3--ARL17A	17:62894527:-	17:44631705:-	6	[7, 180, 285, 458, 830, 860]	37	[6, 9, 3, 10, 6, 3]	56	[4, 13, 2, 9, 26, 2]	0	No
LRRC37A3--ARL17A	17:62893675:-	17:44657088:-	3	[28, 144, 414]	20	[3, 5, 12]	9	[1, 7, 1]	0	No
KIAA1161--UNC80	9:34367867:-	2:210660657:+	3	[37, 326, 609]	9	[3, 3, 3]	34	[5, 6, 23]	0	No
KIAA1161--UNC80	9:34366964:-	2:210659626:+	2	[479, 806]	7	[3, 4]	9	[2, 7]	0	No
KIAA1161--UNC80	9:34368390:-	2:210660003:+	13	[2, 119, 168, 193, 194, 206, 212, 271, 416, 417, 458, 871, 894]	49	[5, 3, 3, 3, 7, 3, 3, 7, 3, 3, 3, 3, 3]	73	[2, 6, 6, 6, 2, 9, 5, 6, 4, 11, 8, 7, 1]	0	No
AIMP2--STAG3	7:6052460:+	7:99783823:+	2	[619, 899]	90	[78, 12]	12	[4, 8]	0	No
AIMP2--STAG3	7:6049128:+	7:99780345:+	2	[2, 63]	26	[8, 18]	11	[10, 1]	0	No
AIMP2--STAG3	7:6049121:+	7:99783820:+	108	[3, 8, 12, 26, 46, 48, 54, 55, 58, 68, 70, 75, 77, 81, 87, 94, 95, 110, 112, 121, 125, 126, 131, 132, 138, 166, 177, 180, 192, 193, 209, 211, 212, 227, 235, 237, 242, 246, 252, 268, 277, 279, 286, 290, 298, 302, 305, 307, 308, 327, 351, 353, 355, 358, 368, 378, 381, 405, 418, 425, 431, 433, 447, 465, 469, 471, 473, 482, 487, 502, 510, 513, 517, 527, 528, 601, 604, 607, 612, 618, 624, 628, 638, 65…	4419	[66, 9, 59, 14, 23, 71, 31, 35, 49, 12, 28, 12, 15, 27, 16, 19, 27, 28, 20, 48, 44, 21, 14, 33, 25, 23, 11, 44, 40, 14, 29, 17, 40, 53, 57, 27, 78, 80, 22, 83, 7, 27, 28, 19, 9, 50, 26, 35, 12, 11, 27, 30, 26, 34, 12, 47, 34, 25, 55, 51, 17, 62, 33, 163, 42, 53, 87, 69, 95, 74, 36, 51, 11, 13, 21, 48, 52, 88, 106, 36, 153, 67, 20, 44, 53, 85, 50, 27, 53, 17, 30, 12, 16, 43, 76, 28, 21, 37, 36, 30…	3533	[53, 1, 25, 4, 20, 63, 41, 47, 36, 7, 30, 8, 23, 29, 19, 1, 19, 25, 17, 28, 24, 14, 14, 1, 25, 26, 9, 39, 21, 10, 24, 20, 33, 1, 11, 33, 68, 78, 30, 80, 12, 10, 40, 18, 9, 59, 16, 2, 11, 6, 26, 7, 27, 26, 8, 29, 38, 26, 50, 27, 24, 38, 46, 114, 45, 32, 88, 76, 77, 52, 33, 68, 23, 21, 16, 38, 49, 95, 91, 24, 127, 57, 33, 1, 44, 92, 44, 1, 31, 10, 24, 6, 2, 41, 52, 35, 7, 26, 40, 23, 58, 25, 36, 30…	0	No
AIMP2--STAG3	7:6049123:+	7:99786433:+	60	[18, 35, 47, 67, 71, 90, 92, 100, 103, 111, 116, 130, 139, 156, 168, 169, 173, 183, 191, 196, 213, 216, 221, 224, 229, 230, 245, 263, 266, 299, 301, 332, 333, 335, 345, 347, 348, 349, 363, 370, 373, 384, 403, 407, 408, 427, 436, 442, 460, 468, 490, 602, 646, 664, 669, 701, 834, 835, 851, 892]	2383	[21, 12, 46, 45, 25, 11, 41, 7, 34, 14, 23, 8, 35, 12, 27, 24, 15, 10, 40, 44, 21, 107, 3, 146, 11, 42, 122, 7, 69, 83, 55, 22, 16, 17, 25, 18, 3, 18, 24, 17, 48, 19, 30, 65, 16, 19, 71, 36, 104, 63, 102, 70, 28, 66, 16, 37, 25, 90, 108, 50]	984	[10, 1, 8, 15, 7, 5, 9, 7, 11, 5, 45, 6, 13, 15, 20, 116, 6, 1, 13, 24, 1, 51, 9, 10, 7, 5, 22, 8, 16, 11, 16, 23, 6, 8, 14, 1, 1, 7, 17, 4, 9, 14, 11, 12, 5, 9, 4, 15, 15, 45, 14, 2, 16, 22, 1, 109, 30, 27, 11, 39]	0	No
C9orf147--CCDC14	9:115247327:-	3:123675959:-	19	[2, 87, 90, 264, 359, 414, 446, 479, 527, 612, 620, 642, 657, 678, 683, 696, 702, 896, 900]	105	[8, 3, 3, 3, 6, 7, 3, 3, 6, 3, 3, 10, 10, 4, 8, 8, 5, 3, 9]	838	[23, 4, 47, 23, 43, 38, 33, 77, 3, 70, 121, 43, 26, 65, 37, 1, 67, 84, 33]	0	No
NFX1--CBWD6	9:33348028:+	9:69208228:-	3	[2, 151, 651]	18	[3, 6, 9]	10	[1, 4, 5]	0	No
POTEE--ACTB	2:132021505:+	7:5568336:-	353	[2, 3, 4, 5, 6, 8, 9, 11, 15, 16, 17, 19, 20, 21, 22, 23, 26, 28, 29, 30, 31, 36, 37, 38, 40, 42, 43, 45, 46, 49, 53, 58, 59, 62, 64, 67, 68, 70, 71, 73, 74, 76, 77, 78, 79, 80, 81, 82, 83, 84, 88, 89, 90, 92, 93, 95, 100, 101, 102, 103, 106, 107, 108, 110, 113, 114, 115, 116, 118, 119, 120, 122, 125, 126, 127, 128, 131, 139, 140, 143, 144, 145, 146, 147, 148, 149, 150, 151, 152, 153, 154, 155, 1…	2706	[6, 3, 8, 3, 5, 3, 10, 4, 5, 6, 9, 8, 12, 15, 14, 7, 18, 22, 9, 7, 5, 7, 6, 6, 5, 8, 3, 5, 3, 5, 3, 19, 9, 9, 16, 7, 14, 6, 7, 8, 8, 16, 8, 12, 4, 5, 15, 4, 19, 3, 4, 17, 13, 16, 6, 6, 9, 10, 18, 4, 9, 4, 5, 4, 6, 8, 3, 3, 5, 4, 9, 5, 4, 9, 3, 5, 9, 3, 8, 15, 7, 11, 19, 4, 11, 7, 7, 7, 9, 5, 14, 6, 14, 4, 4, 6, 5, 6, 5, 13, 18, 17, 15, 8, 10, 5, 7, 18, 16, 3, 13, 8, 24, 6, 10, 9, 10, 15, 8, 14, 1…	658887	[596, 638, 2539, 2434, 2599, 3632, 1697, 1141, 2015, 2296, 2424, 3052, 2536, 2628, 3403, 1849, 3691, 4493, 2291, 2425, 846, 972, 1618, 1185, 1265, 952, 1089, 1359, 1030, 804, 1087, 4623, 2420, 1576, 2030, 2921, 2758, 2928, 3570, 1098, 2482, 1598, 3041, 1949, 1445, 508, 2730, 1283, 3249, 1186, 2362, 2241, 2065, 3240, 1418, 2640, 2283, 3201, 4721, 1837, 1711, 1504, 2002, 1836, 677, 1216, 1021, 988,…	0	No
ZNRF2--DPY19L1	7:30325442:+	7:34989510:-	14	[2, 19, 78, 157, 171, 207, 278, 323, 324, 426, 472, 629, 676, 869]	120	[9, 12, 4, 3, 10, 7, 10, 23, 6, 21, 4, 3, 5, 3]	138	[16, 17, 5, 7, 3, 9, 17, 24, 6, 10, 4, 2, 11, 7]	0	No
METTL10--FAM53B	10:126448955:-	10:126395456:-	97	[2, 6, 8, 10, 13, 22, 27, 53, 59, 63, 93, 95, 96, 97, 98, 106, 107, 110, 122, 125, 140, 154, 182, 202, 205, 211, 219, 220, 221, 223, 226, 239, 248, 323, 335, 340, 343, 344, 356, 363, 364, 365, 401, 402, 407, 418, 419, 424, 425, 434, 468, 471, 475, 478, 497, 505, 512, 518, 519, 521, 523, 525, 615, 617, 633, 644, 645, 649, 653, 655, 662, 665, 670, 671, 672, 673, 683, 684, 686, 703, 801, 805, 820, 8…	672	[5, 4, 3, 5, 3, 4, 4, 9, 3, 4, 13, 10, 4, 4, 4, 9, 9, 6, 4, 8, 10, 10, 12, 11, 4, 7, 3, 9, 4, 7, 14, 3, 11, 21, 3, 6, 3, 8, 6, 11, 8, 4, 4, 10, 6, 5, 3, 7, 3, 5, 6, 7, 14, 9, 10, 3, 4, 5, 7, 5, 5, 11, 4, 11, 5, 7, 3, 4, 7, 13, 3, 7, 4, 7, 7, 5, 15, 6, 5, 5, 7, 4, 4, 5, 8, 4, 3, 6, 9, 17, 19, 3, 5, 4, 7, 11, 19]	800	[8, 5, 4, 7, 2, 6, 11, 8, 6, 6, 7, 10, 6, 4, 2, 9, 2, 1, 6, 6, 7, 12, 8, 7, 2, 12, 8, 19, 5, 18, 9, 7, 10, 27, 1, 7, 5, 11, 4, 3, 10, 6, 9, 16, 4, 10, 6, 6, 1, 7, 21, 4, 20, 14, 28, 6, 4, 8, 23, 9, 5, 17, 6, 13, 4, 10, 5, 8, 6, 17, 6, 8, 4, 6, 8, 7, 12, 3, 3, 2, 1, 2, 14, 4, 12, 6, 3, 3, 12, 9, 15, 5, 7, 3, 10, 22, 12]	0	No
NBPF1--NOTCH2NL	1:16920249:-	1:145291654:+	48	[4, 54, 60, 84, 103, 115, 119, 125, 134, 136, 141, 157, 168, 173, 180, 223, 248, 263, 271, 281, 283, 292, 326, 327, 340, 341, 371, 374, 406, 411, 459, 466, 473, 496, 525, 682, 684, 689, 691, 693, 811, 847, 854, 871, 872, 876, 886, 906]	333	[8, 20, 6, 4, 9, 9, 4, 3, 10, 9, 7, 5, 5, 4, 12, 8, 4, 4, 6, 6, 3, 3, 12, 4, 5, 6, 14, 4, 7, 4, 3, 7, 5, 8, 8, 6, 9, 3, 4, 3, 6, 4, 13, 22, 9, 3, 11, 4]	176	[3, 9, 1, 2, 4, 2, 1, 2, 3, 13, 4, 3, 3, 1, 7, 3, 2, 5, 3, 2, 4, 3, 1, 1, 2, 11, 7, 2, 1, 3, 4, 2, 3, 7, 4, 1, 1, 5, 4, 1, 4, 2, 2, 8, 5, 5, 8, 2]	0	No
NBPF1--NOTCH2NL	1:16918812:-	1:145291972:+	31	[64, 70, 77, 101, 110, 120, 146, 261, 286, 293, 299, 301, 409, 410, 412, 424, 434, 435, 450, 469, 471, 608, 642, 643, 673, 697, 869, 884, 885, 900, 908]	229	[17, 3, 8, 12, 4, 18, 8, 8, 8, 7, 7, 5, 4, 3, 3, 12, 4, 8, 8, 8, 3, 7, 9, 4, 3, 5, 6, 9, 10, 8, 10]	274	[10, 6, 3, 7, 4, 13, 11, 6, 10, 4, 2, 8, 12, 3, 20, 16, 22, 4, 9, 10, 3, 4, 11, 10, 11, 5, 7, 17, 2, 19, 5]	0	No
NBPF1--NOTCH2NL	1:16935003:-	1:145290433:+	137	[2, 3, 11, 13, 19, 30, 31, 33, 35, 37, 41, 53, 54, 64, 65, 66, 74, 81, 87, 91, 108, 110, 112, 113, 119, 125, 127, 129, 130, 132, 142, 150, 151, 153, 156, 157, 158, 159, 165, 169, 199, 208, 212, 220, 228, 238, 242, 247, 253, 254, 255, 256, 258, 259, 264, 267, 271, 281, 289, 301, 337, 339, 352, 374, 403, 407, 409, 410, 415, 428, 433, 436, 440, 441, 448, 450, 451, 474, 475, 476, 480, 489, 491, 496, …	3520	[18, 84, 21, 12, 40, 10, 10, 14, 25, 19, 6, 7, 37, 34, 17, 18, 36, 9, 12, 7, 8, 6, 22, 19, 36, 18, 12, 8, 65, 7, 22, 21, 20, 29, 5, 41, 12, 13, 8, 6, 5, 11, 11, 42, 86, 32, 41, 22, 14, 14, 19, 8, 31, 9, 7, 18, 44, 13, 8, 25, 11, 5, 27, 11, 16, 39, 49, 18, 30, 62, 26, 41, 36, 7, 146, 6, 37, 27, 17, 51, 15, 7, 5, 14, 15, 37, 23, 57, 34, 34, 23, 13, 35, 16, 23, 41, 13, 24, 17, 19, 33, 16, 19, 22, 30…	3532	[21, 66, 36, 18, 46, 3, 1, 1, 50, 50, 1, 5, 3, 13, 1, 14, 8, 5, 24, 1, 3, 2, 20, 12, 11, 10, 21, 12, 58, 41, 67, 66, 12, 33, 20, 15, 21, 11, 4, 5, 1, 17, 2, 60, 54, 8, 24, 45, 69, 1, 1, 7, 64, 3, 4, 33, 19, 16, 4, 40, 15, 4, 31, 15, 47, 48, 84, 2, 37, 5, 36, 43, 30, 43, 7, 10, 13, 5, 1, 44, 12, 2, 3, 10, 27, 70, 26, 12, 64, 69, 41, 69, 3, 1, 38, 39, 13, 50, 5, 8, 1, 33, 82, 52, 14, 1, 21, 41, 31,…	0	No
SCAI--PRRC2C	9:127818155:-	1:171479061:+	2	[272, 672]	14	[6, 8]	3	[1, 2]	0	No
SLC25A46--NAA15	5:110098484:+	4:140311439:+	17	[2, 71, 91, 121, 164, 295, 322, 340, 350, 375, 468, 613, 648, 649, 683, 849, 882]	67	[3, 8, 4, 3, 3, 3, 5, 7, 3, 3, 7, 3, 3, 3, 3, 3, 3]	565	[16, 70, 16, 64, 21, 30, 6, 1, 3, 70, 80, 26, 40, 1, 53, 53, 15]	0	No
UVSSA--CNKSR3	4:1381838:+	6:154711054:-	11	[2, 45, 217, 301, 373, 656, 662, 678, 697, 818, 868]	58	[4, 3, 4, 10, 3, 6, 4, 4, 7, 4, 9]	29	[1, 3, 6, 2, 1, 4, 1, 3, 1, 3, 4]	0	No
RPL17--SNRK	18:47015535:-	3:43374640:+	12	[3, 94, 136, 151, 304, 477, 487, 620, 684, 832, 833, 891]	57	[12, 4, 4, 5, 4, 3, 8, 3, 4, 3, 3, 4]	44	[3, 2, 1, 3, 7, 11, 2, 2, 5, 4, 2, 2]	0	No
NBPF1--C7orf73	1:16929317:-	7:135377623:+	2	[288, 525]	13	[9, 4]	52	[40, 12]	0	No
SPDYE2--KIF4A	7:102195025:+	X:69626155:+	6	[127, 282, 516, 637, 683, 879]	65	[16, 4, 6, 3, 23, 13]	76	[1, 10, 9, 3, 31, 22]	0	No
SPDYE2--KIF4A	7:102196365:+	X:69635212:+	2	[3, 907]	21	[10, 11]	63	[37, 26]	0	No
ZNF721--RBM48	4:492848:-	7:92166415:+	2	[497, 808]	9	[5, 4]	10	[3, 7]	0	No
SPG20--NMNAT1	13:36903499:-	1:10044127:+	3	[3, 367, 875]	27	[18, 3, 6]	52	[35, 12, 5]	0	No
FUT8--SLC4A1AP	14:66103341:+	2:27915144:+	81	[3, 20, 37, 47, 52, 55, 65, 67, 104, 112, 136, 148, 168, 184, 190, 191, 202, 212, 220, 228, 235, 236, 247, 284, 297, 308, 313, 315, 316, 323, 324, 329, 345, 351, 353, 360, 368, 376, 382, 414, 415, 416, 417, 420, 423, 431, 445, 446, 452, 470, 498, 515, 522, 531, 602, 609, 614, 619, 623, 624, 625, 631, 640, 643, 664, 671, 678, 686, 808, 811, 816, 819, 828, 830, 836, 850, 881, 891, 894, 895, 907]	602	[9, 3, 12, 3, 8, 4, 3, 10, 6, 4, 7, 5, 3, 6, 28, 7, 3, 5, 8, 5, 8, 11, 4, 3, 3, 6, 6, 10, 9, 8, 3, 3, 4, 3, 4, 10, 10, 4, 5, 8, 3, 3, 24, 9, 3, 4, 4, 3, 4, 37, 3, 13, 6, 7, 21, 20, 3, 10, 4, 3, 3, 5, 12, 5, 11, 17, 13, 3, 3, 3, 3, 5, 5, 4, 19, 13, 4, 13, 5, 7, 4]	2282	[14, 45, 12, 17, 28, 50, 42, 8, 139, 5, 7, 39, 40, 4, 52, 22, 28, 2, 44, 59, 1, 21, 25, 70, 7, 3, 39, 6, 46, 87, 41, 7, 37, 56, 73, 6, 4, 29, 8, 2, 13, 75, 15, 14, 5, 2, 1, 5, 40, 7, 68, 1, 1, 8, 2, 55, 1, 11, 33, 45, 37, 68, 4, 10, 67, 82, 15, 8, 22, 6, 30, 7, 41, 3, 121, 11, 69, 16, 4, 1, 33]	0	No
SUMF2--SP100	7:56148000:+	2:231375268:+	9	[3, 129, 202, 207, 250, 306, 338, 434, 675]	31	[3, 3, 6, 3, 4, 3, 3, 3, 3]	47	[3, 2, 3, 2, 4, 2, 10, 7, 14]	0	No
SUMF2--THADA	7:56146201:+	2:43393905:-	4	[3, 142, 180, 404]	15	[3, 4, 3, 5]	48	[10, 13, 9, 16]	0	No
MCOLN2--TIGD1	1:85462479:-	2:233413316:-	16	[3, 33, 68, 118, 282, 306, 345, 425, 450, 509, 619, 630, 643, 648, 661, 701]	183	[19, 14, 8, 5, 4, 4, 9, 13, 4, 16, 19, 16, 30, 9, 3, 10]	64	[6, 3, 7, 4, 1, 2, 1, 3, 5, 2, 7, 3, 5, 7, 4, 4]	0	No
CSNK1A1--RBL1	5:148871783:-	20:35626918:-	5	[3, 230, 813, 847, 865]	27	[4, 4, 12, 4, 3]	20	[4, 3, 4, 8, 1]	0	No
FRK--ZNF471	6:116256439:-	19:57037623:+	2	[307, 496]	21	[16, 5]	4	[2, 2]	0	No
FRK--ZNF471	6:116257528:-	19:57038578:+	2	[320, 432]	10	[6, 4]	2	[1, 1]	0	No
UNC50--SLC4A1AP	2:99227358:+	2:27915836:+	17	[3, 28, 98, 100, 135, 139, 220, 246, 251, 273, 339, 349, 418, 441, 625, 668, 908]	78	[9, 5, 3, 3, 7, 7, 3, 6, 7, 4, 3, 4, 4, 3, 3, 3, 4]	144	[10, 8, 8, 11, 9, 6, 6, 10, 11, 3, 5, 9, 14, 8, 7, 11, 8]	0	No
COMMD1--ZNF665	2:62363381:+	19:53684632:-	23	[3, 48, 68, 125, 179, 191, 235, 254, 286, 289, 305, 364, 365, 414, 441, 462, 611, 812, 825, 830, 835, 851, 906]	105	[4, 5, 4, 8, 7, 3, 4, 3, 3, 4, 4, 4, 6, 5, 5, 4, 4, 4, 5, 3, 3, 5, 8]	322	[22, 14, 10, 8, 22, 4, 7, 7, 17, 32, 13, 10, 15, 11, 19, 11, 13, 12, 17, 13, 7, 16, 22]	0	No
PI4K2B--MYLK3	4:25202290:+	16:46759970:-	7	[139, 243, 254, 474, 486, 493, 875]	33	[5, 3, 5, 6, 3, 6, 5]	162	[17, 33, 37, 19, 26, 10, 20]	0	No
DEGS1--INPP5K	1:224378022:+	17:1410990:-	34	[3, 13, 23, 34, 64, 77, 90, 102, 129, 141, 163, 170, 212, 238, 249, 254, 290, 351, 356, 408, 457, 518, 526, 528, 529, 645, 664, 671, 678, 680, 808, 821, 829, 837]	201	[3, 3, 5, 10, 3, 3, 3, 5, 4, 8, 4, 8, 10, 3, 7, 8, 4, 7, 7, 6, 8, 3, 11, 6, 9, 8, 8, 5, 5, 3, 3, 3, 13, 5]	88	[1, 3, 1, 3, 1, 3, 1, 2, 3, 1, 4, 4, 1, 2, 5, 3, 2, 1, 3, 1, 6, 1, 8, 2, 2, 1, 4, 1, 4, 5, 2, 2, 4, 1]	0	No
ZNF620--RPL15	3:40547867:+	3:23963910:+	21	[3, 14, 37, 91, 120, 150, 175, 242, 273, 375, 379, 513, 526, 676, 702, 703, 818, 829, 831, 836, 846]	112	[4, 6, 4, 3, 3, 3, 4, 14, 3, 6, 6, 9, 3, 12, 3, 4, 3, 4, 4, 11, 3]	90	[2, 1, 4, 1, 2, 3, 3, 7, 1, 23, 3, 7, 2, 7, 1, 6, 7, 5, 2, 1, 2]	0	No
ZNF620--C17orf105	3:40550237:+	17:41864448:+	2	[290, 673]	10	[4, 6]	9	[7, 2]	0	No
ZNF620--C17orf105	3:40547867:+	17:41864356:+	27	[31, 38, 39, 56, 67, 92, 101, 150, 152, 173, 191, 242, 254, 274, 303, 326, 335, 354, 482, 525, 526, 604, 654, 676, 683, 884, 890]	171	[4, 3, 4, 4, 3, 5, 9, 3, 9, 7, 3, 11, 3, 3, 8, 12, 3, 4, 7, 4, 6, 17, 7, 17, 3, 5, 7]	281	[8, 4, 7, 12, 6, 12, 12, 4, 8, 4, 3, 30, 7, 7, 10, 20, 3, 8, 8, 2, 12, 18, 10, 36, 5, 10, 15]	0	No
SDHA--C5orf45	5:236715:+	5:179267425:-	8	[3, 328, 449, 474, 520, 643, 678, 871]	74	[10, 16, 10, 6, 9, 8, 12, 3]	32	[8, 1, 3, 6, 1, 1, 2, 10]	0	No
PIGL--MOCS3	17:16203202:+	20:49577437:+	14	[49, 121, 224, 244, 281, 405, 420, 522, 613, 827, 860, 875, 884, 900]	57	[5, 3, 3, 4, 3, 9, 4, 6, 4, 4, 3, 3, 3, 3]	179	[18, 7, 11, 5, 12, 23, 26, 23, 9, 13, 3, 2, 5, 22]	0	No
C12orf43--C1orf64	12:121443823:-	1:16334017:+	8	[3, 236, 278, 411, 805, 870, 881, 888]	30	[4, 3, 3, 3, 3, 6, 5, 3]	128	[91, 21, 1, 2, 10, 1, 1, 1]	0	No
CREB5--GPR85	7:28860775:+	7:112726279:-	12	[3, 52, 132, 224, 234, 312, 384, 409, 491, 813, 829, 834]	56	[4, 4, 3, 5, 8, 5, 3, 5, 3, 9, 4, 3]	87	[4, 3, 3, 12, 3, 10, 27, 2, 11, 3, 4, 5]	0	No
ETF1--MATN2	5:137878529:-	8:99016236:+	14	[3, 17, 55, 180, 247, 291, 315, 370, 409, 488, 626, 641, 662, 876]	49	[5, 3, 3, 3, 3, 4, 3, 3, 4, 3, 4, 4, 4, 3]	200	[5, 9, 9, 14, 7, 13, 19, 18, 28, 11, 19, 24, 13, 11]	0	No
SLC4A1AP--FBXO15	2:27914974:+	18:71767204:-	2	[308, 477]	16	[13, 3]	5	[1, 4]	0	No
SLC4A1AP--FBXO15	2:27915759:+	18:71766910:-	13	[20, 29, 192, 203, 306, 413, 417, 433, 434, 465, 667, 669, 673]	121	[4, 4, 11, 4, 13, 9, 3, 20, 6, 10, 9, 23, 5]	105	[2, 3, 4, 1, 6, 26, 1, 7, 5, 8, 18, 22, 2]	0	No
ZNF674--AKR1B15	X:46387768:-	7:134254801:+	6	[3, 464, 636, 703, 813, 824]	37	[12, 5, 5, 4, 7, 4]	11	[4, 1, 1, 2, 1, 2]	0	No
BBS4--EOGT	15:72987571:+	3:69026486:-	18	[3, 164, 191, 258, 458, 470, 496, 510, 532, 602, 604, 624, 670, 807, 815, 871, 884, 898]	92	[6, 5, 4, 4, 3, 8, 4, 6, 3, 4, 6, 6, 8, 4, 9, 4, 5, 3]	62	[7, 2, 2, 2, 2, 2, 3, 4, 8, 1, 3, 5, 2, 5, 4, 2, 5, 3]	0	No
USP3--ARRB2	15:63855207:+	17:4620157:+	12	[3, 114, 202, 270, 356, 411, 446, 508, 510, 691, 860, 867]	67	[3, 4, 4, 8, 6, 3, 3, 8, 3, 18, 3, 4]	173	[5, 14, 14, 23, 22, 6, 19, 5, 11, 32, 8, 14]	0	No
KIF13A--EIF4ENIF1	6:17987284:-	22:31847136:-	4	[3, 243, 246, 848]	14	[4, 3, 3, 4]	9	[1, 2, 1, 5]	0	No
GOSR2--SLC35F6	17:45016070:+	2:27002720:+	7	[3, 307, 420, 426, 432, 466, 692]	29	[6, 5, 4, 4, 4, 3, 3]	18	[2, 2, 4, 1, 2, 1, 6]	0	No
ZNF789--IRGQ	7:99098643:+	19:44089670:-	3	[3, 6, 46]	12	[6, 3, 3]	26	[1, 17, 8]	0	No
PNISR--NLN	6:99859675:-	5:65122576:+	5	[350, 423, 514, 680, 889]	16	[4, 3, 3, 3, 3]	107	[50, 18, 4, 13, 22]	0	No
MRPL48--ZNF564	11:73536841:+	19:12661441:-	2	[3, 449]	9	[6, 3]	7	[6, 1]	0	No
C17orf98--SYTL4	17:36993394:-	X:99958181:-	3	[3, 253, 848]	10	[3, 3, 4]	24	[8, 6, 10]	0	No
SSR3--FAM221A	3:156257947:-	7:23733448:+	15	[9, 28, 34, 83, 112, 170, 288, 347, 402, 406, 442, 479, 631, 853, 901]	211	[7, 3, 13, 28, 26, 17, 7, 11, 10, 11, 17, 12, 8, 29, 12]	255	[21, 5, 9, 41, 8, 1, 35, 31, 1, 9, 31, 11, 1, 44, 7]	0	No
TVP23C--RNF207	17:15443401:-	1:6279577:+	2	[3, 231]	9	[6, 3]	4	[1, 3]	0	No
COQ4--RSU1	9:131088161:+	10:16633206:-	2	[3, 456]	12	[7, 5]	10	[2, 8]	0	No
ARL17A--PLAC8	17:44634307:-	4:84011699:-	6	[40, 137, 507, 664, 670, 866]	38	[10, 4, 4, 3, 5, 12]	52	[20, 2, 7, 3, 4, 16]	0	No
VSIG10--TRIM16L	12:118555467:-	17:18638988:+	36	[3, 24, 29, 40, 43, 52, 76, 140, 164, 172, 176, 208, 268, 283, 291, 304, 368, 371, 373, 383, 401, 410, 440, 513, 521, 524, 627, 662, 665, 680, 801, 813, 817, 827, 849, 891]	200	[7, 7, 3, 16, 3, 3, 3, 6, 7, 4, 3, 3, 7, 7, 3, 3, 3, 9, 3, 4, 5, 4, 3, 8, 7, 7, 19, 4, 7, 3, 5, 3, 5, 3, 5, 8]	637	[28, 19, 2, 27, 10, 6, 7, 13, 15, 11, 8, 14, 28, 8, 9, 43, 8, 26, 14, 10, 18, 9, 26, 12, 24, 41, 78, 10, 31, 8, 8, 11, 9, 9, 22, 15]	0	No
DONSON--ARPP19	21:34951656:-	15:52840678:-	3	[3, 287, 686]	27	[15, 6, 6]	37	[22, 2, 13]	0	No
TMEM5--LCLAT1	12:64203269:+	2:30830543:+	26	[3, 5, 48, 89, 188, 206, 248, 254, 287, 307, 405, 439, 505, 601, 608, 609, 623, 659, 668, 674, 677, 806, 827, 839, 865, 897]	215	[9, 5, 14, 5, 16, 4, 6, 4, 3, 9, 3, 6, 4, 40, 7, 19, 7, 3, 4, 9, 6, 3, 10, 11, 5, 3]	232	[4, 5, 5, 15, 7, 20, 10, 7, 4, 12, 4, 12, 5, 21, 1, 16, 21, 7, 7, 6, 19, 1, 4, 10, 6, 3]	0	No
PPP1R13B--NDUFS7	14:104230521:-	19:1389888:+	2	[3, 16]	8	[5, 3]	16	[3, 13]	0	No
MPRIP--SLC24A1	17:17000651:+	15:65904003:+	13	[3, 40, 138, 310, 405, 441, 455, 505, 512, 612, 662, 674, 870]	71	[8, 5, 5, 3, 5, 7, 12, 8, 4, 3, 4, 4, 3]	118	[8, 12, 10, 6, 9, 9, 31, 5, 6, 4, 6, 8, 4]	0	No
OXA1L--MLLT6	14:23241007:+	17:36874375:+	5	[209, 307, 377, 612, 655]	39	[3, 17, 5, 3, 11]	23	[4, 9, 2, 1, 7]	0	No
ZNF274--CHMP4A	19:58695662:+	14:24682037:-	2	[221, 806]	6	[3, 3]	7	[1, 6]	0	No
PTPRS--AP5Z1	19:5174029:-	7:4832979:+	2	[847, 849]	8	[3, 5]	21	[11, 10]	0	No
PTPRS--AP5Z1	19:5158870:-	7:4832985:+	70	[3, 16, 17, 34, 46, 62, 74, 78, 83, 94, 110, 115, 119, 131, 135, 148, 155, 167, 180, 203, 206, 209, 252, 254, 266, 277, 315, 319, 321, 329, 341, 362, 371, 383, 404, 412, 429, 435, 449, 453, 466, 472, 480, 492, 500, 501, 505, 515, 520, 531, 604, 608, 624, 661, 677, 678, 692, 702, 803, 806, 808, 814, 817, 821, 825, 861, 864, 873, 875, 877]	415	[4, 3, 4, 10, 3, 7, 16, 5, 5, 7, 3, 6, 3, 4, 4, 5, 5, 5, 5, 6, 3, 11, 4, 12, 3, 5, 19, 5, 6, 3, 4, 10, 3, 4, 10, 15, 3, 5, 10, 4, 9, 4, 3, 4, 3, 5, 3, 3, 10, 14, 5, 4, 5, 11, 5, 3, 3, 7, 6, 6, 5, 4, 5, 6, 4, 5, 4, 7, 6, 7]	709	[10, 17, 13, 20, 9, 10, 4, 15, 11, 6, 4, 24, 6, 11, 7, 2, 15, 4, 12, 9, 4, 7, 3, 18, 9, 8, 19, 5, 13, 8, 10, 11, 5, 4, 12, 12, 12, 6, 6, 3, 24, 11, 4, 15, 5, 30, 6, 4, 6, 12, 4, 16, 17, 8, 1, 10, 7, 17, 18, 6, 14, 9, 12, 12, 4, 9, 5, 20, 15, 4]	0	No
ABCC5--UBE2G1	3:183732050:-	17:4173830:-	36	[3, 10, 16, 17, 58, 160, 166, 168, 177, 178, 191, 203, 206, 214, 216, 258, 269, 351, 371, 406, 435, 510, 511, 601, 606, 607, 610, 619, 631, 632, 683, 815, 848, 854, 864, 876]	388	[12, 8, 3, 3, 14, 11, 22, 6, 6, 4, 8, 11, 6, 4, 18, 11, 11, 4, 7, 5, 11, 32, 18, 12, 3, 7, 11, 25, 25, 11, 13, 15, 16, 3, 5, 7]	102	[7, 2, 3, 1, 3, 1, 2, 2, 2, 3, 3, 4, 1, 1, 8, 2, 1, 5, 1, 2, 5, 7, 3, 2, 1, 2, 3, 1, 1, 3, 3, 4, 3, 2, 5, 3]	0	No
ASTN2--MIPOL1	9:119375775:-	14:37974398:+	2	[127, 287]	69	[45, 24]	4	[2, 2]	0	No
ASTN2--MIPOL1	9:119374987:-	14:37973810:+	17	[82, 167, 235, 270, 278, 299, 374, 440, 450, 508, 512, 517, 642, 677, 692, 702, 816]	662	[45, 22, 44, 29, 72, 36, 17, 54, 30, 45, 60, 28, 21, 55, 47, 35, 22]	114	[2, 6, 1, 6, 1, 8, 1, 26, 7, 5, 2, 7, 8, 6, 18, 9, 1]	0	No
MRPS10--MCC	6:42175018:-	5:112371791:-	4	[3, 48, 450, 888]	21	[4, 4, 4, 9]	40	[20, 5, 7, 8]	0	No
ADAMTSL3--STK3	15:84530888:+	8:99719507:-	40	[3, 6, 19, 82, 98, 122, 134, 163, 182, 202, 206, 230, 235, 239, 250, 253, 315, 363, 364, 383, 448, 452, 458, 486, 487, 506, 518, 530, 532, 619, 651, 662, 672, 682, 816, 828, 854, 856, 861, 884]	2296	[153, 62, 55, 43, 54, 41, 100, 20, 60, 60, 26, 68, 61, 13, 76, 60, 48, 28, 17, 38, 117, 53, 44, 29, 40, 39, 70, 46, 42, 150, 23, 51, 88, 28, 34, 54, 67, 60, 105, 73]	71	[2, 1, 1, 1, 1, 1, 1, 1, 1, 3, 1, 3, 1, 1, 3, 2, 1, 1, 1, 1, 2, 1, 2, 2, 2, 1, 4, 1, 1, 4, 2, 1, 3, 1, 1, 6, 1, 1, 5, 2]	0	No
ADAMTSL3--STK3	15:84530661:+	8:99663867:-	3	[821, 836, 849]	383	[59, 172, 152]	3	[1, 1, 1]	0	No
KLHL23--SSB	2:170598046:+	2:170650160:+	3	[20, 101, 226]	49	[28, 9, 12]	92	[42, 22, 28]	0	No
KLHL23--SSB	2:170598047:+	2:170657462:+	7	[35, 290, 431, 654, 672, 830, 897]	305	[20, 8, 62, 5, 65, 69, 76]	439	[32, 16, 95, 19, 90, 106, 81]	0	No
KLHL23--SSB	2:170590597:+	2:170650166:+	2	[177, 505]	12	[4, 8]	18	[7, 11]	0	No
KLHL23--SSB	2:170598046:+	2:170649082:+	16	[39, 41, 70, 123, 163, 178, 185, 194, 195, 228, 236, 254, 258, 405, 639, 879]	158	[11, 6, 17, 5, 3, 3, 29, 7, 28, 4, 3, 26, 5, 4, 3, 4]	374	[71, 17, 23, 26, 14, 5, 40, 26, 38, 19, 13, 42, 8, 8, 13, 11]	0	No
CDK14--LAMA5	7:90547039:+	20:60917355:-	2	[3, 208]	11	[8, 3]	9	[6, 3]	0	No
ITSN1--TMEM41A	21:35061689:+	3:185213527:-	2	[3, 289]	6	[3, 3]	8	[7, 1]	0	No
CTNNB1--COL6A3	3:41281499:+	2:238251987:-	2	[194, 868]	72	[25, 47]	6	[5, 1]	0	No
CXADR--BTG3	21:18942152:+	21:18965971:-	15	[6, 195, 248, 252, 293, 338, 359, 409, 414, 449, 471, 660, 683, 684, 856]	211	[8, 11, 7, 5, 5, 24, 12, 12, 19, 22, 17, 17, 14, 19, 19]	44	[9, 1, 2, 1, 4, 1, 1, 2, 1, 3, 11, 1, 1, 1, 5]	0	No
CXADR--BTG3	21:18965897:+	21:18971050:-	7	[3, 85, 140, 227, 428, 630, 856]	189	[55, 21, 5, 47, 24, 10, 27]	66	[1, 1, 12, 28, 10, 2, 12]	0	No
CXADR--BTG3	21:18965897:+	21:18966438:-	79	[8, 29, 34, 41, 47, 51, 52, 62, 72, 88, 101, 106, 117, 132, 144, 159, 160, 173, 181, 185, 202, 205, 210, 236, 271, 275, 287, 289, 294, 304, 315, 322, 332, 335, 338, 343, 354, 366, 371, 401, 406, 409, 416, 420, 429, 436, 443, 466, 469, 499, 505, 517, 529, 609, 610, 612, 614, 620, 621, 643, 658, 659, 668, 669, 671, 680, 681, 684, 702, 811, 818, 829, 831, 834, 848, 854, 871, 876, 880]	1153	[12, 6, 6, 20, 7, 5, 3, 3, 23, 8, 32, 4, 9, 10, 5, 4, 6, 3, 12, 15, 6, 8, 6, 61, 7, 25, 9, 3, 20, 32, 13, 24, 30, 3, 22, 5, 6, 22, 9, 4, 3, 9, 6, 13, 4, 37, 7, 15, 9, 4, 3, 24, 10, 86, 23, 9, 15, 40, 19, 3, 38, 9, 8, 25, 17, 7, 4, 10, 13, 24, 7, 14, 31, 19, 20, 14, 13, 27, 6]	275	[12, 12, 1, 3, 1, 1, 1, 8, 2, 1, 5, 1, 5, 1, 2, 8, 1, 1, 3, 19, 1, 9, 1, 1, 9, 2, 5, 6, 1, 1, 1, 3, 3, 2, 1, 1, 5, 3, 10, 1, 3, 2, 11, 15, 1, 2, 3, 1, 1, 6, 1, 2, 1, 1, 1, 2, 5, 2, 1, 7, 4, 1, 1, 3, 1, 1, 1, 7, 5, 1, 7, 1, 3, 1, 2, 1, 2, 1, 10]	0	No
SEC22B--TTC22	1:145115732:+	1:55246063:-	2	[96, 325]	27	[4, 23]	11	[4, 7]	0	No
SEC22B--TTC22	1:145112519:+	1:55246133:-	68	[3, 15, 17, 20, 27, 31, 33, 78, 96, 101, 107, 134, 136, 140, 141, 172, 206, 209, 212, 236, 239, 248, 261, 273, 275, 277, 285, 300, 308, 311, 315, 318, 325, 330, 339, 374, 433, 434, 459, 462, 490, 493, 518, 525, 621, 625, 643, 646, 651, 663, 675, 691, 692, 693, 701, 703, 801, 811, 823, 827, 831, 833, 835, 858, 866, 875, 880, 898]	347	[3, 9, 9, 7, 4, 3, 4, 6, 7, 9, 3, 8, 3, 4, 7, 3, 3, 4, 4, 3, 5, 8, 3, 6, 13, 4, 8, 3, 3, 5, 9, 3, 9, 3, 3, 3, 3, 6, 3, 4, 5, 3, 8, 3, 6, 4, 5, 14, 3, 3, 5, 6, 6, 9, 3, 5, 5, 5, 4, 4, 3, 10, 3, 4, 5, 3, 3, 3]	508	[7, 4, 19, 7, 3, 3, 9, 2, 3, 4, 2, 9, 10, 12, 2, 4, 1, 2, 12, 12, 2, 11, 8, 9, 11, 5, 7, 11, 9, 5, 4, 2, 18, 12, 4, 9, 10, 9, 3, 2, 12, 2, 14, 10, 16, 9, 3, 12, 13, 1, 14, 7, 4, 15, 4, 2, 2, 4, 7, 1, 10, 20, 11, 8, 6, 3, 9, 11]	0	No
DHX8--MTPAP	17:41603038:+	10:30599435:-	66	[3, 17, 21, 67, 127, 132, 140, 150, 160, 180, 209, 215, 224, 225, 233, 238, 244, 256, 268, 296, 299, 307, 325, 336, 359, 363, 366, 371, 384, 415, 416, 444, 454, 456, 459, 468, 474, 488, 507, 509, 510, 529, 601, 602, 606, 608, 614, 616, 651, 658, 659, 661, 663, 666, 668, 683, 689, 808, 823, 846, 854, 861, 869, 876, 877, 883]	363	[12, 3, 3, 3, 3, 4, 4, 5, 5, 3, 4, 10, 8, 7, 3, 4, 5, 4, 8, 5, 6, 8, 7, 4, 3, 5, 3, 4, 4, 3, 3, 5, 7, 7, 5, 3, 4, 3, 6, 3, 18, 3, 6, 4, 8, 6, 10, 5, 12, 5, 6, 6, 6, 8, 6, 7, 4, 3, 3, 8, 4, 3, 6, 13, 3, 4]	326	[5, 13, 1, 1, 1, 1, 5, 1, 1, 6, 2, 3, 2, 3, 12, 2, 4, 2, 2, 2, 1, 1, 1, 7, 1, 2, 19, 9, 1, 2, 1, 2, 11, 2, 1, 2, 1, 6, 14, 1, 6, 22, 2, 1, 22, 1, 4, 19, 3, 2, 3, 4, 1, 8, 6, 3, 2, 10, 9, 14, 1, 1, 4, 6, 12, 6]	0	No
RFC4--MEF2BNB	3:186509115:-	19:19288273:-	22	[3, 40, 47, 60, 102, 175, 235, 267, 289, 407, 410, 414, 425, 470, 633, 641, 651, 701, 803, 822, 885, 905]	115	[16, 4, 3, 4, 3, 3, 4, 3, 3, 8, 3, 5, 5, 7, 9, 3, 4, 3, 8, 4, 4, 9]	97	[11, 6, 4, 2, 1, 2, 2, 2, 3, 8, 4, 5, 6, 8, 1, 1, 1, 12, 3, 1, 4, 10]	0	No
UQCC--MIA	20:33933922:-	19:41277559:+	3	[3, 197, 446]	14	[3, 6, 5]	48	[32, 13, 3]	0	No
ZNF471--FAM228B	19:57038884:+	2:24319196:+	15	[19, 52, 207, 280, 285, 310, 317, 340, 347, 406, 408, 415, 507, 517, 840]	116	[10, 9, 12, 6, 4, 20, 9, 3, 15, 9, 4, 3, 4, 5, 3]	87	[1, 7, 22, 3, 1, 4, 7, 2, 14, 2, 8, 1, 7, 7, 1]	0	No
ZNF471--NUBPL	19:57038825:+	14:32034219:+	14	[28, 37, 72, 115, 146, 156, 221, 422, 612, 805, 818, 822, 836, 898]	84	[3, 7, 5, 3, 3, 3, 8, 9, 13, 5, 5, 4, 12, 4]	319	[18, 17, 2, 18, 17, 5, 45, 47, 9, 40, 3, 5, 69, 24]	0	No
LEPRE1--PATE4	1:43217330:-	11:125709584:+	9	[125, 311, 335, 363, 410, 802, 819, 839, 862]	49	[6, 7, 6, 6, 5, 3, 9, 4, 3]	107	[6, 4, 10, 10, 13, 5, 39, 1, 19]	0	No
LEPRE1--CYB5RL	1:43217324:-	1:54651651:-	29	[23, 70, 79, 90, 96, 192, 221, 293, 304, 306, 408, 409, 415, 425, 431, 435, 440, 485, 515, 621, 639, 641, 643, 657, 696, 801, 814, 863, 894]	216	[17, 4, 3, 7, 11, 6, 11, 12, 6, 6, 4, 9, 3, 5, 4, 8, 7, 4, 7, 15, 5, 10, 12, 7, 7, 6, 4, 7, 9]	756	[23, 27, 7, 24, 20, 95, 30, 23, 12, 5, 11, 84, 27, 20, 5, 45, 43, 14, 28, 28, 3, 17, 4, 54, 4, 21, 34, 17, 31]	0	No
PGBD2--GPR137C	1:249213373:+	14:53080156:+	9	[3, 236, 255, 266, 369, 507, 649, 662, 859]	39	[6, 3, 5, 3, 4, 5, 5, 5, 3]	344	[15, 105, 4, 4, 71, 10, 2, 27, 106]	0	No
SENP3--UBR4	17:7469361:+	1:19438399:-	2	[75, 443]	9	[5, 4]	27	[4, 23]	0	No
SEPT7--C9orf69	7:35937994:+	9:139010708:-	14	[3, 73, 187, 307, 382, 411, 434, 460, 465, 494, 504, 682, 691, 812]	193	[29, 3, 5, 36, 13, 3, 8, 15, 17, 10, 16, 11, 13, 14]	103	[11, 4, 7, 14, 8, 2, 3, 8, 11, 7, 13, 9, 3, 3]	0	No
XAF1--SZT2	17:6676944:+	1:43875165:+	5	[27, 181, 474, 643, 899]	24	[3, 4, 3, 6, 8]	89	[62, 1, 2, 22, 2]	0	No
XAF1--SZT2	17:6677513:+	1:43875729:+	7	[3, 377, 452, 506, 512, 640, 657]	31	[4, 3, 3, 7, 7, 4, 3]	55	[6, 3, 2, 2, 21, 4, 17]	0	No
MOB4--PSMC1	2:198388410:+	14:90738870:+	10	[3, 4, 46, 107, 219, 256, 381, 658, 872, 905]	103	[32, 7, 11, 6, 6, 11, 5, 11, 3, 11]	64	[18, 4, 7, 2, 3, 8, 2, 6, 5, 9]	0	No
ZNF564--PNPT1	19:12636184:-	2:55873457:-	5	[323, 328, 359, 455, 886]	20	[5, 4, 3, 3, 5]	12	[2, 4, 3, 2, 1]	0	No
ANKRD46--RAB33B	8:101566807:-	4:140395070:+	2	[676, 683]	6	[3, 3]	8	[7, 1]	0	No
MVB12B--LMX1B	9:129157976:+	9:129453115:+	4	[71, 358, 504, 891]	51	[7, 3, 38, 3]	64	[7, 7, 44, 6]	0	No
MVB12B--LMX1B	9:129184227:+	9:129453115:+	7	[3, 108, 173, 438, 612, 625, 886]	91	[11, 4, 14, 11, 13, 6, 32]	70	[7, 5, 8, 6, 16, 5, 23]	0	No
POLR3K--TMEM14B	16:97406:-	6:10827986:+	2	[159, 522]	8	[4, 4]	25	[2, 23]	0	No
PDE4DIP--ODF2L	1:144953889:-	1:86817535:-	8	[204, 403, 514, 632, 647, 665, 702, 858]	41	[3, 5, 5, 4, 4, 9, 7, 4]	91	[7, 4, 26, 10, 6, 23, 14, 1]	0	No
ORAI2--AJUBA	7:102094464:+	14:23444499:-	2	[3, 248]	8	[5, 3]	97	[39, 58]	0	No
IPO5--ARHGAP29	13:98667835:+	1:94614634:-	13	[3, 5, 66, 105, 194, 208, 372, 406, 413, 507, 608, 656, 701]	59	[11, 3, 4, 7, 5, 3, 4, 3, 5, 4, 3, 3, 4]	121	[7, 5, 4, 6, 9, 8, 7, 6, 10, 29, 6, 23, 1]	0	No
NFIC--SLC25A37	19:3469209:+	8:23429731:+	2	[3, 898]	11	[6, 5]	5	[3, 2]	0	No
TAT--ZNF19	16:71599952:-	16:71598992:-	11	[3, 28, 53, 91, 235, 249, 336, 519, 670, 701, 897]	86	[15, 3, 20, 3, 3, 3, 3, 12, 6, 15, 3]	60	[10, 3, 10, 3, 6, 1, 4, 3, 9, 6, 5]	0	No
KIAA0101--CSNK1G1	15:64673157:-	15:64592922:-	17	[5, 79, 144, 158, 245, 259, 298, 488, 489, 612, 615, 632, 649, 652, 819, 889, 891]	188	[12, 12, 10, 8, 28, 7, 5, 11, 4, 15, 12, 20, 9, 7, 13, 7, 8]	106	[3, 3, 5, 8, 17, 1, 5, 7, 2, 8, 4, 7, 6, 7, 13, 5, 5]	0	No
KIAA0101--CSNK1G1	15:64668942:-	15:64592922:-	104	[3, 4, 6, 29, 31, 35, 43, 62, 75, 97, 109, 115, 120, 126, 129, 132, 137, 138, 159, 160, 164, 176, 184, 202, 204, 231, 248, 261, 264, 266, 280, 287, 292, 299, 324, 325, 341, 342, 344, 361, 369, 379, 383, 401, 402, 410, 414, 415, 418, 419, 420, 421, 429, 445, 446, 447, 451, 462, 465, 466, 472, 474, 475, 480, 481, 490, 504, 505, 522, 610, 623, 636, 645, 650, 656, 667, 668, 676, 678, 682, 684, 686, 6…	1414	[7, 5, 16, 7, 17, 10, 15, 12, 6, 18, 11, 5, 18, 12, 3, 3, 15, 20, 10, 7, 15, 5, 11, 10, 9, 5, 13, 8, 5, 3, 9, 4, 9, 15, 5, 26, 9, 12, 22, 5, 13, 8, 3, 10, 12, 16, 14, 11, 17, 4, 21, 23, 14, 11, 41, 3, 14, 39, 16, 10, 11, 24, 15, 8, 26, 71, 38, 8, 12, 12, 4, 6, 16, 14, 43, 12, 17, 8, 5, 9, 25, 9, 12, 13, 27, 14, 7, 6, 13, 21, 34, 3, 16, 9, 6, 27, 23, 12, 10, 4, 12, 15, 4, 16]	1498	[6, 7, 24, 9, 29, 11, 15, 8, 14, 17, 14, 4, 16, 12, 2, 6, 12, 14, 16, 1, 25, 7, 9, 18, 10, 5, 15, 7, 6, 4, 11, 11, 13, 10, 5, 23, 11, 12, 24, 4, 11, 5, 5, 16, 11, 26, 18, 9, 9, 6, 27, 36, 6, 6, 29, 7, 16, 28, 24, 15, 8, 9, 27, 9, 34, 68, 25, 8, 18, 11, 4, 4, 18, 13, 59, 15, 16, 23, 9, 9, 12, 9, 26, 9, 12, 15, 10, 4, 8, 32, 48, 5, 16, 7, 15, 18, 12, 12, 8, 7, 13, 21, 3, 12]	0	No
KIAA0101--CSNK1G1	15:64658185:-	15:64592922:-	27	[112, 113, 119, 127, 128, 206, 209, 279, 290, 307, 360, 370, 437, 438, 444, 457, 471, 618, 622, 631, 648, 679, 688, 806, 827, 857, 862]	414	[20, 12, 24, 5, 7, 23, 11, 4, 10, 31, 17, 13, 4, 9, 22, 20, 11, 22, 7, 13, 17, 26, 7, 20, 12, 11, 36]	318	[8, 11, 13, 8, 7, 26, 13, 2, 3, 12, 13, 23, 1, 8, 13, 14, 9, 31, 10, 8, 17, 22, 11, 14, 5, 4, 12]	0	No
RMI1--RLIM	9:86595806:+	X:73806913:-	7	[3, 173, 219, 225, 236, 428, 703]	25	[3, 4, 3, 4, 5, 3, 3]	57	[5, 7, 3, 23, 11, 7, 1]	0	No
ZNF589--FBXW12	3:48302429:+	3:48415038:+	3	[3, 139, 442]	35	[12, 9, 14]	44	[17, 8, 19]	0	No
ZNF589--FBXW12	3:48302429:+	3:48419807:+	8	[220, 239, 337, 437, 459, 667, 683, 897]	83	[11, 9, 9, 4, 6, 16, 8, 20]	100	[12, 11, 7, 4, 10, 24, 18, 14]	1	No
ZNF589--FBXW12	3:48302428:+	3:48416843:+	12	[81, 147, 168, 179, 200, 209, 243, 287, 291, 422, 615, 839]	125	[5, 4, 5, 20, 15, 7, 16, 8, 8, 7, 18, 12]	206	[11, 6, 8, 30, 21, 3, 32, 13, 14, 16, 22, 30]	0	No
BTBD8--KIAA1107	1:92613343:+	1:92632542:+	110	[3, 21, 23, 27, 39, 40, 46, 47, 67, 75, 82, 84, 98, 105, 108, 111, 116, 122, 124, 157, 163, 168, 174, 175, 185, 202, 227, 232, 235, 245, 270, 286, 290, 291, 293, 298, 301, 323, 333, 352, 358, 411, 415, 418, 422, 423, 426, 431, 438, 446, 447, 452, 457, 459, 460, 462, 465, 469, 472, 474, 475, 477, 481, 497, 501, 508, 512, 518, 528, 610, 633, 652, 656, 659, 661, 668, 669, 672, 674, 675, 676, 677, 68…	1406	[47, 9, 10, 4, 23, 12, 6, 8, 12, 3, 6, 9, 10, 6, 5, 5, 9, 5, 15, 4, 3, 5, 9, 10, 9, 4, 5, 3, 12, 26, 17, 10, 4, 7, 30, 7, 3, 26, 13, 18, 12, 7, 27, 10, 11, 6, 36, 16, 23, 17, 6, 7, 38, 3, 9, 15, 21, 9, 9, 7, 8, 7, 17, 10, 32, 9, 16, 13, 25, 3, 13, 5, 10, 5, 14, 9, 14, 20, 11, 3, 13, 10, 9, 16, 10, 4, 12, 21, 11, 3, 5, 19, 30, 17, 12, 26, 47, 23, 41, 8, 6, 9, 14, 7, 18, 6, 3, 14, 12, 18]	821	[18, 10, 8, 1, 16, 6, 2, 6, 19, 3, 5, 6, 5, 8, 9, 4, 5, 2, 8, 3, 2, 3, 5, 10, 5, 3, 6, 3, 5, 12, 15, 10, 1, 7, 11, 5, 6, 14, 11, 9, 9, 5, 15, 13, 10, 2, 17, 8, 8, 7, 4, 2, 9, 2, 7, 3, 9, 6, 5, 4, 10, 8, 15, 18, 13, 6, 6, 15, 9, 4, 7, 4, 4, 3, 5, 9, 10, 18, 6, 2, 11, 6, 7, 12, 1, 1, 3, 13, 8, 2, 8, 7, 14, 9, 13, 20, 11, 13, 13, 6, 2, 2, 5, 2, 1, 4, 1, 8, 7, 7]	0	No
CTSC--ODF2L	11:88056440:-	1:86817250:-	2	[3, 888]	6	[3, 3]	7	[4, 3]	0	No
GSTM1--AKR1B15	1:110251309:+	7:134254394:+	7	[40, 299, 426, 435, 499, 655, 884]	26	[3, 5, 3, 3, 6, 3, 3]	25	[4, 3, 2, 1, 7, 5, 3]	0	No
GSTM1--APOL4	1:110251267:+	22:36587090:-	3	[73, 337, 453]	23	[4, 6, 13]	83	[3, 24, 56]	0	No
NOP58--AXL	2:203162160:+	19:41766351:+	3	[3, 273, 649]	11	[3, 4, 4]	23	[5, 6, 12]	0	No
TMEM184B--DMC1	22:38668889:-	22:38958373:-	399	[3, 4, 5, 6, 7, 8, 9, 10, 11, 13, 15, 16, 17, 19, 20, 21, 22, 23, 24, 25, 26, 28, 29, 32, 35, 36, 37, 38, 43, 44, 45, 46, 47, 49, 52, 54, 56, 59, 61, 62, 63, 66, 68, 69, 70, 71, 74, 75, 76, 78, 79, 80, 81, 82, 83, 84, 87, 90, 92, 93, 94, 95, 99, 101, 103, 105, 108, 109, 111, 115, 116, 117, 118, 120, 122, 124, 129, 131, 134, 136, 137, 138, 139, 142, 143, 144, 145, 146, 149, 150, 151, 154, 155, 158…	5102	[29, 17, 20, 18, 13, 14, 7, 4, 5, 23, 15, 21, 10, 17, 30, 4, 9, 6, 21, 16, 5, 26, 33, 12, 8, 3, 3, 3, 5, 8, 4, 10, 13, 5, 9, 20, 8, 21, 3, 7, 9, 14, 4, 15, 15, 94, 20, 4, 14, 14, 27, 13, 3, 23, 3, 8, 10, 4, 3, 24, 12, 20, 3, 13, 16, 25, 6, 3, 6, 4, 20, 15, 10, 11, 7, 18, 8, 4, 20, 11, 9, 8, 6, 5, 8, 16, 19, 11, 4, 4, 23, 20, 28, 7, 4, 14, 19, 3, 5, 6, 8, 9, 5, 18, 21, 14, 12, 4, 19, 8, 6, 14, 22,…	4544	[14, 30, 23, 17, 9, 10, 3, 6, 5, 14, 12, 12, 10, 11, 17, 3, 3, 4, 17, 22, 21, 18, 32, 8, 9, 13, 2, 3, 5, 11, 4, 14, 4, 4, 6, 17, 11, 14, 2, 3, 6, 31, 4, 26, 25, 101, 16, 3, 6, 15, 19, 6, 4, 15, 3, 10, 5, 9, 2, 34, 13, 9, 6, 15, 2, 13, 7, 4, 5, 1, 16, 3, 2, 12, 6, 17, 12, 2, 10, 15, 4, 8, 6, 7, 13, 13, 19, 13, 2, 3, 9, 15, 29, 4, 1, 12, 23, 3, 4, 6, 5, 4, 2, 24, 21, 22, 9, 4, 10, 15, 11, 4, 20, 12…	19	No
PLOD3--CYB5B	7:100853111:-	16:69496876:+	2	[3, 238]	8	[4, 4]	17	[11, 6]	0	No
SAMD3--NCOR1	6:130542828:-	17:15933561:-	24	[3, 7, 10, 35, 91, 133, 175, 184, 192, 202, 275, 312, 377, 413, 443, 484, 617, 623, 654, 671, 801, 811, 832, 894]	108	[7, 3, 16, 4, 4, 3, 5, 4, 3, 4, 6, 3, 7, 3, 4, 3, 6, 3, 3, 3, 3, 3, 5, 3]	266	[5, 8, 6, 6, 1, 4, 1, 30, 3, 15, 2, 41, 1, 1, 5, 3, 1, 28, 5, 2, 24, 47, 3, 24]	0	No
GLCE--SETMAR	15:69489323:+	3:4358472:+	332	[3, 4, 5, 6, 7, 8, 13, 14, 15, 16, 18, 19, 20, 23, 24, 25, 29, 32, 33, 35, 38, 40, 47, 51, 54, 55, 57, 58, 59, 61, 63, 64, 65, 69, 74, 76, 77, 79, 82, 85, 87, 88, 90, 93, 94, 95, 97, 98, 99, 101, 105, 106, 107, 108, 109, 116, 118, 119, 122, 125, 127, 131, 132, 134, 137, 138, 143, 146, 150, 154, 157, 159, 160, 161, 169, 171, 172, 173, 174, 175, 177, 178, 179, 182, 183, 184, 186, 187, 189, 190, 191…	5553	[22, 5, 5, 4, 9, 18, 8, 30, 8, 16, 9, 22, 12, 17, 4, 5, 10, 20, 10, 10, 17, 15, 15, 4, 27, 7, 17, 11, 17, 4, 3, 3, 5, 5, 35, 16, 12, 7, 4, 11, 8, 3, 9, 29, 15, 7, 15, 11, 6, 6, 3, 10, 17, 34, 10, 39, 33, 22, 15, 33, 6, 24, 3, 10, 17, 4, 8, 4, 11, 19, 5, 15, 7, 4, 15, 29, 8, 10, 6, 11, 5, 6, 14, 14, 8, 6, 27, 3, 12, 40, 22, 11, 11, 12, 58, 13, 7, 19, 12, 56, 7, 31, 28, 24, 14, 23, 27, 5, 7, 53, 12…	6509	[19, 11, 6, 3, 16, 21, 10, 55, 11, 18, 29, 46, 23, 16, 21, 14, 16, 23, 7, 8, 35, 19, 8, 8, 31, 7, 21, 18, 26, 11, 2, 9, 11, 9, 32, 17, 27, 7, 3, 13, 12, 9, 9, 41, 13, 6, 19, 7, 17, 7, 8, 9, 15, 30, 12, 26, 34, 21, 11, 32, 7, 22, 5, 8, 16, 9, 22, 6, 15, 8, 8, 21, 18, 30, 15, 39, 9, 16, 11, 17, 13, 10, 6, 11, 13, 8, 26, 9, 19, 45, 29, 11, 15, 19, 78, 16, 15, 17, 27, 65, 4, 38, 44, 35, 8, 37, 48, 7,…	0	No
PDLIM1--EI24	10:96997329:-	11:125453817:+	6	[3, 37, 195, 381, 426, 888]	22	[5, 3, 3, 5, 3, 3]	17	[1, 7, 1, 1, 5, 2]	0	No
ATAD5--ZDHHC15	17:29222471:+	X:74590400:-	6	[150, 352, 407, 506, 525, 609]	59	[8, 11, 4, 16, 5, 15]	26	[5, 3, 12, 2, 2, 2]	0	No
NWD1--EMP2	19:16855912:+	16:10641225:-	61	[3, 17, 30, 35, 44, 66, 78, 84, 88, 102, 106, 108, 114, 124, 135, 162, 175, 184, 199, 223, 224, 228, 231, 248, 254, 259, 264, 280, 292, 308, 345, 362, 365, 408, 409, 412, 413, 423, 434, 494, 495, 513, 516, 532, 615, 620, 626, 632, 648, 654, 656, 663, 665, 670, 676, 696, 701, 818, 819, 862, 867]	315	[6, 3, 4, 4, 3, 13, 4, 4, 3, 6, 6, 5, 5, 3, 6, 3, 6, 6, 3, 5, 3, 11, 3, 7, 3, 7, 3, 6, 5, 8, 8, 5, 3, 6, 4, 3, 3, 5, 4, 4, 4, 3, 3, 6, 6, 3, 13, 4, 3, 3, 5, 8, 5, 9, 5, 12, 3, 3, 3, 11, 4]	1380	[18, 7, 20, 21, 1, 40, 9, 11, 18, 31, 24, 34, 25, 15, 23, 42, 24, 28, 9, 4, 10, 10, 28, 28, 10, 23, 5, 9, 29, 16, 24, 8, 33, 41, 18, 20, 23, 23, 6, 30, 36, 15, 19, 21, 14, 52, 58, 6, 19, 27, 44, 46, 25, 73, 23, 51, 13, 5, 17, 6, 12]	0	No
PPIL3--CLK1	2:201736167:-	2:201726585:-	29	[15, 42, 70, 82, 103, 108, 113, 189, 206, 232, 251, 323, 434, 508, 603, 609, 633, 638, 643, 653, 683, 701, 809, 815, 866, 884, 891, 892, 897]	409	[12, 5, 9, 10, 13, 12, 17, 14, 3, 7, 34, 23, 7, 4, 13, 34, 6, 7, 9, 20, 36, 7, 24, 15, 13, 9, 25, 17, 4]	519	[13, 7, 17, 7, 24, 12, 16, 24, 11, 8, 40, 41, 11, 3, 27, 43, 9, 9, 10, 21, 39, 7, 13, 25, 18, 10, 23, 21, 10]	0	No
PPIL3--CLK1	2:201735781:-	2:201729422:-	2	[3, 894]	16	[13, 3]	6	[5, 1]	0	No
FDPS--RUSC1	1:155289720:+	1:155292031:+	2	[323, 883]	42	[26, 16]	39	[17, 22]	0	No
FDPS--RUSC1	1:155290457:+	1:155290687:+	2	[3, 126]	9	[5, 4]	17	[8, 9]	0	No
PCCA--EXTL2	13:100801657:+	1:101354167:-	16	[3, 5, 45, 124, 180, 205, 247, 258, 323, 447, 469, 486, 525, 661, 670, 871]	92	[3, 4, 4, 6, 4, 3, 6, 9, 5, 3, 9, 3, 10, 5, 14, 4]	230	[11, 8, 8, 14, 5, 8, 15, 4, 20, 7, 20, 10, 25, 34, 28, 13]	0	No
AKAP10--LAMA1	17:19871232:-	18:7042905:-	4	[37, 183, 514, 834]	14	[3, 3, 3, 5]	38	[5, 7, 8, 18]	0	No
SRM--SLC6A4	1:11115838:-	17:28522557:-	4	[16, 29, 501, 811]	19	[6, 3, 6, 4]	34	[12, 9, 1, 12]	0	No
SDHAF2--PRKAR2A	11:61205802:+	3:48787682:-	6	[3, 49, 119, 299, 415, 517]	27	[3, 7, 6, 3, 4, 4]	33	[7, 7, 2, 10, 1, 6]	0	No
BLMH--ADAM32	17:28577192:-	8:39024631:+	107	[3, 9, 22, 35, 38, 42, 48, 50, 61, 85, 86, 106, 107, 116, 117, 124, 126, 158, 160, 164, 168, 171, 179, 180, 197, 205, 206, 208, 211, 218, 225, 235, 238, 243, 244, 248, 258, 278, 282, 284, 286, 295, 303, 304, 310, 314, 315, 330, 352, 355, 356, 383, 405, 407, 416, 417, 426, 427, 441, 443, 444, 453, 456, 469, 471, 490, 496, 497, 509, 515, 529, 601, 611, 615, 618, 626, 627, 629, 631, 636, 637, 638, 6…	713	[7, 6, 5, 3, 3, 5, 10, 3, 4, 4, 12, 11, 4, 3, 6, 10, 5, 5, 4, 10, 5, 8, 4, 3, 3, 3, 4, 6, 11, 3, 6, 9, 7, 10, 5, 9, 5, 4, 7, 3, 5, 10, 4, 6, 3, 4, 5, 3, 18, 3, 5, 3, 6, 4, 5, 9, 4, 7, 3, 10, 14, 6, 7, 3, 5, 3, 3, 29, 16, 3, 14, 6, 7, 16, 12, 4, 12, 8, 9, 4, 6, 3, 6, 5, 14, 4, 7, 9, 12, 5, 3, 4, 5, 6, 3, 3, 4, 9, 3, 11, 6, 8, 5, 6, 13, 15, 5]	2015	[5, 21, 9, 25, 3, 9, 60, 22, 11, 18, 31, 14, 8, 3, 11, 22, 5, 14, 7, 23, 21, 9, 12, 8, 17, 19, 5, 8, 14, 10, 20, 29, 23, 35, 11, 15, 3, 19, 9, 18, 17, 10, 10, 13, 5, 23, 27, 27, 15, 9, 16, 11, 14, 5, 11, 55, 7, 15, 5, 39, 43, 7, 30, 16, 8, 13, 12, 35, 31, 11, 45, 34, 40, 53, 27, 26, 52, 20, 17, 18, 10, 17, 5, 14, 19, 38, 24, 26, 17, 36, 17, 22, 20, 10, 8, 10, 16, 13, 10, 21, 13, 1, 33, 32, 22, 37…	0	No
C1GALT1C1--YIPF6	X:119763773:-	X:67730520:+	6	[3, 112, 149, 180, 288, 329]	25	[6, 3, 3, 3, 7, 3]	52	[12, 3, 8, 8, 18, 3]	0	No
PPP2CA--USP33	5:133530313:-	1:78167336:-	2	[3, 507]	8	[4, 4]	13	[10, 3]	0	No
BOLA2--SMG1	16:29465337:-	16:18891041:-	571	[3, 4, 5, 6, 7, 8, 9, 10, 11, 12, 13, 14, 15, 16, 17, 18, 19, 20, 21, 22, 23, 24, 25, 26, 28, 29, 30, 31, 32, 33, 34, 36, 37, 38, 41, 42, 43, 44, 45, 46, 47, 49, 50, 53, 55, 56, 57, 58, 59, 60, 61, 62, 63, 64, 66, 67, 68, 70, 71, 72, 73, 74, 75, 76, 78, 79, 81, 82, 83, 84, 85, 87, 88, 89, 90, 91, 93, 94, 95, 96, 97, 98, 99, 100, 101, 102, 103, 105, 106, 107, 108, 109, 110, 111, 113, 114, 116, 117…	9259	[11, 19, 30, 16, 10, 15, 14, 12, 29, 58, 24, 38, 26, 11, 15, 9, 26, 3, 10, 24, 10, 7, 4, 12, 14, 13, 26, 16, 8, 8, 3, 20, 21, 7, 5, 13, 27, 6, 7, 8, 10, 12, 6, 11, 11, 8, 37, 21, 10, 47, 9, 14, 8, 17, 3, 27, 11, 21, 12, 47, 6, 6, 11, 22, 8, 33, 3, 11, 19, 5, 21, 6, 9, 18, 17, 10, 25, 31, 17, 21, 4, 5, 3, 10, 22, 6, 29, 4, 19, 10, 22, 6, 11, 11, 19, 6, 24, 26, 11, 11, 9, 12, 17, 35, 8, 10, 14, 17,…	21416	[32, 60, 40, 54, 20, 32, 29, 13, 44, 114, 39, 91, 31, 25, 13, 25, 65, 14, 15, 41, 20, 39, 15, 34, 19, 42, 57, 43, 41, 27, 15, 52, 65, 17, 13, 40, 55, 28, 9, 54, 13, 27, 28, 25, 45, 9, 42, 28, 41, 69, 9, 18, 16, 37, 16, 38, 43, 48, 55, 167, 17, 19, 60, 34, 16, 52, 28, 34, 43, 34, 46, 7, 12, 12, 40, 19, 94, 90, 32, 24, 23, 14, 25, 46, 25, 7, 38, 24, 56, 33, 53, 13, 23, 13, 26, 24, 40, 35, 33, 21, 2…	0	No
FCRL5--EFHC1	1:157497744:-	6:52295031:+	62	[3, 27, 48, 62, 74, 76, 84, 86, 104, 122, 124, 142, 169, 189, 198, 229, 230, 236, 248, 308, 312, 332, 352, 362, 407, 409, 411, 432, 435, 448, 465, 479, 483, 487, 521, 530, 531, 532, 605, 609, 619, 628, 633, 650, 654, 656, 670, 679, 681, 691, 694, 813, 824, 836, 840, 857, 860, 868, 876, 881, 889, 908]	435	[8, 3, 18, 3, 4, 10, 3, 3, 29, 9, 7, 7, 6, 6, 4, 3, 5, 7, 4, 8, 4, 9, 20, 8, 4, 19, 3, 8, 9, 23, 5, 3, 5, 5, 13, 12, 12, 4, 4, 3, 3, 3, 5, 4, 6, 3, 13, 10, 6, 3, 3, 3, 6, 8, 4, 4, 4, 3, 5, 10, 5, 4]	1139	[18, 7, 11, 12, 13, 2, 5, 31, 45, 1, 9, 20, 28, 23, 9, 11, 5, 28, 26, 15, 13, 9, 3, 24, 8, 41, 12, 20, 13, 46, 1, 18, 37, 18, 6, 15, 11, 6, 13, 32, 39, 7, 9, 10, 12, 33, 30, 29, 26, 22, 7, 24, 24, 8, 34, 29, 7, 11, 21, 60, 4, 28]	0	No
FCRL5--EFHC1	1:157497978:-	6:52288968:+	2	[202, 686]	10	[4, 6]	3	[1, 2]	0	No
MARCH5--ZNF528	10:94110055:+	19:52917563:+	222	[3, 21, 23, 32, 33, 38, 40, 41, 46, 47, 53, 60, 61, 71, 75, 81, 85, 114, 115, 117, 119, 122, 125, 126, 130, 131, 132, 135, 136, 139, 142, 143, 145, 151, 153, 154, 157, 158, 162, 168, 204, 209, 223, 230, 231, 243, 248, 252, 253, 254, 255, 258, 261, 267, 269, 270, 272, 284, 286, 298, 306, 308, 311, 314, 326, 358, 360, 361, 364, 371, 374, 379, 382, 405, 409, 410, 420, 423, 424, 425, 426, 427, 432, 4…	3096	[8, 5, 8, 11, 13, 5, 13, 6, 3, 3, 11, 4, 9, 3, 6, 14, 18, 9, 15, 7, 6, 9, 7, 39, 8, 15, 8, 11, 4, 12, 14, 5, 17, 6, 6, 6, 3, 16, 4, 5, 9, 4, 15, 6, 11, 6, 8, 4, 8, 57, 10, 21, 9, 11, 8, 17, 25, 51, 32, 13, 8, 25, 5, 3, 8, 6, 14, 5, 9, 8, 4, 10, 5, 55, 13, 35, 7, 4, 10, 5, 14, 26, 6, 5, 3, 9, 15, 27, 3, 7, 42, 23, 22, 15, 6, 21, 28, 16, 29, 9, 3, 14, 7, 4, 6, 10, 8, 5, 4, 39, 3, 7, 6, 3, 34, 35, 8…	1255	[1, 6, 13, 24, 1, 20, 2, 2, 1, 4, 2, 1, 1, 7, 14, 1, 2, 1, 21, 18, 2, 17, 2, 4, 1, 1, 1, 1, 2, 13, 19, 9, 2, 11, 1, 2, 1, 5, 12, 4, 14, 2, 4, 1, 1, 2, 1, 1, 5, 7, 2, 8, 3, 1, 20, 2, 3, 8, 5, 1, 24, 5, 20, 5, 28, 4, 2, 19, 2, 4, 8, 1, 3, 8, 3, 8, 18, 2, 3, 1, 1, 1, 2, 18, 14, 1, 5, 5, 1, 14, 7, 2, 4, 1, 1, 2, 4, 1, 2, 4, 1, 26, 3, 2, 10, 1, 3, 1, 11, 8, 1, 1, 15, 1, 4, 3, 9, 1, 16, 2, 2, 1, 3, 3, …	0	No
CCDC66--STAMBPL1	3:56605407:+	10:90733566:+	25	[3, 21, 27, 118, 126, 193, 199, 205, 250, 336, 340, 360, 363, 380, 425, 443, 481, 502, 511, 515, 625, 639, 670, 812, 901]	168	[3, 5, 6, 7, 5, 7, 7, 5, 12, 6, 6, 3, 3, 5, 3, 7, 3, 6, 11, 15, 3, 10, 13, 9, 8]	156	[4, 5, 5, 7, 3, 8, 3, 5, 8, 2, 8, 2, 4, 1, 13, 3, 4, 14, 18, 7, 2, 3, 12, 10, 5]	0	No
PDCD6IP--HERC2	3:33896752:+	15:28566610:-	22	[3, 24, 54, 128, 131, 163, 184, 190, 228, 247, 263, 376, 380, 414, 423, 454, 460, 464, 507, 616, 645, 801]	114	[10, 3, 3, 7, 3, 3, 6, 8, 4, 3, 4, 8, 5, 8, 5, 6, 4, 3, 5, 5, 3, 8]	81	[7, 3, 10, 1, 3, 4, 5, 4, 3, 2, 1, 7, 4, 3, 3, 3, 2, 3, 4, 3, 4, 2]	0	No
DCAF4--C17orf98	14:73423205:+	17:36993496:-	5	[78, 176, 223, 290, 360]	37	[8, 10, 8, 3, 8]	40	[9, 10, 5, 2, 14]	0	No
DCAF4--C17orf98	14:73425888:+	17:36993493:-	27	[3, 35, 57, 155, 169, 175, 177, 191, 211, 242, 253, 259, 273, 382, 438, 525, 640, 653, 696, 808, 823, 830, 835, 848, 869, 871, 898]	169	[10, 7, 10, 6, 5, 3, 5, 3, 8, 16, 11, 8, 6, 6, 8, 5, 5, 4, 4, 3, 3, 3, 4, 8, 10, 4, 4]	206	[3, 8, 13, 12, 4, 9, 3, 5, 15, 15, 10, 14, 5, 7, 13, 2, 1, 12, 4, 7, 8, 4, 4, 18, 4, 3, 3]	0	No
METTL21B--TSFM	12:58166911:+	12:58176893:+	150	[3, 4, 5, 6, 10, 13, 15, 18, 22, 31, 33, 35, 36, 42, 44, 49, 50, 58, 63, 65, 69, 70, 78, 79, 108, 111, 115, 117, 118, 127, 131, 150, 154, 162, 163, 166, 167, 168, 172, 173, 177, 182, 183, 190, 193, 201, 211, 214, 215, 217, 218, 224, 225, 227, 230, 231, 232, 236, 242, 243, 245, 248, 252, 257, 269, 273, 285, 291, 293, 295, 296, 297, 298, 309, 313, 323, 325, 326, 330, 336, 339, 340, 361, 363, 374, 4…	1467	[5, 22, 6, 4, 3, 9, 7, 8, 5, 38, 5, 11, 6, 6, 9, 8, 13, 11, 3, 10, 5, 11, 3, 7, 9, 3, 11, 8, 9, 9, 4, 5, 5, 9, 3, 7, 4, 9, 13, 8, 11, 6, 4, 5, 3, 7, 9, 12, 12, 18, 3, 3, 5, 17, 7, 4, 5, 23, 14, 16, 13, 16, 4, 8, 11, 5, 7, 9, 3, 7, 7, 24, 3, 10, 24, 4, 21, 12, 14, 14, 4, 11, 6, 4, 3, 5, 6, 8, 5, 4, 11, 3, 29, 5, 8, 6, 36, 15, 16, 34, 4, 8, 14, 7, 11, 5, 22, 8, 3, 29, 11, 5, 9, 6, 21, 5, 22, 9, 17,…	2110	[5, 14, 16, 8, 8, 9, 11, 10, 6, 24, 4, 23, 16, 5, 9, 7, 16, 22, 3, 11, 9, 36, 9, 10, 14, 4, 7, 13, 17, 11, 3, 11, 6, 10, 9, 10, 15, 18, 11, 3, 4, 15, 7, 8, 3, 11, 3, 13, 25, 30, 10, 11, 10, 16, 17, 21, 5, 31, 14, 14, 17, 14, 11, 17, 19, 4, 16, 20, 5, 15, 12, 34, 11, 1, 41, 9, 32, 22, 17, 22, 7, 11, 10, 1, 3, 11, 8, 10, 7, 7, 15, 6, 19, 11, 10, 6, 41, 16, 14, 29, 8, 18, 20, 9, 10, 7, 23, 8, 2, 45,…	0	No
METTL21B--TSFM	12:58166911:+	12:58179946:+	5	[89, 292, 474, 517, 878]	40	[13, 11, 4, 6, 6]	50	[8, 29, 7, 4, 2]	0	No
METTL21B--TSFM	12:58176324:+	12:58176372:+	5	[205, 525, 804, 826, 886]	76	[6, 15, 30, 6, 19]	17	[3, 8, 2, 3, 1]	0	No
TADA2B--ZNF638	4:7059476:+	2:71602017:+	2	[422, 892]	8	[3, 5]	5	[4, 1]	0	No
ATP5S--SPAG9	14:50793777:+	17:49042401:-	7	[3, 103, 160, 330, 405, 428, 848]	33	[8, 4, 3, 5, 7, 3, 3]	38	[8, 3, 3, 5, 7, 8, 4]	0	No
KRTAP5-9--KRTAP5-1	11:71259766:+	11:1605897:-	5	[3, 80, 497, 667, 826]	24	[5, 5, 4, 7, 3]	12	[2, 1, 5, 3, 1]	0	No
UBE2G2--EMP2	21:46196752:-	16:10641259:-	234	[3, 4, 5, 8, 15, 17, 22, 24, 28, 29, 31, 32, 35, 36, 41, 45, 46, 51, 52, 56, 64, 65, 66, 67, 68, 76, 78, 79, 80, 82, 85, 88, 89, 96, 102, 107, 108, 109, 111, 114, 116, 117, 118, 120, 124, 126, 127, 132, 138, 140, 151, 153, 156, 159, 167, 170, 172, 175, 178, 179, 184, 186, 187, 194, 197, 198, 201, 204, 205, 216, 218, 219, 226, 227, 236, 237, 242, 243, 248, 259, 264, 267, 275, 283, 286, 287, 295, 2…	2357	[24, 9, 3, 8, 8, 12, 3, 4, 4, 4, 22, 7, 8, 3, 5, 6, 4, 3, 4, 9, 9, 4, 6, 7, 3, 4, 3, 9, 6, 3, 30, 9, 3, 6, 4, 9, 11, 6, 4, 29, 6, 4, 4, 10, 11, 11, 11, 9, 7, 26, 8, 12, 13, 5, 3, 7, 19, 9, 4, 26, 18, 21, 15, 19, 9, 6, 4, 8, 7, 22, 8, 11, 10, 15, 7, 9, 3, 3, 8, 13, 3, 8, 17, 8, 4, 8, 5, 9, 7, 20, 3, 26, 4, 10, 7, 10, 7, 6, 11, 4, 3, 6, 5, 8, 9, 45, 3, 12, 7, 9, 9, 6, 8, 23, 16, 5, 23, 6, 10, 12, 2…	833	[1, 2, 6, 1, 7, 2, 2, 7, 3, 5, 1, 1, 3, 1, 2, 5, 1, 2, 8, 5, 1, 2, 1, 2, 7, 1, 2, 3, 2, 4, 25, 16, 2, 8, 3, 4, 1, 9, 2, 1, 3, 5, 4, 1, 1, 1, 4, 1, 6, 1, 1, 1, 1, 4, 8, 1, 3, 1, 1, 2, 1, 1, 1, 1, 2, 1, 2, 9, 3, 3, 2, 1, 1, 1, 5, 9, 1, 6, 2, 1, 4, 10, 6, 4, 2, 13, 2, 6, 2, 2, 1, 1, 4, 4, 1, 7, 1, 1, 10, 2, 1, 5, 5, 4, 3, 1, 5, 1, 2, 4, 7, 9, 1, 1, 2, 2, 3, 10, 3, 2, 11, 2, 7, 2, 1, 3, 6, 5, 4, 4, 1…	0	No
SCFD1--GRHL1	14:31177269:+	2:10100308:+	2	[445, 612]	12	[9, 3]	65	[2, 63]	0	No
L3MBTL3--DNAJC22	6:130374137:+	12:49745398:+	4	[384, 420, 829, 892]	18	[5, 3, 7, 3]	63	[21, 12, 21, 9]	0	No
SH3GL3--ADAMTSL3	15:84257522:+	15:84324480:+	2	[281, 837]	19	[5, 14]	22	[9, 13]	0	No
SH3GL3--ADAMTSL3	15:84245493:+	15:84373141:+	2	[235, 802]	11	[4, 7]	7	[4, 3]	0	No
FAM86B1--FAM90A1	8:12051386:-	12:8377484:-	2	[94, 468]	7	[3, 4]	20	[4, 16]	0	No
FAM86B1--FAM90A1	8:12043797:-	12:8378986:-	5	[3, 444, 458, 462, 510]	32	[7, 7, 3, 9, 6]	48	[9, 7, 5, 13, 14]	0	No
IGF1R--POTEG	15:99433907:+	14:19589570:+	14	[3, 40, 64, 151, 375, 383, 497, 503, 624, 627, 645, 873, 889, 901]	58	[6, 4, 3, 4, 5, 3, 3, 3, 6, 5, 4, 4, 4, 4]	281	[29, 27, 22, 4, 23, 10, 14, 25, 30, 19, 11, 11, 26, 30]	0	No
EFCAB1--C5orf17	8:49628778:-	5:23951547:+	15	[3, 19, 113, 122, 124, 184, 452, 503, 601, 832, 836, 847, 849, 882, 889]	79	[5, 3, 3, 7, 8, 3, 4, 3, 7, 7, 3, 6, 11, 4, 5]	122	[10, 4, 2, 6, 8, 7, 11, 4, 16, 11, 11, 5, 5, 5, 17]	0	No
HIST3H2BB--MMAB	1:228646259:+	12:109994803:-	7	[3, 22, 30, 105, 175, 516, 831]	24	[4, 3, 4, 4, 3, 3, 3]	108	[27, 6, 7, 10, 13, 27, 18]	0	No
HIST3H2BB--HPS4	1:228646259:+	22:26848299:-	3	[3, 658, 870]	10	[3, 3, 4]	91	[9, 72, 10]	0	No
ANKRD26--ANKHD1	10:27389014:-	5:139915382:+	13	[3, 123, 198, 256, 436, 447, 453, 621, 831, 854, 876, 895, 900]	71	[3, 15, 3, 3, 3, 4, 3, 4, 7, 4, 3, 14, 5]	46	[1, 7, 4, 3, 6, 5, 1, 1, 6, 2, 2, 5, 3]	0	No
KAT8--GIT2	16:31132439:+	12:110392121:-	15	[71, 229, 236, 299, 312, 368, 409, 437, 480, 495, 514, 524, 611, 614, 647]	81	[4, 6, 4, 4, 9, 3, 3, 4, 5, 3, 4, 7, 3, 19, 3]	143	[10, 2, 8, 3, 13, 7, 5, 6, 11, 5, 13, 20, 8, 26, 6]	0	No
KIF13B--SLCO2B1	8:29048081:-	11:74912735:+	10	[3, 175, 350, 356, 403, 416, 424, 441, 819, 886]	35	[3, 3, 5, 3, 3, 4, 4, 4, 3, 3]	236	[33, 32, 18, 24, 16, 18, 28, 19, 18, 30]	0	No
C6orf62--CD47	6:24705547:-	3:107763299:-	33	[4, 17, 72, 100, 122, 135, 145, 173, 195, 208, 216, 224, 256, 272, 283, 293, 294, 298, 341, 352, 413, 448, 473, 486, 603, 620, 621, 627, 630, 637, 652, 666, 874]	131	[3, 3, 4, 4, 3, 4, 3, 4, 3, 6, 7, 6, 3, 3, 4, 3, 8, 3, 3, 6, 3, 3, 3, 5, 4, 4, 3, 6, 3, 3, 4, 3, 4]	4368	[21, 2, 6, 37, 40, 26, 20, 196, 279, 73, 8, 786, 3, 5, 3, 517, 848, 218, 553, 51, 1, 61, 4, 38, 17, 182, 70, 48, 80, 89, 4, 24, 58]	0	No
NGRN--PERP	15:90809630:+	6:138417533:-	41	[4, 5, 33, 34, 41, 70, 81, 97, 136, 168, 169, 175, 187, 194, 197, 211, 221, 235, 258, 296, 336, 337, 344, 350, 365, 414, 415, 428, 521, 532, 658, 805, 806, 827, 828, 862, 874, 877, 890, 897, 904]	403	[5, 7, 3, 6, 6, 5, 7, 5, 6, 12, 13, 11, 6, 12, 16, 13, 3, 7, 11, 5, 13, 3, 4, 47, 5, 14, 5, 8, 12, 5, 24, 3, 9, 4, 8, 20, 9, 4, 19, 17, 11]	517	[6, 5, 3, 7, 17, 16, 3, 10, 9, 15, 14, 21, 5, 18, 14, 14, 4, 7, 12, 7, 10, 2, 4, 49, 11, 16, 9, 11, 12, 3, 57, 10, 10, 4, 14, 18, 4, 10, 17, 29, 10]	0	No
NGRN--PERP	15:90809339:+	6:138412628:-	3	[63, 621, 873]	47	[3, 20, 24]	12	[1, 5, 6]	0	No
NGRN--PERP	15:90816463:+	6:138412902:-	3	[688, 867, 888]	66	[15, 11, 40]	22	[10, 3, 9]	0	No
NACA2--NEK8	17:59667796:-	17:27070065:+	3	[4, 376, 441]	11	[5, 3, 3]	5	[2, 1, 2]	0	No
FKBP2--ASAP1	11:64011581:+	8:131064988:-	2	[4, 338]	6	[3, 3]	27	[26, 1]	0	No
PRMT3--SSR1	11:20411373:+	6:7283899:-	34	[4, 37, 78, 82, 136, 141, 154, 183, 196, 226, 241, 242, 254, 293, 294, 403, 413, 442, 468, 501, 603, 611, 654, 666, 680, 693, 801, 811, 821, 834, 840, 856, 882, 903]	375	[9, 7, 13, 4, 12, 4, 9, 15, 17, 15, 7, 7, 18, 15, 21, 10, 23, 5, 13, 6, 18, 8, 12, 5, 15, 12, 7, 15, 8, 13, 5, 4, 19, 4]	236	[5, 6, 1, 2, 9, 5, 10, 12, 2, 4, 8, 2, 16, 4, 6, 8, 25, 6, 5, 4, 6, 8, 5, 5, 11, 6, 5, 10, 5, 11, 4, 3, 14, 3]	0	No
PRMT3--LRCH3	11:20530840:+	3:197612636:+	2	[512, 523]	8	[4, 4]	5	[4, 1]	0	No
CACNB2--KIAA2013	10:18828228:+	1:11982389:-	30	[4, 16, 81, 82, 177, 243, 244, 248, 276, 312, 358, 359, 405, 409, 412, 416, 436, 443, 510, 513, 528, 531, 623, 662, 667, 830, 832, 834, 847, 900]	141	[4, 5, 4, 6, 3, 10, 4, 4, 6, 10, 3, 3, 4, 4, 3, 3, 4, 4, 3, 7, 3, 3, 5, 5, 5, 10, 3, 4, 5, 4]	592	[19, 17, 5, 3, 15, 27, 35, 28, 26, 15, 5, 29, 12, 23, 4, 26, 10, 10, 12, 13, 11, 10, 22, 33, 11, 71, 22, 14, 11, 53]	0	No
EVI5--SKA2	1:93201965:-	17:57201761:-	5	[4, 146, 163, 279, 526]	18	[3, 3, 6, 3, 3]	34	[5, 7, 6, 6, 10]	0	No
AP2S1--PIGX	19:47341424:-	3:196461864:+	2	[4, 677]	7	[4, 3]	6	[1, 5]	0	No
AHSA1--PSMC6	14:77929444:+	14:53185326:+	6	[205, 456, 513, 688, 856, 861]	21	[4, 3, 4, 4, 3, 3]	74	[5, 11, 26, 7, 15, 10]	0	No
CCDC28B--IQCC	1:32669864:+	1:32671246:+	2	[142, 602]	15	[11, 4]	14	[4, 10]	0	No
CCDC28B--IQCC	1:32670940:+	1:32671246:+	40	[4, 32, 62, 64, 81, 103, 110, 147, 151, 155, 167, 259, 319, 346, 360, 380, 422, 434, 448, 512, 619, 630, 633, 638, 642, 648, 654, 671, 684, 805, 809, 826, 833, 847, 860, 867, 878, 881, 883, 885]	258	[15, 3, 10, 8, 4, 3, 9, 3, 5, 3, 3, 10, 7, 3, 4, 10, 4, 3, 28, 10, 3, 3, 5, 5, 4, 10, 11, 3, 4, 6, 4, 4, 18, 4, 4, 3, 8, 3, 8, 3]	202	[12, 2, 3, 3, 4, 16, 4, 1, 2, 3, 3, 6, 2, 4, 3, 5, 9, 3, 12, 7, 10, 1, 9, 3, 6, 4, 5, 5, 4, 8, 3, 6, 4, 3, 2, 3, 1, 7, 12, 2]	0	No
YES1--AIM1	18:732833:-	6:107017137:+	2	[4, 408]	8	[4, 4]	10	[6, 4]	0	No
PTPN11--KLRD1	12:112893867:+	12:10469657:+	2	[650, 693]	18	[8, 10]	48	[32, 16]	0	No
PPIH--YBX1	1:43133111:+	1:43159161:+	2	[4, 290]	24	[19, 5]	22	[21, 1]	0	No
CS--DHX8	12:56680095:-	17:41596000:+	20	[4, 32, 79, 85, 172, 258, 266, 312, 435, 443, 453, 462, 511, 514, 616, 619, 626, 648, 851, 869]	85	[4, 3, 6, 4, 3, 3, 3, 9, 4, 4, 4, 3, 7, 8, 3, 3, 5, 3, 3, 3]	128	[3, 17, 1, 4, 21, 10, 6, 8, 2, 2, 1, 4, 8, 7, 10, 7, 3, 6, 5, 3]	0	No
GADD45GIP1--NEK8	19:13064977:-	17:27069783:+	2	[4, 847]	11	[6, 5]	6	[5, 1]	0	No
RPL7L1--ZNF747	6:42856064:+	16:30546668:-	56	[4, 10, 16, 46, 47, 79, 88, 115, 119, 122, 150, 170, 171, 188, 202, 212, 221, 227, 233, 246, 276, 310, 340, 351, 415, 422, 423, 435, 436, 444, 460, 466, 469, 473, 474, 482, 523, 605, 638, 644, 651, 658, 664, 677, 678, 691, 692, 801, 803, 806, 811, 820, 878, 884, 889, 900]	504	[15, 17, 3, 9, 8, 8, 6, 12, 6, 10, 4, 8, 7, 41, 3, 11, 6, 6, 10, 8, 6, 5, 4, 4, 9, 7, 7, 4, 11, 5, 6, 4, 11, 7, 10, 11, 5, 14, 9, 12, 13, 4, 15, 6, 14, 16, 13, 20, 9, 8, 6, 8, 5, 5, 7, 6]	372	[6, 20, 12, 17, 8, 15, 12, 1, 3, 5, 2, 9, 4, 2, 8, 11, 2, 5, 4, 7, 1, 7, 14, 2, 4, 2, 3, 3, 1, 2, 3, 19, 18, 2, 3, 6, 7, 5, 1, 6, 1, 18, 5, 2, 5, 1, 8, 8, 1, 9, 4, 20, 2, 4, 3, 19]	0	No
RPL7L1--ZNF844	6:42857350:+	19:12190598:+	4	[4, 436, 529, 831]	61	[8, 6, 26, 21]	96	[24, 11, 35, 26]	0	No
NXNL2--ADH4	9:91190308:+	4:100045567:-	53	[6, 9, 17, 28, 33, 60, 62, 79, 96, 107, 110, 111, 150, 154, 167, 169, 172, 180, 182, 189, 190, 202, 208, 247, 261, 270, 284, 308, 310, 330, 375, 407, 408, 409, 444, 447, 507, 519, 624, 628, 645, 658, 667, 675, 693, 805, 813, 817, 819, 820, 822, 840, 901]	442	[6, 12, 3, 5, 4, 5, 7, 7, 5, 7, 3, 3, 5, 7, 4, 3, 8, 7, 5, 31, 10, 7, 14, 3, 5, 4, 30, 6, 5, 18, 9, 5, 6, 20, 3, 6, 16, 23, 4, 31, 8, 15, 7, 3, 6, 3, 10, 5, 7, 4, 3, 6, 3]	449	[4, 8, 9, 4, 9, 4, 4, 2, 5, 3, 3, 5, 8, 1, 7, 1, 2, 10, 2, 25, 13, 10, 9, 5, 3, 6, 33, 7, 6, 13, 5, 10, 7, 20, 4, 5, 12, 14, 3, 42, 13, 16, 4, 9, 5, 11, 9, 8, 13, 2, 5, 8, 3]	0	No
MTCH2--UFM1	11:47644252:-	13:38936582:+	4	[4, 142, 641, 671]	15	[3, 4, 3, 5]	93	[11, 29, 13, 40]	0	No
DDB1--COL6A3	11:61067250:-	2:238252225:-	2	[4, 337]	8	[4, 4]	13	[5, 8]	0	No
MRPS5--RDH16	2:95759302:-	12:57352834:-	15	[43, 70, 92, 111, 220, 260, 271, 274, 282, 369, 433, 469, 495, 623, 893]	67	[3, 3, 3, 5, 4, 3, 8, 7, 3, 3, 5, 5, 7, 3, 5]	263	[13, 12, 31, 2, 20, 26, 4, 11, 8, 22, 18, 1, 52, 8, 35]	0	No
EIF3J--TRIM69	15:44829625:+	15:45023561:+	28	[4, 5, 6, 7, 8, 9, 10, 11, 12, 13, 14, 15, 16, 17, 18, 19, 20, 21, 22, 23, 24, 25, 26, 27, 28, 29, 30, 216]	17356	[556, 449, 760, 438, 589, 188, 1237, 91, 21, 828, 116, 659, 990, 377, 445, 712, 965, 2064, 914, 1168, 500, 547, 743, 158, 527, 774, 536, 4]	16280	[532, 382, 794, 446, 493, 181, 816, 77, 15, 648, 162, 623, 771, 309, 714, 682, 716, 1378, 878, 979, 756, 578, 1294, 231, 641, 635, 541, 8]	0	Yes
AIG1--PARL	6:143654582:+	3:183584546:-	83	[8, 10, 15, 23, 30, 42, 51, 59, 75, 81, 89, 92, 96, 108, 109, 133, 144, 164, 166, 170, 173, 181, 182, 184, 190, 192, 193, 195, 198, 202, 203, 204, 205, 206, 208, 209, 211, 212, 216, 224, 225, 235, 239, 241, 244, 254, 268, 296, 300, 302, 322, 323, 325, 338, 343, 355, 364, 401, 413, 422, 423, 466, 469, 485, 512, 531, 532, 615, 632, 645, 660, 668, 674, 676, 832, 837, 840, 848, 858, 862, 876, 883, 88…	1507	[7, 19, 12, 25, 7, 21, 5, 13, 10, 5, 58, 7, 13, 7, 5, 12, 12, 17, 12, 15, 18, 25, 41, 14, 19, 11, 4, 19, 10, 9, 7, 12, 7, 21, 13, 7, 15, 10, 30, 35, 31, 15, 18, 27, 17, 30, 32, 11, 13, 5, 35, 40, 50, 18, 9, 14, 10, 8, 15, 10, 4, 29, 18, 22, 31, 7, 7, 23, 28, 16, 26, 35, 6, 8, 30, 39, 64, 19, 30, 17, 6, 14, 11]	2125	[15, 23, 14, 40, 11, 28, 13, 18, 13, 13, 59, 13, 11, 10, 4, 19, 19, 27, 21, 18, 14, 32, 49, 21, 20, 15, 10, 29, 14, 13, 8, 12, 11, 26, 22, 10, 16, 29, 45, 19, 26, 14, 20, 38, 17, 61, 36, 21, 27, 12, 33, 41, 47, 39, 17, 26, 9, 14, 18, 23, 12, 33, 38, 21, 60, 14, 18, 27, 27, 39, 35, 51, 7, 29, 43, 52, 114, 45, 33, 32, 9, 23, 20]	0	No
GTF2I--ANKRD20A4	7:74103560:+	9:69407158:+	7	[91, 158, 159, 197, 339, 807, 889]	36	[3, 8, 3, 7, 3, 4, 8]	51	[2, 3, 8, 5, 8, 6, 19]	0	No
BCAS2--GABPB1-AS1	1:115110734:-	15:50649592:+	4	[144, 381, 500, 850]	18	[8, 4, 3, 3]	9	[1, 1, 5, 2]	0	No
BCAS2--GABPB1-AS1	1:115118211:-	15:50649610:+	16	[4, 102, 103, 113, 122, 133, 220, 244, 312, 328, 343, 604, 605, 828, 837, 902]	83	[5, 8, 4, 4, 6, 4, 3, 7, 4, 3, 3, 7, 6, 11, 3, 5]	340	[37, 34, 10, 15, 22, 18, 23, 2, 32, 15, 17, 32, 31, 27, 14, 11]	0	No
RNF123--SLC30A2	3:49728942:+	1:26363855:-	4	[200, 279, 314, 839]	13	[3, 3, 4, 3]	51	[4, 6, 26, 15]	0	No
NAPB--GTPBP3	20:23357848:-	19:17449932:+	8	[4, 207, 212, 236, 252, 409, 825, 840]	44	[6, 12, 6, 4, 3, 3, 6, 4]	127	[20, 16, 13, 30, 7, 11, 9, 21]	0	No
ZNF471--TNFRSF19	19:57037864:+	13:24168372:+	50	[4, 16, 24, 32, 49, 73, 85, 90, 92, 109, 116, 136, 158, 181, 192, 203, 215, 231, 236, 243, 255, 308, 319, 327, 330, 351, 361, 384, 403, 413, 428, 437, 449, 450, 476, 479, 481, 484, 492, 643, 659, 681, 703, 801, 808, 868, 874, 875, 876, 879]	252	[11, 7, 5, 4, 3, 4, 3, 4, 7, 4, 5, 15, 3, 5, 3, 3, 3, 4, 10, 10, 4, 3, 3, 4, 8, 9, 4, 5, 3, 6, 4, 5, 6, 3, 3, 10, 3, 5, 4, 3, 3, 4, 9, 3, 5, 4, 3, 6, 3, 4]	372	[5, 5, 4, 3, 4, 9, 17, 9, 4, 3, 4, 14, 5, 3, 7, 13, 4, 10, 11, 8, 9, 3, 11, 1, 15, 5, 7, 13, 16, 11, 2, 4, 1, 8, 8, 9, 5, 4, 3, 8, 11, 7, 7, 13, 11, 5, 11, 8, 5, 9]	0	No
ZNF471--ADAMTSL3	19:57039049:+	15:84530724:+	3	[529, 619, 678]	22	[6, 11, 5]	6	[1, 4, 1]	0	No
LRRC59--MRPL27	17:48462479:-	17:48447947:-	5	[4, 201, 337, 346, 347]	59	[8, 5, 4, 10, 32]	37	[11, 6, 3, 10, 7]	0	No
TSPYL1--KPNB1	6:116598085:-	17:45760460:+	3	[4, 414, 422]	10	[3, 4, 3]	64	[28, 24, 12]	0	No
PILRB--STAG3	7:99936511:+	7:99811629:+	34	[19, 30, 103, 153, 154, 157, 159, 206, 208, 209, 211, 237, 259, 277, 281, 332, 340, 344, 349, 406, 434, 471, 485, 490, 517, 601, 639, 656, 701, 804, 836, 846, 865, 871]	570	[28, 7, 6, 18, 38, 8, 17, 34, 6, 12, 15, 26, 16, 11, 22, 10, 13, 8, 11, 19, 14, 10, 9, 31, 6, 18, 32, 15, 11, 17, 20, 31, 14, 17]	673	[48, 12, 8, 25, 18, 7, 14, 17, 9, 15, 10, 29, 19, 18, 19, 20, 8, 19, 23, 27, 9, 6, 10, 23, 15, 30, 25, 25, 11, 13, 29, 81, 25, 6]	0	No
PILRB--STAG3	7:99943591:+	7:99816265:+	105	[4, 9, 25, 32, 35, 38, 41, 42, 59, 90, 97, 102, 107, 111, 112, 115, 124, 130, 133, 150, 162, 164, 168, 172, 181, 182, 189, 192, 194, 200, 204, 205, 238, 255, 264, 270, 271, 282, 283, 285, 300, 311, 325, 327, 333, 346, 348, 355, 363, 365, 368, 369, 402, 404, 409, 428, 432, 439, 443, 446, 449, 451, 452, 454, 460, 475, 480, 488, 498, 504, 505, 516, 526, 528, 530, 603, 606, 623, 625, 627, 638, 647, 6…	1282	[16, 16, 15, 31, 5, 3, 4, 6, 10, 7, 8, 5, 21, 10, 3, 23, 11, 5, 4, 30, 9, 4, 19, 7, 17, 9, 15, 7, 20, 10, 18, 5, 10, 14, 6, 5, 13, 11, 10, 19, 15, 7, 22, 18, 14, 11, 7, 10, 7, 5, 7, 12, 16, 3, 39, 3, 23, 7, 4, 16, 29, 9, 12, 7, 8, 20, 4, 8, 9, 5, 7, 10, 6, 17, 27, 6, 4, 8, 6, 24, 7, 9, 5, 16, 25, 19, 28, 30, 20, 9, 21, 8, 7, 5, 19, 12, 5, 8, 3, 15, 19, 23, 15, 18, 3]	1630	[9, 16, 19, 23, 9, 10, 14, 9, 9, 8, 17, 10, 19, 19, 8, 9, 26, 12, 20, 52, 16, 4, 30, 16, 30, 13, 13, 4, 17, 16, 17, 2, 12, 20, 7, 8, 5, 14, 15, 15, 22, 21, 18, 22, 10, 8, 11, 14, 6, 6, 10, 15, 24, 8, 18, 9, 20, 10, 15, 24, 14, 6, 11, 12, 5, 28, 12, 7, 5, 20, 11, 17, 22, 9, 18, 16, 6, 9, 7, 35, 9, 9, 4, 19, 21, 21, 44, 42, 26, 15, 17, 22, 16, 18, 9, 20, 6, 12, 10, 13, 25, 52, 13, 32, 2]	0	No
NREP--C11orf74	5:111000539:-	11:36693550:+	16	[4, 8, 15, 74, 85, 121, 293, 418, 436, 521, 605, 665, 702, 815, 856, 858]	146	[5, 4, 6, 11, 7, 18, 3, 9, 4, 20, 14, 5, 5, 4, 18, 13]	272	[1, 1, 3, 14, 24, 22, 5, 27, 20, 2, 31, 15, 20, 6, 56, 25]	0	No
EIF2S3--NEK8	X:24095228:+	17:27070052:+	4	[4, 255, 483, 508]	15	[3, 4, 3, 5]	22	[2, 4, 11, 5]	0	No
PHF6--HSPA4	X:133562817:+	5:132441782:+	3	[4, 458, 675]	10	[3, 4, 3]	17	[1, 12, 4]	0	No
EML1--NDUFA11	14:100363631:+	19:5902546:-	6	[4, 65, 267, 377, 620, 817]	46	[7, 10, 3, 5, 12, 9]	11	[3, 1, 1, 1, 4, 1]	0	No
PMS2--SPDYE3	7:6042145:-	7:99918276:+	10	[4, 42, 100, 155, 193, 335, 496, 805, 849, 905]	77	[5, 5, 10, 9, 7, 4, 3, 21, 9, 4]	25	[1, 1, 2, 3, 6, 4, 2, 4, 1, 1]	0	No
PMS2--SPDYE3	7:6048756:-	7:99919099:+	3	[141, 338, 519]	23	[12, 6, 5]	12	[2, 8, 2]	0	No
PLA2G12A--CASP6	4:110632970:-	4:110619498:-	14	[5, 79, 121, 231, 371, 372, 411, 454, 639, 674, 819, 821, 890, 908]	108	[3, 7, 15, 12, 6, 4, 9, 6, 5, 4, 16, 4, 13, 4]	147	[5, 7, 19, 13, 6, 10, 9, 8, 5, 10, 25, 9, 19, 2]	0	No
PLA2G12A--CASP6	4:110650758:-	4:110619498:-	14	[4, 64, 74, 119, 120, 156, 225, 239, 248, 265, 337, 462, 489, 870]	151	[6, 8, 11, 3, 32, 6, 10, 4, 12, 4, 7, 35, 5, 8]	179	[14, 16, 11, 6, 25, 11, 12, 12, 7, 12, 12, 22, 5, 14]	0	No
ARL6IP1--RPS15A	16:18812753:-	16:18800440:-	3	[229, 628, 897]	27	[5, 6, 16]	31	[4, 16, 11]	0	No
ARL6IP1--RPS15A	16:18805922:-	16:18800441:-	107	[4, 6, 7, 8, 11, 16, 18, 19, 20, 21, 23, 25, 26, 27, 28, 61, 63, 69, 74, 76, 79, 85, 87, 89, 91, 92, 96, 98, 101, 110, 119, 143, 144, 145, 151, 155, 162, 165, 172, 176, 181, 184, 187, 190, 192, 193, 197, 200, 201, 204, 206, 210, 213, 214, 216, 220, 228, 233, 236, 243, 245, 246, 250, 255, 259, 261, 265, 266, 283, 287, 290, 295, 319, 322, 329, 332, 336, 337, 339, 343, 347, 348, 349, 351, 353, 354, …	1566	[13, 13, 11, 4, 10, 4, 6, 22, 5, 12, 15, 8, 11, 9, 14, 8, 3, 9, 11, 6, 11, 11, 16, 38, 14, 19, 14, 10, 17, 9, 7, 15, 14, 13, 21, 7, 13, 17, 15, 12, 14, 12, 5, 9, 25, 32, 9, 11, 14, 11, 5, 12, 12, 5, 18, 11, 7, 6, 28, 25, 3, 29, 14, 22, 3, 12, 33, 18, 22, 9, 3, 20, 41, 26, 11, 17, 9, 4, 28, 3, 9, 5, 59, 7, 11, 22, 15, 6, 10, 4, 19, 7, 19, 18, 23, 31, 24, 19, 7, 17, 8, 9, 31, 26, 12, 7, 56]	1331	[11, 12, 9, 8, 7, 8, 6, 25, 9, 9, 12, 13, 29, 3, 11, 6, 5, 11, 5, 9, 10, 6, 10, 29, 8, 16, 15, 3, 16, 9, 4, 9, 13, 14, 17, 9, 8, 13, 17, 11, 21, 8, 4, 12, 24, 34, 6, 12, 13, 4, 9, 7, 9, 8, 21, 6, 7, 5, 23, 18, 1, 18, 9, 17, 3, 12, 33, 20, 30, 5, 5, 14, 32, 19, 8, 11, 11, 3, 20, 1, 6, 6, 46, 3, 17, 21, 11, 6, 9, 4, 8, 4, 15, 13, 27, 36, 13, 11, 12, 10, 6, 7, 22, 11, 3, 6, 30]	0	No
DTYMK--KMT2C	2:242624737:-	7:151838929:-	4	[99, 169, 253, 330]	18	[3, 7, 3, 5]	17	[4, 1, 11, 1]	0	No
DTYMK--KMT2C	2:242621576:-	7:151838924:-	3	[312, 501, 674]	14	[5, 4, 5]	22	[12, 6, 4]	0	No
CERCAM--SLC39A3	9:131185542:+	19:2737699:-	5	[19, 102, 153, 231, 500]	28	[12, 5, 3, 5, 3]	101	[42, 1, 30, 1, 27]	0	No
TRIM61--FAM105B	4:165897839:-	5:14697469:+	3	[4, 112, 511]	9	[3, 3, 3]	30	[11, 1, 18]	0	No
ZNF714--MYEF2	19:21281717:+	15:48433722:-	13	[4, 16, 149, 236, 297, 352, 479, 620, 656, 659, 672, 821, 875]	71	[3, 3, 9, 7, 3, 10, 3, 3, 3, 7, 9, 4, 7]	78	[6, 2, 3, 7, 1, 12, 10, 4, 6, 1, 16, 9, 1]	0	No
COPS3--GSDMD	17:17165280:-	8:144642241:+	61	[4, 7, 14, 17, 21, 60, 66, 76, 91, 92, 94, 96, 101, 120, 144, 152, 155, 183, 185, 187, 190, 191, 193, 195, 197, 207, 217, 222, 256, 257, 281, 285, 288, 289, 299, 303, 338, 348, 355, 370, 493, 494, 511, 603, 623, 625, 631, 662, 668, 674, 675, 681, 828, 846, 848, 850, 862, 868, 870, 901, 904]	380	[4, 5, 5, 5, 3, 6, 6, 3, 6, 6, 5, 4, 7, 12, 3, 10, 4, 3, 7, 12, 4, 7, 7, 6, 7, 8, 3, 7, 3, 6, 10, 3, 5, 14, 6, 6, 5, 5, 4, 3, 8, 9, 13, 5, 3, 3, 6, 8, 5, 4, 3, 6, 12, 3, 5, 3, 29, 4, 3, 6, 7]	607	[4, 4, 17, 6, 11, 12, 16, 7, 6, 17, 8, 5, 1, 10, 2, 15, 5, 8, 13, 17, 8, 9, 6, 11, 13, 6, 10, 23, 6, 12, 23, 6, 13, 14, 9, 13, 6, 14, 7, 2, 13, 10, 11, 6, 5, 9, 9, 10, 9, 9, 2, 6, 12, 3, 10, 9, 56, 5, 4, 6, 8]	0	No
COPS3--GSDMD	17:17163788:-	8:144642321:+	2	[92, 691]	14	[4, 10]	37	[9, 28]	0	No
COPG1--TMEM209	3:128996614:+	7:129843873:-	4	[4, 251, 271, 530]	14	[3, 3, 4, 4]	20	[1, 1, 3, 15]	0	No
COPG1--TMEM209	3:128996614:+	7:129841881:-	6	[150, 160, 195, 278, 470, 862]	25	[4, 3, 7, 5, 3, 3]	105	[16, 9, 19, 13, 30, 18]	0	No
HSPA4L--TAX1BP3	4:128734395:+	17:3566856:-	2	[4, 36]	20	[10, 10]	6	[1, 5]	0	No
ASTN2--TMEM45A	9:119374470:-	3:100293210:+	2	[90, 242]	10	[7, 3]	13	[12, 1]	0	No
DCTN2--PIKFYVE	12:57928760:-	2:209221101:+	22	[4, 37, 47, 89, 105, 124, 152, 156, 161, 176, 187, 226, 231, 236, 283, 341, 426, 449, 454, 679, 811, 819]	116	[4, 3, 4, 4, 4, 10, 8, 4, 3, 3, 3, 5, 12, 7, 3, 4, 4, 8, 4, 6, 4, 9]	289	[12, 16, 7, 6, 18, 11, 14, 15, 4, 11, 5, 11, 43, 12, 16, 7, 7, 13, 9, 20, 10, 22]	0	No
MTHFD2--HOMER3	2:74425869:+	19:19050230:-	131	[4, 6, 22, 25, 33, 34, 35, 36, 39, 40, 41, 47, 52, 60, 70, 83, 90, 99, 108, 114, 133, 136, 137, 140, 148, 152, 154, 156, 157, 166, 169, 180, 183, 200, 208, 211, 219, 220, 223, 225, 231, 233, 248, 254, 259, 261, 265, 270, 280, 282, 303, 314, 324, 332, 355, 358, 361, 365, 368, 371, 374, 377, 379, 403, 404, 407, 408, 410, 415, 420, 434, 440, 442, 447, 450, 460, 467, 471, 485, 488, 489, 492, 500, 502…	626	[3, 3, 3, 3, 5, 4, 6, 5, 4, 4, 3, 3, 10, 7, 4, 6, 4, 3, 3, 6, 5, 4, 4, 3, 9, 4, 4, 4, 6, 3, 3, 8, 3, 5, 3, 7, 4, 10, 11, 3, 3, 10, 3, 4, 4, 8, 3, 7, 7, 3, 4, 4, 7, 3, 5, 7, 3, 5, 5, 3, 3, 7, 4, 7, 6, 5, 4, 3, 4, 4, 7, 3, 6, 3, 3, 3, 3, 5, 3, 5, 5, 3, 4, 4, 4, 5, 7, 5, 3, 9, 9, 3, 3, 6, 6, 5, 4, 5, 3, 3, 3, 4, 3, 13, 6, 6, 3, 3, 4, 7, 4, 4, 3, 3, 3, 6, 3, 5, 6, 3, 3, 3, 3, 3, 8, 9, 3, 14, 6, 3, 5]	286	[2, 2, 1, 3, 1, 2, 2, 2, 1, 6, 3, 2, 1, 1, 6, 1, 1, 1, 2, 2, 4, 1, 1, 1, 3, 2, 4, 1, 1, 1, 3, 1, 2, 2, 4, 2, 1, 1, 8, 1, 1, 2, 1, 5, 3, 6, 1, 6, 1, 1, 1, 1, 3, 2, 2, 3, 3, 1, 3, 1, 2, 2, 2, 3, 1, 2, 3, 5, 2, 4, 1, 1, 2, 2, 1, 2, 1, 2, 2, 3, 2, 3, 1, 3, 2, 2, 4, 4, 1, 1, 3, 2, 5, 3, 1, 3, 1, 2, 2, 2, 1, 1, 2, 2, 4, 4, 2, 5, 1, 6, 1, 2, 1, 2, 1, 1, 1, 1, 1, 1, 3, 1, 2, 3, 1, 2, 4, 4, 1, 1, 1]	0	No
BMS1--C15orf43	10:43289440:+	15:45268283:+	4	[4, 90, 421, 428]	19	[5, 3, 4, 7]	24	[3, 2, 16, 3]	0	No
ZNF286B--ZNF354B	17:18584053:-	5:178293252:+	26	[4, 16, 29, 72, 91, 108, 142, 143, 160, 170, 189, 240, 249, 254, 287, 295, 336, 338, 383, 419, 511, 518, 615, 834, 839, 840]	183	[13, 4, 5, 19, 3, 16, 5, 3, 6, 5, 9, 3, 8, 8, 8, 5, 9, 5, 5, 3, 19, 3, 5, 3, 8, 3]	193	[6, 5, 4, 45, 6, 4, 4, 6, 5, 1, 6, 8, 16, 8, 5, 6, 11, 2, 7, 8, 7, 4, 2, 4, 11, 2]	0	No
EEF1D--ZC3HAV1	8:144661902:-	7:138730681:-	9	[4, 58, 65, 112, 155, 179, 237, 257, 342]	50	[4, 8, 3, 6, 7, 6, 4, 4, 8]	27	[1, 2, 4, 2, 5, 2, 1, 9, 1]	0	No
SLC30A3--GFI1B	2:27476641:-	9:135850423:+	15	[4, 189, 199, 207, 226, 313, 323, 326, 478, 481, 495, 500, 633, 657, 671]	68	[5, 3, 5, 3, 3, 3, 6, 4, 8, 5, 9, 3, 3, 4, 4]	182	[4, 8, 6, 1, 1, 52, 3, 5, 2, 29, 30, 9, 7, 20, 5]	0	No
BRWD1--DHRS2	21:40684767:-	14:24111803:+	86	[4, 5, 9, 11, 16, 19, 24, 30, 47, 61, 74, 87, 91, 92, 123, 126, 142, 145, 150, 157, 160, 168, 169, 173, 178, 186, 190, 195, 198, 200, 203, 204, 208, 209, 212, 217, 218, 221, 223, 228, 229, 237, 242, 244, 248, 249, 250, 251, 253, 257, 258, 259, 264, 271, 273, 275, 276, 277, 282, 283, 286, 287, 288, 290, 293, 294, 295, 301, 302, 335, 338, 343, 351, 355, 369, 414, 460, 520, 527, 604, 649, 811, 829, …	850	[10, 8, 6, 6, 7, 9, 6, 25, 21, 17, 17, 5, 8, 3, 26, 32, 12, 25, 5, 7, 6, 6, 19, 24, 8, 3, 16, 8, 15, 10, 10, 4, 4, 8, 5, 10, 6, 6, 4, 7, 7, 6, 12, 5, 5, 8, 13, 11, 5, 7, 5, 5, 5, 7, 13, 11, 15, 3, 8, 10, 10, 11, 4, 6, 5, 12, 12, 4, 12, 12, 10, 4, 3, 4, 11, 4, 10, 6, 17, 16, 8, 13, 31, 14, 12, 4]	736	[6, 11, 5, 7, 10, 8, 10, 18, 12, 17, 18, 5, 4, 1, 21, 23, 9, 10, 8, 2, 6, 4, 19, 17, 6, 3, 11, 16, 7, 14, 6, 2, 6, 19, 7, 9, 8, 6, 1, 6, 2, 3, 7, 10, 10, 4, 10, 3, 8, 8, 5, 3, 6, 13, 8, 9, 13, 3, 14, 9, 8, 6, 2, 3, 9, 8, 10, 2, 13, 13, 3, 4, 6, 5, 3, 3, 4, 16, 26, 13, 8, 8, 22, 10, 2, 3]	0	No
COMMD1--KIAA1462	2:62363368:+	10:30302210:-	39	[4, 36, 39, 44, 48, 65, 110, 123, 125, 140, 146, 153, 168, 180, 191, 233, 254, 305, 312, 327, 380, 412, 413, 415, 471, 528, 622, 625, 645, 675, 676, 830, 835, 848, 873, 874, 883, 892, 906]	162	[5, 3, 4, 8, 4, 4, 3, 3, 4, 3, 4, 3, 3, 6, 3, 4, 4, 4, 3, 5, 8, 5, 4, 4, 4, 3, 3, 4, 3, 3, 6, 5, 3, 5, 3, 3, 5, 8, 3]	396	[4, 5, 10, 11, 15, 4, 9, 13, 11, 8, 7, 4, 9, 9, 6, 7, 12, 4, 5, 6, 15, 13, 9, 3, 3, 6, 13, 6, 13, 3, 15, 22, 7, 7, 10, 11, 24, 16, 41]	0	No
WSB1--RHD	17:25638643:+	1:25655717:+	2	[4, 265]	6	[3, 3]	2	[1, 1]	0	No
C2CD3--CLYBL	11:73872442:-	13:100529878:+	6	[4, 32, 96, 127, 241, 313]	22	[4, 4, 5, 3, 3, 3]	101	[25, 12, 11, 6, 27, 20]	0	No
TRAPPC3L--XRCC6	6:116816877:-	22:42057554:+	142	[4, 10, 18, 26, 35, 39, 45, 48, 64, 71, 78, 80, 85, 94, 97, 105, 106, 112, 117, 122, 128, 129, 140, 163, 165, 171, 173, 174, 181, 187, 198, 200, 220, 224, 228, 231, 236, 248, 249, 257, 261, 262, 263, 267, 270, 275, 278, 280, 282, 289, 298, 307, 313, 316, 317, 319, 329, 334, 337, 346, 350, 359, 369, 376, 377, 384, 402, 403, 405, 407, 409, 415, 416, 417, 423, 432, 434, 438, 439, 442, 445, 446, 451,…	892	[5, 6, 7, 3, 4, 4, 3, 5, 4, 8, 4, 12, 6, 6, 4, 3, 3, 5, 5, 4, 4, 3, 5, 8, 3, 5, 3, 3, 6, 5, 5, 4, 12, 5, 3, 10, 3, 8, 4, 3, 3, 16, 4, 4, 13, 7, 21, 3, 10, 3, 6, 4, 9, 7, 3, 5, 3, 3, 4, 5, 38, 6, 6, 20, 3, 3, 3, 21, 6, 4, 18, 6, 3, 4, 7, 7, 4, 6, 4, 4, 4, 4, 6, 5, 8, 4, 5, 15, 3, 3, 4, 5, 4, 4, 6, 5, 4, 4, 3, 3, 6, 4, 3, 3, 39, 6, 3, 3, 8, 3, 7, 4, 11, 9, 3, 4, 5, 4, 11, 10, 3, 11, 4, 10, 5, 4, 3,…	3920	[7, 12, 26, 17, 37, 21, 32, 85, 23, 20, 2, 16, 95, 35, 23, 12, 7, 20, 12, 34, 11, 6, 15, 25, 5, 18, 33, 14, 36, 16, 19, 12, 40, 16, 30, 35, 30, 41, 30, 14, 22, 19, 10, 32, 23, 44, 27, 26, 35, 23, 23, 100, 12, 21, 11, 23, 23, 8, 33, 13, 64, 20, 11, 43, 12, 23, 36, 39, 24, 30, 46, 23, 15, 55, 46, 56, 33, 12, 30, 36, 3, 1, 44, 36, 20, 20, 21, 45, 36, 22, 8, 30, 45, 27, 2, 40, 19, 50, 12, 16, 5, 29, …	0	No
PTPRS--AKR1B15	19:5158730:-	7:134249801:+	22	[20, 46, 97, 101, 131, 213, 223, 246, 294, 337, 367, 438, 466, 476, 528, 628, 633, 637, 665, 667, 876, 886]	88	[3, 3, 3, 4, 3, 4, 5, 4, 3, 3, 3, 4, 3, 4, 3, 5, 3, 4, 3, 8, 3, 10]	155	[4, 2, 4, 14, 7, 6, 9, 22, 12, 1, 4, 3, 11, 2, 1, 1, 6, 22, 9, 1, 3, 11]	0	No
G2E3--KIAA1549	14:31067490:+	7:138519023:-	8	[4, 205, 305, 366, 367, 607, 619, 903]	32	[3, 5, 3, 4, 4, 3, 7, 3]	81	[18, 2, 2, 8, 7, 20, 3, 21]	0	No
C11orf49--TRAPPC3L	11:47009413:+	6:116816565:-	8	[108, 135, 144, 447, 689, 807, 846, 848]	75	[13, 10, 3, 3, 15, 6, 9, 16]	84	[13, 4, 11, 9, 19, 9, 13, 6]	0	No
MIPOL1--ADAMTSL3	14:37972280:+	15:84530824:+	51	[4, 15, 16, 23, 25, 55, 63, 71, 75, 78, 87, 127, 133, 149, 155, 166, 191, 194, 200, 201, 202, 208, 229, 259, 261, 279, 314, 318, 320, 324, 341, 342, 343, 347, 353, 378, 429, 446, 452, 459, 474, 482, 607, 647, 661, 686, 809, 825, 847, 853, 874]	274	[3, 4, 5, 5, 5, 4, 5, 3, 3, 3, 10, 5, 4, 3, 4, 4, 3, 3, 9, 4, 6, 8, 4, 11, 4, 7, 4, 9, 4, 6, 3, 9, 9, 3, 3, 3, 4, 6, 5, 21, 4, 5, 3, 6, 11, 4, 4, 5, 3, 4, 7]	1202	[47, 12, 42, 22, 34, 24, 20, 21, 19, 15, 4, 9, 7, 13, 5, 1, 13, 13, 17, 1, 31, 38, 41, 53, 12, 35, 29, 34, 28, 22, 18, 17, 31, 5, 32, 32, 18, 17, 12, 25, 18, 36, 54, 22, 28, 12, 16, 28, 50, 29, 40]	0	No
ZNF333--CYB5R4	19:14819929:+	6:84671171:+	13	[4, 48, 111, 126, 250, 253, 274, 358, 615, 664, 857, 861, 892]	63	[5, 3, 3, 5, 6, 3, 9, 3, 4, 10, 4, 5, 3]	421	[1, 49, 45, 3, 119, 21, 4, 41, 29, 1, 25, 29, 54]	0	No
RABGAP1L--CACYBP	1:174781098:+	1:174973750:+	4	[4, 224, 247, 487]	49	[7, 12, 11, 19]	60	[14, 18, 18, 10]	1	No
IRF2BP2--DIS3L	1:234742977:-	15:66613006:+	96	[4, 6, 32, 34, 36, 45, 47, 51, 52, 67, 70, 71, 77, 83, 84, 89, 107, 132, 134, 150, 155, 157, 168, 179, 182, 206, 208, 228, 236, 240, 245, 249, 257, 259, 265, 279, 281, 289, 295, 296, 297, 305, 307, 310, 325, 343, 352, 362, 369, 370, 384, 401, 404, 411, 424, 426, 431, 436, 442, 446, 449, 450, 452, 457, 474, 475, 510, 529, 601, 610, 619, 623, 624, 625, 630, 643, 648, 659, 660, 661, 666, 669, 670, 6…	625	[10, 4, 7, 5, 8, 14, 3, 5, 4, 7, 8, 5, 4, 6, 4, 7, 5, 16, 4, 4, 5, 7, 4, 4, 9, 4, 4, 3, 6, 4, 8, 5, 4, 3, 3, 5, 7, 4, 19, 4, 6, 8, 5, 4, 8, 3, 8, 9, 4, 7, 5, 6, 11, 4, 9, 3, 3, 4, 7, 7, 3, 5, 6, 3, 3, 6, 4, 17, 4, 3, 24, 13, 24, 10, 4, 3, 4, 11, 10, 4, 17, 9, 10, 5, 3, 3, 4, 4, 8, 3, 14, 3, 6, 4, 4, 4]	1965	[18, 11, 30, 1, 8, 38, 4, 30, 30, 29, 25, 8, 14, 26, 13, 16, 19, 19, 10, 10, 11, 23, 10, 28, 1, 14, 12, 9, 45, 14, 29, 21, 12, 2, 8, 19, 16, 1, 1, 11, 27, 63, 45, 24, 40, 21, 37, 32, 4, 21, 19, 23, 20, 12, 1, 37, 29, 15, 24, 29, 6, 25, 34, 26, 12, 14, 20, 1, 22, 10, 77, 35, 1, 1, 16, 4, 1, 62, 40, 25, 26, 38, 37, 44, 16, 8, 1, 20, 42, 1, 42, 19, 26, 19, 12, 13]	0	No
IRF2BP2--DIS3L	1:234742977:-	15:66607521:+	4	[142, 290, 506, 873]	33	[4, 4, 13, 12]	46	[6, 5, 17, 18]	0	No
DRG1--ISG20	22:31819395:+	15:89190186:+	3	[4, 358, 361]	14	[6, 3, 5]	21	[4, 7, 10]	0	No
M6PR--MOB4	12:9095892:-	2:198417888:+	22	[4, 25, 32, 36, 73, 151, 166, 175, 189, 249, 256, 269, 283, 315, 362, 366, 414, 418, 607, 609, 669, 691]	83	[4, 3, 3, 3, 5, 4, 3, 3, 3, 4, 4, 4, 3, 6, 3, 4, 5, 3, 6, 4, 3, 3]	190	[5, 7, 8, 9, 2, 4, 2, 10, 13, 8, 13, 10, 5, 7, 11, 13, 11, 9, 14, 15, 8, 6]	0	No
C2orf62--SLC25A45	2:219231132:+	11:65149148:-	3	[4, 168, 263]	11	[4, 4, 3]	18	[2, 1, 15]	0	No
HEATR5A--GZF1	14:31771501:-	20:23351722:+	3	[4, 422, 659]	15	[3, 7, 5]	3	[1, 1, 1]	0	No
ATP6V0E2--ESYT2	7:149573178:+	7:158524284:-	2	[114, 610]	10	[6, 4]	20	[11, 9]	0	No
SRSF10--MCC	1:24296872:-	5:112371753:-	2	[356, 658]	10	[5, 5]	12	[1, 11]	0	No
CNTLN--C6orf141	9:17494986:+	6:49528325:+	3	[4, 186, 312]	32	[8, 18, 6]	12	[4, 5, 3]	0	No
CUTC--ABCC2	10:101515535:+	10:101542538:+	9	[4, 35, 154, 235, 324, 352, 523, 525, 862]	87	[7, 7, 11, 9, 11, 26, 8, 5, 3]	161	[13, 25, 16, 13, 10, 45, 18, 13, 8]	0	No
CUTC--ABCC2	10:101507147:+	10:101542538:+	5	[321, 342, 356, 677, 897]	55	[3, 5, 37, 6, 4]	82	[16, 3, 46, 10, 7]	0	No
ZFC3H1--WNT7A	12:72023389:-	3:13858964:-	3	[205, 441, 455]	27	[5, 5, 17]	23	[3, 1, 19]	0	No
AGO1--ELP6	1:36395211:+	3:47545937:-	4	[4, 72, 236, 286]	17	[5, 6, 3, 3]	55	[1, 1, 29, 24]	0	No
EMC3--CIDEC	3:10028191:-	3:9908980:-	8	[42, 91, 276, 294, 297, 486, 632, 701]	168	[19, 8, 46, 19, 15, 40, 8, 13]	158	[15, 5, 32, 16, 27, 38, 14, 11]	0	No
EMC3--CIDEC	3:10028194:-	3:9911756:-	457	[4, 5, 6, 8, 13, 15, 16, 20, 21, 23, 24, 26, 27, 29, 32, 33, 34, 35, 36, 37, 38, 40, 41, 43, 44, 45, 46, 47, 48, 49, 50, 51, 55, 56, 57, 58, 60, 61, 63, 64, 65, 66, 67, 69, 70, 71, 72, 75, 77, 78, 79, 82, 85, 89, 92, 94, 97, 98, 100, 102, 103, 105, 106, 109, 112, 114, 115, 116, 117, 118, 119, 121, 122, 123, 124, 125, 126, 127, 130, 131, 132, 133, 134, 135, 136, 137, 138, 139, 140, 142, 143, 147, …	10139	[4, 25, 11, 4, 12, 7, 8, 9, 5, 3, 4, 9, 7, 4, 21, 17, 11, 22, 55, 3, 17, 47, 9, 18, 6, 9, 6, 18, 20, 28, 44, 18, 4, 11, 47, 13, 3, 11, 11, 18, 7, 17, 17, 16, 32, 9, 20, 3, 3, 18, 8, 4, 8, 14, 6, 7, 19, 7, 4, 10, 4, 12, 5, 6, 11, 55, 12, 14, 95, 24, 3, 14, 30, 11, 49, 26, 13, 4, 16, 18, 9, 3, 10, 25, 26, 20, 19, 47, 12, 16, 8, 3, 19, 24, 5, 8, 5, 10, 12, 15, 15, 12, 11, 9, 7, 10, 4, 12, 3, 8, 11, …	14694	[4, 26, 36, 6, 15, 15, 9, 12, 8, 8, 8, 21, 14, 7, 16, 14, 22, 21, 45, 3, 29, 78, 17, 24, 10, 21, 6, 46, 34, 32, 44, 26, 7, 12, 70, 20, 7, 12, 10, 36, 9, 16, 47, 29, 60, 14, 53, 8, 20, 30, 11, 7, 10, 16, 6, 13, 19, 8, 8, 23, 9, 25, 11, 10, 10, 57, 13, 19, 111, 27, 12, 21, 47, 22, 49, 31, 22, 13, 14, 20, 13, 11, 20, 43, 33, 25, 28, 54, 20, 40, 13, 5, 39, 19, 12, 15, 20, 9, 23, 24, 27, 28, 15, 13, 8…	0	No
PAFAH1B1--PPP2R5C	17:2576051:+	14:102284694:+	38	[4, 73, 124, 132, 141, 146, 160, 163, 219, 221, 248, 265, 269, 314, 324, 363, 418, 429, 459, 498, 501, 601, 602, 643, 648, 655, 658, 668, 670, 677, 681, 696, 801, 812, 822, 852, 871, 877]	230	[5, 7, 8, 4, 7, 3, 5, 3, 4, 4, 4, 3, 5, 11, 12, 3, 4, 5, 4, 4, 4, 17, 27, 3, 9, 4, 3, 7, 7, 5, 3, 8, 3, 5, 7, 6, 3, 4]	169	[1, 4, 11, 1, 5, 9, 3, 2, 8, 4, 2, 12, 4, 1, 2, 1, 2, 7, 3, 11, 4, 17, 8, 1, 2, 1, 3, 6, 1, 1, 1, 2, 11, 12, 1, 2, 2, 1]	0	No
SCG3--AKR1B15	15:52013019:+	7:134249714:+	8	[148, 217, 284, 367, 368, 604, 610, 886]	51	[9, 3, 13, 5, 3, 10, 4, 4]	47	[3, 4, 14, 1, 1, 6, 8, 10]	0	No
SYS1--DBNDD2	20:43994323:+	20:44037103:+	133	[4, 7, 8, 17, 20, 21, 46, 52, 70, 79, 82, 83, 88, 91, 92, 94, 99, 109, 110, 132, 137, 140, 145, 150, 161, 165, 166, 171, 174, 178, 179, 181, 186, 187, 194, 196, 211, 214, 222, 225, 226, 227, 228, 238, 241, 242, 244, 245, 248, 252, 253, 259, 264, 265, 270, 283, 285, 290, 294, 296, 305, 311, 316, 321, 325, 327, 329, 343, 356, 359, 365, 374, 378, 403, 406, 425, 426, 431, 434, 439, 442, 444, 453, 455…	2317	[11, 14, 23, 31, 4, 5, 3, 4, 12, 14, 6, 5, 8, 8, 8, 15, 5, 5, 5, 20, 6, 13, 12, 10, 5, 24, 11, 11, 17, 7, 40, 9, 7, 9, 25, 22, 18, 13, 66, 42, 17, 6, 9, 15, 7, 7, 15, 16, 6, 5, 5, 14, 6, 6, 19, 7, 5, 9, 21, 13, 27, 14, 17, 11, 33, 6, 17, 5, 9, 11, 20, 13, 29, 5, 15, 34, 23, 15, 20, 43, 9, 15, 12, 36, 10, 12, 22, 53, 30, 16, 20, 7, 18, 17, 21, 20, 32, 13, 5, 9, 44, 39, 30, 39, 7, 7, 23, 24, 4, 17,…	1557	[5, 6, 17, 9, 4, 4, 5, 10, 11, 2, 2, 9, 4, 4, 6, 8, 2, 7, 2, 14, 2, 8, 14, 10, 7, 31, 15, 5, 13, 7, 17, 12, 6, 4, 9, 16, 13, 9, 48, 18, 12, 3, 4, 13, 7, 1, 6, 7, 6, 5, 12, 15, 2, 12, 16, 8, 7, 4, 19, 11, 20, 7, 19, 3, 16, 3, 9, 4, 7, 3, 27, 6, 24, 13, 8, 7, 10, 7, 12, 19, 8, 7, 5, 27, 7, 4, 2, 28, 37, 5, 14, 10, 15, 5, 24, 11, 13, 13, 3, 9, 31, 21, 24, 3, 11, 3, 12, 22, 3, 11, 36, 24, 16, 1, 17, …	0	No
SYS1--DBNDD2	20:43992333:+	20:44037100:+	4	[326, 340, 526, 870]	61	[30, 5, 12, 14]	61	[32, 8, 12, 9]	0	No
SYS1--DBNDD2	20:43996258:+	20:44037100:+	2	[184, 801]	38	[19, 19]	20	[14, 6]	0	No
PNPT1--SMC4	2:55872503:-	3:160130118:+	3	[4, 37, 817]	10	[3, 3, 4]	23	[1, 7, 15]	0	No
PNPT1--SMC4	2:55882034:-	3:160130214:+	3	[228, 620, 866]	36	[3, 23, 10]	6	[2, 1, 3]	0	No
FARSB--MEFV	2:223478530:-	16:3292506:-	22	[4, 103, 174, 217, 281, 285, 416, 436, 441, 448, 470, 494, 505, 518, 618, 629, 655, 660, 808, 815, 850, 882]	165	[5, 13, 5, 13, 13, 3, 5, 3, 10, 12, 4, 9, 8, 4, 3, 15, 9, 7, 6, 6, 6, 6]	286	[6, 7, 4, 21, 12, 14, 9, 4, 15, 24, 17, 14, 9, 13, 9, 29, 16, 6, 9, 19, 16, 13]	0	No
CPNE1--PHAX	20:34214508:-	5:125962255:+	3	[4, 426, 512]	10	[3, 4, 3]	10	[2, 2, 6]	0	No
IFNAR1--HAT1	21:34717666:+	2:172844789:+	37	[4, 37, 72, 92, 94, 126, 127, 145, 184, 198, 208, 211, 223, 230, 231, 239, 243, 252, 255, 265, 269, 434, 457, 460, 603, 661, 666, 689, 693, 811, 815, 818, 848, 863, 867, 868, 896]	202	[3, 3, 10, 4, 7, 10, 5, 4, 3, 4, 3, 5, 3, 3, 8, 7, 10, 5, 13, 4, 10, 6, 3, 6, 5, 3, 6, 7, 4, 3, 4, 4, 3, 4, 6, 7, 7]	607	[8, 8, 29, 13, 16, 13, 13, 19, 8, 12, 23, 10, 5, 7, 14, 7, 53, 9, 45, 17, 40, 24, 12, 27, 20, 12, 16, 5, 12, 9, 17, 10, 10, 10, 17, 11, 26]	0	No
ZNF8--ERVK3-1	19:58806947:+	19:58817454:+	26	[10, 22, 63, 75, 200, 201, 351, 355, 358, 410, 415, 432, 454, 464, 480, 505, 526, 623, 640, 647, 802, 825, 840, 876, 894, 897]	158	[8, 10, 3, 5, 4, 4, 3, 5, 3, 10, 5, 6, 9, 7, 7, 8, 10, 3, 9, 6, 5, 11, 5, 3, 5, 4]	204	[6, 11, 9, 7, 11, 6, 1, 2, 3, 13, 7, 13, 5, 10, 11, 5, 14, 5, 9, 13, 6, 11, 11, 5, 7, 3]	0	No
ZNF8--ERVK3-1	19:58797570:+	19:58817453:+	2	[4, 627]	33	[3, 30]	50	[6, 44]	0	No
TOR1A--ZFYVE26	9:132580799:-	14:68263655:-	20	[4, 20, 190, 208, 224, 247, 337, 356, 362, 408, 419, 429, 457, 458, 531, 649, 660, 850, 892, 904]	88	[3, 3, 4, 5, 3, 3, 4, 4, 3, 3, 6, 3, 3, 5, 3, 4, 3, 6, 5, 15]	131	[5, 2, 19, 1, 14, 14, 12, 3, 1, 1, 1, 9, 9, 30, 2, 1, 2, 2, 2, 1]	0	No
MYOM3--UGDH	1:24408074:-	4:39529931:-	133	[4, 9, 26, 32, 35, 37, 48, 54, 56, 95, 110, 117, 119, 121, 124, 126, 136, 140, 142, 155, 162, 164, 167, 174, 211, 214, 215, 219, 220, 227, 230, 239, 242, 255, 258, 261, 287, 309, 310, 312, 315, 316, 321, 324, 325, 330, 341, 358, 361, 363, 368, 372, 381, 401, 404, 405, 407, 412, 416, 422, 425, 428, 430, 433, 440, 447, 454, 455, 460, 473, 475, 481, 487, 491, 498, 499, 506, 516, 518, 532, 601, 608, …	1017	[4, 11, 6, 8, 3, 5, 29, 6, 7, 5, 4, 12, 3, 21, 4, 3, 3, 3, 16, 4, 13, 8, 5, 4, 11, 8, 4, 3, 6, 7, 23, 5, 3, 10, 10, 7, 4, 10, 5, 16, 5, 3, 4, 11, 8, 9, 5, 14, 9, 4, 8, 8, 10, 6, 4, 4, 10, 8, 7, 4, 4, 7, 9, 3, 7, 4, 7, 10, 6, 19, 3, 11, 3, 4, 4, 3, 3, 3, 7, 4, 4, 15, 11, 4, 6, 7, 26, 19, 4, 9, 5, 4, 8, 4, 6, 8, 5, 6, 6, 6, 6, 6, 21, 3, 6, 7, 6, 11, 6, 7, 18, 6, 11, 18, 3, 5, 5, 4, 5, 8, 9, 4, 5, 3…	676	[2, 3, 3, 5, 2, 7, 17, 7, 1, 5, 1, 6, 5, 20, 3, 3, 3, 3, 9, 2, 8, 5, 2, 2, 3, 1, 5, 1, 3, 3, 13, 3, 3, 12, 6, 1, 1, 7, 2, 11, 5, 3, 2, 8, 3, 2, 4, 9, 3, 1, 7, 3, 6, 5, 1, 2, 11, 12, 7, 7, 4, 5, 3, 3, 5, 2, 4, 6, 4, 9, 2, 11, 3, 2, 1, 3, 9, 1, 6, 1, 2, 9, 3, 4, 5, 8, 15, 8, 2, 4, 5, 3, 5, 1, 2, 5, 5, 3, 8, 3, 3, 4, 14, 5, 3, 7, 5, 14, 6, 7, 25, 5, 6, 8, 1, 2, 5, 2, 2, 3, 3, 1, 3, 2, 8, 6, 10, 4, 4…	0	No
ZNF485--POLM	10:44113352:+	7:44118050:-	18	[4, 6, 10, 64, 155, 189, 194, 293, 336, 471, 529, 616, 626, 630, 631, 671, 865, 868]	200	[9, 4, 3, 8, 8, 8, 25, 9, 5, 10, 14, 17, 6, 16, 26, 5, 4, 23]	109	[4, 3, 5, 4, 6, 5, 8, 6, 4, 2, 8, 11, 18, 15, 1, 2, 3, 4]	0	No
SLC22A25--C9orf57	11:62934717:-	9:74687733:-	28	[4, 12, 122, 133, 150, 176, 186, 218, 226, 233, 234, 239, 269, 305, 312, 313, 354, 404, 405, 482, 509, 513, 618, 623, 654, 807, 883, 884]	139	[4, 9, 3, 4, 6, 4, 5, 3, 5, 4, 19, 4, 7, 6, 3, 4, 6, 6, 3, 4, 3, 5, 5, 3, 3, 4, 3, 4]	223	[1, 5, 1, 3, 1, 9, 1, 9, 13, 7, 7, 8, 14, 1, 5, 13, 3, 24, 1, 7, 16, 21, 3, 17, 1, 27, 1, 4]	0	No
MRPL45--MLLT10	17:36462598:+	10:21884260:+	25	[36, 53, 68, 82, 101, 167, 263, 283, 310, 433, 436, 439, 475, 482, 492, 532, 604, 607, 623, 830, 848, 853, 865, 891, 906]	249	[8, 4, 8, 9, 4, 6, 8, 12, 24, 6, 6, 11, 9, 5, 13, 6, 9, 6, 9, 26, 9, 13, 6, 4, 28]	453	[23, 24, 12, 6, 14, 11, 23, 47, 19, 8, 27, 18, 12, 9, 19, 5, 34, 11, 9, 38, 26, 8, 8, 8, 34]	0	No
ATG10--RHBDF2	5:81572676:+	17:74472278:-	18	[4, 9, 21, 50, 107, 173, 190, 425, 438, 459, 469, 494, 496, 512, 645, 677, 862, 892]	104	[5, 4, 5, 3, 3, 3, 17, 3, 6, 3, 6, 12, 3, 11, 7, 3, 3, 7]	151	[16, 5, 9, 1, 3, 9, 2, 3, 1, 5, 11, 8, 11, 33, 16, 1, 3, 14]	0	No
VPS9D1--SHROOM1	16:89785435:-	5:132158356:-	20	[4, 93, 100, 164, 175, 200, 201, 207, 251, 255, 300, 336, 360, 419, 422, 462, 621, 680, 697, 829]	81	[3, 4, 6, 3, 3, 5, 4, 3, 4, 7, 3, 5, 3, 3, 3, 4, 3, 4, 3, 8]	274	[9, 11, 13, 16, 13, 34, 6, 18, 25, 13, 6, 5, 1, 12, 16, 21, 7, 7, 14, 27]	0	No
VKORC1L1--CCT6A	7:65338552:+	7:56123317:+	5	[182, 193, 298, 436, 453]	34	[3, 7, 8, 6, 10]	47	[3, 10, 12, 7, 15]	0	No
VKORC1L1--CCT6A	7:65338551:+	7:56122061:+	82	[4, 8, 9, 13, 17, 22, 23, 32, 45, 48, 49, 66, 81, 82, 89, 92, 102, 103, 108, 122, 148, 159, 166, 180, 186, 205, 212, 227, 232, 240, 243, 255, 288, 289, 293, 306, 327, 328, 333, 335, 341, 343, 344, 346, 348, 368, 371, 373, 375, 401, 405, 410, 415, 424, 433, 441, 445, 446, 452, 459, 465, 478, 497, 610, 614, 619, 626, 641, 644, 670, 671, 673, 680, 703, 813, 829, 831, 870, 880, 886, 896, 897]	702	[12, 4, 10, 10, 13, 8, 7, 8, 7, 39, 21, 10, 6, 6, 3, 6, 20, 3, 7, 12, 5, 4, 11, 8, 4, 9, 6, 3, 3, 3, 22, 10, 17, 4, 5, 10, 7, 4, 7, 4, 3, 5, 7, 4, 3, 3, 7, 9, 8, 11, 17, 14, 5, 7, 5, 5, 8, 6, 4, 7, 9, 4, 6, 42, 6, 8, 8, 11, 14, 17, 8, 3, 3, 5, 17, 3, 10, 5, 5, 6, 6, 10]	1137	[28, 4, 8, 15, 11, 17, 8, 18, 10, 65, 22, 17, 11, 13, 4, 8, 24, 6, 15, 10, 14, 10, 26, 14, 8, 13, 10, 5, 5, 5, 22, 16, 46, 11, 4, 10, 8, 7, 7, 4, 6, 8, 12, 4, 6, 6, 4, 12, 10, 25, 30, 15, 6, 15, 6, 18, 11, 9, 6, 8, 18, 17, 13, 77, 22, 21, 10, 14, 18, 28, 15, 6, 5, 15, 13, 9, 19, 4, 5, 13, 7, 12]	0	No
DHRS4--PIGW	14:24429212:+	17:34894607:+	19	[4, 10, 35, 81, 82, 142, 185, 193, 195, 196, 238, 246, 271, 272, 330, 353, 440, 485, 520]	89	[3, 4, 3, 3, 3, 4, 5, 6, 4, 8, 7, 5, 3, 5, 3, 3, 9, 3, 8]	182	[16, 3, 6, 3, 6, 13, 12, 14, 6, 13, 6, 8, 12, 21, 7, 6, 11, 2, 17]	0	No
AKAP10--CNPY4	17:19871232:-	7:99718803:+	2	[123, 880]	8	[4, 4]	4	[1, 3]	0	No
NDC1--C1orf229	1:54258902:-	1:247273882:-	4	[4, 17, 200, 247]	28	[8, 3, 12, 5]	67	[22, 16, 19, 10]	0	No
PHF20--TMEM5	20:34538303:+	12:64203043:+	3	[4, 144, 181]	20	[8, 6, 6]	11	[8, 1, 2]	0	No
ZNF786--COA1	7:148767055:-	7:43670995:-	3	[4, 193, 811]	13	[3, 7, 3]	12	[2, 3, 7]	0	No
TFPI--ADAMTSL3	2:188383664:-	15:84530739:+	9	[5, 14, 136, 312, 409, 509, 641, 667, 830]	39	[4, 4, 4, 5, 4, 5, 4, 4, 5]	190	[12, 16, 2, 29, 19, 41, 14, 20, 37]	0	No
TMEM45A--MIPOL1	3:100292952:+	14:37973676:+	45	[47, 56, 83, 97, 113, 116, 125, 133, 135, 144, 153, 176, 184, 223, 239, 246, 275, 314, 315, 318, 326, 402, 411, 416, 422, 435, 437, 440, 456, 485, 529, 532, 613, 631, 659, 661, 662, 827, 836, 864, 876, 885, 888, 902, 907]	446	[5, 4, 10, 16, 13, 23, 6, 20, 12, 11, 10, 5, 7, 11, 3, 8, 8, 6, 10, 9, 12, 7, 6, 6, 3, 19, 4, 32, 16, 7, 12, 3, 12, 18, 3, 5, 3, 4, 6, 11, 5, 12, 15, 7, 21]	468	[1, 5, 14, 14, 14, 17, 5, 17, 8, 17, 13, 6, 9, 8, 4, 5, 3, 15, 20, 12, 16, 12, 11, 7, 7, 36, 2, 12, 11, 12, 8, 6, 14, 18, 4, 3, 6, 5, 4, 13, 9, 14, 10, 3, 18]	0	No
NASP--ACSM3	1:46081388:+	16:20794649:+	9	[5, 17, 265, 294, 365, 454, 645, 679, 907]	46	[4, 3, 4, 5, 7, 9, 3, 5, 6]	68	[4, 6, 3, 8, 9, 22, 6, 9, 1]	0	No
C19orf25--SZT2	19:1478412:-	1:43876089:+	25	[22, 45, 69, 70, 91, 115, 158, 183, 223, 230, 241, 247, 269, 291, 337, 347, 361, 368, 369, 622, 666, 820, 854, 876, 879]	128	[3, 4, 7, 3, 3, 8, 6, 4, 7, 3, 9, 3, 8, 5, 3, 10, 3, 6, 3, 8, 4, 4, 7, 3, 4]	288	[8, 14, 12, 11, 4, 3, 14, 7, 1, 2, 9, 12, 17, 14, 29, 16, 6, 10, 41, 18, 11, 3, 7, 5, 14]	0	No
SELRC1--SCAMP4	1:53152508:-	19:1906278:+	33	[5, 67, 91, 96, 115, 135, 136, 164, 170, 242, 280, 299, 312, 336, 353, 420, 450, 454, 604, 612, 624, 625, 636, 661, 702, 813, 819, 830, 840, 848, 868, 882, 897]	178	[15, 13, 3, 4, 3, 3, 3, 4, 5, 6, 3, 4, 9, 5, 3, 4, 6, 4, 3, 3, 10, 3, 4, 6, 4, 5, 5, 12, 4, 3, 6, 7, 6]	260	[1, 32, 2, 18, 9, 10, 4, 2, 2, 3, 8, 23, 1, 16, 1, 27, 9, 1, 21, 2, 1, 1, 13, 1, 10, 4, 3, 4, 2, 2, 3, 23, 1]	0	No
SELRC1--DIS3L	1:53152508:-	15:66625488:+	41	[5, 13, 25, 65, 67, 84, 100, 143, 146, 147, 159, 187, 205, 215, 259, 275, 282, 296, 341, 364, 403, 411, 420, 450, 451, 465, 503, 514, 520, 603, 607, 608, 624, 639, 658, 688, 813, 823, 882, 885, 901]	168	[5, 7, 7, 5, 11, 5, 3, 3, 6, 3, 3, 3, 4, 3, 3, 4, 5, 5, 3, 4, 3, 3, 3, 6, 3, 4, 4, 4, 3, 5, 3, 3, 7, 3, 3, 3, 3, 4, 3, 3, 3]	109	[3, 1, 1, 1, 6, 2, 6, 1, 3, 2, 6, 3, 5, 3, 2, 1, 3, 5, 4, 1, 1, 1, 3, 2, 2, 2, 2, 1, 5, 9, 6, 1, 1, 1, 1, 1, 1, 1, 2, 5, 2]	0	No
VRK3--ACAP2	19:50502207:-	3:194998834:-	7	[486, 512, 657, 805, 806, 810, 829]	36	[5, 3, 5, 6, 10, 4, 3]	104	[51, 10, 2, 6, 1, 9, 25]	0	No
BMS1--AGAP5	10:43288062:+	10:75442552:-	61	[5, 42, 55, 89, 112, 130, 135, 149, 157, 170, 190, 208, 233, 301, 312, 316, 321, 322, 329, 359, 360, 361, 364, 402, 403, 408, 410, 428, 440, 446, 464, 467, 469, 486, 487, 503, 518, 521, 526, 601, 602, 607, 620, 625, 647, 653, 665, 673, 674, 677, 693, 703, 847, 874, 882, 890, 894, 896, 897, 904, 908]	761	[23, 10, 12, 9, 21, 15, 6, 11, 3, 12, 4, 3, 8, 7, 6, 4, 4, 8, 8, 17, 4, 4, 16, 19, 7, 52, 21, 5, 3, 13, 9, 9, 4, 11, 4, 4, 42, 21, 17, 25, 33, 33, 8, 3, 7, 5, 30, 14, 3, 9, 25, 7, 7, 5, 15, 23, 9, 16, 4, 5, 19]	1248	[35, 17, 30, 15, 27, 17, 9, 22, 4, 24, 13, 10, 9, 7, 16, 11, 8, 9, 24, 20, 16, 4, 28, 50, 15, 59, 43, 7, 3, 24, 11, 15, 19, 21, 5, 18, 86, 18, 26, 58, 41, 34, 7, 3, 25, 11, 49, 15, 5, 8, 10, 8, 19, 7, 39, 23, 21, 17, 15, 7, 31]	0	No
FKBP1A--PIGX	20:1349875:-	3:196461885:+	5	[61, 290, 302, 340, 419]	26	[7, 6, 3, 7, 3]	20	[2, 3, 5, 5, 5]	0	No
VPS33B--PRC1	15:91542923:-	15:91538165:-	4	[5, 110, 192, 367]	18	[5, 3, 6, 4]	13	[3, 5, 3, 2]	0	No
HSPA4L--EIF4ENIF1	4:128729287:+	22:31847114:-	4	[5, 85, 145, 260]	15	[3, 3, 5, 4]	24	[5, 6, 5, 8]	0	No
MRPL34--ZCCHC8	19:17403663:+	12:122984385:-	41	[5, 58, 87, 155, 157, 160, 161, 162, 166, 189, 199, 227, 232, 245, 248, 250, 254, 255, 256, 260, 271, 275, 276, 280, 281, 289, 290, 293, 367, 373, 404, 455, 502, 522, 630, 646, 655, 669, 676, 814, 815]	249	[8, 7, 3, 9, 7, 3, 14, 5, 13, 3, 7, 3, 4, 7, 8, 4, 6, 10, 16, 6, 7, 3, 7, 10, 3, 5, 5, 8, 4, 4, 3, 3, 7, 8, 3, 4, 5, 3, 5, 4, 5]	1083	[24, 39, 11, 18, 28, 12, 46, 19, 40, 13, 18, 38, 26, 45, 36, 38, 31, 31, 60, 23, 22, 21, 31, 42, 15, 19, 8, 10, 28, 14, 12, 19, 55, 45, 10, 18, 13, 22, 24, 26, 33]	0	No
POLR2J--UPK3BL	7:102113951:-	7:102283238:-	41	[53, 70, 116, 144, 150, 152, 160, 171, 243, 258, 267, 325, 327, 348, 377, 411, 420, 449, 476, 493, 510, 520, 527, 608, 619, 632, 639, 662, 667, 674, 823, 827, 830, 835, 836, 846, 854, 866, 874, 879, 886]	441	[6, 5, 7, 7, 4, 3, 12, 7, 13, 10, 12, 28, 9, 8, 5, 11, 6, 20, 4, 9, 13, 8, 5, 6, 17, 11, 42, 4, 9, 5, 12, 9, 3, 19, 8, 9, 3, 24, 20, 7, 21]	81	[2, 2, 2, 2, 2, 2, 1, 1, 1, 4, 1, 2, 3, 2, 1, 1, 1, 1, 1, 1, 1, 2, 4, 1, 2, 1, 2, 1, 2, 1, 1, 1, 17, 1, 2, 1, 2, 2, 1, 1, 2]	0	No
POLR2J--UPK3BL	7:102114808:-	7:102277890:-	4	[115, 406, 826, 857]	43	[22, 6, 11, 4]	22	[6, 7, 6, 3]	0	No
POLR2J--UPK3BL	7:102116628:-	7:102281220:-	70	[5, 9, 24, 59, 60, 61, 75, 81, 88, 92, 101, 107, 111, 113, 123, 126, 168, 170, 174, 176, 179, 193, 195, 210, 220, 224, 228, 233, 239, 244, 250, 251, 257, 259, 261, 270, 272, 273, 286, 288, 290, 295, 297, 300, 342, 346, 363, 369, 382, 409, 423, 425, 436, 442, 443, 445, 495, 508, 517, 522, 529, 610, 612, 627, 629, 631, 702, 876, 896, 902]	631	[4, 9, 3, 8, 11, 4, 4, 8, 7, 3, 14, 4, 5, 13, 14, 22, 4, 8, 3, 3, 11, 11, 13, 4, 4, 4, 8, 8, 4, 10, 15, 3, 7, 16, 9, 7, 19, 24, 5, 4, 4, 11, 5, 6, 3, 6, 5, 18, 5, 16, 3, 21, 8, 4, 3, 9, 10, 3, 6, 18, 4, 3, 10, 17, 9, 9, 31, 7, 14, 26]	776	[7, 4, 2, 10, 9, 6, 2, 10, 7, 11, 6, 10, 1, 1, 3, 15, 12, 3, 9, 9, 28, 14, 35, 12, 1, 1, 11, 8, 7, 27, 16, 20, 15, 17, 7, 7, 41, 10, 6, 18, 5, 19, 10, 14, 6, 14, 2, 12, 10, 8, 6, 6, 11, 8, 12, 9, 16, 1, 8, 8, 18, 3, 40, 36, 12, 16, 8, 2, 6, 12]	0	No
POLR2J--UPK3BL	7:102114808:-	7:102281220:-	21	[96, 127, 142, 183, 214, 232, 268, 301, 413, 439, 451, 472, 602, 609, 654, 659, 669, 807, 858, 869, 888]	292	[9, 6, 3, 6, 11, 12, 18, 9, 5, 18, 18, 8, 4, 26, 6, 19, 8, 3, 33, 34, 36]	247	[20, 3, 16, 2, 18, 10, 19, 6, 13, 8, 19, 4, 47, 1, 2, 5, 10, 2, 22, 2, 18]	0	No
POLR2J--UPK3BL	7:102114808:-	7:102279646:-	3	[203, 289, 703]	31	[15, 8, 8]	55	[22, 28, 5]	0	No
POLR2J--UPK3BL	7:102116624:-	7:102277741:-	10	[49, 121, 414, 444, 496, 657, 672, 801, 802, 873]	192	[21, 11, 14, 29, 9, 11, 62, 15, 11, 9]	144	[18, 6, 11, 8, 14, 19, 32, 8, 11, 17]	0	No
HACL1--COLQ	3:15604866:-	3:15531145:-	63	[5, 16, 20, 43, 50, 78, 100, 121, 135, 151, 158, 160, 168, 185, 197, 198, 220, 221, 223, 224, 226, 249, 261, 275, 296, 300, 301, 305, 313, 329, 335, 337, 359, 362, 363, 406, 412, 422, 453, 485, 487, 504, 518, 529, 611, 613, 617, 620, 648, 651, 661, 664, 676, 820, 830, 850, 857, 870, 871, 874, 889, 897, 903]	561	[3, 4, 10, 5, 5, 4, 5, 7, 7, 6, 21, 3, 7, 18, 26, 12, 9, 4, 3, 9, 5, 3, 4, 9, 4, 11, 4, 10, 12, 4, 3, 8, 3, 6, 4, 3, 8, 3, 14, 3, 21, 38, 11, 4, 8, 10, 8, 8, 10, 12, 4, 3, 12, 6, 36, 15, 3, 9, 3, 3, 6, 12, 30]	803	[7, 1, 15, 9, 5, 9, 3, 14, 4, 14, 31, 5, 11, 29, 21, 22, 18, 10, 5, 16, 14, 3, 12, 18, 6, 9, 4, 15, 16, 8, 4, 10, 5, 10, 3, 4, 18, 4, 15, 4, 19, 44, 19, 3, 9, 16, 14, 7, 13, 13, 5, 10, 25, 31, 49, 31, 2, 7, 8, 1, 6, 19, 21]	0	No
CTSC--RAB38	11:88033699:-	11:87883124:-	6	[5, 186, 277, 471, 701, 824]	64	[10, 14, 4, 16, 7, 13]	80	[12, 11, 12, 11, 13, 21]	0	No
PARPBP--DNAJC7	12:102548945:+	17:40167759:-	4	[5, 16, 693, 906]	22	[3, 8, 5, 6]	10	[1, 4, 2, 3]	0	No
NXF1--TMEM223	11:62559919:-	11:62559404:-	29	[5, 9, 19, 126, 158, 182, 184, 192, 214, 235, 236, 238, 246, 327, 344, 380, 404, 415, 417, 515, 601, 626, 669, 678, 701, 801, 872, 877, 896]	236	[4, 3, 8, 26, 17, 12, 3, 6, 4, 5, 10, 3, 6, 3, 6, 3, 10, 4, 27, 10, 7, 12, 3, 17, 3, 8, 10, 3, 3]	320	[5, 9, 14, 28, 27, 19, 4, 2, 10, 7, 31, 3, 5, 3, 2, 8, 8, 4, 23, 6, 41, 24, 5, 1, 6, 7, 8, 6, 4]	0	No
SSB--PNMA2	2:170662498:+	8:26363508:-	5	[280, 314, 333, 442, 826]	35	[4, 9, 14, 4, 4]	42	[9, 1, 6, 6, 20]	0	No
SSB--TRIM66	2:170662594:+	11:8635789:-	3	[613, 696, 824]	14	[5, 5, 4]	26	[11, 13, 2]	0	No
SSB--UCK2	2:170668574:+	1:165877190:+	2	[5, 218]	7	[3, 4]	5	[2, 3]	0	No
MTDH--NEK8	8:98739149:+	17:27069937:+	2	[5, 219]	9	[4, 5]	13	[6, 7]	0	No
QRSL1--GFM1	6:107090966:+	3:158373993:+	40	[5, 16, 23, 29, 44, 54, 96, 125, 139, 142, 155, 156, 184, 202, 205, 217, 245, 256, 267, 270, 302, 310, 319, 330, 344, 372, 377, 440, 526, 645, 660, 674, 804, 818, 828, 835, 839, 850, 889, 895]	269	[7, 3, 5, 4, 4, 5, 4, 11, 6, 5, 13, 8, 6, 4, 3, 12, 17, 7, 18, 9, 8, 6, 4, 6, 7, 3, 4, 5, 4, 11, 6, 4, 3, 7, 14, 5, 3, 7, 3, 8]	477	[14, 8, 12, 4, 7, 11, 4, 15, 7, 8, 12, 19, 3, 7, 9, 18, 23, 13, 21, 9, 28, 10, 11, 7, 10, 4, 8, 8, 4, 20, 11, 11, 15, 14, 28, 10, 4, 19, 10, 21]	0	No
LSM5--AMFR	7:32524951:-	16:56396002:-	2	[5, 443]	8	[5, 3]	15	[1, 14]	0	No
WLS--DIRAS3	1:68603463:-	1:68513045:-	9	[5, 23, 101, 200, 220, 319, 337, 870, 897]	47	[8, 4, 6, 4, 3, 7, 4, 6, 5]	82	[10, 3, 9, 19, 8, 12, 3, 10, 8]	0	No
ASL--CERCAM	7:65558501:+	9:131190603:+	3	[5, 291, 630]	14	[5, 3, 6]	11	[4, 4, 3]	0	No
EIF2S3--BCAP29	X:24095966:+	7:107255890:+	10	[50, 109, 124, 252, 265, 295, 342, 348, 475, 606]	40	[3, 4, 4, 4, 3, 4, 5, 4, 5, 4]	22	[3, 4, 4, 2, 2, 2, 1, 2, 1, 1]	0	No
KCTD5--ZNF260	16:2732801:+	19:37002550:-	131	[5, 6, 13, 16, 28, 30, 31, 32, 36, 39, 43, 44, 50, 51, 52, 66, 67, 86, 89, 91, 97, 107, 122, 147, 159, 160, 166, 174, 175, 181, 205, 208, 232, 235, 247, 248, 257, 258, 266, 273, 274, 279, 286, 295, 299, 306, 307, 312, 314, 315, 321, 322, 326, 328, 339, 359, 369, 371, 380, 403, 405, 406, 407, 412, 414, 417, 418, 420, 422, 424, 432, 436, 462, 464, 465, 469, 470, 480, 485, 496, 497, 514, 516, 524, 6…	643	[11, 6, 3, 3, 4, 5, 4, 8, 3, 7, 5, 5, 3, 5, 9, 3, 3, 7, 4, 3, 9, 3, 3, 5, 5, 3, 3, 6, 8, 6, 11, 4, 6, 3, 3, 3, 3, 3, 3, 5, 4, 4, 4, 6, 3, 6, 5, 13, 3, 5, 4, 3, 5, 5, 5, 6, 5, 4, 8, 6, 4, 4, 6, 3, 3, 3, 5, 6, 13, 5, 3, 3, 4, 3, 4, 6, 5, 3, 3, 14, 5, 6, 3, 3, 5, 4, 8, 6, 3, 6, 5, 3, 4, 3, 3, 4, 4, 4, 9, 5, 3, 7, 3, 4, 4, 8, 5, 7, 6, 4, 7, 3, 4, 3, 5, 9, 3, 5, 3, 4, 5, 7, 3, 8, 3, 3, 3, 10, 3, 4, 4]	1696	[22, 6, 7, 2, 8, 4, 15, 12, 5, 18, 8, 4, 11, 3, 16, 4, 21, 5, 11, 6, 20, 2, 7, 12, 7, 6, 16, 10, 15, 14, 18, 7, 16, 11, 10, 13, 4, 3, 8, 15, 6, 12, 12, 13, 5, 6, 25, 31, 16, 11, 13, 10, 8, 9, 4, 20, 7, 15, 15, 20, 14, 9, 11, 6, 8, 21, 15, 26, 29, 17, 17, 5, 10, 13, 8, 18, 22, 5, 9, 14, 18, 13, 22, 18, 12, 8, 30, 25, 13, 12, 14, 10, 13, 11, 14, 9, 17, 20, 18, 13, 2, 22, 11, 13, 15, 19, 16, 10, 7, …	0	No
FXN--SNIP1	9:71715093:+	1:38001706:-	3	[5, 519, 835]	13	[3, 4, 6]	78	[34, 10, 34]	0	No
C3orf14--OPA3	3:62309808:+	19:46030795:-	2	[5, 509]	15	[4, 11]	9	[1, 8]	0	No
PIGH--SMU1	14:68060181:-	9:33045815:-	2	[5, 872]	8	[5, 3]	4	[2, 2]	0	No
CES3--ZNF80	16:67008962:+	3:113956421:-	17	[5, 10, 56, 80, 143, 231, 262, 319, 379, 412, 413, 617, 671, 691, 851, 873, 893]	69	[3, 5, 3, 6, 3, 4, 4, 3, 7, 3, 4, 3, 3, 3, 4, 7, 4]	291	[19, 17, 15, 9, 27, 18, 21, 20, 13, 13, 6, 5, 6, 13, 45, 23, 21]	0	No
ZNF667--PHTF1	19:56960630:-	1:114257834:-	82	[5, 8, 16, 32, 39, 42, 55, 80, 83, 91, 98, 119, 120, 155, 158, 160, 190, 203, 206, 223, 248, 255, 259, 281, 302, 305, 308, 311, 330, 333, 335, 342, 343, 347, 352, 354, 356, 364, 366, 405, 406, 408, 411, 414, 415, 426, 435, 464, 510, 518, 531, 532, 602, 612, 623, 624, 632, 640, 648, 650, 655, 657, 663, 674, 678, 687, 692, 703, 801, 810, 822, 836, 851, 859, 873, 874, 876, 877, 880, 890, 893, 895]	473	[6, 3, 5, 5, 8, 4, 4, 4, 4, 7, 3, 3, 17, 3, 5, 12, 6, 4, 7, 11, 14, 10, 7, 3, 4, 10, 7, 3, 6, 4, 4, 3, 3, 4, 15, 10, 11, 7, 3, 5, 8, 3, 4, 4, 3, 8, 4, 5, 6, 3, 3, 3, 3, 5, 4, 13, 4, 3, 4, 3, 10, 4, 5, 3, 3, 4, 3, 4, 6, 4, 3, 3, 11, 3, 8, 3, 4, 4, 5, 16, 8, 12]	802	[11, 1, 30, 19, 36, 1, 15, 13, 9, 12, 26, 17, 2, 2, 11, 10, 21, 34, 15, 19, 1, 3, 2, 44, 15, 1, 20, 1, 2, 25, 1, 8, 1, 18, 11, 2, 6, 16, 16, 10, 2, 1, 1, 3, 1, 1, 14, 1, 2, 14, 1, 8, 2, 9, 1, 2, 2, 40, 1, 2, 10, 3, 24, 25, 2, 1, 5, 1, 1, 2, 7, 17, 16, 1, 1, 12, 19, 12, 1, 7, 18, 2]	0	No
ALG1L--FAM86A	3:125648118:-	16:5139131:-	2	[5, 490]	7	[3, 4]	12	[9, 3]	0	No
ALG1L--FAM86A	3:125648118:-	16:5135444:-	10	[34, 180, 199, 203, 253, 304, 326, 467, 636, 645]	46	[4, 9, 3, 4, 3, 3, 5, 6, 4, 5]	32	[10, 1, 1, 3, 1, 3, 2, 1, 8, 2]	0	No
TBCE--SCAP	1:235543465:+	3:47484766:-	2	[31, 99]	8	[5, 3]	15	[11, 4]	0	No
DDX3X--CD47	X:41209141:+	3:107763308:-	6	[5, 179, 332, 409, 468, 900]	19	[3, 3, 3, 3, 3, 4]	2934	[3, 1828, 1082, 3, 15, 3]	0	No
TSNAX--DISC1	1:231697001:+	1:231829572:+	2	[5, 897]	17	[9, 8]	27	[14, 13]	0	No
DDX17--CHDH	22:38889431:-	3:53851100:-	27	[8, 21, 30, 34, 98, 118, 150, 191, 235, 263, 305, 307, 314, 328, 354, 364, 414, 425, 442, 469, 504, 678, 691, 701, 809, 823, 837]	240	[8, 8, 4, 11, 5, 5, 5, 5, 3, 10, 3, 33, 21, 9, 7, 4, 16, 3, 10, 9, 12, 3, 6, 3, 16, 6, 15]	86	[3, 1, 2, 8, 5, 1, 1, 1, 4, 4, 1, 2, 1, 1, 1, 1, 1, 8, 1, 4, 10, 2, 8, 1, 6, 5, 3]	0	No
DDX17--FAM179A	22:38889455:-	2:29281990:+	11	[5, 31, 56, 142, 236, 289, 314, 353, 441, 479, 658]	43	[3, 3, 3, 5, 6, 3, 8, 3, 3, 3, 3]	81	[11, 1, 2, 11, 1, 5, 1, 10, 18, 6, 15]	0	No
NDUFA9--OTUD6A	12:4797485:+	X:69283578:+	2	[5, 609]	7	[3, 4]	39	[18, 21]	0	No
METTL6--GPR82	3:15452528:-	X:41588893:+	3	[225, 429, 801]	12	[3, 6, 3]	40	[14, 13, 13]	0	No
PEX14--AKR1B1	1:10596354:+	7:134134541:-	2	[5, 380]	8	[3, 5]	4	[1, 3]	0	No
MTA2--COL6A3	11:62360911:-	2:238252012:-	3	[29, 495, 511]	15	[6, 3, 6]	8	[1, 4, 3]	0	No
TMED4--HEATR5A	7:44620337:-	14:31762030:-	2	[138, 523]	7	[3, 4]	7	[2, 5]	0	No
NDUFS6--IRF2BPL	5:1816143:+	14:77491305:-	6	[5, 34, 61, 111, 248, 831]	24	[3, 4, 3, 8, 3, 3]	57	[5, 5, 12, 4, 18, 13]	0	No
CCS--RUNDC1	11:66367274:+	17:41144309:+	176	[5, 8, 15, 19, 21, 23, 26, 28, 47, 50, 54, 61, 63, 64, 66, 71, 72, 79, 81, 91, 92, 95, 99, 101, 105, 108, 109, 114, 119, 121, 122, 133, 136, 145, 148, 153, 157, 162, 170, 174, 176, 177, 183, 185, 189, 197, 198, 200, 203, 206, 209, 218, 228, 230, 231, 236, 242, 243, 246, 247, 249, 255, 261, 270, 271, 272, 274, 282, 283, 286, 295, 298, 304, 305, 307, 308, 310, 313, 315, 318, 325, 337, 344, 353, 354…	1805	[4, 17, 3, 9, 10, 11, 11, 11, 10, 5, 27, 26, 5, 10, 6, 11, 26, 6, 3, 3, 18, 10, 4, 8, 7, 7, 10, 5, 9, 3, 11, 3, 24, 8, 5, 22, 11, 16, 5, 7, 8, 6, 3, 10, 4, 8, 3, 3, 7, 10, 3, 5, 33, 13, 7, 6, 13, 15, 14, 9, 28, 9, 7, 17, 9, 10, 9, 10, 18, 3, 9, 15, 18, 5, 6, 13, 8, 24, 4, 5, 7, 16, 16, 9, 10, 20, 9, 4, 5, 14, 4, 4, 11, 4, 7, 3, 20, 7, 13, 5, 15, 5, 7, 10, 12, 11, 6, 5, 16, 11, 3, 19, 10, 6, 7, 5,…	572	[2, 2, 6, 3, 1, 10, 4, 1, 1, 1, 2, 1, 2, 2, 6, 1, 6, 4, 5, 5, 2, 1, 6, 1, 2, 2, 5, 2, 1, 3, 9, 1, 2, 2, 1, 2, 5, 2, 2, 1, 5, 1, 2, 2, 1, 1, 1, 1, 1, 10, 1, 1, 1, 2, 1, 1, 2, 10, 2, 1, 3, 2, 1, 1, 2, 1, 4, 1, 11, 4, 4, 2, 12, 1, 1, 1, 2, 3, 1, 5, 9, 11, 9, 7, 11, 3, 4, 1, 4, 1, 3, 1, 9, 4, 2, 3, 2, 8, 1, 4, 16, 2, 1, 1, 1, 1, 1, 6, 12, 1, 6, 4, 2, 2, 8, 1, 1, 2, 5, 4, 2, 2, 1, 1, 1, 3, 2, 3, 3, 8,…	0	No
ASRGL1--RCC2	11:62150408:+	1:17764734:-	2	[249, 370]	14	[6, 8]	7	[4, 3]	0	No
ASRGL1--RCC2	11:62124616:+	1:17765018:-	5	[5, 249, 370, 486, 528]	53	[12, 5, 4, 25, 7]	56	[12, 8, 9, 17, 10]	0	No
LRRC43--B3GNT4	12:122688018:+	12:122688090:+	12	[5, 26, 76, 117, 227, 327, 473, 488, 617, 691, 817, 851]	121	[10, 10, 12, 20, 9, 6, 10, 8, 11, 5, 3, 17]	96	[11, 4, 9, 13, 9, 5, 7, 4, 11, 2, 4, 17]	0	No
ZNF493--ERV3-1	19:21580225:+	7:64466702:-	37	[5, 29, 41, 68, 78, 111, 125, 140, 145, 187, 226, 247, 270, 299, 333, 360, 362, 366, 381, 433, 470, 477, 496, 529, 601, 664, 805, 812, 821, 827, 831, 884, 886, 892, 897, 898, 900]	356	[4, 4, 16, 4, 5, 3, 7, 7, 3, 15, 14, 9, 22, 13, 5, 4, 5, 11, 14, 7, 8, 10, 5, 3, 17, 14, 7, 21, 4, 5, 12, 12, 18, 19, 15, 5, 9]	239	[4, 8, 7, 1, 5, 13, 16, 4, 8, 1, 3, 14, 7, 11, 6, 1, 1, 3, 7, 12, 4, 9, 12, 1, 1, 4, 2, 1, 4, 9, 2, 19, 16, 5, 9, 2, 7]	0	No
EIF3A--C15orf40	10:120797749:-	15:83676788:-	6	[5, 194, 209, 218, 360, 889]	29	[4, 7, 9, 3, 3, 3]	12	[1, 1, 3, 2, 1, 4]	0	No
LPHN1--USF1	19:14260750:-	1:161009404:-	2	[5, 821]	11	[4, 7]	3	[1, 2]	0	No
POLM--APLP2	7:44118023:-	11:130008718:+	8	[64, 154, 182, 293, 346, 406, 442, 839]	42	[6, 9, 5, 3, 3, 8, 5, 3]	53	[1, 1, 1, 37, 1, 3, 8, 1]	0	No
ZNF736--FAM120B	7:63797360:+	6:170704575:+	8	[5, 73, 246, 363, 401, 498, 638, 813]	123	[13, 5, 15, 10, 11, 3, 11, 55]	118	[11, 5, 8, 12, 13, 6, 10, 53]	0	No
RBM41--LETM2	X:106307650:-	8:38261918:+	2	[519, 803]	7	[4, 3]	10	[1, 9]	0	No
ZNF146--MAN1C1	19:36706098:+	1:26111894:+	8	[179, 182, 212, 292, 412, 615, 676, 904]	39	[4, 4, 6, 10, 3, 3, 5, 4]	69	[11, 1, 1, 16, 1, 1, 13, 25]	0	No
ZNF146--MAN1C1	19:36709097:+	1:26111894:+	50	[5, 6, 24, 31, 37, 45, 64, 70, 89, 115, 123, 125, 132, 134, 135, 151, 211, 222, 225, 236, 243, 248, 253, 254, 278, 300, 329, 368, 381, 383, 403, 409, 413, 419, 447, 480, 610, 611, 621, 650, 659, 665, 672, 689, 696, 808, 840, 883, 893, 897]	256	[7, 3, 3, 6, 4, 4, 10, 4, 6, 3, 3, 5, 3, 4, 4, 5, 6, 8, 7, 11, 4, 3, 5, 3, 8, 5, 5, 4, 4, 4, 6, 10, 3, 3, 6, 3, 8, 3, 3, 3, 8, 6, 4, 8, 4, 6, 9, 5, 4, 3]	333	[6, 1, 3, 7, 8, 2, 7, 3, 5, 6, 8, 9, 6, 4, 1, 5, 17, 17, 7, 11, 9, 4, 9, 5, 7, 3, 5, 9, 3, 3, 10, 13, 1, 2, 5, 4, 4, 9, 9, 4, 9, 2, 16, 5, 8, 8, 13, 5, 12, 4]	0	No
ZNF146--MAN1C1	19:36719649:+	1:26111991:+	2	[412, 419]	13	[4, 9]	5	[2, 3]	0	No
ZNF564--GGPS1	19:12636207:-	1:235493248:+	6	[5, 203, 218, 266, 429, 620]	22	[4, 5, 3, 4, 3, 3]	28	[7, 1, 4, 11, 3, 2]	0	No
SERHL2--RRP7A	22:42952531:+	22:42908557:-	3	[264, 508, 703]	18	[5, 4, 9]	14	[6, 5, 3]	0	No
SERHL2--RRP7A	22:42967694:+	22:42906230:-	4	[34, 132, 662, 899]	25	[11, 4, 4, 6]	65	[57, 3, 3, 2]	0	No
SERHL2--RRP7A	22:42967608:+	22:42912145:-	8	[5, 17, 20, 74, 211, 236, 250, 901]	98	[10, 20, 3, 15, 16, 20, 7, 7]	34	[3, 4, 3, 2, 11, 7, 3, 1]	0	No
SERHL2--RRP7A	22:42967604:+	22:42907324:-	4	[337, 371, 633, 803]	15	[5, 3, 4, 3]	13	[1, 4, 7, 1]	0	No
EIF4ENIF1--VPS8	22:31835374:-	3:184542718:+	12	[5, 126, 168, 187, 226, 241, 327, 411, 455, 509, 820, 869]	75	[3, 4, 4, 5, 3, 5, 6, 3, 3, 7, 14, 18]	114	[13, 2, 19, 5, 9, 5, 1, 7, 18, 11, 23, 1]	0	No
SHARPIN--CSAD	8:145154653:-	12:53552111:-	6	[5, 42, 512, 608, 697, 895]	31	[4, 7, 7, 6, 3, 4]	11	[2, 2, 2, 2, 2, 1]	0	No
HNRNPUL2--BSCL2	11:62482972:-	11:62474796:-	26	[5, 46, 89, 133, 160, 175, 190, 193, 198, 248, 249, 291, 312, 435, 459, 482, 489, 602, 641, 663, 669, 691, 816, 826, 839, 850]	191	[11, 3, 4, 3, 6, 6, 5, 3, 7, 9, 10, 3, 10, 3, 10, 13, 3, 4, 23, 5, 8, 6, 11, 7, 8, 10]	357	[26, 7, 12, 10, 11, 11, 5, 8, 15, 13, 7, 6, 21, 9, 17, 16, 6, 16, 27, 16, 9, 6, 20, 8, 21, 34]	0	No
RUSC1--C1orf64	1:155298068:+	1:16333969:+	2	[5, 805]	8	[4, 4]	9	[3, 6]	0	No
UBE2N--NEK8	12:93803445:-	17:27070070:+	2	[5, 348]	6	[3, 3]	14	[10, 4]	0	No
TTC4--TTLL3	1:55208330:+	3:9869539:+	2	[5, 19]	9	[6, 3]	6	[2, 4]	0	No
COMMD2--WWTR1	3:149468465:-	3:149443331:-	11	[27, 272, 283, 383, 428, 602, 637, 643, 647, 677, 883]	72	[4, 22, 7, 3, 6, 4, 4, 7, 3, 3, 9]	133	[15, 34, 20, 5, 10, 9, 6, 12, 6, 7, 9]	0	No
COMMD2--WWTR1	3:149459312:-	3:149442575:-	6	[5, 29, 111, 219, 341, 814]	51	[4, 8, 4, 7, 9, 19]	58	[8, 11, 5, 12, 5, 17]	0	No
ADIRF--BMS1	10:88743691:+	10:43279809:+	66	[5, 42, 55, 112, 116, 119, 130, 149, 170, 190, 208, 264, 308, 312, 316, 321, 329, 359, 364, 402, 403, 404, 408, 410, 428, 438, 446, 464, 467, 469, 471, 486, 487, 490, 500, 503, 515, 518, 521, 526, 601, 602, 607, 620, 625, 647, 653, 665, 673, 674, 677, 693, 703, 811, 822, 829, 847, 848, 874, 882, 890, 894, 896, 897, 904, 908]	649	[6, 10, 4, 7, 10, 7, 7, 5, 4, 12, 5, 3, 13, 3, 3, 4, 19, 5, 17, 7, 4, 4, 29, 9, 14, 4, 3, 5, 10, 4, 4, 23, 17, 56, 5, 11, 5, 37, 13, 8, 9, 23, 17, 9, 4, 11, 9, 26, 12, 7, 4, 5, 10, 3, 8, 5, 4, 5, 4, 9, 4, 9, 12, 8, 7, 9]	371	[4, 3, 1, 3, 6, 1, 3, 6, 2, 1, 3, 2, 3, 4, 5, 2, 12, 3, 8, 6, 6, 1, 20, 6, 4, 3, 2, 3, 5, 2, 1, 11, 5, 25, 4, 6, 3, 16, 5, 7, 8, 12, 14, 15, 2, 10, 10, 11, 2, 6, 4, 1, 6, 1, 3, 5, 2, 1, 5, 7, 5, 2, 5, 13, 2, 6]	0	No
MKS1--CD47	17:56282804:-	3:107763296:-	8	[5, 81, 181, 234, 332, 524, 674, 805]	28	[3, 4, 5, 4, 3, 3, 3, 3]	3016	[6, 30, 107, 2785, 50, 31, 5, 2]	0	No
C12orf40--MIPOL1	12:40139850:+	14:37971931:+	3	[5, 377, 828]	12	[4, 5, 3]	38	[8, 6, 24]	0	No
PGM3--TTC28-AS1	6:83876230:-	22:28320349:+	148	[5, 7, 11, 32, 33, 34, 39, 44, 45, 50, 53, 56, 57, 66, 71, 72, 90, 91, 95, 106, 110, 111, 132, 136, 145, 151, 159, 160, 166, 167, 188, 190, 194, 207, 211, 220, 223, 225, 226, 231, 233, 234, 241, 245, 248, 261, 265, 274, 279, 294, 306, 309, 310, 314, 321, 329, 343, 348, 350, 363, 370, 375, 403, 405, 408, 413, 416, 419, 425, 437, 438, 441, 449, 454, 456, 466, 469, 470, 473, 484, 502, 507, 509, 516,…	1146	[11, 5, 4, 6, 6, 3, 7, 4, 6, 4, 3, 8, 5, 8, 7, 29, 3, 6, 12, 3, 5, 6, 6, 3, 3, 4, 3, 4, 3, 12, 25, 3, 16, 5, 5, 3, 8, 4, 25, 13, 3, 23, 5, 12, 9, 4, 3, 8, 4, 8, 5, 3, 5, 6, 4, 5, 3, 3, 28, 3, 4, 3, 4, 4, 9, 6, 9, 10, 3, 6, 6, 8, 7, 8, 9, 6, 8, 15, 5, 6, 3, 7, 7, 8, 6, 18, 12, 7, 9, 15, 5, 7, 8, 4, 9, 21, 7, 11, 7, 8, 9, 4, 5, 4, 22, 20, 11, 7, 14, 16, 4, 10, 17, 4, 4, 3, 12, 6, 5, 4, 7, 3, 6, 7, …	2805	[15, 15, 14, 15, 12, 4, 5, 11, 7, 2, 6, 15, 19, 23, 30, 57, 9, 11, 31, 4, 14, 16, 13, 7, 17, 15, 9, 4, 2, 20, 65, 9, 29, 10, 8, 15, 9, 12, 33, 19, 5, 79, 13, 27, 11, 14, 10, 14, 13, 23, 9, 6, 13, 16, 12, 14, 8, 4, 47, 6, 12, 3, 11, 8, 11, 22, 17, 14, 16, 17, 16, 13, 12, 32, 32, 17, 19, 52, 16, 25, 15, 19, 38, 34, 19, 55, 11, 27, 17, 43, 4, 40, 26, 17, 20, 37, 39, 30, 18, 17, 5, 4, 22, 11, 47, 44,…	0	No
AP2A1--APLP2	19:50308358:+	11:130008696:+	9	[5, 33, 238, 285, 368, 664, 689, 828, 879]	39	[3, 3, 4, 4, 4, 3, 7, 7, 4]	198	[3, 1, 1, 39, 43, 41, 64, 1, 5]	0	No
NDRG4--SETD6	16:58544826:+	16:58549669:+	2	[266, 630]	26	[17, 9]	38	[23, 15]	0	No
NDRG4--SETD6	16:58546492:+	16:58549383:+	13	[5, 20, 28, 62, 84, 141, 143, 309, 338, 351, 809, 837, 872]	119	[4, 9, 11, 3, 7, 16, 4, 4, 27, 3, 17, 11, 3]	159	[2, 13, 16, 7, 13, 10, 15, 3, 50, 7, 9, 6, 8]	0	No
ZNF44--PGR	19:12337119:-	11:100902562:-	19	[5, 143, 155, 175, 233, 260, 329, 353, 379, 401, 406, 411, 420, 494, 529, 531, 629, 822, 900]	108	[6, 5, 5, 5, 3, 11, 6, 5, 3, 5, 3, 8, 6, 6, 5, 9, 6, 4, 7]	178	[11, 4, 6, 7, 7, 11, 10, 8, 1, 7, 3, 14, 9, 25, 6, 11, 13, 13, 12]	0	No
UBE2W--STAU2	8:74717886:-	8:74652101:-	5	[5, 17, 249, 319, 859]	73	[6, 5, 22, 7, 33]	79	[7, 4, 26, 10, 32]	0	No
NUBPL--EFCAB4B	14:32068587:+	12:3836313:-	9	[5, 117, 124, 218, 246, 296, 323, 425, 679]	46	[9, 8, 4, 3, 3, 4, 6, 6, 3]	52	[7, 10, 2, 4, 7, 7, 2, 9, 4]	0	No
TRNT1--RMI1	3:3178469:+	9:86618090:+	4	[5, 411, 424, 489]	18	[4, 4, 6, 4]	122	[6, 51, 43, 22]	0	No
WDR70--GUSB	5:37381787:+	7:65441189:-	198	[5, 9, 19, 32, 33, 36, 40, 42, 43, 49, 50, 52, 56, 59, 60, 61, 63, 64, 65, 68, 69, 70, 72, 90, 95, 108, 119, 122, 126, 128, 134, 135, 136, 137, 139, 150, 151, 153, 163, 176, 181, 183, 191, 192, 194, 203, 205, 218, 220, 224, 227, 228, 230, 235, 236, 237, 238, 244, 249, 252, 253, 254, 255, 267, 271, 272, 273, 276, 277, 285, 286, 287, 295, 305, 306, 314, 316, 317, 325, 328, 329, 330, 337, 340, 342, …	1931	[3, 7, 10, 3, 18, 12, 13, 5, 14, 14, 4, 3, 12, 5, 11, 7, 7, 4, 7, 7, 5, 52, 47, 3, 4, 3, 10, 20, 37, 5, 18, 7, 9, 6, 13, 11, 7, 9, 6, 4, 8, 4, 5, 3, 10, 8, 4, 5, 9, 17, 7, 8, 3, 9, 11, 6, 3, 21, 5, 6, 13, 8, 6, 6, 4, 12, 3, 4, 3, 3, 8, 6, 12, 8, 6, 4, 14, 4, 15, 20, 13, 10, 7, 4, 4, 18, 14, 15, 3, 18, 3, 3, 6, 8, 18, 12, 12, 31, 5, 14, 3, 9, 3, 7, 9, 16, 8, 8, 13, 7, 13, 23, 4, 4, 12, 6, 7, 11, 4…	1779	[5, 8, 8, 3, 7, 17, 3, 4, 14, 8, 4, 6, 6, 8, 8, 12, 10, 8, 4, 6, 11, 44, 46, 5, 10, 4, 4, 12, 20, 4, 11, 7, 10, 4, 11, 5, 6, 15, 7, 5, 5, 8, 5, 1, 8, 14, 2, 9, 11, 15, 6, 7, 3, 7, 6, 2, 3, 14, 5, 10, 19, 9, 6, 6, 4, 9, 6, 4, 6, 5, 6, 7, 17, 6, 4, 7, 11, 5, 10, 7, 13, 15, 3, 5, 4, 12, 13, 13, 4, 11, 5, 6, 6, 1, 16, 19, 10, 22, 2, 8, 1, 5, 7, 6, 7, 21, 3, 6, 12, 10, 9, 17, 2, 3, 8, 4, 3, 12, 6, 5, …	0	No
WDR70--GUSB	5:37381787:+	7:65435353:-	35	[29, 34, 88, 113, 114, 117, 132, 173, 182, 195, 204, 219, 243, 246, 280, 309, 311, 320, 368, 384, 437, 477, 479, 495, 516, 528, 601, 703, 805, 816, 832, 840, 847, 870, 874]	306	[6, 9, 6, 5, 13, 18, 3, 9, 12, 10, 10, 10, 21, 6, 4, 6, 3, 11, 16, 5, 4, 9, 11, 10, 5, 7, 4, 5, 8, 8, 17, 6, 12, 11, 6]	500	[10, 21, 14, 13, 12, 7, 11, 9, 9, 16, 9, 7, 26, 7, 20, 4, 13, 12, 23, 16, 6, 20, 16, 21, 9, 12, 16, 11, 13, 31, 28, 15, 26, 7, 10]	0	No
IPO9--ACAP1	1:201844357:+	17:7245814:+	10	[5, 71, 122, 207, 457, 469, 609, 666, 837, 861]	94	[3, 7, 3, 4, 5, 4, 27, 19, 11, 11]	83	[2, 10, 2, 6, 8, 8, 15, 16, 11, 5]	0	No
YTHDC2--MSH5	5:112862482:+	6:31713919:+	7	[5, 163, 171, 259, 297, 494, 687]	27	[3, 3, 3, 4, 6, 3, 5]	63	[10, 6, 9, 14, 7, 3, 14]	0	No
EFCAB6--ODF2L	22:43948314:-	1:86816411:-	7	[5, 53, 132, 325, 515, 679, 862]	36	[3, 6, 7, 7, 6, 4, 3]	70	[15, 10, 18, 5, 3, 4, 15]	0	No
TUT1--EEF1G	11:62344129:-	11:62342380:-	35	[5, 8, 19, 28, 59, 74, 87, 100, 115, 151, 170, 171, 174, 190, 219, 230, 240, 287, 288, 314, 336, 342, 369, 375, 416, 420, 444, 481, 492, 512, 626, 645, 671, 816, 882]	273	[8, 7, 6, 8, 3, 14, 8, 4, 11, 4, 15, 5, 12, 19, 6, 3, 7, 3, 5, 7, 13, 6, 7, 3, 3, 12, 3, 18, 11, 6, 4, 13, 8, 3, 8]	177	[9, 6, 1, 1, 2, 2, 4, 2, 4, 4, 17, 5, 3, 4, 6, 4, 1, 2, 3, 1, 8, 4, 1, 2, 4, 11, 2, 17, 7, 5, 3, 12, 6, 4, 10]	0	No
TUT1--EEF1G	11:62342517:-	11:62342401:-	85	[10, 16, 17, 23, 30, 31, 35, 50, 58, 66, 72, 77, 95, 101, 103, 133, 149, 156, 180, 184, 186, 191, 202, 206, 207, 225, 226, 234, 236, 248, 253, 254, 255, 263, 276, 279, 280, 285, 289, 292, 301, 304, 310, 313, 318, 325, 337, 347, 349, 354, 363, 425, 431, 446, 454, 456, 460, 466, 479, 480, 486, 501, 521, 524, 529, 609, 610, 622, 623, 629, 632, 637, 650, 652, 658, 678, 689, 696, 801, 822, 850, 855, 8…	509	[4, 3, 7, 3, 3, 7, 4, 4, 4, 7, 28, 3, 4, 4, 6, 3, 3, 4, 4, 7, 5, 7, 5, 5, 4, 6, 4, 13, 7, 6, 5, 5, 6, 9, 3, 4, 5, 5, 3, 6, 4, 8, 3, 17, 5, 5, 3, 12, 8, 11, 3, 4, 4, 21, 9, 5, 9, 7, 3, 6, 4, 5, 4, 6, 3, 3, 4, 3, 3, 7, 9, 3, 5, 3, 9, 5, 4, 5, 7, 8, 9, 4, 4, 13, 7]	1274	[24, 4, 17, 16, 22, 2, 6, 2, 11, 1, 1, 12, 13, 9, 14, 19, 15, 1, 17, 2, 10, 20, 1, 1, 1, 1, 8, 56, 5, 9, 36, 1, 1, 36, 12, 22, 37, 13, 39, 20, 18, 14, 5, 51, 1, 16, 6, 15, 1, 2, 1, 13, 22, 32, 30, 12, 1, 71, 4, 15, 38, 15, 15, 20, 29, 1, 17, 1, 9, 18, 25, 13, 12, 10, 18, 2, 14, 26, 1, 19, 39, 3, 26, 24, 12]	0	No
KIAA1191--SIMC1	5:175773064:-	5:175772464:+	8	[5, 141, 225, 248, 261, 383, 643, 678]	40	[6, 3, 7, 3, 3, 3, 12, 3]	12	[1, 1, 1, 3, 3, 1, 1, 1]	0	No
FAM92B--C11orf82	16:85132542:-	11:82633656:+	13	[5, 24, 71, 146, 189, 282, 466, 494, 530, 602, 614, 622, 675]	60	[4, 4, 5, 3, 4, 5, 3, 11, 9, 3, 3, 3, 3]	45	[2, 3, 7, 1, 1, 5, 2, 8, 4, 6, 1, 2, 3]	0	No
MOSPD1--MTSS1	X:134030847:-	8:125685616:-	10	[5, 46, 97, 174, 192, 209, 330, 668, 820, 846]	68	[5, 5, 3, 14, 10, 4, 4, 6, 6, 11]	137	[9, 19, 12, 19, 21, 4, 8, 14, 15, 16]	0	No
PTPN7--ADCY2	1:202127716:-	5:7829988:+	4	[5, 43, 73, 436]	16	[4, 3, 5, 4]	130	[75, 12, 28, 15]	0	No
TUBA3C--ARMC9	13:19751644:-	2:232236928:+	2	[310, 626]	11	[5, 6]	15	[4, 11]	0	No
TUBA3C--ARMC9	13:19748024:-	2:232236928:+	19	[5, 37, 134, 186, 190, 207, 236, 238, 426, 438, 459, 503, 508, 604, 605, 680, 805, 813, 885]	78	[3, 4, 4, 3, 5, 3, 4, 4, 5, 3, 5, 6, 6, 3, 5, 5, 3, 3, 4]	264	[8, 6, 19, 5, 32, 9, 10, 15, 8, 1, 15, 11, 29, 7, 24, 14, 16, 20, 15]	0	No
MMS19--YBX3	10:99218081:-	12:10855222:-	3	[5, 435, 907]	10	[3, 3, 4]	12	[2, 8, 2]	0	No
TET2--ANKRD12	4:106161341:+	18:9284126:+	7	[5, 10, 71, 231, 305, 409, 668]	28	[3, 4, 4, 3, 7, 4, 3]	109	[18, 11, 5, 7, 2, 23, 43]	0	No
COL28A1--LSM5	7:7396671:-	7:32528264:-	58	[5, 16, 24, 27, 30, 31, 40, 58, 67, 72, 79, 83, 94, 96, 149, 175, 181, 183, 192, 194, 199, 201, 209, 220, 225, 242, 247, 256, 271, 292, 295, 297, 310, 313, 314, 345, 407, 413, 444, 494, 630, 669, 686, 701, 803, 826, 839, 852, 853, 861, 865, 873, 874, 880, 884, 889, 896, 904]	509	[3, 5, 6, 7, 3, 4, 14, 17, 12, 5, 3, 16, 12, 4, 16, 11, 6, 7, 3, 33, 3, 4, 8, 16, 18, 8, 6, 10, 15, 7, 9, 8, 3, 8, 6, 3, 13, 13, 8, 14, 9, 8, 7, 6, 7, 6, 5, 6, 8, 6, 6, 15, 3, 9, 4, 6, 10, 21]	311	[2, 4, 5, 2, 5, 2, 13, 6, 9, 4, 2, 9, 2, 2, 7, 6, 4, 4, 2, 18, 7, 4, 2, 13, 8, 6, 6, 4, 1, 9, 2, 8, 2, 4, 3, 3, 11, 9, 4, 8, 4, 6, 5, 7, 3, 2, 9, 4, 6, 1, 7, 1, 4, 9, 2, 1, 1, 17]	0	No
EXOSC2--EMC1	9:133575178:+	1:19543412:-	3	[6, 220, 359]	15	[3, 3, 9]	17	[8, 1, 8]	0	No
POGLUT1--ITPRIPL2	3:119210422:+	16:19129505:+	84	[6, 8, 57, 58, 64, 67, 71, 80, 82, 89, 90, 105, 155, 186, 192, 198, 204, 206, 212, 227, 229, 234, 236, 242, 245, 246, 247, 249, 250, 251, 253, 257, 265, 268, 270, 275, 283, 300, 302, 309, 318, 335, 344, 346, 351, 356, 359, 362, 408, 419, 427, 432, 433, 458, 462, 482, 484, 486, 502, 510, 519, 603, 609, 617, 619, 621, 623, 631, 632, 639, 648, 670, 805, 808, 814, 839, 850, 851, 871, 873, 879, 883, 8…	633	[3, 4, 6, 7, 4, 3, 14, 9, 5, 6, 8, 3, 10, 8, 6, 4, 3, 4, 6, 4, 3, 37, 4, 5, 6, 3, 8, 9, 7, 7, 8, 8, 5, 11, 3, 5, 3, 5, 5, 5, 7, 5, 7, 5, 3, 13, 13, 6, 3, 9, 10, 4, 3, 4, 4, 7, 14, 7, 14, 30, 10, 24, 13, 5, 15, 15, 4, 5, 6, 20, 3, 5, 12, 9, 12, 3, 5, 6, 3, 4, 3, 3, 10, 6]	996	[17, 3, 19, 17, 7, 19, 19, 5, 9, 8, 5, 8, 14, 11, 7, 11, 7, 8, 14, 9, 5, 8, 15, 6, 7, 8, 14, 21, 5, 20, 9, 28, 12, 18, 7, 20, 10, 9, 2, 5, 6, 5, 16, 9, 10, 16, 16, 9, 3, 8, 10, 6, 8, 9, 9, 11, 6, 12, 35, 10, 24, 25, 26, 10, 17, 10, 17, 12, 11, 11, 6, 9, 16, 17, 26, 12, 10, 13, 6, 9, 4, 15, 21, 9]	0	No
POLR2K--B4GALT1	8:101166230:+	9:33111576:-	2	[6, 670]	6	[3, 3]	10	[1, 9]	0	No
RRM2--AMFR	2:10269859:+	16:56395702:-	11	[6, 96, 200, 253, 362, 406, 456, 465, 495, 627, 827]	42	[3, 4, 3, 3, 6, 3, 4, 4, 6, 3, 3]	7337	[453, 1508, 655, 638, 376, 565, 488, 345, 1385, 442, 482]	0	No
NDUFB1--CATSPERG	14:92587540:-	19:38856096:+	10	[6, 70, 156, 304, 379, 511, 605, 691, 835, 849]	61	[4, 8, 4, 5, 4, 7, 15, 4, 6, 4]	51	[1, 10, 1, 4, 5, 1, 13, 1, 1, 14]	0	No
UBXN7--ATP5H	3:196127012:-	17:73038046:-	29	[6, 28, 57, 100, 101, 121, 151, 199, 217, 241, 267, 272, 306, 327, 406, 412, 426, 438, 449, 481, 492, 606, 630, 672, 688, 874, 875, 880, 893]	216	[4, 8, 5, 3, 6, 5, 9, 9, 10, 6, 4, 7, 9, 5, 4, 9, 5, 8, 7, 8, 8, 8, 6, 15, 17, 4, 7, 4, 16]	521	[19, 10, 32, 15, 20, 16, 17, 11, 51, 9, 11, 9, 14, 10, 33, 20, 13, 11, 12, 6, 11, 52, 6, 23, 30, 2, 18, 18, 22]	0	No
LGALS3BP--EIF3L	17:76973076:-	22:38244875:+	12	[6, 16, 138, 199, 271, 516, 521, 528, 641, 692, 905, 908]	58	[6, 8, 3, 3, 3, 4, 4, 11, 3, 3, 6, 4]	195	[32, 22, 9, 9, 14, 30, 10, 31, 10, 10, 11, 7]	0	No
TFPI--TMEM45A	2:188382170:-	3:100292952:+	2	[122, 609]	15	[3, 12]	15	[2, 13]	0	No
COX10-AS1--KLF3	17:13972589:-	4:38682390:+	2	[500, 512]	18	[15, 3]	49	[41, 8]	0	No
GAS5--ZNF670	1:173834956:-	1:247132752:-	39	[6, 16, 20, 26, 30, 68, 74, 89, 90, 92, 94, 95, 96, 106, 111, 169, 177, 182, 186, 187, 191, 217, 261, 281, 288, 289, 295, 298, 302, 335, 336, 341, 343, 344, 345, 346, 353, 354, 688]	188	[6, 3, 3, 3, 5, 5, 4, 4, 4, 3, 4, 3, 3, 4, 3, 3, 3, 4, 3, 3, 12, 3, 4, 5, 13, 3, 5, 5, 8, 8, 7, 8, 3, 4, 5, 8, 4, 6, 4]	472	[1, 5, 5, 29, 4, 5, 41, 1, 35, 22, 3, 32, 2, 2, 2, 2, 23, 1, 30, 33, 2, 25, 1, 2, 3, 1, 1, 36, 1, 4, 2, 56, 2, 29, 1, 4, 21, 1, 2]	0	No
CIAO1--STAT6	2:96939087:+	12:57497663:-	15	[6, 41, 60, 203, 209, 247, 259, 409, 480, 485, 643, 669, 801, 849, 891]	74	[4, 6, 3, 4, 3, 4, 3, 4, 6, 3, 8, 12, 3, 6, 5]	34	[3, 1, 1, 3, 2, 1, 3, 1, 3, 1, 3, 6, 1, 3, 2]	0	No
PTPRS--ANKMY1	19:5158687:-	2:241461586:-	2	[6, 516]	12	[3, 9]	20	[14, 6]	0	No
SUPT20H--WNK2	13:37612891:-	9:96078003:+	11	[6, 20, 160, 180, 312, 335, 413, 414, 440, 702, 813]	44	[5, 5, 4, 3, 6, 3, 6, 3, 3, 3, 3]	62	[4, 5, 3, 1, 10, 12, 3, 13, 8, 2, 1]	0	No
ZNF714--SUCLG1	19:21266876:+	2:84653768:-	47	[6, 15, 26, 36, 72, 94, 120, 143, 157, 158, 191, 203, 225, 237, 243, 250, 267, 275, 276, 380, 421, 424, 428, 462, 490, 506, 523, 532, 619, 633, 645, 656, 659, 662, 670, 671, 701, 803, 810, 811, 825, 838, 849, 875, 879, 882, 907]	214	[4, 3, 3, 5, 9, 5, 7, 5, 3, 5, 3, 4, 3, 3, 5, 4, 5, 3, 4, 9, 9, 5, 6, 4, 5, 7, 4, 5, 3, 4, 4, 3, 4, 3, 3, 4, 3, 6, 5, 9, 3, 3, 6, 5, 3, 3, 3]	642	[14, 19, 17, 17, 35, 7, 17, 22, 6, 21, 7, 14, 13, 6, 10, 11, 14, 14, 12, 34, 19, 21, 12, 12, 9, 12, 4, 12, 10, 12, 12, 13, 8, 6, 15, 6, 4, 9, 34, 19, 12, 5, 7, 13, 19, 14, 13]	0	No
NQO2--CDHR3	6:3017219:+	7:105675242:+	41	[6, 12, 16, 20, 26, 59, 79, 88, 90, 152, 174, 179, 189, 191, 205, 215, 228, 230, 258, 261, 268, 294, 311, 313, 339, 348, 349, 404, 443, 460, 473, 474, 531, 633, 646, 649, 839, 840, 853, 856, 886]	327	[13, 25, 7, 8, 3, 5, 4, 4, 4, 4, 4, 13, 4, 11, 7, 5, 9, 4, 3, 6, 13, 6, 6, 8, 4, 12, 10, 7, 12, 3, 13, 10, 13, 6, 7, 3, 6, 15, 4, 16, 10]	91	[5, 5, 1, 1, 2, 2, 2, 1, 3, 1, 1, 3, 1, 6, 1, 2, 1, 4, 3, 2, 4, 1, 1, 1, 1, 1, 2, 2, 3, 1, 1, 1, 2, 1, 1, 2, 4, 2, 3, 6, 4]	0	No
RIF1--RNF182	2:152298506:+	6:13980431:+	2	[6, 407]	6	[3, 3]	17	[3, 14]	0	No
SPC24--EHMT1	19:11259770:-	9:140763286:+	7	[6, 143, 224, 500, 664, 825, 864]	44	[4, 7, 6, 9, 8, 7, 3]	52	[8, 8, 5, 7, 12, 4, 8]	0	No
TIMM9--ZNF532	14:58875212:-	18:56647877:+	3	[6, 178, 697]	11	[4, 4, 3]	33	[18, 11, 4]	0	No
MTFMT--SLC5A5	15:65308171:-	19:18004980:+	23	[6, 86, 89, 95, 98, 122, 125, 156, 193, 200, 246, 270, 295, 330, 347, 353, 419, 426, 608, 829, 846, 858, 878]	119	[10, 13, 6, 5, 3, 4, 4, 4, 4, 8, 4, 3, 5, 5, 4, 3, 5, 4, 8, 3, 6, 5, 3]	192	[7, 30, 3, 6, 8, 4, 6, 4, 1, 13, 8, 17, 7, 5, 4, 5, 9, 3, 21, 10, 8, 6, 7]	0	No
MTFMT--CLIP1	15:65319169:-	12:122759990:-	11	[16, 129, 157, 212, 219, 341, 369, 405, 435, 475, 876]	72	[8, 4, 11, 4, 10, 3, 6, 6, 7, 8, 5]	104	[1, 4, 26, 9, 19, 21, 6, 9, 2, 1, 6]	0	No
RNF216--RBAK	7:5800634:-	7:5096926:+	4	[25, 137, 459, 498]	22	[5, 6, 8, 3]	23	[5, 8, 7, 3]	0	No
RNF216--RBAK	7:5764955:-	7:5096926:+	4	[6, 159, 160, 530]	38	[10, 7, 8, 13]	38	[11, 8, 6, 13]	0	No
RNF216--POM121C	7:5764955:-	7:75113533:-	2	[6, 21]	6	[3, 3]	17	[7, 10]	0	No
COL6A2--TTLL7	21:47533988:+	1:84412039:-	8	[6, 30, 80, 203, 325, 371, 529, 868]	33	[3, 3, 5, 3, 8, 3, 5, 3]	45	[4, 3, 6, 1, 10, 4, 10, 7]	0	No
COL6A2--RBM43	21:47533988:+	2:152106198:-	3	[6, 499, 662]	9	[3, 3, 3]	9	[1, 6, 2]	0	No
ZCCHC17--CLDN11	1:31819587:+	3:170151114:+	2	[6, 333]	9	[5, 4]	8	[5, 3]	0	No
ALG14--CNN3	1:95492685:-	1:95369080:-	15	[6, 25, 94, 163, 173, 176, 202, 233, 273, 353, 522, 654, 655, 820, 854]	131	[4, 5, 17, 4, 5, 4, 12, 6, 6, 7, 24, 14, 11, 5, 7]	196	[8, 9, 30, 14, 8, 5, 12, 11, 8, 4, 26, 11, 21, 10, 19]	0	No
DSTN--SAV1	20:17588887:+	14:51101660:-	2	[6, 184]	9	[4, 5]	11	[7, 4]	0	No
PLAT--FUT11	8:42046452:-	10:75538614:+	5	[6, 147, 350, 509, 894]	23	[4, 5, 3, 4, 7]	29	[8, 5, 5, 4, 7]	0	No
ARF3--FKBP11	12:49333438:-	12:49319865:-	9	[6, 8, 26, 64, 220, 374, 501, 619, 639]	145	[6, 11, 7, 12, 13, 9, 53, 24, 10]	181	[9, 3, 24, 10, 15, 8, 56, 42, 14]	0	No
ARF3--FKBP11	12:49332818:-	12:49318894:-	10	[17, 214, 219, 222, 229, 322, 327, 513, 527, 821]	117	[7, 10, 8, 16, 23, 10, 5, 15, 12, 11]	162	[6, 15, 7, 29, 17, 5, 17, 37, 21, 8]	0	No
ARF3--FKBP11	12:49333438:-	12:49318431:-	4	[70, 166, 651, 681]	72	[6, 11, 25, 30]	58	[6, 17, 16, 19]	0	No
LEPROTL1--BANF1	8:29995361:+	11:65769965:+	18	[6, 27, 32, 34, 39, 100, 294, 370, 378, 402, 612, 626, 630, 660, 662, 826, 877, 889]	92	[3, 9, 3, 10, 6, 6, 3, 3, 6, 5, 3, 6, 4, 6, 7, 5, 3, 4]	174	[10, 21, 1, 13, 17, 18, 2, 1, 26, 17, 6, 7, 3, 10, 5, 9, 1, 7]	0	No
INVS--HPS3	9:103063282:+	3:148889933:+	7	[6, 236, 308, 352, 407, 421, 890]	27	[3, 3, 3, 3, 3, 8, 4]	41	[6, 1, 6, 5, 5, 13, 5]	0	No
PPM1D--LIPG	17:58741849:+	18:47118665:+	44	[6, 15, 68, 82, 116, 165, 187, 230, 253, 327, 347, 349, 353, 412, 415, 418, 445, 465, 474, 494, 499, 514, 521, 522, 529, 645, 647, 665, 669, 684, 697, 702, 803, 807, 817, 823, 862, 864, 869, 872, 874, 875, 878, 882]	210	[3, 3, 6, 4, 3, 4, 5, 9, 4, 3, 4, 7, 4, 13, 4, 3, 3, 4, 6, 8, 3, 6, 7, 4, 8, 4, 5, 4, 5, 3, 8, 3, 3, 4, 6, 4, 4, 4, 5, 4, 3, 4, 6, 3]	196	[3, 2, 8, 1, 6, 2, 6, 13, 1, 4, 6, 2, 1, 2, 15, 2, 6, 9, 7, 15, 5, 4, 2, 7, 2, 8, 2, 1, 11, 1, 6, 6, 3, 1, 7, 1, 1, 1, 4, 1, 2, 1, 5, 3]	0	No
BHMT2--HGS	5:78385101:+	17:79669965:+	4	[6, 173, 256, 662]	23	[4, 3, 6, 10]	8	[2, 2, 2, 2]	0	No
COMMD1--TTC18	2:62363381:+	10:75055032:-	61	[6, 36, 48, 73, 97, 110, 122, 125, 140, 141, 146, 153, 168, 180, 236, 310, 315, 344, 346, 359, 365, 406, 413, 414, 441, 462, 475, 506, 510, 523, 528, 601, 607, 611, 612, 622, 624, 626, 645, 667, 668, 670, 673, 805, 812, 825, 830, 831, 835, 848, 851, 856, 861, 865, 870, 873, 876, 892, 897, 906, 908]	360	[4, 8, 3, 3, 7, 5, 10, 4, 3, 4, 4, 5, 4, 6, 8, 4, 6, 3, 3, 3, 8, 7, 6, 4, 4, 14, 5, 5, 12, 4, 3, 4, 8, 3, 3, 6, 4, 3, 10, 6, 9, 8, 3, 3, 14, 11, 8, 4, 4, 4, 5, 3, 6, 3, 3, 8, 3, 6, 8, 26, 5]	370	[8, 1, 1, 2, 7, 1, 8, 2, 2, 3, 2, 1, 2, 2, 8, 14, 7, 4, 16, 13, 2, 5, 1, 2, 3, 2, 13, 7, 18, 6, 3, 16, 3, 4, 19, 3, 15, 3, 2, 14, 14, 15, 10, 11, 7, 3, 1, 2, 1, 1, 2, 5, 4, 7, 8, 1, 6, 1, 17, 3, 6]	0	No
LRRC37B--SMURF2	17:30374778:+	17:62589595:-	30	[114, 214, 305, 324, 420, 425, 436, 437, 441, 450, 465, 467, 473, 486, 526, 640, 658, 665, 701, 804, 805, 806, 812, 846, 855, 856, 861, 875, 903, 906]	557	[4, 9, 29, 13, 5, 14, 5, 22, 7, 6, 27, 20, 22, 22, 21, 13, 12, 30, 8, 51, 60, 5, 20, 15, 18, 10, 30, 28, 14, 17]	198	[2, 1, 42, 2, 1, 13, 1, 1, 1, 3, 3, 2, 17, 2, 14, 1, 2, 2, 24, 1, 32, 3, 16, 1, 1, 2, 4, 1, 1, 2]	0	No
LRRC37B--SMURF2	17:30377245:+	17:62582291:-	8	[15, 19, 30, 105, 229, 411, 871, 894]	164	[15, 16, 12, 16, 19, 29, 24, 33]	49	[3, 2, 1, 5, 8, 6, 1, 23]	0	No
LRRC37B--SMURF2	17:30380523:+	17:62658186:-	64	[6, 29, 35, 36, 40, 46, 59, 67, 115, 121, 134, 135, 141, 150, 158, 173, 181, 184, 199, 204, 244, 259, 287, 299, 312, 315, 343, 372, 403, 409, 416, 419, 425, 429, 430, 435, 474, 479, 493, 510, 516, 518, 613, 623, 657, 661, 665, 687, 697, 702, 802, 821, 833, 835, 836, 848, 855, 856, 859, 878, 883, 884, 892, 903]	1466	[6, 11, 20, 14, 36, 10, 15, 14, 52, 28, 13, 23, 4, 23, 14, 20, 8, 17, 29, 7, 34, 14, 9, 14, 34, 28, 8, 16, 12, 29, 18, 31, 39, 16, 19, 29, 40, 72, 28, 24, 18, 20, 20, 28, 19, 26, 46, 15, 9, 25, 14, 31, 69, 27, 20, 37, 24, 14, 20, 11, 25, 29, 23, 18]	123	[2, 3, 4, 1, 4, 2, 1, 1, 1, 1, 3, 1, 1, 3, 2, 1, 1, 1, 4, 1, 1, 2, 1, 2, 3, 2, 2, 1, 1, 1, 1, 3, 1, 1, 5, 2, 1, 3, 2, 3, 1, 1, 1, 1, 2, 1, 3, 4, 2, 2, 2, 3, 1, 1, 3, 1, 2, 3, 1, 3, 4, 1, 3, 1]	0	No
LRRC37B--SMURF2	17:30376175:+	17:62589616:-	11	[40, 64, 217, 372, 419, 488, 613, 688, 810, 869, 873]	155	[21, 11, 3, 9, 7, 29, 7, 10, 8, 40, 10]	14	[1, 2, 1, 1, 2, 1, 1, 2, 1, 1, 1]	0	No
EIF3G--TRNT1	19:10228752:-	3:3178372:+	74	[6, 8, 20, 37, 38, 48, 50, 55, 91, 92, 97, 102, 113, 131, 136, 144, 156, 164, 166, 172, 180, 185, 194, 197, 203, 204, 205, 206, 208, 218, 220, 223, 226, 233, 250, 253, 267, 274, 289, 327, 330, 342, 407, 411, 449, 469, 479, 495, 497, 509, 511, 525, 605, 609, 620, 637, 642, 645, 649, 651, 658, 659, 660, 666, 667, 676, 696, 813, 847, 858, 884, 899, 904, 906]	434	[4, 4, 5, 3, 5, 6, 10, 5, 7, 7, 3, 4, 5, 3, 11, 3, 3, 3, 3, 6, 4, 3, 6, 4, 4, 3, 4, 5, 3, 7, 19, 5, 3, 6, 3, 5, 3, 4, 5, 3, 4, 4, 8, 5, 12, 3, 10, 3, 16, 8, 12, 5, 14, 5, 5, 3, 4, 7, 6, 4, 11, 8, 4, 8, 9, 5, 6, 8, 7, 4, 6, 8, 4, 9]	295	[1, 13, 1, 1, 2, 6, 3, 1, 2, 1, 2, 1, 3, 3, 1, 2, 1, 7, 4, 2, 8, 1, 2, 7, 1, 7, 1, 1, 3, 12, 2, 1, 13, 1, 1, 18, 8, 2, 1, 2, 8, 9, 2, 1, 1, 2, 3, 1, 2, 8, 1, 11, 11, 2, 2, 1, 1, 18, 2, 9, 2, 2, 1, 4, 10, 8, 2, 2, 1, 11, 1, 2, 3, 2]	0	No
MRPL52--FAM184B	14:23303798:+	4:17633960:-	29	[6, 64, 95, 97, 108, 180, 190, 278, 282, 294, 306, 345, 356, 370, 382, 412, 419, 443, 456, 499, 510, 523, 617, 631, 645, 691, 819, 851, 901]	100	[6, 4, 3, 3, 4, 3, 3, 3, 3, 3, 3, 3, 4, 3, 4, 5, 3, 3, 3, 4, 3, 3, 3, 3, 3, 3, 5, 4, 3]	215	[1, 10, 7, 20, 16, 8, 11, 5, 7, 3, 6, 1, 7, 7, 1, 21, 7, 11, 3, 5, 1, 11, 12, 4, 1, 5, 17, 4, 3]	0	No
MRPL52--FAM184B	14:23301197:+	4:17633729:-	3	[607, 861, 870]	10	[3, 4, 3]	12	[1, 9, 2]	0	No
ATP1B3--NEK8	3:141645356:+	17:27069025:+	5	[6, 79, 406, 462, 894]	17	[3, 3, 3, 4, 4]	23	[3, 2, 4, 6, 8]	0	No
TMX2--C11orf31	11:57507980:+	11:57509281:+	4	[6, 170, 212, 858]	49	[21, 19, 6, 3]	56	[31, 19, 3, 3]	0	No
TMX2--C11orf31	11:57505140:+	11:57510335:+	2	[8, 222]	44	[11, 33]	63	[9, 54]	0	No
TMX2--C11orf31	11:57506732:+	11:57509281:+	2	[432, 696]	30	[24, 6]	47	[28, 19]	0	No
ARHGAP10--HACE1	4:148784606:+	6:105180207:-	3	[6, 7, 423]	16	[9, 4, 3]	26	[5, 12, 9]	0	No
FAM177A1--BPHL	14:35515834:+	6:3127026:+	20	[6, 24, 26, 60, 66, 85, 166, 179, 209, 213, 222, 366, 378, 505, 517, 524, 666, 811, 820, 834]	80	[3, 3, 5, 3, 5, 5, 4, 4, 5, 4, 3, 4, 3, 4, 3, 6, 5, 3, 5, 3]	101	[9, 8, 25, 1, 1, 3, 1, 1, 2, 5, 1, 4, 3, 2, 4, 1, 3, 4, 16, 7]	0	No
ZNF343--RHBG	20:2473345:-	1:156344398:+	3	[372, 455, 472]	13	[3, 5, 5]	35	[13, 14, 8]	0	No
CCDC18--DPM2	1:93646439:+	9:130699470:-	10	[6, 51, 157, 187, 256, 454, 612, 656, 696, 900]	41	[3, 3, 4, 4, 4, 4, 5, 5, 4, 5]	62	[6, 4, 6, 5, 7, 7, 8, 12, 2, 5]	0	No
CCDC18--DPM2	1:93651976:+	9:130699752:-	2	[175, 280]	8	[5, 3]	2	[1, 1]	0	No
TUT1--LAMTOR5	11:62346033:-	1:110949451:-	5	[6, 20, 29, 604, 880]	22	[3, 5, 4, 5, 5]	6	[2, 1, 1, 1, 1]	0	No
COPS7A--TTC3	12:6841042:+	21:38574858:+	7	[6, 189, 256, 278, 811, 830, 881]	26	[3, 3, 3, 4, 5, 5, 3]	68	[4, 28, 6, 1, 1, 2, 26]	0	No
RNMTL1--IL11	17:686758:+	19:55876543:-	3	[186, 266, 897]	36	[4, 14, 18]	45	[4, 10, 31]	0	No
TMEM165--ALDH1L1	4:56278301:+	3:125869678:-	6	[10, 246, 319, 475, 701, 867]	31	[4, 5, 4, 12, 3, 3]	47	[14, 6, 3, 18, 4, 2]	0	No
PAAF1--CHMP4C	11:73590742:+	8:82671074:+	5	[6, 53, 224, 307, 660]	25	[3, 8, 3, 6, 5]	41	[1, 2, 1, 16, 21]	0	No
ARHGEF26--SOD1	3:153870722:+	21:33033861:+	23	[6, 82, 163, 211, 263, 309, 362, 401, 420, 425, 466, 473, 476, 488, 516, 532, 613, 631, 644, 666, 696, 808, 819]	114	[7, 6, 4, 5, 3, 5, 3, 9, 6, 4, 3, 3, 6, 7, 6, 3, 3, 9, 7, 3, 4, 5, 3]	189	[5, 4, 8, 5, 3, 2, 5, 11, 19, 12, 12, 9, 13, 10, 8, 6, 7, 9, 6, 8, 14, 2, 11]	0	No
AARS2--BLZF1	6:44267971:-	1:169365555:+	2	[6, 675]	10	[4, 6]	6	[4, 2]	0	No
COG3--ZC3H13	13:46039345:+	13:46594692:-	2	[6, 186]	21	[7, 14]	22	[11, 11]	0	No
BRAP--PCNP	12:112110465:-	3:101298686:+	19	[6, 7, 11, 63, 75, 101, 169, 198, 201, 214, 247, 274, 345, 521, 613, 682, 823, 825, 829]	221	[20, 6, 6, 6, 8, 4, 13, 21, 3, 9, 3, 19, 12, 11, 22, 22, 8, 18, 10]	147	[24, 1, 3, 4, 11, 4, 8, 8, 2, 9, 1, 5, 10, 8, 14, 9, 5, 8, 13]	0	No
TMEM222--ACTG1	1:27648882:+	17:79478340:-	10	[6, 156, 167, 180, 208, 250, 287, 672, 887, 897]	54	[3, 5, 5, 6, 5, 5, 7, 6, 8, 4]	63	[7, 13, 10, 1, 3, 10, 5, 4, 7, 3]	0	No
BCL2L2--PABPN1	14:23777408:+	14:23791390:+	158	[6, 13, 15, 17, 20, 23, 27, 30, 33, 34, 40, 44, 45, 49, 51, 54, 55, 56, 59, 66, 69, 70, 71, 74, 76, 80, 83, 84, 87, 90, 94, 97, 99, 101, 108, 109, 114, 124, 128, 130, 134, 144, 146, 150, 151, 157, 160, 164, 169, 183, 190, 191, 203, 206, 209, 210, 221, 233, 240, 244, 248, 252, 255, 258, 259, 265, 271, 273, 274, 275, 279, 288, 289, 290, 294, 299, 300, 304, 305, 308, 339, 362, 382, 384, 403, 408, 41…	4484	[8, 75, 22, 7, 37, 6, 14, 10, 7, 10, 29, 5, 11, 38, 17, 16, 10, 23, 10, 52, 11, 9, 46, 16, 11, 47, 24, 11, 5, 22, 11, 29, 10, 31, 6, 20, 35, 62, 15, 13, 15, 26, 6, 11, 13, 11, 29, 13, 31, 15, 30, 21, 34, 11, 16, 8, 17, 4, 15, 23, 20, 7, 38, 21, 8, 24, 32, 17, 3, 20, 10, 17, 4, 15, 19, 133, 8, 39, 12, 19, 5, 28, 8, 22, 8, 38, 33, 63, 50, 31, 46, 17, 32, 35, 54, 13, 40, 12, 45, 14, 28, 85, 57, 96, …	2970	[10, 44, 21, 12, 23, 5, 10, 14, 11, 19, 12, 9, 8, 25, 7, 8, 13, 19, 19, 60, 15, 4, 46, 1, 11, 23, 27, 11, 1, 8, 10, 43, 14, 17, 12, 7, 26, 37, 8, 9, 18, 6, 8, 14, 7, 9, 43, 25, 16, 23, 18, 12, 22, 9, 13, 13, 16, 8, 16, 23, 4, 11, 55, 18, 10, 28, 40, 18, 10, 1, 8, 29, 7, 5, 34, 36, 18, 31, 17, 24, 4, 30, 9, 23, 24, 16, 14, 24, 43, 28, 13, 20, 9, 20, 11, 4, 38, 12, 16, 25, 25, 49, 42, 24, 16, 7, 35…	0	No
UBE2F--HIATL1	2:238943834:+	9:97222956:+	3	[6, 45, 442]	10	[4, 3, 3]	43	[13, 16, 14]	0	No
GPR63--ZNF195	6:97279656:-	11:3383119:-	3	[6, 51, 453]	14	[6, 3, 5]	7	[3, 3, 1]	0	No
MID1--LYRM4	X:10588331:-	6:5236695:-	13	[31, 47, 54, 176, 212, 453, 464, 474, 687, 703, 827, 854, 864]	54	[3, 7, 3, 3, 5, 6, 5, 4, 4, 3, 5, 3, 3]	346	[34, 67, 17, 5, 9, 46, 47, 21, 11, 37, 24, 16, 12]	0	No
MID1--LYRM4	X:10557628:-	6:5236695:-	124	[6, 9, 12, 14, 24, 27, 28, 30, 38, 45, 51, 60, 61, 64, 65, 66, 71, 75, 78, 83, 84, 87, 95, 96, 97, 107, 109, 117, 142, 144, 150, 153, 155, 159, 161, 162, 164, 166, 179, 184, 189, 193, 194, 195, 199, 203, 208, 217, 219, 227, 228, 229, 230, 233, 239, 243, 244, 249, 260, 263, 265, 266, 268, 271, 274, 275, 276, 277, 281, 287, 290, 291, 292, 293, 302, 324, 326, 338, 341, 353, 359, 365, 371, 383, 411, …	889	[3, 3, 5, 5, 3, 5, 6, 5, 6, 7, 3, 7, 12, 9, 3, 12, 22, 5, 5, 6, 7, 3, 5, 13, 5, 4, 3, 6, 9, 5, 8, 9, 6, 5, 22, 3, 38, 4, 10, 6, 5, 9, 7, 5, 6, 8, 11, 16, 5, 12, 5, 8, 9, 9, 5, 8, 8, 4, 4, 5, 8, 6, 6, 10, 22, 7, 3, 4, 3, 3, 3, 6, 7, 5, 7, 8, 21, 8, 13, 4, 4, 6, 5, 3, 5, 5, 4, 3, 3, 3, 10, 3, 8, 5, 8, 4, 3, 5, 12, 4, 10, 3, 3, 8, 14, 12, 7, 7, 8, 6, 4, 16, 6, 3, 3, 8, 17, 7, 8, 9, 3, 10, 3, 5]	4672	[16, 37, 6, 22, 26, 11, 85, 7, 24, 30, 18, 28, 50, 34, 37, 61, 67, 46, 19, 14, 58, 24, 27, 28, 11, 33, 16, 33, 36, 36, 30, 86, 51, 24, 48, 38, 136, 38, 66, 10, 39, 82, 40, 20, 63, 30, 84, 17, 50, 54, 12, 30, 29, 42, 32, 134, 49, 83, 6, 14, 2, 18, 42, 76, 85, 27, 56, 11, 18, 47, 30, 20, 55, 16, 39, 48, 42, 33, 100, 13, 10, 60, 65, 13, 53, 24, 11, 68, 16, 47, 29, 24, 12, 29, 17, 4, 47, 25, 47, 20, …	0	No
PPA2--ACACB	4:106290650:-	12:109673552:+	5	[6, 202, 508, 512, 656]	22	[3, 4, 3, 4, 8]	20	[7, 2, 4, 1, 6]	0	No
DUS3L--PRR22	19:5785395:-	19:5784451:-	52	[6, 19, 27, 60, 62, 76, 84, 90, 101, 116, 154, 156, 157, 182, 183, 194, 199, 215, 224, 236, 237, 242, 249, 267, 276, 285, 306, 318, 335, 341, 347, 356, 404, 410, 418, 431, 509, 511, 603, 612, 654, 659, 664, 669, 675, 828, 833, 858, 878, 896, 898, 906]	296	[3, 6, 3, 5, 4, 4, 4, 4, 4, 4, 4, 8, 3, 6, 3, 13, 5, 4, 3, 7, 6, 3, 3, 11, 3, 5, 8, 6, 5, 5, 13, 6, 3, 3, 5, 6, 5, 9, 5, 12, 4, 3, 10, 4, 5, 3, 7, 4, 4, 4, 10, 19]	398	[4, 7, 2, 6, 5, 3, 3, 2, 5, 3, 4, 8, 2, 7, 4, 16, 4, 5, 2, 6, 9, 2, 7, 8, 4, 7, 10, 11, 6, 3, 3, 16, 11, 9, 17, 6, 11, 17, 6, 19, 6, 6, 18, 5, 2, 12, 13, 1, 8, 2, 17, 28]	0	No
FANCL--PRPF3	2:58449076:-	1:150302721:+	10	[6, 97, 148, 179, 221, 239, 246, 249, 310, 433]	44	[5, 4, 6, 3, 3, 5, 5, 3, 3, 7]	33	[1, 6, 2, 9, 1, 4, 3, 1, 2, 4]	0	No
GNA13--SHPRH	17:63006833:-	6:146229247:-	5	[171, 222, 366, 525, 639]	34	[4, 6, 10, 9, 5]	19	[3, 5, 8, 1, 2]	0	No
NEURL4--GPS2	17:7218947:-	17:7218883:-	11	[6, 45, 113, 190, 209, 265, 341, 356, 430, 466, 666]	64	[3, 5, 4, 6, 3, 6, 11, 11, 5, 6, 4]	45	[3, 5, 1, 3, 2, 7, 5, 12, 2, 2, 3]	0	No
MRPL47--NT5DC3	3:179320440:-	12:104170332:-	5	[6, 458, 489, 491, 640]	28	[3, 8, 4, 8, 5]	168	[9, 70, 26, 43, 20]	0	No
JUND--COL6A3	19:18390644:-	2:238252159:-	3	[176, 372, 494]	10	[3, 4, 3]	43	[3, 8, 32]	0	No
SUMF2--COL6A3	7:56136331:+	2:238251972:-	2	[140, 881]	24	[18, 6]	10	[8, 2]	0	No
SUMF2--COL6A3	7:56148207:+	2:238252059:-	9	[206, 325, 348, 405, 437, 523, 820, 900, 902]	148	[12, 26, 14, 9, 12, 8, 18, 23, 26]	145	[22, 2, 5, 1, 9, 5, 42, 51, 8]	0	No
IL9R--RPL23A	X:155235144:+	17:27047026:+	92	[6, 8, 15, 20, 25, 47, 57, 58, 60, 78, 80, 97, 105, 124, 132, 145, 148, 172, 178, 180, 190, 193, 206, 219, 220, 225, 227, 232, 244, 246, 258, 265, 271, 285, 293, 297, 304, 309, 312, 326, 336, 341, 344, 349, 404, 410, 416, 428, 438, 441, 443, 447, 457, 458, 469, 477, 480, 496, 501, 503, 509, 515, 517, 522, 528, 529, 637, 650, 658, 659, 666, 671, 674, 681, 682, 697, 805, 820, 826, 832, 834, 860, 86…	806	[7, 8, 6, 12, 7, 6, 9, 11, 4, 10, 11, 4, 3, 8, 5, 5, 8, 3, 3, 5, 3, 7, 5, 3, 7, 6, 5, 7, 12, 18, 3, 9, 9, 3, 30, 9, 3, 8, 20, 25, 6, 6, 4, 13, 3, 16, 3, 3, 5, 5, 4, 5, 5, 26, 6, 16, 7, 12, 13, 6, 10, 8, 10, 7, 6, 3, 14, 26, 14, 9, 14, 7, 4, 13, 4, 5, 16, 7, 6, 19, 11, 3, 4, 13, 14, 4, 12, 32, 4, 6, 5, 5]	606	[4, 2, 8, 8, 4, 9, 9, 5, 1, 10, 12, 3, 2, 1, 3, 9, 5, 6, 5, 5, 7, 1, 9, 13, 8, 6, 8, 6, 5, 12, 5, 4, 5, 1, 15, 4, 3, 9, 11, 9, 9, 2, 1, 19, 3, 10, 4, 7, 1, 5, 1, 3, 5, 16, 2, 5, 6, 8, 8, 12, 8, 5, 13, 8, 4, 3, 12, 15, 14, 5, 4, 6, 3, 7, 1, 2, 9, 4, 3, 8, 10, 2, 1, 16, 16, 2, 4, 26, 5, 5, 5, 1]	0	No
CBL--SEC11A	11:119156276:+	15:85213912:-	2	[6, 628]	7	[3, 4]	17	[10, 7]	0	No
EMP2--BCAS3	16:10641049:-	17:59322664:+	26	[6, 39, 117, 135, 187, 205, 242, 243, 296, 307, 359, 364, 414, 416, 435, 500, 614, 624, 656, 663, 678, 808, 840, 861, 890, 899]	96	[3, 4, 4, 3, 3, 4, 3, 5, 5, 5, 3, 4, 3, 3, 3, 3, 3, 5, 3, 8, 3, 4, 3, 3, 3, 3]	377	[20, 13, 13, 13, 2, 20, 15, 38, 7, 8, 16, 12, 2, 24, 24, 13, 18, 27, 23, 8, 11, 13, 10, 11, 6, 10]	0	No
HAUS4--PRMT5	14:23416810:-	14:23397824:-	16	[6, 191, 246, 320, 413, 419, 447, 522, 657, 665, 673, 684, 702, 804, 855, 893]	130	[6, 9, 7, 6, 5, 10, 5, 10, 19, 6, 15, 4, 5, 9, 5, 9]	112	[5, 7, 5, 3, 14, 11, 4, 6, 10, 10, 7, 6, 2, 4, 7, 11]	0	No
TRIM14--TMED10	9:100831574:-	14:75600822:-	3	[358, 688, 818]	9	[3, 3, 3]	21	[5, 14, 2]	0	No
NAF1--HHLA3	4:164048213:-	1:70833319:+	3	[17, 447, 697]	17	[7, 5, 5]	12	[4, 3, 5]	0	No
NAF1--HHLA3	4:164058351:-	1:70833375:+	10	[6, 29, 66, 81, 101, 228, 318, 419, 493, 852]	110	[5, 6, 20, 8, 9, 6, 11, 18, 15, 12]	198	[9, 16, 26, 18, 13, 10, 23, 35, 18, 30]	0	No
SCG3--PTPRS	15:52013019:+	19:5158791:-	23	[6, 39, 167, 190, 270, 284, 311, 333, 337, 351, 359, 365, 412, 420, 440, 446, 517, 601, 649, 656, 806, 875, 908]	117	[3, 8, 8, 4, 3, 8, 4, 3, 3, 8, 3, 5, 4, 3, 4, 8, 7, 3, 4, 7, 5, 8, 4]	157	[2, 5, 16, 1, 1, 4, 2, 4, 9, 9, 9, 2, 11, 24, 1, 2, 14, 9, 4, 1, 1, 9, 17]	0	No
THOC5--PDZD7	22:29931792:-	10:102782475:-	2	[118, 248]	6	[3, 3]	26	[15, 11]	0	No
PTCD3--ZNF493	2:86334323:+	19:21596410:+	2	[6, 511]	7	[3, 4]	17	[8, 9]	0	No
C1QTNF9B--MIPEP	13:24465524:-	13:24463151:-	29	[6, 46, 72, 75, 76, 86, 146, 150, 165, 175, 185, 187, 193, 199, 224, 228, 247, 266, 273, 315, 324, 325, 335, 340, 351, 412, 670, 823, 834]	298	[4, 7, 25, 4, 3, 47, 4, 17, 4, 9, 9, 7, 3, 4, 10, 38, 13, 11, 4, 9, 8, 6, 5, 5, 5, 4, 26, 3, 4]	194	[6, 3, 74, 7, 3, 16, 5, 2, 6, 3, 5, 2, 5, 6, 3, 3, 2, 2, 4, 10, 4, 1, 1, 6, 1, 5, 5, 1, 3]	0	No
ANKRD42--RPL32	11:82924326:+	3:12877720:-	55	[6, 10, 61, 68, 103, 109, 118, 158, 173, 215, 244, 248, 316, 326, 410, 420, 450, 452, 463, 464, 476, 477, 480, 482, 496, 505, 518, 601, 603, 606, 614, 621, 648, 649, 652, 662, 664, 666, 668, 678, 680, 802, 805, 818, 819, 831, 832, 839, 847, 850, 851, 859, 876, 885, 895]	376	[4, 9, 4, 12, 7, 7, 3, 3, 3, 8, 7, 8, 12, 16, 9, 6, 3, 16, 3, 12, 4, 8, 4, 4, 6, 4, 6, 14, 5, 3, 11, 4, 8, 8, 5, 21, 6, 3, 10, 7, 4, 4, 8, 3, 6, 5, 3, 7, 3, 3, 6, 8, 10, 9, 4]	152198	[1680, 1640, 1227, 1231, 2161, 1391, 1473, 2080, 1469, 2880, 4199, 3339, 3238, 5153, 2517, 3880, 2690, 1898, 189, 3766, 2997, 3029, 1973, 2903, 3789, 2569, 3263, 3949, 3988, 2833, 3681, 2262, 792, 1676, 695, 2964, 3626, 2837, 2433, 3184, 2075, 2721, 3026, 2112, 3238, 4208, 3760, 2987, 4218, 6553, 4359, 1673, 2550, 2627, 2547]	0	No
TIAM1--APP	21:32931238:-	21:27543045:-	2	[6, 836]	6	[3, 3]	7	[3, 4]	0	No
C17orf100--ALOX15	17:6555913:+	17:4542926:-	31	[27, 35, 45, 57, 119, 165, 187, 221, 225, 326, 355, 361, 369, 402, 458, 464, 466, 506, 531, 604, 622, 633, 642, 664, 682, 830, 833, 856, 891, 896, 903]	321	[6, 14, 8, 31, 12, 8, 6, 3, 9, 29, 4, 4, 3, 3, 4, 7, 25, 12, 11, 7, 8, 9, 7, 22, 11, 13, 3, 17, 9, 5, 11]	290	[9, 4, 3, 23, 6, 10, 6, 2, 9, 30, 5, 4, 3, 6, 4, 4, 21, 7, 9, 8, 16, 9, 5, 21, 6, 24, 4, 15, 13, 2, 2]	0	No
ATAD2--ANKEF1	8:124359483:-	20:10037111:+	2	[27, 88]	8	[4, 4]	4	[2, 2]	0	No
ATAD2--ANKEF1	8:124360422:-	20:10036799:+	3	[7, 18, 124]	17	[5, 4, 8]	7	[2, 2, 3]	0	No
MRPS17--COL6A3	7:56023307:+	2:238251974:-	2	[57, 697]	20	[5, 15]	4	[1, 3]	0	No
ZNF451--BAG2	6:56999672:+	6:57046829:+	2	[301, 906]	43	[15, 28]	49	[14, 35]	0	No
ZNF451--BAG2	6:57025950:+	6:57046830:+	5	[7, 66, 185, 443, 854]	56	[25, 12, 4, 9, 6]	45	[11, 15, 10, 4, 5]	0	No
ZNF451--BAG2	6:57033369:+	6:57046830:+	2	[131, 811]	21	[4, 17]	35	[4, 31]	0	No
WDR77--OVGP1	1:111983833:-	1:111969713:-	73	[7, 13, 20, 40, 42, 52, 53, 54, 59, 62, 71, 78, 97, 120, 124, 138, 148, 160, 164, 181, 197, 248, 254, 293, 310, 328, 330, 336, 337, 359, 373, 401, 402, 426, 427, 430, 441, 450, 465, 470, 473, 477, 479, 482, 487, 488, 491, 494, 497, 501, 502, 507, 511, 513, 515, 519, 528, 633, 637, 641, 643, 645, 661, 664, 696, 825, 830, 862, 868, 878, 880, 896, 897]	870	[3, 5, 10, 15, 3, 3, 5, 15, 3, 4, 6, 7, 7, 19, 8, 9, 3, 3, 10, 5, 13, 19, 8, 3, 14, 19, 21, 11, 6, 3, 3, 3, 15, 15, 13, 16, 9, 9, 15, 3, 9, 13, 17, 4, 10, 7, 12, 7, 13, 38, 21, 19, 11, 18, 11, 20, 37, 28, 18, 29, 13, 6, 4, 4, 4, 7, 18, 49, 7, 19, 6, 4, 26]	1114	[1, 15, 10, 17, 7, 7, 4, 32, 11, 3, 10, 18, 14, 25, 10, 14, 7, 3, 18, 6, 13, 13, 10, 4, 6, 17, 19, 17, 9, 2, 6, 11, 22, 15, 11, 8, 12, 16, 16, 15, 16, 12, 15, 10, 4, 8, 15, 10, 24, 31, 32, 18, 19, 23, 14, 29, 42, 36, 15, 43, 27, 10, 6, 10, 7, 7, 30, 63, 5, 12, 12, 5, 30]	0	No
BOLA2--MICAL3	16:29465337:-	22:18317297:-	18	[7, 22, 29, 119, 120, 143, 151, 181, 202, 223, 224, 332, 355, 466, 500, 501, 643, 670]	71	[3, 3, 3, 3, 3, 3, 3, 7, 4, 3, 5, 9, 3, 4, 4, 5, 3, 3]	85	[2, 6, 1, 3, 6, 1, 8, 4, 1, 4, 4, 9, 6, 3, 10, 5, 1, 11]	0	No
PPCS--POLB	1:42924974:+	8:42197211:+	20	[7, 122, 123, 124, 165, 229, 306, 343, 356, 437, 503, 506, 515, 644, 676, 805, 812, 826, 839, 891]	93	[4, 6, 3, 6, 3, 3, 6, 4, 7, 3, 6, 3, 5, 6, 3, 6, 4, 3, 5, 7]	118	[5, 4, 2, 3, 10, 5, 8, 7, 8, 2, 11, 2, 6, 5, 3, 12, 9, 4, 6, 6]	0	No
CCDC12--COX18	3:46963399:-	4:73922670:-	28	[7, 10, 21, 24, 30, 38, 47, 87, 95, 103, 128, 175, 204, 207, 235, 270, 272, 315, 319, 356, 359, 411, 604, 624, 830, 850, 878, 886]	170	[3, 9, 3, 3, 5, 3, 15, 3, 4, 3, 3, 3, 6, 4, 3, 4, 3, 3, 4, 6, 4, 10, 20, 8, 19, 8, 4, 7]	307	[10, 10, 9, 4, 4, 9, 14, 7, 10, 6, 1, 10, 5, 7, 1, 9, 14, 11, 6, 7, 9, 18, 7, 28, 49, 17, 6, 19]	0	No
NDUFV3--LOH12CR2	21:44329348:+	12:12508990:-	4	[20, 384, 851, 903]	25	[5, 3, 9, 8]	11	[1, 3, 4, 3]	0	No
TMED3--KIAA1024	15:79606347:+	15:79748440:+	21	[7, 76, 95, 97, 143, 172, 173, 190, 254, 287, 321, 352, 409, 435, 436, 511, 628, 647, 653, 801, 832]	249	[8, 7, 5, 11, 6, 8, 5, 24, 7, 6, 3, 18, 4, 13, 8, 15, 73, 4, 18, 3, 3]	435	[16, 10, 14, 20, 19, 15, 7, 26, 22, 9, 6, 41, 10, 26, 11, 26, 118, 8, 18, 3, 10]	0	No
TARDBP--HSPG2	1:11080656:+	1:22157032:-	4	[7, 145, 615, 802]	13	[3, 4, 3, 3]	9	[3, 1, 4, 1]	0	No
COPE--H6PD	19:19021363:-	1:9326934:+	29	[7, 20, 121, 122, 180, 190, 207, 221, 238, 266, 343, 349, 383, 450, 474, 486, 517, 531, 650, 683, 688, 810, 829, 875, 879, 885, 890, 895, 905]	159	[4, 8, 11, 6, 5, 5, 8, 3, 3, 4, 3, 3, 3, 4, 7, 6, 3, 5, 3, 12, 7, 6, 5, 4, 4, 8, 3, 5, 11]	149	[3, 7, 10, 2, 4, 9, 1, 3, 1, 9, 4, 2, 2, 3, 2, 6, 2, 5, 3, 9, 4, 6, 11, 14, 2, 4, 6, 8, 7]	0	No
WDFY1--DYNAP	2:224720495:-	18:52266196:+	21	[83, 177, 187, 214, 236, 274, 282, 307, 345, 350, 353, 410, 427, 498, 623, 648, 661, 818, 830, 893, 897]	135	[8, 4, 5, 6, 3, 4, 8, 12, 6, 6, 4, 7, 6, 4, 6, 13, 4, 3, 14, 9, 3]	89	[6, 1, 2, 4, 7, 15, 3, 3, 4, 1, 4, 1, 2, 1, 3, 8, 8, 4, 6, 5, 1]	0	No
KIF5B--ARHGAP12	10:32306980:-	10:32217742:-	8	[7, 35, 69, 175, 181, 189, 236, 889]	46	[3, 3, 10, 7, 4, 13, 3, 3]	26	[3, 5, 3, 2, 8, 3, 1, 1]	0	No
DMKN--CEP152	19:35989150:-	15:49032933:-	7	[7, 41, 82, 175, 232, 473, 519]	24	[3, 3, 4, 3, 3, 4, 4]	75	[16, 1, 14, 1, 6, 2, 35]	0	No
PNPO--TMC6	17:46025654:+	17:76116757:-	10	[7, 32, 176, 220, 221, 223, 335, 344, 346, 840]	134	[12, 8, 13, 11, 9, 7, 9, 24, 4, 37]	125	[16, 4, 11, 8, 11, 10, 9, 16, 13, 27]	0	No
TTC9C--OAZ2	11:62507716:+	15:64984823:-	7	[7, 285, 414, 608, 616, 696, 882]	29	[3, 3, 4, 5, 7, 3, 4]	17	[2, 2, 2, 4, 3, 2, 2]	0	No
RAB7L1--NUCKS1	1:205739861:-	1:205698749:-	7	[7, 122, 156, 194, 356, 494, 641]	73	[10, 9, 5, 20, 9, 13, 7]	106	[14, 7, 10, 19, 17, 24, 15]	0	No
ADAM32--MYLK3	8:39024537:+	16:46760022:-	11	[7, 35, 230, 292, 421, 430, 433, 488, 820, 889, 896]	104	[9, 4, 3, 6, 11, 5, 8, 6, 19, 16, 17]	39	[9, 2, 3, 3, 1, 5, 2, 3, 4, 3, 4]	0	No
ADAM32--MYLK3	8:39025539:+	16:46760029:-	2	[133, 454]	27	[3, 24]	3	[2, 1]	0	No
PTPRS--TMEM40	19:5158870:-	3:12810917:-	119	[7, 26, 33, 41, 50, 51, 54, 55, 63, 85, 94, 101, 102, 106, 110, 114, 125, 126, 127, 130, 131, 135, 143, 167, 178, 183, 209, 219, 224, 231, 233, 242, 246, 249, 250, 252, 255, 271, 273, 274, 278, 312, 315, 319, 320, 322, 323, 325, 327, 328, 329, 342, 346, 351, 362, 363, 369, 376, 402, 404, 409, 410, 411, 412, 422, 424, 436, 449, 450, 462, 467, 470, 483, 486, 489, 494, 497, 500, 502, 503, 506, 507, …	626	[4, 4, 6, 4, 5, 3, 4, 6, 7, 4, 5, 4, 4, 3, 7, 4, 7, 10, 3, 4, 7, 5, 3, 7, 6, 3, 9, 3, 3, 4, 6, 3, 3, 3, 8, 4, 10, 3, 6, 6, 4, 3, 3, 3, 6, 3, 3, 9, 6, 4, 3, 5, 3, 4, 9, 3, 3, 4, 18, 6, 14, 9, 4, 4, 8, 6, 5, 5, 4, 6, 11, 5, 3, 4, 5, 6, 3, 5, 3, 4, 6, 5, 13, 3, 3, 3, 9, 10, 6, 3, 4, 5, 3, 3, 14, 5, 4, 5, 6, 3, 7, 4, 4, 4, 3, 14, 3, 4, 6, 4, 4, 3, 4, 7, 4, 3, 11, 4, 4]	1859	[7, 9, 7, 17, 21, 7, 7, 15, 17, 22, 9, 11, 14, 4, 9, 14, 18, 35, 11, 8, 15, 9, 12, 8, 8, 17, 24, 9, 14, 19, 19, 6, 7, 5, 30, 2, 24, 7, 14, 19, 17, 14, 11, 11, 16, 29, 5, 25, 9, 18, 3, 17, 3, 13, 11, 7, 16, 16, 50, 12, 34, 26, 8, 12, 21, 20, 17, 14, 14, 20, 30, 16, 11, 8, 9, 10, 11, 8, 21, 21, 25, 14, 45, 8, 6, 15, 27, 24, 41, 10, 23, 13, 12, 16, 28, 23, 8, 21, 22, 16, 22, 10, 18, 14, 12, 51, 4, 1…	0	No
C1GALT1C1--ZNF610	X:119763772:-	19:52870402:+	3	[7, 145, 460]	12	[4, 5, 3]	16	[4, 9, 3]	0	No
POLR1E--NT5DC3	9:37501787:+	12:104168222:-	2	[379, 432]	9	[6, 3]	6	[5, 1]	0	No
POLR1E--NT5DC3	9:37503322:+	12:104168219:-	6	[7, 23, 101, 354, 609, 811]	36	[3, 3, 7, 9, 4, 10]	36	[2, 3, 6, 7, 14, 4]	0	No
FAM96A--ZNF268	15:64364891:-	12:133781430:+	2	[7, 246]	6	[3, 3]	13	[2, 11]	0	No
PRMT3--LACE1	11:20429577:+	6:108842312:+	2	[7, 109]	6	[3, 3]	3	[1, 2]	0	No
USP1--QTRTD1	1:62911100:+	3:113796585:+	2	[7, 702]	13	[3, 10]	15	[4, 11]	0	No
ING5--BLZF1	2:242651034:+	1:169365511:+	7	[7, 246, 282, 294, 340, 476, 480]	38	[3, 5, 3, 13, 4, 7, 3]	21	[4, 2, 7, 1, 2, 1, 4]	0	No
TBCA--EIF4E	5:77004062:-	4:99823138:-	14	[7, 20, 90, 142, 169, 178, 187, 250, 342, 351, 424, 488, 803, 806]	68	[3, 9, 4, 10, 3, 4, 5, 3, 4, 6, 5, 3, 5, 4]	77	[2, 4, 4, 10, 2, 6, 3, 8, 2, 3, 7, 12, 6, 8]	0	No
NAE1--PTK2	16:66858481:-	8:141757048:-	3	[7, 411, 626]	9	[3, 3, 3]	42	[12, 11, 19]	0	No
STK33--UNC80	11:8488734:-	2:210660164:+	4	[352, 507, 877, 904]	17	[4, 3, 6, 4]	28	[11, 14, 2, 1]	0	No
BAZ2B--PGBD2	2:160178434:-	1:249213274:+	18	[7, 39, 48, 137, 165, 407, 410, 419, 429, 439, 478, 507, 524, 618, 811, 830, 840, 877]	90	[3, 4, 3, 3, 8, 3, 3, 3, 3, 4, 4, 5, 3, 25, 5, 5, 3, 3]	199	[4, 28, 16, 16, 16, 12, 12, 5, 6, 3, 8, 1, 14, 5, 6, 26, 5, 16]	0	No
TTC16--FAM106A	9:130490972:+	17:18428117:-	2	[7, 183]	8	[4, 4]	4	[1, 3]	0	No
SSR3--COL6A3	3:156259402:-	2:238251963:-	3	[442, 448, 892]	22	[6, 6, 10]	16	[2, 11, 3]	0	No
ARIH2--ADAMTS17	3:48965246:+	15:100512457:-	9	[64, 172, 268, 358, 424, 665, 850, 878, 880]	37	[4, 4, 3, 3, 11, 3, 3, 3, 3]	34	[3, 2, 1, 3, 3, 5, 9, 2, 6]	0	No
ARIH2--NRIP3	3:48965251:+	11:9003005:-	21	[7, 8, 76, 89, 95, 150, 154, 221, 270, 315, 327, 354, 361, 443, 522, 625, 643, 670, 855, 857, 865]	92	[3, 6, 5, 4, 5, 4, 3, 4, 5, 4, 4, 5, 3, 3, 8, 5, 3, 4, 3, 5, 6]	212	[8, 8, 16, 6, 11, 6, 2, 8, 13, 12, 8, 16, 6, 4, 27, 12, 12, 14, 3, 17, 3]	0	No
BCL7C--SETMAR	16:30900181:-	3:4357896:+	20	[7, 44, 100, 150, 160, 186, 245, 411, 450, 456, 520, 608, 610, 637, 654, 822, 827, 836, 866, 898]	126	[3, 3, 3, 5, 5, 3, 4, 5, 12, 4, 11, 11, 6, 4, 9, 12, 3, 3, 15, 5]	94	[8, 2, 5, 6, 2, 2, 1, 7, 9, 3, 5, 10, 6, 1, 3, 7, 2, 5, 6, 4]	0	No
TPP1--TAF10	11:6636097:-	11:6633049:-	4	[7, 21, 110, 517]	35	[9, 13, 3, 10]	36	[12, 6, 7, 11]	0	No
CCNC--SLFN5	6:99990977:-	17:33598778:+	4	[358, 421, 821, 847]	12	[3, 3, 3, 3]	39	[9, 4, 19, 7]	0	No
IKBKB--APOBEC3D	8:42186833:+	22:39417141:+	14	[7, 15, 29, 133, 250, 349, 403, 422, 525, 643, 659, 669, 817, 851]	56	[4, 3, 3, 3, 3, 5, 5, 4, 6, 4, 3, 3, 4, 6]	23	[1, 1, 2, 3, 1, 2, 1, 3, 2, 1, 2, 1, 1, 2]	0	No
ASAH2B--BMS1	10:52499732:+	10:43279823:+	8	[89, 112, 188, 217, 230, 281, 294, 701]	94	[8, 7, 37, 12, 7, 6, 8, 9]	96	[11, 4, 30, 5, 9, 6, 14, 17]	0	No
ASAH2B--BMS1	10:52499713:+	10:43278249:+	15	[7, 38, 93, 98, 100, 177, 206, 214, 235, 311, 347, 423, 434, 475, 892]	118	[4, 3, 21, 4, 10, 3, 4, 3, 6, 11, 7, 7, 4, 23, 8]	85	[2, 1, 12, 6, 5, 6, 5, 3, 1, 8, 9, 3, 2, 18, 4]	0	No
ENSA--COL6A3	1:150598963:-	2:238252032:-	2	[7, 839]	34	[15, 19]	8	[3, 5]	0	No
PRIM1--NACA2	12:57125387:-	17:59668544:-	2	[214, 828]	20	[7, 13]	13	[12, 1]	0	No
PRIM1--NACA2	12:57127931:-	17:59668471:-	34	[7, 74, 83, 172, 216, 225, 226, 229, 247, 259, 263, 327, 341, 367, 373, 443, 459, 498, 511, 530, 531, 659, 672, 677, 696, 803, 808, 834, 835, 837, 839, 856, 882, 887]	408	[5, 5, 7, 7, 37, 8, 9, 4, 5, 17, 8, 15, 14, 12, 9, 7, 5, 3, 22, 26, 12, 11, 12, 3, 8, 10, 6, 43, 9, 7, 9, 34, 10, 9]	491	[4, 3, 1, 7, 4, 11, 34, 7, 9, 12, 13, 3, 8, 14, 20, 3, 8, 3, 5, 51, 19, 20, 28, 13, 19, 12, 8, 34, 26, 1, 26, 36, 15, 14]	0	No
EHHADH--MYLK3	3:184966202:-	16:46759978:-	2	[7, 224]	14	[9, 5]	14	[11, 3]	0	No
DUS2L--TRIM65	16:68060986:+	17:73886285:-	4	[146, 171, 237, 263]	23	[11, 3, 3, 6]	17	[6, 5, 1, 5]	0	No
DUS2L--TRIM65	16:68059398:+	17:73886285:-	33	[7, 39, 83, 101, 106, 107, 143, 183, 184, 191, 203, 208, 222, 233, 234, 251, 270, 273, 279, 280, 282, 294, 295, 356, 477, 506, 643, 655, 656, 658, 667, 675, 828]	193	[4, 4, 4, 4, 3, 4, 10, 3, 3, 4, 6, 3, 10, 6, 7, 8, 9, 4, 7, 4, 6, 8, 10, 11, 3, 6, 8, 14, 3, 4, 3, 6, 4]	860	[1, 52, 12, 31, 4, 1, 36, 18, 53, 10, 39, 7, 1, 39, 77, 27, 39, 16, 32, 18, 14, 32, 24, 35, 22, 1, 39, 71, 22, 38, 17, 1, 31]	0	No
CACNB2--NOS1	10:18830208:+	12:117648904:-	2	[172, 506]	10	[3, 7]	15	[5, 10]	0	No
CACNB2--NOS1	10:18828571:+	12:117648904:-	28	[7, 17, 53, 54, 68, 82, 98, 142, 169, 186, 243, 246, 272, 278, 312, 317, 409, 411, 436, 443, 524, 527, 623, 668, 813, 830, 832, 834]	167	[4, 5, 5, 4, 5, 3, 3, 4, 6, 5, 19, 3, 5, 6, 8, 4, 4, 3, 6, 5, 9, 5, 3, 8, 3, 13, 13, 6]	237	[5, 4, 13, 14, 13, 11, 11, 22, 8, 13, 4, 2, 13, 24, 3, 7, 1, 11, 7, 1, 17, 10, 1, 10, 9, 1, 1, 1]	0	No
CLN6--CALML4	15:68521840:-	15:68489966:-	169	[7, 8, 10, 15, 19, 23, 25, 27, 28, 30, 46, 53, 58, 59, 61, 62, 63, 64, 65, 67, 69, 70, 73, 74, 75, 81, 82, 83, 84, 94, 95, 97, 109, 128, 142, 157, 158, 159, 160, 161, 163, 165, 166, 168, 169, 175, 178, 182, 183, 190, 192, 194, 197, 198, 199, 207, 208, 210, 213, 219, 223, 224, 227, 228, 229, 232, 235, 237, 238, 243, 244, 247, 248, 249, 251, 252, 253, 257, 259, 260, 263, 264, 267, 268, 270, 273, 27…	3404	[16, 27, 10, 3, 9, 14, 8, 15, 6, 19, 6, 17, 44, 14, 29, 24, 30, 4, 68, 69, 16, 48, 3, 18, 20, 17, 5, 10, 6, 13, 15, 20, 11, 13, 16, 8, 34, 40, 27, 13, 9, 3, 12, 8, 9, 34, 20, 40, 3, 23, 17, 5, 16, 6, 15, 55, 19, 24, 9, 32, 14, 49, 16, 20, 7, 9, 25, 30, 15, 22, 62, 26, 38, 8, 21, 7, 19, 11, 26, 24, 4, 7, 39, 27, 22, 27, 11, 7, 46, 19, 3, 9, 4, 25, 33, 29, 28, 6, 8, 6, 4, 13, 4, 12, 13, 19, 19, 30,…	3739	[18, 30, 12, 5, 5, 18, 12, 14, 18, 13, 12, 19, 43, 10, 43, 21, 37, 3, 59, 47, 41, 70, 5, 27, 25, 21, 6, 16, 15, 26, 18, 17, 21, 7, 28, 27, 29, 66, 21, 42, 10, 2, 32, 18, 5, 37, 19, 38, 7, 7, 17, 5, 16, 16, 30, 46, 24, 23, 17, 23, 9, 36, 11, 26, 11, 12, 15, 18, 13, 12, 43, 37, 21, 18, 26, 9, 29, 17, 20, 41, 11, 9, 45, 22, 20, 35, 12, 6, 62, 17, 19, 12, 10, 18, 43, 22, 26, 9, 6, 14, 5, 10, 2, 13, 1…	0	No
CLN6--CALML4	15:68510874:-	15:68486450:-	19	[18, 45, 71, 111, 154, 203, 209, 236, 239, 250, 261, 266, 283, 297, 420, 516, 521, 528, 867]	338	[15, 15, 4, 3, 14, 22, 6, 28, 14, 13, 12, 31, 9, 14, 41, 38, 16, 18, 25]	445	[14, 31, 13, 5, 11, 32, 12, 42, 9, 15, 12, 20, 11, 21, 50, 65, 17, 31, 34]	0	No
CLN6--CALML4	15:68521840:-	15:68486450:-	2	[34, 200]	68	[13, 55]	60	[11, 49]	0	No
CLN6--CALML4	15:68510874:-	15:68489966:-	85	[17, 29, 39, 49, 60, 76, 78, 79, 88, 92, 101, 112, 113, 120, 143, 149, 151, 155, 156, 162, 173, 177, 179, 187, 193, 201, 212, 215, 218, 220, 233, 234, 240, 245, 255, 256, 285, 289, 290, 292, 301, 321, 327, 343, 348, 355, 373, 425, 430, 432, 434, 435, 438, 439, 452, 457, 459, 462, 471, 472, 480, 482, 483, 484, 486, 487, 488, 492, 501, 502, 603, 605, 636, 639, 642, 643, 648, 692, 804, 808, 825, 848…	1909	[6, 9, 30, 21, 9, 14, 21, 6, 7, 11, 68, 16, 30, 23, 9, 9, 4, 13, 3, 8, 43, 7, 84, 16, 9, 25, 5, 6, 5, 60, 9, 190, 3, 4, 84, 51, 15, 27, 9, 4, 30, 21, 9, 3, 10, 21, 8, 23, 31, 38, 33, 4, 3, 18, 41, 25, 8, 11, 11, 43, 21, 12, 21, 63, 3, 7, 3, 17, 39, 54, 12, 48, 5, 16, 15, 14, 19, 23, 38, 19, 5, 22, 3, 26, 40]	2256	[14, 7, 51, 16, 5, 20, 19, 8, 6, 9, 60, 16, 40, 34, 19, 21, 5, 26, 5, 16, 34, 11, 91, 18, 6, 25, 13, 11, 15, 48, 9, 132, 6, 1, 114, 45, 21, 75, 7, 18, 33, 23, 21, 15, 22, 46, 16, 25, 23, 32, 34, 7, 6, 24, 25, 35, 10, 28, 14, 45, 26, 15, 38, 62, 2, 6, 4, 25, 16, 36, 63, 56, 12, 17, 21, 21, 23, 23, 29, 38, 7, 42, 2, 38, 53]	0	No
CLN6--CALML4	15:68501975:-	15:68489966:-	4	[148, 274, 347, 873]	46	[4, 12, 11, 19]	60	[9, 17, 12, 22]	0	No
TP53--COL6A3	17:7571930:-	2:238252074:-	3	[111, 122, 182]	15	[5, 5, 5]	30	[3, 12, 15]	0	No
KLHL7--AK3	7:23164791:+	9:4719179:-	4	[7, 56, 191, 213]	14	[3, 3, 4, 4]	57	[7, 8, 14, 28]	0	No
PGP--BRICD5	16:2261998:-	16:2261951:-	45	[7, 29, 32, 38, 39, 52, 54, 88, 96, 97, 111, 171, 177, 181, 190, 218, 235, 237, 245, 247, 307, 309, 313, 324, 326, 342, 344, 401, 423, 464, 466, 479, 511, 522, 612, 619, 650, 652, 702, 825, 827, 833, 836, 853, 880]	329	[7, 3, 5, 9, 3, 5, 3, 5, 7, 3, 4, 8, 5, 5, 12, 7, 11, 3, 6, 3, 17, 6, 6, 26, 9, 3, 8, 5, 3, 5, 10, 9, 8, 7, 9, 13, 15, 7, 9, 5, 3, 4, 6, 12, 10]	223	[8, 5, 4, 7, 4, 2, 1, 7, 6, 3, 1, 1, 3, 13, 1, 5, 8, 3, 2, 4, 4, 6, 13, 1, 9, 1, 1, 9, 3, 4, 1, 6, 5, 1, 21, 13, 11, 4, 5, 1, 3, 10, 1, 1, 1]	0	No
PGP--BRICD5	16:2263582:-	16:2260651:-	2	[640, 658]	35	[15, 20]	34	[17, 17]	0	No
DNAJC14--SARNP	12:56215785:-	12:56197512:-	31	[7, 9, 28, 61, 62, 94, 95, 112, 139, 151, 165, 182, 183, 184, 185, 211, 230, 234, 249, 259, 297, 317, 341, 346, 359, 416, 431, 639, 677, 830, 831]	362	[10, 13, 11, 4, 5, 20, 20, 23, 14, 13, 6, 7, 3, 3, 15, 17, 5, 72, 9, 10, 5, 10, 5, 17, 3, 4, 5, 3, 3, 14, 13]	464	[16, 12, 20, 9, 4, 6, 25, 17, 15, 13, 12, 18, 10, 12, 16, 14, 5, 76, 12, 16, 9, 8, 9, 24, 4, 9, 16, 6, 4, 21, 26]	0	No
NAA40--COX8A	11:63713407:+	11:63743697:+	2	[100, 145]	25	[16, 9]	35	[20, 15]	0	No
NAA40--COX8A	11:63722221:+	11:63742079:+	4	[30, 99, 206, 447]	18	[3, 5, 7, 3]	9	[1, 4, 2, 2]	0	No
NAA40--COX8A	11:63721521:+	11:63743697:+	109	[7, 24, 29, 33, 43, 48, 52, 71, 76, 79, 81, 94, 108, 110, 118, 136, 137, 147, 148, 155, 156, 158, 160, 171, 172, 175, 176, 183, 189, 201, 205, 211, 218, 238, 276, 305, 308, 309, 323, 330, 340, 341, 367, 374, 403, 405, 415, 423, 427, 435, 437, 444, 449, 474, 477, 494, 495, 496, 500, 506, 508, 512, 525, 526, 529, 530, 608, 609, 610, 625, 632, 639, 640, 651, 652, 653, 660, 678, 679, 683, 684, 692, 6…	1754	[6, 7, 6, 4, 16, 25, 11, 13, 8, 5, 3, 11, 12, 6, 9, 25, 4, 6, 4, 10, 8, 6, 6, 9, 16, 17, 4, 7, 15, 8, 3, 18, 17, 8, 16, 19, 14, 18, 19, 35, 4, 7, 7, 13, 21, 11, 39, 3, 20, 13, 14, 21, 24, 9, 10, 16, 9, 13, 5, 5, 5, 23, 13, 8, 14, 34, 22, 22, 49, 12, 15, 42, 16, 29, 10, 16, 28, 11, 23, 44, 35, 31, 5, 37, 3, 11, 14, 16, 16, 30, 10, 17, 72, 20, 26, 24, 39, 20, 21, 25, 7, 24, 5, 9, 9, 9, 17, 45, 3]	2557	[8, 10, 12, 11, 24, 44, 35, 31, 16, 17, 15, 19, 14, 13, 10, 33, 8, 14, 10, 19, 21, 17, 10, 8, 17, 43, 9, 14, 24, 10, 10, 22, 29, 10, 26, 24, 19, 17, 23, 28, 8, 16, 17, 14, 46, 17, 37, 10, 20, 37, 6, 21, 21, 7, 21, 31, 36, 29, 8, 7, 6, 20, 32, 16, 31, 44, 40, 32, 83, 19, 16, 35, 2, 45, 16, 19, 35, 13, 25, 41, 24, 16, 18, 45, 6, 19, 21, 20, 24, 49, 16, 16, 101, 30, 31, 30, 48, 41, 36, 34, 15, 24, 2…	0	No
PLEKHA5--BLMH	12:19525427:+	17:28577291:-	45	[7, 51, 68, 110, 138, 204, 223, 271, 352, 355, 365, 404, 407, 409, 410, 412, 414, 432, 448, 490, 502, 511, 515, 525, 532, 601, 603, 612, 614, 623, 628, 642, 646, 657, 679, 683, 689, 830, 834, 846, 855, 860, 863, 879, 882]	259	[3, 4, 6, 5, 3, 4, 6, 4, 4, 4, 3, 8, 9, 3, 12, 4, 4, 7, 23, 10, 3, 4, 3, 5, 5, 3, 11, 4, 8, 4, 11, 3, 3, 11, 9, 3, 4, 3, 6, 4, 6, 3, 8, 5, 4]	377	[2, 9, 12, 9, 12, 1, 7, 9, 2, 9, 3, 15, 9, 4, 2, 7, 6, 1, 17, 13, 8, 4, 7, 11, 11, 5, 1, 2, 12, 9, 18, 4, 31, 7, 16, 17, 6, 2, 12, 9, 5, 13, 5, 2, 11]	0	No
UTP11L--COL6A3	1:38489623:+	2:238252061:-	4	[139, 208, 443, 483]	28	[12, 3, 5, 8]	31	[7, 2, 16, 6]	0	No
ACSF2--RSAD1	17:48552113:+	17:48556268:+	4	[7, 135, 380, 820]	27	[3, 3, 16, 5]	9	[1, 4, 1, 3]	0	No
TRPM4--FAM129C	19:49705398:+	19:17656209:+	6	[7, 227, 245, 258, 439, 629]	38	[5, 6, 8, 5, 5, 9]	55	[3, 9, 5, 14, 6, 18]	0	No
TCTN1--SMU1	12:111070392:+	9:33042195:-	219	[7, 13, 18, 20, 24, 30, 33, 37, 38, 40, 42, 44, 47, 48, 49, 50, 51, 52, 55, 56, 59, 61, 69, 70, 78, 90, 98, 108, 109, 110, 114, 115, 116, 117, 119, 121, 126, 128, 132, 134, 135, 137, 138, 143, 149, 167, 180, 182, 184, 192, 202, 209, 213, 221, 225, 230, 231, 232, 234, 235, 236, 237, 238, 239, 242, 248, 250, 251, 263, 281, 288, 289, 306, 310, 311, 312, 314, 316, 322, 326, 327, 328, 329, 330, 337, 3…	1800	[5, 7, 3, 5, 3, 6, 6, 4, 6, 11, 7, 6, 5, 11, 15, 9, 8, 9, 6, 4, 3, 9, 3, 5, 3, 5, 6, 6, 3, 4, 3, 9, 5, 26, 8, 3, 4, 10, 12, 4, 20, 3, 7, 4, 6, 8, 5, 3, 4, 6, 5, 4, 5, 6, 10, 6, 5, 7, 18, 4, 27, 9, 7, 10, 6, 16, 8, 13, 4, 3, 4, 4, 4, 3, 10, 21, 5, 4, 18, 6, 11, 12, 5, 5, 3, 4, 4, 4, 5, 4, 4, 6, 6, 7, 7, 5, 8, 6, 8, 4, 5, 4, 23, 10, 11, 28, 10, 6, 4, 4, 11, 4, 3, 12, 3, 13, 3, 12, 16, 14, 4, 7, 6, …	1615	[17, 1, 1, 14, 1, 13, 1, 1, 18, 3, 1, 1, 9, 2, 3, 1, 26, 4, 2, 9, 3, 24, 7, 10, 1, 8, 14, 1, 7, 9, 1, 22, 7, 2, 1, 1, 17, 1, 1, 2, 37, 2, 1, 21, 1, 22, 1, 21, 2, 12, 10, 1, 2, 1, 2, 1, 22, 9, 2, 1, 2, 1, 1, 1, 17, 3, 15, 2, 15, 1, 19, 12, 4, 1, 1, 3, 1, 1, 1, 1, 27, 1, 1, 1, 7, 1, 1, 1, 19, 1, 9, 14, 11, 1, 8, 1, 12, 2, 18, 8, 2, 1, 5, 28, 4, 5, 1, 1, 1, 16, 40, 12, 1, 1, 1, 1, 1, 1, 33, 1, 9, 1,…	0	No
LETMD1--CIITA	12:51450500:+	16:11019228:+	5	[7, 242, 323, 330, 839]	18	[4, 5, 3, 3, 3]	66	[2, 10, 11, 42, 1]	0	No
GABPB1-AS1--ARMC9	15:50648504:+	2:232238340:+	78	[7, 33, 42, 51, 90, 96, 122, 123, 138, 139, 141, 142, 172, 184, 194, 231, 255, 256, 265, 285, 287, 311, 313, 316, 321, 337, 344, 365, 383, 401, 404, 405, 408, 416, 417, 424, 431, 451, 453, 454, 458, 473, 477, 489, 492, 504, 506, 507, 518, 523, 525, 602, 611, 616, 617, 622, 632, 642, 645, 656, 670, 676, 678, 689, 692, 697, 804, 811, 816, 835, 838, 846, 849, 850, 854, 882, 893, 901]	403	[3, 3, 6, 4, 3, 5, 3, 3, 4, 3, 5, 8, 4, 4, 5, 3, 3, 6, 5, 5, 4, 3, 7, 4, 7, 4, 3, 7, 3, 6, 6, 3, 4, 5, 12, 4, 6, 3, 3, 5, 5, 3, 5, 3, 3, 3, 4, 6, 5, 8, 6, 3, 7, 6, 12, 5, 5, 5, 7, 10, 7, 7, 6, 9, 7, 8, 3, 4, 3, 3, 9, 4, 10, 3, 3, 11, 5, 6]	1329	[9, 13, 31, 10, 8, 13, 3, 6, 12, 5, 12, 24, 10, 13, 4, 1, 17, 20, 9, 8, 8, 20, 19, 9, 7, 9, 11, 22, 3, 11, 14, 16, 19, 14, 34, 13, 29, 4, 15, 4, 27, 17, 26, 6, 26, 30, 26, 30, 33, 16, 12, 10, 18, 27, 56, 25, 9, 9, 18, 36, 18, 6, 15, 33, 18, 29, 19, 20, 13, 26, 25, 24, 32, 10, 18, 39, 17, 1]	0	No
PMS1--FAM177A1	2:190670480:+	14:35569861:+	128	[7, 19, 28, 30, 60, 65, 66, 71, 82, 90, 94, 101, 103, 105, 109, 115, 126, 142, 143, 144, 148, 149, 152, 153, 164, 184, 193, 194, 210, 212, 219, 223, 226, 227, 232, 241, 246, 249, 250, 257, 259, 267, 270, 277, 280, 283, 287, 289, 296, 297, 298, 300, 306, 320, 327, 332, 349, 361, 364, 368, 370, 380, 401, 403, 404, 407, 409, 415, 425, 428, 437, 438, 439, 441, 450, 466, 475, 478, 480, 486, 487, 490, …	979	[3, 6, 12, 11, 6, 4, 3, 6, 3, 3, 9, 6, 12, 3, 3, 5, 12, 4, 3, 9, 3, 7, 8, 6, 3, 3, 3, 10, 6, 8, 3, 5, 17, 13, 5, 6, 8, 4, 3, 5, 6, 18, 6, 5, 8, 6, 4, 4, 8, 8, 4, 4, 4, 8, 4, 17, 8, 7, 6, 3, 5, 5, 3, 10, 17, 7, 12, 5, 7, 9, 3, 7, 7, 6, 5, 5, 13, 5, 11, 4, 20, 8, 10, 16, 9, 7, 6, 13, 4, 6, 19, 6, 3, 12, 14, 6, 8, 9, 8, 16, 7, 6, 4, 11, 9, 5, 6, 5, 18, 7, 4, 22, 11, 8, 10, 3, 3, 5, 9, 5, 8, 13, 6, 6…	1857	[9, 3, 10, 26, 9, 8, 8, 13, 7, 9, 16, 11, 21, 18, 6, 5, 20, 4, 5, 24, 9, 12, 12, 15, 13, 9, 5, 21, 10, 11, 7, 9, 37, 6, 18, 13, 21, 21, 12, 6, 11, 33, 18, 9, 17, 11, 2, 14, 17, 10, 5, 8, 9, 4, 8, 23, 10, 12, 6, 11, 8, 8, 7, 10, 21, 21, 21, 5, 5, 10, 9, 11, 2, 13, 10, 12, 25, 9, 32, 9, 37, 18, 31, 26, 15, 12, 19, 18, 11, 10, 13, 8, 7, 8, 27, 11, 34, 14, 29, 36, 17, 15, 7, 12, 18, 10, 26, 15, 32, 7…	0	No
ATL2--HNRNPLL	2:38570410:-	2:38818790:-	2	[7, 363]	16	[9, 7]	32	[18, 14]	0	No
FER--ZNF224	5:108207194:+	19:44609739:+	2	[7, 88]	6	[3, 3]	21	[10, 11]	0	No
ZNF839--MCM9	14:102793221:+	6:119242025:-	24	[7, 40, 80, 153, 162, 238, 252, 312, 323, 325, 378, 420, 443, 476, 523, 605, 619, 647, 657, 836, 846, 878, 890, 895]	193	[3, 9, 14, 6, 3, 3, 4, 5, 6, 4, 9, 11, 8, 6, 7, 18, 11, 16, 15, 5, 7, 6, 5, 12]	43	[2, 2, 1, 1, 2, 1, 1, 2, 1, 1, 2, 2, 3, 1, 1, 5, 3, 1, 2, 3, 1, 1, 1, 3]	0	No
PNKP--SOX6	19:50369520:-	11:16336743:-	31	[7, 34, 37, 41, 82, 121, 136, 155, 245, 250, 255, 266, 275, 305, 351, 365, 460, 466, 495, 512, 529, 530, 608, 654, 692, 801, 854, 882, 893, 900, 903]	246	[3, 3, 9, 5, 5, 20, 5, 6, 5, 6, 12, 9, 13, 24, 7, 10, 3, 5, 9, 3, 11, 17, 11, 4, 4, 3, 7, 3, 14, 5, 5]	115	[1, 1, 1, 3, 1, 1, 20, 19, 5, 7, 1, 16, 1, 3, 3, 2, 1, 1, 7, 1, 1, 1, 2, 1, 5, 1, 1, 4, 2, 1, 1]	0	No
LYSMD4--FHDC1	15:100260989:-	4:153898815:+	144	[7, 26, 28, 29, 30, 33, 34, 35, 36, 40, 45, 54, 56, 63, 64, 70, 74, 78, 79, 81, 82, 88, 95, 97, 103, 109, 122, 127, 129, 131, 137, 139, 149, 160, 167, 174, 175, 182, 196, 200, 202, 207, 211, 213, 218, 225, 228, 233, 236, 239, 241, 242, 248, 252, 254, 259, 265, 266, 268, 276, 281, 282, 283, 287, 288, 291, 299, 302, 305, 311, 315, 316, 324, 325, 326, 327, 328, 335, 339, 354, 361, 369, 373, 375, 402…	1224	[7, 3, 4, 7, 4, 4, 26, 5, 9, 3, 3, 8, 3, 5, 3, 6, 4, 5, 14, 3, 3, 4, 7, 7, 10, 3, 3, 3, 3, 12, 6, 21, 8, 5, 11, 3, 16, 9, 11, 5, 9, 24, 3, 4, 4, 3, 8, 3, 25, 3, 5, 3, 3, 6, 8, 5, 9, 10, 4, 9, 30, 6, 12, 4, 5, 5, 4, 12, 3, 13, 13, 3, 9, 6, 35, 4, 11, 4, 6, 6, 7, 9, 4, 14, 5, 13, 6, 11, 8, 4, 4, 12, 11, 7, 3, 6, 28, 4, 8, 3, 11, 11, 7, 10, 8, 11, 3, 7, 28, 14, 8, 22, 14, 3, 6, 11, 8, 14, 16, 8, 5, …	1065	[7, 8, 6, 6, 3, 4, 14, 4, 8, 5, 7, 10, 2, 6, 4, 8, 4, 2, 8, 4, 3, 1, 2, 5, 7, 1, 3, 1, 1, 6, 9, 14, 8, 8, 8, 2, 10, 9, 11, 17, 1, 6, 8, 3, 5, 1, 6, 7, 17, 4, 4, 8, 3, 3, 3, 8, 10, 9, 10, 12, 21, 4, 9, 3, 14, 3, 4, 12, 8, 5, 9, 5, 8, 6, 17, 7, 9, 1, 2, 7, 5, 13, 5, 8, 7, 6, 5, 16, 7, 4, 5, 11, 10, 6, 2, 9, 15, 5, 3, 1, 11, 11, 12, 4, 7, 6, 2, 7, 17, 6, 16, 26, 6, 5, 8, 13, 13, 8, 14, 11, 7, 10, 14…	0	No
SLC27A1--DHX36	19:17599904:+	3:153996408:-	9	[7, 42, 245, 340, 411, 420, 505, 625, 881]	52	[3, 4, 7, 3, 4, 11, 6, 5, 9]	58	[4, 2, 9, 2, 6, 15, 7, 8, 5]	0	No
METAP1D--STARD9	2:172929147:+	15:42962049:+	19	[13, 50, 85, 139, 212, 236, 243, 251, 318, 360, 371, 379, 451, 502, 622, 684, 823, 871, 878]	86	[4, 3, 4, 6, 4, 4, 4, 3, 8, 3, 4, 5, 3, 8, 3, 6, 6, 4, 4]	171	[12, 3, 5, 10, 17, 2, 5, 4, 8, 14, 20, 2, 8, 4, 5, 12, 7, 16, 17]	0	No
HILPDA--SIAH1	7:128097531:+	16:48451218:-	3	[78, 442, 848]	29	[6, 12, 11]	62	[14, 36, 12]	0	No
HILPDA--C5orf45	7:128097855:+	5:179262589:-	5	[226, 523, 680, 851, 893]	29	[6, 4, 8, 4, 7]	70	[10, 9, 20, 15, 16]	0	No
CFD--CADPS	19:863455:+	3:62486080:-	3	[48, 74, 496]	16	[9, 4, 3]	76	[45, 23, 8]	0	No
MARCH6--MRPS25	5:10417563:+	3:15092978:-	2	[362, 379]	9	[6, 3]	3	[1, 2]	0	No
SLC25A44--PLCXD1	1:156168402:+	X:216745:+	2	[7, 10]	8	[3, 5]	4	[2, 2]	0	No
GCFC2--FECH	2:75929332:-	18:55217333:-	32	[7, 19, 46, 77, 83, 108, 109, 138, 158, 169, 179, 192, 207, 208, 211, 218, 254, 257, 258, 272, 285, 287, 295, 331, 409, 429, 438, 453, 467, 625, 627, 697]	122	[4, 4, 4, 3, 5, 3, 3, 3, 3, 3, 7, 3, 3, 3, 3, 3, 3, 7, 3, 3, 4, 3, 3, 3, 6, 4, 3, 4, 8, 3, 4, 4]	256	[7, 8, 6, 9, 2, 3, 9, 11, 7, 3, 11, 11, 9, 9, 12, 4, 6, 4, 10, 4, 11, 9, 4, 22, 9, 3, 4, 16, 10, 14, 3, 6]	0	No
WDR66--LRRC48	12:122387304:+	17:17896517:+	6	[7, 32, 283, 610, 817, 819]	27	[3, 3, 4, 3, 7, 7]	146	[8, 16, 43, 24, 27, 28]	0	No
PRDM9--STARD9	5:23528706:+	15:42963543:+	14	[7, 102, 225, 246, 299, 321, 340, 513, 620, 632, 679, 818, 830, 894]	60	[3, 5, 7, 3, 3, 5, 3, 7, 5, 3, 5, 3, 3, 5]	109	[3, 5, 15, 6, 1, 11, 5, 8, 14, 5, 17, 3, 10, 6]	0	No
BDH2--ZCWPW2	4:104000592:-	3:28439542:+	3	[7, 76, 413]	11	[4, 4, 3]	11	[4, 6, 1]	0	No
SPAST--HELLS	2:32381406:+	10:96328952:+	7	[118, 406, 604, 627, 696, 703, 831]	76	[7, 14, 4, 13, 8, 5, 25]	300	[50, 12, 8, 124, 1, 1, 104]	0	No
FAM13A--SPOCD1	4:89941611:-	1:32260413:-	55	[7, 36, 45, 49, 66, 68, 69, 89, 90, 91, 94, 98, 155, 189, 204, 242, 270, 300, 345, 347, 371, 407, 417, 451, 469, 498, 513, 519, 522, 525, 529, 602, 609, 615, 618, 619, 620, 621, 629, 637, 648, 649, 662, 681, 697, 803, 808, 811, 822, 828, 835, 836, 861, 867, 898]	281	[3, 4, 4, 3, 5, 4, 3, 5, 4, 3, 4, 4, 15, 3, 4, 3, 5, 6, 6, 7, 3, 5, 8, 3, 3, 5, 4, 10, 6, 6, 5, 12, 9, 6, 4, 3, 9, 4, 5, 6, 5, 3, 4, 5, 5, 4, 6, 4, 6, 5, 3, 5, 8, 4, 3]	485	[1, 2, 23, 2, 1, 1, 2, 27, 1, 4, 1, 23, 21, 1, 28, 14, 3, 1, 9, 22, 4, 21, 2, 8, 2, 20, 34, 3, 4, 1, 2, 2, 2, 1, 3, 2, 2, 33, 1, 2, 2, 33, 24, 10, 24, 1, 23, 1, 1, 2, 17, 4, 2, 3, 2]	0	No
TIPIN--CCR4	15:66629435:-	3:32996855:+	3	[175, 451, 645]	15	[3, 3, 9]	5	[2, 2, 1]	0	No
TBC1D2B--SLAIN2	15:78322349:-	4:48396594:+	54	[8, 17, 40, 44, 49, 54, 109, 115, 122, 124, 136, 146, 164, 189, 195, 197, 199, 240, 285, 312, 329, 343, 352, 379, 415, 428, 432, 479, 482, 483, 499, 612, 622, 626, 645, 673, 674, 683, 687, 689, 802, 806, 810, 817, 832, 847, 852, 862, 875, 877, 891, 894, 905, 908]	289	[6, 6, 4, 4, 5, 7, 6, 3, 4, 3, 8, 4, 3, 3, 7, 3, 4, 4, 3, 11, 5, 3, 5, 3, 4, 3, 7, 4, 4, 3, 4, 14, 9, 5, 10, 8, 5, 8, 8, 3, 6, 6, 4, 3, 8, 3, 6, 4, 6, 4, 11, 5, 6, 4]	333	[4, 8, 10, 2, 8, 4, 2, 8, 2, 1, 9, 3, 5, 3, 8, 3, 8, 3, 1, 5, 3, 2, 6, 2, 7, 5, 9, 6, 1, 9, 4, 9, 6, 5, 8, 8, 10, 11, 8, 5, 3, 8, 8, 4, 13, 1, 4, 8, 8, 4, 20, 4, 17, 10]	0	No
ATAD5--KIAA1429	17:29163066:+	8:95511305:-	62	[8, 33, 34, 101, 123, 126, 136, 207, 305, 311, 326, 346, 365, 401, 403, 409, 412, 415, 423, 434, 448, 451, 465, 481, 509, 510, 525, 528, 532, 605, 623, 637, 638, 642, 658, 660, 663, 666, 667, 668, 672, 673, 674, 676, 679, 681, 687, 688, 701, 801, 805, 809, 811, 817, 818, 823, 832, 847, 848, 890, 892, 898]	312	[4, 3, 5, 4, 8, 5, 5, 5, 4, 7, 4, 3, 3, 5, 4, 9, 15, 5, 3, 5, 7, 4, 3, 6, 4, 7, 4, 4, 3, 3, 4, 4, 3, 3, 6, 5, 4, 4, 4, 4, 8, 3, 13, 7, 4, 6, 4, 3, 5, 3, 6, 3, 4, 7, 4, 4, 3, 11, 8, 5, 4, 5]	858	[4, 4, 18, 4, 19, 10, 6, 18, 20, 28, 24, 2, 12, 19, 9, 18, 26, 12, 8, 17, 5, 17, 10, 27, 23, 36, 8, 23, 5, 4, 8, 8, 8, 10, 13, 20, 15, 15, 13, 5, 24, 4, 32, 13, 7, 9, 12, 6, 3, 9, 27, 8, 12, 18, 10, 13, 10, 32, 21, 16, 7, 14]	0	No
EXOSC3--PLEKHA5	9:37779709:-	12:19524284:+	13	[21, 103, 278, 340, 380, 490, 501, 617, 675, 692, 834, 862, 899]	253	[10, 20, 18, 15, 23, 41, 22, 11, 21, 13, 19, 26, 14]	184	[16, 18, 1, 7, 1, 1, 27, 10, 23, 13, 14, 36, 17]	0	No
EXOSC3--PLEKHA5	9:37767289:-	12:19524054:+	9	[91, 95, 99, 183, 213, 314, 376, 479, 869]	121	[4, 5, 9, 23, 20, 7, 12, 27, 14]	85	[20, 18, 4, 15, 2, 8, 1, 15, 2]	0	No
POLR3K--IL9R	16:97406:-	X:155234087:+	4	[224, 253, 482, 809]	75	[25, 29, 13, 8]	45	[6, 25, 6, 8]	0	No
POLR3K--IL9R	16:96579:-	X:155231073:+	9	[35, 116, 137, 187, 307, 455, 683, 802, 860]	128	[10, 7, 8, 4, 46, 25, 3, 11, 14]	152	[3, 10, 8, 8, 28, 42, 8, 26, 19]	0	No
POLR3K--IL9R	16:101561:-	X:155231070:+	4	[8, 150, 232, 244]	16	[4, 6, 3, 3]	21	[2, 4, 6, 9]	0	No
CYP46A1--USP48	14:100178397:+	1:22012915:-	4	[8, 431, 674, 836]	16	[4, 3, 3, 6]	18	[5, 3, 6, 4]	0	No
ZNF839--ARHGAP26	14:102793194:+	5:142604780:+	6	[8, 122, 146, 241, 280, 901]	29	[5, 6, 4, 7, 3, 4]	51	[16, 5, 11, 6, 1, 12]	0	No
GLUL--SBF2	1:182355022:-	11:9980881:-	17	[49, 82, 113, 326, 376, 428, 444, 487, 492, 501, 688, 822, 859, 869, 872, 877, 903]	114	[4, 7, 7, 6, 5, 5, 13, 5, 6, 3, 3, 4, 3, 16, 3, 9, 15]	352	[26, 27, 23, 18, 10, 20, 22, 19, 20, 19, 15, 26, 15, 23, 12, 17, 40]	0	No
GLUL--SBF2	1:182359630:-	11:9981344:-	25	[8, 21, 30, 46, 92, 95, 131, 216, 219, 236, 250, 267, 286, 287, 308, 335, 337, 356, 442, 471, 620, 671, 840, 862, 864]	2044	[150, 103, 107, 26, 103, 76, 50, 128, 106, 89, 104, 81, 62, 41, 71, 101, 105, 135, 48, 59, 87, 72, 57, 45, 38]	425	[7, 14, 16, 11, 25, 23, 11, 11, 36, 10, 12, 15, 17, 2, 27, 24, 6, 44, 19, 15, 25, 25, 17, 1, 12]	0	No
TENM1--DGKE	X:124028144:-	17:54924887:+	9	[125, 234, 260, 326, 409, 459, 632, 681, 900]	34	[3, 3, 5, 7, 4, 3, 3, 3, 3]	221	[32, 11, 20, 34, 17, 21, 19, 35, 32]	0	No
TENM1--ICMT	X:124028145:-	1:6282313:-	2	[8, 674]	10	[4, 6]	57	[14, 43]	0	No
TIGD1--ZBTB38	2:233414000:-	3:141115225:+	20	[8, 30, 55, 66, 82, 92, 136, 164, 194, 199, 210, 223, 258, 281, 403, 418, 468, 526, 683, 859]	108	[7, 6, 4, 4, 4, 5, 3, 6, 7, 5, 7, 4, 3, 7, 8, 3, 9, 6, 4, 6]	103	[7, 4, 7, 3, 3, 5, 4, 8, 9, 2, 5, 3, 4, 1, 12, 3, 3, 4, 1, 15]	0	No
NUP35--MYLK	2:184026408:+	3:123335776:-	38	[8, 13, 92, 122, 137, 142, 147, 150, 175, 230, 256, 282, 292, 307, 330, 358, 368, 378, 412, 416, 430, 441, 485, 511, 519, 520, 616, 638, 696, 701, 808, 833, 837, 852, 863, 875, 885, 886]	168	[3, 5, 3, 4, 4, 3, 3, 3, 3, 7, 4, 5, 5, 6, 3, 5, 5, 6, 3, 3, 3, 3, 6, 16, 4, 4, 6, 4, 4, 3, 7, 5, 3, 4, 3, 3, 3, 4]	289	[3, 8, 3, 11, 8, 4, 4, 6, 2, 8, 6, 9, 10, 21, 3, 1, 6, 9, 12, 6, 12, 9, 5, 16, 5, 4, 9, 5, 6, 4, 14, 10, 10, 5, 16, 2, 4, 13]	0	No
CCT6A--SUMF2	7:56131682:+	7:56131695:+	38	[8, 78, 112, 136, 227, 279, 287, 364, 367, 377, 422, 429, 431, 438, 439, 440, 448, 457, 507, 526, 614, 640, 643, 656, 662, 663, 680, 683, 693, 839, 854, 865, 872, 876, 877, 878, 879, 892]	301	[4, 3, 4, 5, 6, 3, 6, 6, 5, 4, 7, 3, 9, 3, 15, 12, 47, 8, 11, 3, 27, 4, 4, 8, 7, 16, 4, 4, 6, 4, 14, 4, 5, 5, 8, 4, 9, 4]	218	[1, 5, 1, 1, 1, 4, 8, 1, 4, 3, 1, 1, 13, 1, 3, 13, 45, 3, 6, 4, 13, 1, 7, 1, 7, 3, 5, 7, 2, 4, 17, 1, 3, 1, 6, 3, 16, 2]	0	No
METTL23--SRSF2	17:74729458:+	17:74730645:-	18	[8, 15, 22, 65, 86, 162, 363, 427, 459, 479, 504, 662, 668, 678, 810, 831, 892, 906]	122	[7, 3, 3, 3, 12, 3, 3, 10, 8, 11, 6, 6, 5, 11, 13, 5, 5, 8]	74	[2, 2, 2, 7, 1, 25, 2, 3, 1, 1, 9, 1, 1, 1, 5, 8, 2, 1]	0	No
METTL23--SRSF2	17:74729451:+	17:74732276:-	2	[827, 840]	45	[9, 36]	51	[3, 48]	0	No
HELZ--STOM	17:65196729:-	9:124103028:-	20	[8, 46, 107, 115, 134, 157, 194, 236, 261, 313, 354, 452, 457, 458, 498, 517, 625, 811, 821, 824]	130	[5, 3, 6, 8, 6, 3, 12, 13, 4, 5, 5, 7, 9, 3, 11, 7, 5, 7, 8, 3]	86	[1, 1, 1, 3, 6, 5, 1, 4, 2, 1, 1, 3, 18, 9, 1, 9, 9, 5, 4, 2]	0	No
DNAJA3--HMOX2	16:4500498:+	16:4555485:+	3	[8, 194, 342]	26	[3, 20, 3]	23	[7, 13, 3]	0	No
MAB21L3--SLC38A6	1:116677862:+	14:61471174:+	3	[8, 112, 620]	18	[6, 9, 3]	9	[6, 2, 1]	0	No
YARS--SIAH1	1:33263444:-	16:48450727:-	10	[115, 171, 331, 439, 474, 650, 655, 810, 873, 905]	54	[6, 3, 8, 4, 4, 11, 3, 7, 4, 4]	149	[15, 7, 44, 9, 5, 14, 10, 26, 10, 9]	0	No
RSF1--RPS20	11:77475383:-	8:56986327:-	3	[376, 437, 441]	11	[3, 4, 4]	2182	[658, 399, 1125]	0	No
RSF1--RPS20	11:77531574:-	8:56986977:-	3	[8, 87, 96]	24	[11, 5, 8]	13	[2, 8, 3]	0	No
UBE2Q2--CSPG4	15:76146811:+	15:75982713:-	3	[446, 529, 646]	42	[8, 20, 14]	52	[4, 25, 23]	0	No
UBE2Q2--CSPG4	15:76146827:+	15:75985575:-	178	[8, 34, 41, 45, 61, 67, 70, 72, 74, 75, 79, 80, 81, 82, 91, 94, 98, 107, 113, 118, 126, 127, 131, 133, 134, 135, 136, 139, 141, 147, 154, 156, 162, 170, 172, 173, 186, 191, 197, 199, 202, 203, 207, 209, 214, 215, 220, 224, 225, 230, 237, 248, 249, 250, 257, 258, 263, 266, 278, 286, 287, 295, 305, 307, 310, 313, 314, 322, 327, 329, 330, 335, 340, 342, 351, 354, 359, 362, 367, 371, 372, 374, 375, 3…	1529	[9, 14, 7, 13, 3, 17, 13, 3, 8, 7, 6, 4, 3, 3, 10, 6, 3, 9, 7, 22, 7, 4, 7, 7, 9, 14, 9, 8, 7, 5, 13, 4, 3, 9, 10, 9, 6, 3, 3, 7, 8, 13, 18, 3, 3, 3, 13, 5, 8, 7, 3, 7, 8, 4, 7, 29, 12, 6, 8, 3, 6, 5, 36, 3, 3, 13, 4, 15, 4, 7, 15, 4, 3, 4, 4, 22, 14, 3, 11, 4, 15, 7, 10, 3, 4, 5, 12, 8, 5, 6, 16, 14, 6, 9, 9, 8, 39, 6, 17, 7, 8, 11, 5, 14, 13, 5, 6, 6, 3, 4, 14, 7, 4, 3, 3, 4, 24, 12, 7, 3, 11, …	2081	[8, 10, 13, 7, 6, 26, 19, 24, 2, 17, 10, 5, 2, 6, 11, 7, 2, 9, 8, 26, 14, 5, 5, 11, 13, 7, 10, 9, 8, 10, 7, 8, 9, 19, 6, 21, 4, 4, 3, 9, 12, 13, 15, 9, 5, 6, 14, 6, 19, 7, 1, 9, 7, 5, 8, 22, 10, 6, 15, 7, 5, 15, 49, 6, 3, 18, 3, 18, 10, 12, 29, 8, 10, 2, 6, 10, 17, 6, 16, 4, 9, 4, 4, 10, 3, 5, 13, 11, 11, 5, 27, 19, 11, 13, 6, 6, 49, 13, 10, 14, 5, 7, 1, 18, 21, 12, 7, 10, 5, 6, 18, 12, 5, 4, 4, …	0	No
OTUD7A--ARHGAP11B	15:31941882:-	15:31060061:+	38	[8, 20, 23, 31, 44, 97, 99, 100, 106, 107, 137, 147, 159, 184, 193, 198, 223, 232, 339, 383, 404, 474, 498, 513, 620, 639, 646, 684, 801, 803, 809, 821, 825, 826, 836, 865, 875, 898]	453	[13, 20, 20, 16, 15, 6, 5, 4, 8, 3, 19, 9, 10, 3, 7, 5, 6, 11, 5, 3, 3, 9, 20, 35, 18, 7, 26, 18, 9, 4, 22, 3, 14, 18, 15, 18, 5, 21]	504	[12, 29, 11, 12, 13, 10, 12, 3, 7, 4, 19, 14, 14, 3, 10, 8, 17, 8, 8, 2, 7, 11, 15, 40, 18, 13, 33, 15, 13, 10, 14, 4, 14, 16, 19, 23, 7, 16]	0	No
DHRS3--C5orf24	1:12639796:-	5:134192062:+	23	[8, 16, 27, 63, 79, 109, 148, 155, 168, 202, 267, 268, 288, 302, 354, 359, 448, 601, 604, 644, 646, 675, 867]	109	[4, 4, 4, 3, 3, 3, 3, 4, 5, 5, 5, 11, 3, 4, 9, 4, 7, 6, 5, 4, 3, 7, 3]	207	[10, 10, 9, 3, 8, 7, 5, 6, 12, 8, 11, 15, 4, 8, 12, 5, 17, 3, 14, 21, 6, 7, 6]	0	No
UFD1L--COL6A3	22:19438405:-	2:238252037:-	2	[8, 97]	10	[5, 5]	5	[3, 2]	0	No
LMO7--CCDC8	13:76197460:+	19:46914250:-	6	[8, 95, 139, 234, 511, 644]	39	[6, 4, 4, 15, 5, 5]	47	[4, 7, 2, 24, 4, 6]	0	No
GEMIN6--COL6A3	2:39009461:+	2:238251980:-	3	[8, 175, 607]	17	[5, 5, 7]	19	[4, 13, 2]	0	No
SDHAF2--PPP1R32	11:61205585:+	11:61249254:+	24	[8, 39, 52, 82, 142, 277, 298, 313, 321, 382, 406, 443, 449, 451, 486, 494, 526, 532, 610, 639, 812, 836, 878, 896]	235	[3, 3, 8, 3, 11, 13, 18, 3, 6, 9, 9, 3, 7, 12, 29, 4, 5, 9, 14, 22, 18, 11, 10, 5]	366	[3, 9, 17, 1, 17, 26, 6, 3, 13, 17, 12, 8, 17, 11, 25, 14, 10, 12, 32, 36, 32, 28, 9, 8]	0	No
SDHAF2--PPP1R32	11:61213703:+	11:61249254:+	23	[137, 140, 244, 275, 307, 312, 405, 467, 495, 524, 528, 605, 606, 622, 637, 647, 801, 806, 833, 861, 862, 880, 903]	265	[4, 9, 5, 11, 31, 24, 9, 5, 12, 7, 19, 15, 3, 7, 5, 3, 10, 4, 11, 12, 49, 4, 6]	349	[5, 11, 2, 19, 35, 45, 20, 3, 29, 13, 11, 23, 4, 24, 8, 4, 4, 5, 35, 15, 24, 3, 7]	0	No
SDHAF2--PPP1R32	11:61197654:+	11:61252160:+	14	[31, 157, 252, 258, 299, 359, 367, 433, 442, 509, 643, 656, 667, 681]	112	[9, 6, 10, 10, 7, 6, 10, 3, 4, 8, 7, 6, 12, 14]	145	[15, 8, 7, 15, 7, 9, 12, 4, 11, 8, 11, 9, 12, 17]	0	No
SDHAF2--PPP1R32	11:61205585:+	11:61252160:+	72	[30, 49, 51, 67, 87, 115, 116, 125, 128, 129, 130, 159, 175, 202, 305, 325, 328, 374, 401, 416, 418, 427, 431, 434, 436, 437, 439, 455, 456, 465, 466, 471, 474, 478, 479, 481, 482, 487, 488, 493, 504, 506, 522, 523, 607, 611, 619, 620, 633, 641, 659, 661, 669, 677, 687, 697, 701, 702, 802, 816, 819, 825, 826, 827, 868, 873, 876, 877, 884, 887, 897, 904]	967	[5, 11, 5, 9, 11, 4, 25, 12, 5, 7, 15, 6, 9, 14, 15, 21, 5, 8, 3, 22, 9, 31, 10, 18, 5, 16, 28, 22, 12, 17, 17, 7, 18, 8, 32, 45, 10, 50, 10, 7, 28, 7, 25, 13, 12, 11, 10, 27, 4, 22, 7, 12, 9, 5, 7, 29, 9, 8, 10, 6, 12, 7, 6, 10, 13, 15, 3, 4, 13, 6, 5, 28]	1353	[14, 11, 4, 10, 5, 19, 20, 28, 13, 8, 13, 23, 23, 2, 22, 26, 16, 8, 13, 25, 15, 28, 12, 17, 9, 13, 25, 38, 14, 15, 17, 8, 19, 17, 15, 60, 18, 23, 20, 16, 29, 17, 48, 20, 32, 31, 19, 39, 7, 38, 8, 18, 16, 12, 19, 64, 18, 5, 25, 9, 18, 15, 12, 16, 14, 33, 6, 3, 23, 3, 2, 32]	0	No
EMC4--LRRC69	15:34522357:+	8:92114891:+	3	[23, 419, 623]	17	[5, 7, 5]	6	[1, 1, 4]	0	No
EMC4--CCDC18	15:34521796:+	1:93683294:+	9	[175, 228, 447, 452, 680, 812, 823, 824, 881]	54	[4, 6, 3, 3, 7, 9, 8, 5, 9]	92	[5, 7, 7, 3, 19, 15, 16, 15, 5]	0	No
PRSS23--C1QTNF6	11:86648584:+	22:37591959:-	11	[8, 107, 271, 293, 411, 441, 457, 521, 607, 703, 855]	44	[4, 3, 3, 4, 7, 5, 4, 3, 4, 4, 3]	156	[25, 10, 25, 4, 1, 30, 19, 6, 12, 8, 16]	0	No
CNPY2--CS	12:56708635:-	12:56679808:-	5	[88, 270, 335, 427, 641]	45	[5, 4, 7, 14, 15]	10	[1, 4, 1, 3, 1]	0	No
CNPY2--CS	12:56704745:-	12:56694007:-	64	[8, 22, 33, 75, 81, 91, 94, 95, 110, 112, 113, 119, 124, 160, 168, 170, 177, 182, 184, 201, 221, 223, 238, 239, 252, 269, 273, 315, 320, 330, 336, 347, 351, 353, 361, 369, 370, 412, 415, 416, 425, 430, 439, 494, 500, 514, 517, 522, 640, 649, 655, 668, 680, 684, 702, 801, 802, 818, 834, 854, 860, 874, 885, 903]	888	[19, 11, 11, 8, 3, 6, 27, 34, 10, 29, 21, 5, 6, 7, 14, 6, 9, 7, 5, 4, 4, 20, 11, 16, 8, 6, 12, 18, 3, 20, 9, 26, 5, 16, 9, 3, 5, 11, 11, 4, 11, 50, 17, 8, 13, 11, 15, 51, 25, 20, 23, 6, 22, 18, 12, 10, 15, 5, 23, 7, 10, 13, 25, 19]	414	[5, 3, 6, 1, 2, 6, 4, 10, 4, 12, 4, 4, 5, 1, 9, 3, 7, 1, 1, 4, 3, 7, 13, 3, 3, 6, 9, 4, 6, 7, 3, 8, 3, 2, 9, 2, 5, 2, 5, 6, 6, 13, 5, 9, 24, 10, 9, 25, 15, 5, 10, 12, 7, 5, 2, 8, 7, 5, 11, 10, 4, 8, 1, 5]	0	No
CNPY2--CS	12:56704742:-	12:56679808:-	3	[99, 257, 891]	32	[5, 18, 9]	18	[1, 15, 2]	0	No
CNPY2--CS	12:56703750:-	12:56680429:-	4	[25, 289, 356, 908]	111	[14, 8, 75, 14]	53	[6, 21, 4, 22]	0	No
XAF1--ZSCAN30	17:6677824:+	18:32840889:-	43	[8, 19, 39, 48, 70, 105, 107, 117, 122, 136, 138, 153, 180, 184, 204, 205, 206, 237, 238, 269, 306, 329, 375, 403, 431, 444, 510, 528, 616, 623, 639, 643, 658, 666, 686, 805, 811, 817, 825, 840, 868, 874, 878]	202	[3, 5, 5, 12, 4, 3, 3, 6, 7, 4, 4, 3, 3, 3, 5, 11, 6, 4, 6, 7, 4, 5, 4, 4, 4, 3, 8, 5, 5, 3, 4, 5, 4, 5, 6, 3, 3, 3, 4, 3, 4, 5, 4]	326	[4, 2, 8, 3, 1, 3, 2, 7, 15, 25, 13, 13, 3, 10, 13, 7, 4, 3, 1, 19, 2, 5, 10, 3, 7, 3, 10, 9, 12, 12, 21, 4, 15, 19, 3, 9, 3, 7, 3, 2, 4, 6, 1]	0	No
PDXDC1--NPIPB5	16:15122823:+	16:22524843:+	2	[172, 372]	11	[5, 6]	8	[3, 5]	0	No
PDXDC1--NPIPB5	16:15116611:+	16:22524843:+	2	[90, 242]	12	[7, 5]	17	[10, 7]	0	No
PDXDC1--NPIPB5	16:15123913:+	16:22524843:+	67	[8, 9, 32, 37, 38, 68, 87, 96, 100, 106, 112, 116, 121, 142, 149, 154, 165, 169, 173, 189, 193, 200, 205, 211, 222, 239, 255, 265, 266, 270, 280, 283, 293, 304, 308, 336, 365, 377, 409, 416, 440, 444, 455, 464, 476, 479, 616, 623, 632, 638, 649, 653, 655, 677, 681, 687, 691, 806, 809, 837, 854, 855, 858, 863, 879, 882, 897]	399	[4, 3, 7, 3, 4, 8, 8, 9, 5, 6, 4, 5, 3, 4, 3, 4, 3, 3, 4, 5, 3, 4, 3, 6, 16, 7, 3, 3, 6, 3, 4, 5, 4, 4, 3, 4, 3, 3, 10, 11, 3, 13, 8, 3, 3, 4, 3, 3, 13, 3, 9, 14, 6, 4, 12, 3, 26, 20, 9, 4, 7, 7, 5, 7, 3, 3, 4]	409	[1, 2, 3, 7, 41, 1, 7, 1, 3, 1, 4, 1, 17, 7, 1, 35, 1, 3, 2, 18, 3, 5, 2, 2, 12, 2, 11, 1, 4, 6, 3, 3, 5, 2, 1, 3, 2, 4, 10, 7, 2, 8, 4, 3, 5, 1, 3, 25, 2, 2, 3, 1, 2, 5, 8, 40, 1, 1, 3, 3, 2, 20, 1, 9, 3, 5, 3]	0	No
L2HGDH--CDC42EP3	14:50704395:-	2:37915318:-	2	[507, 890]	22	[7, 15]	3	[2, 1]	0	No
GDPGP1--TTLL13	15:90781780:+	15:90794786:+	46	[8, 19, 24, 61, 79, 111, 171, 190, 213, 221, 238, 257, 259, 264, 286, 311, 322, 350, 351, 358, 363, 379, 384, 409, 416, 418, 441, 444, 462, 483, 484, 497, 511, 528, 610, 623, 664, 670, 697, 804, 808, 825, 827, 852, 897, 908]	425	[6, 14, 8, 7, 8, 5, 3, 7, 8, 5, 5, 6, 3, 6, 12, 9, 15, 8, 5, 18, 18, 20, 6, 18, 4, 8, 7, 16, 13, 11, 13, 6, 45, 12, 5, 4, 8, 11, 3, 6, 4, 4, 4, 10, 7, 4]	386	[9, 5, 5, 5, 3, 4, 6, 8, 13, 8, 2, 5, 2, 6, 4, 20, 9, 6, 7, 3, 5, 21, 5, 56, 9, 5, 3, 7, 7, 7, 8, 9, 25, 8, 3, 1, 6, 5, 4, 3, 2, 6, 2, 40, 5, 4]	0	No
GDPGP1--TTLL13	15:90784956:+	15:90794786:+	4	[9, 34, 381, 489]	29	[9, 3, 10, 7]	47	[9, 7, 24, 7]	0	No
POP7--BEST1	7:100304957:+	11:61727890:+	24	[8, 28, 29, 62, 131, 140, 147, 190, 242, 274, 280, 309, 330, 346, 375, 413, 466, 468, 479, 523, 531, 648, 849, 866]	126	[5, 4, 8, 3, 3, 12, 3, 6, 4, 8, 6, 5, 5, 3, 4, 7, 8, 4, 5, 3, 3, 6, 7, 4]	187	[5, 5, 12, 3, 1, 13, 9, 1, 5, 12, 15, 3, 9, 12, 4, 8, 11, 9, 2, 12, 8, 11, 9, 8]	0	No
GTF2I--ANKRD20A1	7:74103560:+	9:67951934:+	8	[202, 350, 428, 430, 475, 482, 520, 620]	80	[5, 7, 4, 6, 36, 4, 11, 7]	62	[5, 9, 9, 6, 15, 5, 7, 6]	0	No
POFUT2--ORC6	21:46689754:-	16:46727770:+	10	[8, 70, 87, 325, 342, 445, 491, 638, 643, 813]	54	[8, 4, 3, 8, 3, 8, 4, 3, 3, 10]	29	[4, 5, 3, 5, 1, 4, 1, 1, 3, 2]	0	No
PSENEN--LIN37	19:36237424:+	19:36243077:+	46	[8, 31, 42, 43, 52, 94, 97, 99, 108, 128, 132, 139, 145, 159, 205, 215, 219, 258, 263, 301, 309, 323, 335, 406, 430, 437, 455, 465, 472, 474, 485, 532, 611, 657, 660, 663, 696, 702, 832, 862, 867, 869, 880, 886, 894, 897]	656	[7, 30, 17, 12, 12, 7, 11, 4, 16, 10, 3, 19, 15, 6, 5, 12, 4, 13, 8, 11, 6, 23, 22, 6, 18, 11, 41, 28, 12, 13, 7, 16, 5, 3, 10, 13, 34, 4, 27, 42, 17, 9, 7, 9, 19, 32]	968	[6, 45, 20, 27, 19, 8, 23, 8, 36, 12, 18, 11, 48, 14, 8, 20, 12, 22, 9, 25, 8, 25, 29, 18, 24, 8, 57, 24, 13, 7, 9, 16, 7, 13, 22, 14, 71, 6, 49, 59, 18, 6, 10, 16, 25, 23]	0	No
SUMO3--UBE2G2	21:46226817:-	21:46208010:-	34	[8, 10, 12, 17, 19, 22, 26, 71, 84, 85, 88, 151, 167, 171, 173, 177, 187, 191, 193, 197, 204, 212, 226, 233, 244, 260, 267, 275, 332, 336, 337, 341, 432, 827]	375	[4, 9, 53, 16, 9, 6, 13, 19, 6, 8, 6, 9, 10, 9, 17, 9, 8, 23, 9, 15, 7, 10, 14, 6, 9, 4, 10, 18, 7, 8, 3, 6, 11, 4]	317	[3, 7, 48, 12, 12, 5, 26, 16, 6, 6, 4, 7, 13, 3, 12, 8, 8, 13, 8, 9, 3, 6, 14, 5, 6, 8, 11, 9, 7, 5, 1, 5, 8, 3]	0	No
CRIPT--WWTR1	2:46852881:+	3:149245719:-	35	[8, 72, 75, 141, 156, 192, 204, 208, 249, 274, 339, 340, 362, 372, 420, 425, 427, 436, 440, 449, 478, 503, 507, 609, 614, 633, 647, 653, 670, 697, 701, 801, 805, 878, 880]	186	[3, 7, 3, 7, 3, 3, 4, 6, 6, 6, 4, 5, 3, 3, 3, 8, 3, 3, 3, 5, 4, 7, 13, 17, 9, 6, 3, 3, 3, 4, 5, 6, 8, 4, 6]	160	[3, 12, 1, 11, 8, 2, 2, 1, 5, 5, 5, 9, 4, 5, 5, 2, 1, 1, 3, 1, 5, 10, 1, 13, 14, 1, 2, 1, 4, 1, 8, 1, 5, 3, 5]	0	No
CRIPT--WWTR1	2:46852544:+	3:149243901:-	6	[37, 299, 444, 616, 864, 889]	43	[3, 3, 18, 4, 3, 12]	56	[12, 11, 12, 2, 3, 16]	0	No
SLC15A2--DIS3	3:121662733:+	13:73332304:-	3	[8, 193, 228]	12	[6, 3, 3]	47	[45, 1, 1]	0	No
EIF3E--ACTR3B	8:109247227:-	7:152510817:+	59	[8, 15, 22, 32, 46, 54, 73, 92, 95, 98, 107, 115, 125, 138, 142, 149, 154, 163, 176, 182, 194, 203, 231, 242, 249, 252, 269, 275, 276, 280, 310, 322, 329, 362, 363, 364, 369, 383, 421, 443, 454, 480, 486, 507, 513, 516, 604, 637, 643, 646, 649, 655, 660, 676, 806, 836, 846, 847, 858]	238	[4, 3, 5, 5, 9, 4, 4, 3, 3, 4, 3, 3, 4, 3, 8, 3, 4, 3, 4, 3, 3, 3, 11, 5, 3, 3, 3, 5, 3, 4, 3, 4, 8, 4, 3, 4, 3, 3, 3, 3, 9, 3, 3, 3, 3, 3, 3, 5, 4, 6, 3, 4, 3, 3, 4, 3, 6, 3, 4]	510	[6, 2, 10, 11, 7, 20, 4, 7, 5, 17, 8, 2, 14, 11, 11, 10, 9, 3, 10, 6, 5, 4, 19, 12, 8, 3, 11, 15, 5, 3, 5, 23, 7, 2, 3, 6, 7, 5, 9, 8, 9, 12, 10, 6, 11, 9, 9, 10, 8, 10, 4, 7, 13, 11, 7, 9, 8, 13, 11]	0	No
C3orf14--RAD51D	3:62309808:+	17:33431951:-	6	[8, 177, 231, 410, 509, 608]	21	[3, 3, 5, 3, 4, 3]	37	[5, 1, 8, 7, 14, 2]	0	No
CUL3--CASP4	2:225370462:-	11:104819771:-	6	[8, 57, 164, 382, 657, 811]	22	[3, 3, 3, 3, 3, 7]	26	[5, 2, 4, 1, 2, 12]	0	No
CHRM3--MAPK9	1:239709049:+	5:179665254:-	3	[8, 870, 894]	16	[7, 6, 3]	4	[2, 1, 1]	0	No
NFX1--ASB4	9:33348047:+	7:95169067:+	95	[8, 10, 16, 30, 31, 38, 39, 45, 47, 49, 71, 72, 73, 79, 86, 107, 114, 115, 129, 133, 138, 142, 143, 144, 157, 161, 165, 175, 180, 242, 283, 290, 312, 317, 325, 327, 340, 341, 343, 361, 381, 382, 404, 406, 412, 414, 415, 417, 421, 424, 425, 447, 450, 454, 459, 460, 472, 479, 483, 502, 503, 514, 516, 523, 532, 602, 603, 605, 610, 614, 624, 649, 651, 663, 667, 668, 670, 672, 679, 681, 693, 801, 811,…	799	[4, 3, 8, 7, 4, 10, 19, 5, 6, 5, 10, 14, 3, 3, 5, 5, 7, 6, 4, 3, 3, 16, 8, 19, 21, 4, 6, 8, 8, 5, 7, 4, 5, 5, 8, 7, 5, 7, 3, 3, 21, 14, 10, 16, 11, 10, 7, 15, 4, 5, 7, 5, 10, 5, 10, 3, 5, 3, 21, 15, 5, 9, 6, 10, 3, 18, 12, 24, 16, 11, 7, 4, 12, 3, 23, 5, 27, 15, 3, 13, 3, 3, 10, 6, 14, 12, 3, 5, 7, 3, 3, 8, 4, 4, 8]	699	[12, 4, 1, 6, 1, 2, 5, 3, 2, 10, 3, 11, 15, 2, 15, 1, 1, 1, 4, 24, 3, 3, 2, 37, 3, 1, 3, 4, 1, 1, 1, 2, 3, 7, 14, 2, 1, 3, 15, 17, 15, 12, 7, 5, 31, 1, 1, 1, 9, 6, 8, 7, 1, 2, 13, 2, 6, 3, 3, 12, 4, 3, 3, 2, 3, 44, 8, 3, 18, 25, 26, 3, 8, 4, 3, 8, 21, 11, 1, 5, 2, 4, 2, 5, 22, 4, 1, 4, 5, 2, 11, 2, 7, 6, 28]	0	No
EMP2--ABCA6	16:10641046:-	17:67107578:-	11	[8, 95, 160, 170, 226, 286, 344, 480, 485, 817, 830]	67	[5, 3, 10, 4, 11, 7, 8, 6, 3, 5, 5]	123	[2, 1, 21, 2, 6, 6, 42, 1, 7, 2, 33]	0	No
MPDU1--CCDC40	17:7489751:+	17:78014196:+	9	[79, 158, 223, 230, 244, 272, 300, 676, 677]	39	[3, 6, 4, 4, 5, 4, 4, 6, 3]	122	[21, 18, 21, 7, 19, 5, 2, 21, 8]	0	No
RNF40--SLC35F1	16:30787628:+	6:118636296:+	3	[30, 109, 219]	10	[3, 4, 3]	8	[2, 5, 1]	0	No
FBXO25--PCMTD2	8:385707:+	20:62926244:+	65	[8, 10, 33, 54, 56, 72, 75, 79, 93, 118, 143, 147, 154, 176, 181, 187, 202, 244, 252, 269, 299, 305, 355, 359, 366, 371, 374, 411, 422, 424, 427, 432, 444, 448, 451, 467, 472, 476, 478, 481, 487, 493, 494, 500, 503, 505, 506, 527, 623, 625, 626, 636, 650, 657, 659, 661, 671, 804, 846, 860, 875, 885, 886, 892, 904]	641	[8, 10, 3, 8, 3, 19, 7, 8, 30, 3, 6, 4, 9, 5, 6, 3, 3, 10, 4, 9, 20, 14, 8, 5, 27, 3, 6, 10, 11, 4, 22, 17, 19, 12, 10, 22, 3, 13, 13, 5, 6, 14, 12, 7, 3, 3, 8, 3, 8, 7, 13, 6, 15, 27, 4, 3, 19, 7, 5, 8, 3, 3, 14, 17, 24]	440	[1, 13, 9, 6, 1, 15, 4, 3, 16, 2, 4, 6, 6, 10, 14, 7, 9, 1, 2, 11, 7, 8, 13, 3, 3, 2, 5, 9, 7, 7, 6, 5, 13, 5, 2, 16, 4, 14, 8, 6, 4, 6, 6, 4, 3, 7, 10, 3, 5, 5, 8, 6, 6, 20, 8, 2, 5, 4, 6, 3, 4, 3, 1, 23, 5]	0	No
BAZ2B--MTO1	2:160178413:-	6:74215260:+	3	[8, 45, 532]	14	[5, 5, 4]	31	[14, 7, 10]	0	No
RBM5--METTL21A	3:50141741:+	2:208477112:-	3	[212, 241, 676]	18	[3, 6, 9]	58	[8, 13, 37]	0	No
DDB2--ACP2	11:47259505:+	11:47260853:-	10	[78, 186, 224, 236, 430, 437, 630, 678, 680, 682]	55	[9, 8, 8, 3, 4, 8, 4, 4, 3, 4]	35	[2, 5, 3, 6, 4, 1, 1, 1, 2, 10]	0	No
DDB2--ACP2	11:47260768:+	11:47261111:-	41	[8, 28, 47, 59, 78, 90, 145, 149, 153, 197, 198, 235, 236, 245, 253, 312, 319, 327, 370, 384, 419, 438, 444, 448, 452, 465, 486, 497, 516, 610, 630, 637, 664, 684, 696, 813, 851, 891, 894, 896, 908]	309	[4, 12, 4, 9, 4, 3, 4, 7, 4, 5, 11, 3, 7, 10, 3, 26, 3, 5, 3, 3, 10, 3, 3, 13, 3, 8, 14, 6, 13, 5, 4, 5, 6, 9, 6, 29, 7, 10, 8, 11, 6]	128	[1, 3, 2, 5, 1, 1, 1, 1, 1, 1, 2, 7, 12, 3, 2, 4, 1, 3, 1, 1, 2, 1, 1, 1, 1, 4, 2, 3, 2, 2, 1, 1, 20, 1, 4, 3, 3, 3, 10, 7, 3]	0	No
DDB2--ACP2	11:47256460:+	11:47260853:-	2	[456, 471]	14	[11, 3]	12	[11, 1]	0	No
DDB2--ACP2	11:47260767:+	11:47264362:-	2	[689, 801]	13	[8, 5]	16	[14, 2]	0	No
LIMK2--PPP1R14B	22:31671294:+	11:64014052:-	133	[8, 10, 18, 25, 27, 28, 31, 32, 41, 42, 45, 54, 63, 65, 67, 74, 75, 76, 79, 87, 91, 97, 99, 103, 105, 115, 119, 120, 121, 130, 133, 137, 140, 141, 147, 164, 174, 177, 184, 189, 190, 191, 192, 199, 203, 206, 211, 218, 221, 237, 238, 247, 249, 258, 261, 264, 268, 276, 283, 286, 291, 292, 297, 298, 308, 336, 337, 339, 343, 347, 353, 361, 368, 370, 401, 404, 420, 433, 437, 439, 445, 449, 457, 458, 47…	1421	[5, 11, 7, 17, 7, 3, 13, 6, 9, 3, 4, 3, 6, 8, 3, 11, 6, 13, 3, 4, 3, 8, 11, 4, 8, 6, 8, 22, 11, 5, 5, 6, 11, 7, 8, 26, 9, 11, 19, 6, 10, 10, 14, 3, 5, 5, 4, 8, 7, 5, 25, 9, 6, 10, 23, 6, 5, 11, 4, 8, 6, 9, 3, 7, 11, 17, 3, 4, 7, 5, 12, 7, 5, 4, 4, 11, 14, 11, 4, 13, 19, 31, 9, 14, 9, 8, 17, 10, 28, 9, 20, 9, 11, 9, 7, 5, 4, 25, 18, 3, 10, 16, 19, 12, 9, 4, 12, 10, 34, 15, 26, 13, 11, 14, 7, 12, 3…	1815	[8, 8, 7, 26, 17, 2, 10, 6, 17, 6, 8, 14, 6, 9, 1, 7, 7, 12, 6, 5, 7, 16, 24, 7, 10, 8, 8, 17, 16, 13, 7, 3, 9, 8, 14, 49, 10, 16, 27, 9, 12, 16, 17, 2, 5, 8, 4, 7, 14, 2, 23, 11, 9, 20, 30, 10, 5, 17, 9, 10, 15, 12, 15, 12, 17, 21, 7, 6, 10, 11, 7, 11, 3, 10, 8, 18, 23, 8, 8, 12, 14, 25, 11, 14, 10, 6, 23, 21, 22, 10, 27, 11, 25, 23, 16, 7, 8, 26, 24, 3, 15, 10, 12, 11, 7, 6, 7, 10, 46, 18, 18, …	0	No
ZNF621--TIGD1	3:40579188:+	2:233414248:-	116	[20, 32, 33, 35, 54, 64, 67, 85, 98, 101, 105, 124, 128, 137, 139, 142, 143, 158, 159, 160, 161, 162, 167, 181, 182, 192, 193, 209, 213, 220, 224, 227, 238, 268, 269, 270, 273, 283, 286, 290, 301, 303, 324, 335, 352, 359, 372, 382, 406, 411, 412, 416, 421, 423, 433, 440, 446, 448, 456, 458, 459, 467, 469, 472, 479, 480, 486, 487, 488, 491, 497, 501, 503, 507, 513, 515, 517, 521, 524, 526, 605, 60…	1059	[7, 4, 7, 16, 10, 6, 33, 10, 7, 3, 17, 8, 11, 4, 4, 5, 5, 10, 10, 5, 15, 7, 13, 6, 6, 4, 3, 13, 6, 6, 10, 3, 5, 10, 6, 8, 5, 9, 6, 4, 17, 11, 7, 5, 5, 8, 5, 5, 5, 8, 5, 3, 9, 4, 14, 7, 12, 22, 28, 9, 6, 9, 7, 6, 3, 16, 13, 13, 10, 6, 13, 15, 6, 8, 8, 11, 7, 7, 4, 6, 4, 4, 11, 15, 3, 3, 8, 5, 17, 6, 5, 5, 18, 12, 7, 3, 26, 7, 21, 8, 15, 12, 14, 5, 31, 17, 5, 8, 10, 3, 16, 6, 5, 15, 7, 12]	531	[3, 3, 1, 6, 4, 3, 5, 8, 3, 3, 9, 2, 5, 4, 5, 3, 4, 8, 3, 2, 3, 6, 11, 5, 8, 1, 6, 4, 2, 2, 5, 7, 5, 6, 2, 6, 4, 8, 7, 3, 6, 8, 1, 1, 4, 4, 1, 3, 3, 1, 4, 1, 12, 1, 2, 3, 8, 7, 14, 4, 1, 2, 3, 1, 4, 9, 2, 10, 8, 4, 7, 5, 3, 4, 7, 3, 2, 4, 3, 2, 4, 2, 4, 7, 14, 4, 5, 5, 9, 5, 3, 2, 5, 3, 1, 10, 8, 2, 8, 1, 2, 6, 3, 4, 14, 3, 4, 1, 3, 4, 2, 8, 5, 6, 4, 3]	0	No
ZNF621--TIGD1	3:40574930:+	2:233413770:-	3	[409, 671, 686]	17	[8, 3, 6]	30	[4, 10, 16]	0	No
ZNF621--TIGD1	3:40577620:+	2:233414374:-	4	[8, 170, 299, 881]	25	[3, 6, 8, 8]	9	[3, 1, 4, 1]	0	No
AP2B1--ARPP19	17:34009845:+	15:52840739:-	6	[8, 96, 472, 529, 659, 681]	21	[5, 3, 3, 3, 4, 3]	12	[2, 4, 1, 3, 1, 1]	0	No
MRPL48--PALLD	11:73576178:+	4:169621892:+	5	[60, 139, 218, 351, 653]	25	[3, 5, 3, 3, 11]	43	[9, 5, 10, 4, 15]	0	No
CCDC146--XRCC2	7:76797142:+	7:152344485:-	15	[8, 93, 109, 163, 165, 184, 189, 190, 216, 256, 260, 517, 621, 660, 856]	101	[3, 11, 3, 5, 4, 3, 5, 7, 9, 3, 12, 6, 8, 6, 16]	239	[9, 29, 11, 10, 10, 9, 12, 15, 20, 15, 39, 11, 19, 14, 16]	0	No
AKAP9--TPH2	7:91718843:+	12:72359028:+	18	[8, 29, 45, 112, 154, 159, 178, 207, 282, 377, 408, 454, 639, 643, 656, 658, 890, 906]	89	[3, 3, 3, 6, 6, 4, 3, 16, 3, 3, 3, 5, 4, 3, 4, 8, 6, 6]	101	[4, 6, 7, 3, 9, 4, 3, 10, 2, 1, 8, 9, 2, 3, 8, 7, 5, 10]	0	No
CCDC28B--HNF1A	1:32668756:+	12:121435812:+	3	[619, 802, 897]	27	[13, 7, 7]	24	[12, 1, 11]	0	No
CCDC18--CASS4	1:93744271:+	20:55034282:+	33	[8, 17, 18, 31, 60, 73, 94, 227, 268, 275, 318, 326, 411, 426, 430, 432, 444, 454, 455, 469, 488, 498, 521, 618, 678, 684, 803, 824, 856, 868, 877, 882, 908]	297	[4, 7, 5, 16, 5, 5, 3, 19, 10, 6, 12, 19, 3, 4, 13, 4, 7, 5, 27, 7, 23, 8, 4, 15, 8, 12, 5, 7, 5, 10, 6, 6, 7]	191	[14, 2, 12, 20, 4, 9, 13, 1, 17, 2, 3, 1, 6, 7, 3, 3, 5, 4, 4, 1, 1, 8, 1, 1, 12, 2, 3, 1, 2, 13, 11, 2, 3]	0	No
POLD3--GTF2H2C	11:74336619:+	5:68861447:+	7	[8, 13, 175, 355, 434, 466, 473]	35	[5, 5, 3, 4, 5, 7, 6]	30	[6, 5, 2, 3, 2, 7, 5]	0	No
POLD3--FAM83D	11:74336619:+	20:37581516:+	26	[8, 17, 169, 171, 175, 179, 206, 209, 219, 238, 337, 355, 357, 363, 366, 434, 451, 472, 477, 482, 619, 697, 805, 824, 848, 904]	197	[4, 7, 7, 5, 4, 9, 5, 8, 8, 4, 4, 5, 61, 9, 4, 6, 4, 3, 3, 3, 7, 6, 4, 3, 6, 8]	286	[5, 14, 7, 7, 4, 14, 4, 13, 5, 1, 5, 5, 64, 15, 7, 9, 7, 4, 16, 6, 12, 12, 9, 8, 26, 7]	0	No
C14orf144--MECR	14:104712470:+	1:29519745:-	12	[8, 61, 83, 213, 425, 433, 515, 614, 617, 839, 855, 863]	51	[3, 3, 4, 4, 6, 3, 3, 6, 4, 5, 3, 7]	26	[1, 2, 1, 1, 1, 4, 2, 2, 2, 4, 4, 2]	0	No
TPTE--ZNF217	21:10990763:-	20:52199707:-	64	[8, 31, 58, 77, 83, 94, 117, 119, 134, 149, 167, 197, 202, 222, 243, 244, 245, 246, 254, 280, 307, 308, 314, 324, 332, 333, 342, 347, 353, 407, 411, 418, 419, 432, 434, 445, 449, 457, 471, 479, 482, 483, 491, 500, 521, 529, 606, 626, 678, 682, 697, 702, 703, 801, 805, 821, 823, 825, 859, 866, 869, 874, 905, 908]	458	[5, 9, 4, 11, 4, 9, 5, 7, 4, 4, 16, 3, 6, 15, 8, 5, 15, 9, 9, 4, 5, 6, 6, 8, 28, 6, 3, 9, 6, 9, 9, 13, 4, 12, 6, 7, 5, 7, 4, 4, 5, 10, 6, 3, 3, 7, 18, 10, 3, 6, 3, 5, 3, 3, 14, 3, 6, 3, 9, 3, 4, 4, 13, 5]	202	[4, 3, 20, 4, 1, 1, 2, 3, 4, 3, 5, 1, 2, 3, 3, 1, 4, 16, 4, 2, 1, 3, 2, 1, 6, 3, 2, 2, 2, 2, 3, 3, 3, 4, 1, 3, 1, 6, 3, 1, 3, 4, 2, 2, 1, 5, 2, 3, 3, 8, 1, 1, 5, 1, 2, 4, 2, 4, 1, 2, 4, 1, 2, 1]	0	No
TIMELESS--SREK1IP1	12:56810903:-	5:64016929:-	3	[8, 187, 609]	11	[4, 3, 4]	9	[6, 1, 2]	0	No
SYTL4--TSPAN6	X:99940987:-	X:99890743:-	2	[8, 88]	11	[8, 3]	13	[8, 5]	0	No
DYNAP--SLC16A1	18:52266493:+	1:113455642:-	2	[8, 847]	13	[3, 10]	55	[17, 38]	0	No
NEK4--NAIP	3:52744800:-	5:70282274:-	5	[8, 186, 414, 423, 488]	21	[4, 4, 7, 3, 3]	5	[1, 1, 1, 1, 1]	0	No
FBXO9--ZCCHC11	6:52956435:+	1:52903373:-	13	[38, 66, 223, 236, 348, 364, 404, 416, 425, 447, 454, 517, 531]	51	[3, 3, 4, 3, 11, 3, 3, 3, 4, 3, 5, 3, 3]	99	[8, 15, 6, 7, 8, 3, 6, 8, 6, 6, 16, 7, 3]	0	No
TMED5--IARS	1:93620077:-	9:95002737:-	4	[8, 328, 605, 609]	15	[3, 3, 3, 6]	6	[1, 1, 2, 2]	0	No
SLC36A3--HNRNPC	5:150677386:-	14:21733675:-	25	[8, 98, 134, 172, 204, 218, 229, 234, 263, 315, 320, 361, 379, 415, 431, 494, 509, 611, 616, 617, 667, 680, 832, 859, 878]	150	[4, 4, 3, 3, 5, 3, 4, 6, 3, 3, 3, 11, 9, 10, 13, 3, 13, 4, 4, 16, 4, 4, 11, 3, 4]	180	[6, 4, 4, 3, 3, 7, 2, 13, 5, 4, 7, 4, 9, 7, 8, 8, 11, 6, 14, 21, 10, 4, 11, 7, 2]	0	No
COL4A6--N6AMT1	X:107386782:-	21:30245957:-	2	[8, 675]	17	[7, 10]	24	[13, 11]	0	No
TTC27--SDHA	2:33037682:+	5:227888:+	2	[8, 302]	7	[3, 4]	19	[7, 12]	0	No
CENPV--CA5B	17:16245999:-	X:15801866:+	5	[8, 213, 235, 403, 452]	15	[3, 3, 3, 3, 3]	11	[2, 4, 1, 3, 1]	0	No
EARS2--GGA2	16:23536565:-	16:23507099:-	2	[8, 256]	7	[3, 4]	9	[2, 7]	0	No
CLASRP--BCL2L14	19:45544005:+	12:12207667:+	7	[96, 140, 304, 306, 672, 819, 827]	30	[4, 3, 4, 6, 3, 6, 4]	128	[12, 18, 16, 18, 6, 42, 16]	0	No
GPR4--ZMYM1	19:46093618:-	1:35563062:+	8	[133, 338, 382, 412, 415, 521, 862, 880]	32	[6, 3, 4, 5, 3, 3, 5, 3]	40	[6, 3, 11, 4, 2, 5, 4, 5]	0	No
GPR4--ZMYM1	19:46093547:-	1:35569894:+	5	[8, 84, 197, 224, 453]	22	[3, 8, 3, 4, 4]	22	[6, 4, 1, 7, 4]	0	No
ZNF670--TSKU	1:247131608:-	11:76503232:+	2	[8, 646]	12	[6, 6]	19	[2, 17]	0	No
DPY19L2--NEK5	12:64054671:-	13:52639305:-	13	[8, 155, 160, 294, 295, 312, 326, 421, 469, 603, 644, 813, 864]	109	[8, 6, 3, 5, 3, 16, 27, 14, 6, 5, 8, 3, 5]	99	[2, 4, 2, 8, 8, 17, 10, 20, 6, 7, 7, 5, 3]	0	No
TBXA2R--RCC1	19:3594953:-	1:28834640:+	4	[8, 315, 454, 493]	13	[3, 3, 3, 4]	30	[1, 5, 18, 6]	0	No
LRRFIP2--PROM2	3:37132958:-	2:95956621:+	4	[8, 231, 409, 482]	21	[6, 7, 3, 5]	4	[1, 1, 1, 1]	0	No
BLZF1--SMYD4	1:169365538:+	17:1683781:-	11	[249, 325, 345, 435, 475, 486, 495, 657, 680, 850, 867]	81	[12, 6, 4, 7, 12, 5, 3, 17, 4, 8, 3]	495	[26, 77, 46, 65, 95, 35, 45, 25, 52, 22, 7]	0	No
AMER3--CRB3	2:131524242:+	19:6463798:+	3	[95, 170, 827]	11	[3, 5, 3]	20	[1, 14, 5]	0	No
SLC2A11--MIF	22:24219358:+	22:24236959:+	10	[18, 62, 91, 188, 190, 271, 423, 510, 615, 697]	154	[5, 5, 4, 57, 8, 14, 7, 26, 16, 12]	221	[12, 11, 11, 81, 10, 12, 10, 30, 28, 16]	0	No
SLC2A11--MIF	22:24225056:+	22:24236959:+	49	[8, 16, 32, 37, 40, 60, 65, 66, 72, 78, 88, 111, 112, 119, 127, 163, 170, 173, 183, 211, 239, 248, 275, 308, 317, 341, 369, 370, 375, 403, 426, 429, 441, 481, 508, 528, 607, 617, 657, 659, 701, 803, 835, 853, 855, 860, 873, 885, 908]	615	[10, 4, 19, 20, 11, 7, 19, 11, 61, 8, 3, 6, 16, 8, 19, 8, 9, 14, 13, 6, 8, 6, 8, 9, 7, 6, 4, 12, 25, 10, 26, 14, 12, 25, 4, 8, 4, 34, 12, 13, 4, 5, 31, 6, 10, 6, 3, 12, 19]	789	[9, 6, 21, 23, 22, 9, 36, 16, 109, 14, 3, 1, 16, 4, 14, 12, 13, 8, 26, 8, 8, 12, 8, 15, 12, 8, 6, 6, 36, 14, 29, 7, 24, 29, 7, 8, 8, 32, 24, 12, 8, 8, 26, 9, 12, 11, 7, 15, 18]	0	No
TMEM184C--FBXO15	4:148557872:+	18:71766460:-	34	[8, 86, 172, 230, 231, 353, 354, 364, 409, 419, 435, 474, 530, 614, 625, 627, 632, 638, 639, 654, 661, 663, 665, 677, 678, 680, 684, 811, 814, 820, 847, 890, 898, 904]	221	[5, 6, 5, 4, 6, 5, 10, 5, 5, 10, 6, 3, 4, 12, 6, 11, 8, 6, 3, 4, 5, 13, 6, 5, 5, 22, 6, 4, 4, 5, 4, 3, 3, 12]	159	[2, 8, 1, 1, 2, 8, 2, 1, 5, 18, 12, 1, 6, 15, 2, 1, 1, 8, 3, 9, 5, 1, 11, 11, 1, 1, 1, 1, 1, 10, 1, 6, 2, 1]	0	No
TMSB15B--SLC25A53	X:103173873:+	X:103349974:-	3	[8, 153, 315]	18	[3, 12, 3]	21	[2, 17, 2]	0	No
C19orf40--CAND1	19:33469128:+	12:67711892:+	9	[8, 216, 269, 299, 367, 507, 601, 848, 888]	33	[3, 7, 4, 3, 3, 4, 3, 3, 3]	92	[5, 19, 10, 7, 17, 6, 10, 11, 7]	0	No
ASPA--TIGD1	17:3404941:+	2:233414305:-	4	[140, 299, 432, 691]	18	[6, 5, 3, 4]	23	[5, 1, 11, 6]	0	No
ASPA--TIGD1	17:3403420:+	2:233414240:-	53	[8, 9, 20, 34, 66, 73, 75, 118, 153, 164, 197, 200, 201, 214, 217, 224, 227, 231, 308, 322, 328, 330, 335, 341, 347, 348, 350, 352, 367, 368, 369, 403, 404, 405, 426, 439, 443, 445, 519, 637, 648, 655, 660, 669, 679, 703, 817, 837, 856, 873, 874, 886, 888]	318	[9, 6, 7, 6, 6, 3, 3, 5, 5, 3, 7, 4, 4, 4, 4, 4, 6, 22, 22, 8, 9, 5, 5, 5, 3, 5, 9, 4, 4, 4, 7, 3, 3, 4, 4, 11, 4, 4, 13, 3, 6, 4, 4, 8, 10, 3, 6, 4, 7, 4, 5, 6, 4]	715	[19, 15, 4, 1, 7, 9, 3, 36, 2, 4, 13, 5, 17, 11, 6, 2, 7, 2, 40, 10, 30, 6, 12, 11, 12, 9, 1, 27, 12, 5, 2, 3, 12, 11, 3, 3, 28, 1, 19, 1, 10, 19, 12, 10, 115, 24, 41, 5, 7, 25, 12, 11, 3]	0	No
ASPA--TIGD1	17:3404791:+	2:233413197:-	17	[103, 112, 128, 138, 171, 316, 340, 414, 429, 442, 470, 485, 610, 658, 859, 883, 888]	88	[3, 4, 3, 8, 5, 11, 5, 6, 3, 7, 6, 5, 3, 4, 5, 5, 5]	113	[2, 14, 14, 7, 4, 1, 6, 3, 4, 2, 9, 7, 19, 6, 7, 3, 5]	0	No
CROCC--NBPF1	1:17279976:+	1:16935274:-	2	[38, 194]	25	[7, 18]	30	[9, 21]	0	No
CROCC--NBPF1	1:17273486:+	1:16935274:-	38	[8, 10, 32, 37, 94, 97, 114, 119, 138, 147, 149, 155, 220, 224, 226, 248, 288, 312, 329, 340, 341, 413, 432, 446, 465, 512, 520, 636, 655, 659, 661, 669, 684, 816, 828, 853, 897, 905]	321	[3, 6, 5, 7, 10, 9, 3, 4, 8, 3, 11, 7, 12, 19, 3, 7, 7, 24, 11, 4, 4, 4, 15, 14, 8, 18, 18, 9, 3, 7, 3, 6, 3, 4, 14, 6, 5, 17]	381	[1, 8, 1, 9, 17, 7, 2, 2, 7, 8, 11, 12, 11, 12, 3, 7, 8, 37, 6, 5, 4, 5, 11, 28, 6, 15, 47, 4, 6, 9, 7, 10, 3, 4, 17, 10, 6, 15]	0	No
ACSM2A--RPL19	16:20493348:+	17:37358295:+	47	[8, 67, 68, 71, 95, 109, 112, 125, 141, 146, 150, 155, 158, 180, 183, 234, 259, 324, 341, 348, 359, 380, 418, 423, 425, 430, 442, 443, 479, 498, 513, 524, 531, 615, 630, 633, 806, 818, 821, 822, 823, 826, 846, 851, 864, 888, 894]	242	[3, 9, 4, 3, 7, 4, 10, 4, 4, 8, 9, 3, 6, 4, 3, 13, 5, 3, 7, 3, 4, 4, 3, 3, 3, 7, 3, 4, 3, 3, 3, 5, 4, 5, 8, 5, 4, 9, 6, 5, 3, 8, 5, 7, 4, 9, 3]	263	[2, 3, 2, 5, 7, 1, 2, 2, 14, 15, 1, 12, 22, 8, 1, 4, 1, 1, 2, 4, 1, 13, 2, 1, 7, 17, 2, 19, 4, 1, 6, 17, 1, 2, 2, 3, 1, 7, 15, 19, 1, 1, 6, 2, 1, 1, 2]	0	No
ACVR1B--XPNPEP3	12:52386125:+	22:41327556:+	13	[8, 66, 88, 106, 117, 173, 181, 220, 347, 362, 364, 628, 676]	88	[4, 8, 8, 4, 6, 14, 7, 4, 5, 9, 5, 11, 3]	35	[3, 3, 3, 2, 3, 2, 2, 2, 1, 3, 3, 4, 4]	0	No
TUBD1--LAMP2	17:57936851:-	X:119572311:-	2	[8, 904]	6	[3, 3]	8	[1, 7]	0	No
CLHC1--C14orf166	2:55435776:-	14:52460451:+	5	[8, 487, 606, 667, 802]	24	[3, 6, 9, 3, 3]	12	[3, 4, 2, 1, 2]	0	No
NEK6--PSMB7	9:127020365:+	9:127119194:-	3	[16, 88, 455]	39	[5, 3, 31]	126	[100, 4, 22]	0	No
FAM177A1--EXD1	14:35515834:+	15:41475480:-	234	[9, 12, 15, 22, 23, 25, 27, 30, 31, 33, 47, 48, 51, 56, 57, 58, 59, 60, 61, 65, 66, 68, 71, 72, 75, 76, 79, 81, 96, 98, 101, 106, 114, 119, 122, 126, 128, 135, 139, 149, 153, 155, 158, 159, 160, 162, 164, 166, 172, 173, 174, 175, 178, 179, 180, 183, 184, 187, 190, 192, 193, 198, 199, 200, 203, 204, 209, 211, 212, 214, 216, 217, 219, 221, 222, 223, 224, 225, 226, 227, 229, 230, 231, 233, 235, 238,…	1361	[5, 4, 4, 4, 3, 6, 4, 8, 6, 5, 5, 7, 3, 9, 10, 3, 5, 8, 6, 10, 5, 19, 6, 10, 4, 4, 4, 10, 3, 4, 6, 7, 6, 4, 3, 4, 4, 3, 4, 6, 4, 4, 5, 3, 4, 3, 3, 4, 9, 5, 8, 3, 3, 8, 4, 6, 6, 3, 7, 4, 4, 3, 4, 4, 14, 7, 3, 4, 4, 4, 9, 4, 9, 3, 9, 3, 3, 9, 3, 6, 3, 3, 4, 9, 7, 3, 5, 19, 10, 10, 10, 8, 6, 3, 4, 9, 4, 5, 7, 5, 5, 3, 4, 3, 4, 4, 4, 4, 5, 7, 9, 3, 10, 5, 3, 6, 7, 7, 5, 7, 3, 3, 4, 3, 4, 3, 3, 4, 3, …	3123	[14, 9, 5, 20, 6, 19, 16, 14, 14, 3, 11, 28, 2, 4, 20, 23, 13, 14, 8, 5, 19, 26, 16, 33, 10, 6, 8, 17, 4, 13, 9, 13, 9, 3, 2, 20, 11, 10, 5, 28, 6, 9, 17, 20, 5, 17, 8, 19, 15, 6, 17, 8, 2, 18, 9, 14, 20, 10, 10, 13, 7, 5, 11, 14, 48, 8, 11, 5, 27, 2, 26, 8, 23, 12, 15, 6, 9, 22, 8, 2, 11, 7, 15, 23, 21, 5, 7, 19, 14, 30, 22, 18, 17, 3, 13, 16, 11, 28, 39, 19, 7, 6, 9, 11, 10, 8, 5, 13, 17, 11, 1…	0	No
NDUFV3--DCAF7	21:44329332:+	17:61669738:+	2	[298, 819]	12	[3, 9]	23	[13, 10]	0	No
FOXN2--TMEM5	2:48589846:+	12:64203043:+	16	[9, 51, 116, 122, 146, 241, 297, 439, 494, 510, 606, 630, 664, 831, 853, 868]	138	[5, 7, 5, 5, 7, 7, 7, 11, 10, 17, 12, 16, 5, 4, 7, 13]	101	[1, 18, 22, 18, 1, 2, 3, 2, 1, 2, 2, 2, 24, 1, 1, 1]	0	No
LSP1--STRN	11:1908096:+	2:37132761:-	3	[9, 675, 904]	18	[4, 8, 6]	24	[1, 12, 11]	0	No
NUP35--WRAP73	2:183998352:+	1:3552394:-	8	[9, 25, 50, 97, 141, 153, 380, 495]	38	[6, 4, 3, 4, 4, 5, 7, 5]	84	[3, 7, 6, 4, 43, 7, 6, 8]	0	No
PPP2CA--SKP1	5:133561451:-	5:133509713:-	51	[9, 19, 20, 23, 40, 45, 46, 57, 61, 68, 69, 70, 79, 88, 101, 130, 137, 145, 163, 174, 176, 181, 194, 197, 207, 210, 217, 228, 237, 238, 242, 243, 248, 250, 256, 259, 270, 287, 307, 327, 354, 356, 365, 403, 408, 414, 500, 606, 673, 701, 850]	668	[8, 42, 13, 10, 9, 3, 4, 9, 3, 5, 10, 33, 15, 8, 11, 11, 13, 15, 3, 8, 10, 25, 26, 13, 21, 17, 19, 21, 4, 8, 18, 10, 18, 9, 11, 17, 13, 3, 30, 27, 5, 5, 3, 3, 6, 15, 19, 14, 12, 4, 29]	632	[15, 38, 10, 7, 9, 3, 5, 15, 3, 9, 8, 37, 10, 5, 10, 13, 7, 20, 8, 10, 10, 19, 22, 16, 10, 10, 16, 12, 6, 2, 13, 5, 19, 8, 16, 13, 9, 1, 24, 21, 8, 5, 2, 3, 13, 16, 15, 20, 17, 4, 35]	0	No
VAPA--ABHD2	18:9954214:+	15:89744394:+	4	[143, 155, 164, 252]	191	[45, 54, 66, 26]	4	[1, 1, 1, 1]	0	No
VAPA--ABHD2	18:9914654:+	15:89745057:+	2	[370, 374]	75	[45, 30]	2	[1, 1]	0	No
VAPA--ABHD2	18:9936484:+	15:89744096:+	4	[160, 291, 311, 675]	109	[21, 7, 50, 31]	72	[23, 10, 12, 27]	0	No
VAPA--ABHD2	18:9950488:+	15:89744533:+	11	[9, 29, 226, 235, 240, 263, 274, 287, 359, 689, 821]	379	[36, 19, 80, 40, 21, 26, 26, 35, 38, 14, 44]	11	[1, 1, 1, 1, 1, 1, 1, 1, 1, 1, 1]	0	No
FRG1B--STK3	20:29628308:+	8:99718844:-	2	[9, 276]	16	[12, 4]	4	[2, 2]	0	No
PRMT3--PNPT1	11:20411373:+	2:55861991:-	22	[9, 111, 122, 230, 242, 248, 294, 307, 329, 413, 431, 476, 508, 650, 684, 689, 822, 826, 828, 856, 857, 858]	91	[5, 3, 3, 4, 3, 4, 4, 8, 4, 6, 4, 3, 3, 6, 5, 3, 3, 3, 4, 4, 5, 4]	253	[17, 6, 13, 2, 10, 14, 27, 1, 1, 13, 14, 19, 5, 15, 6, 16, 4, 12, 25, 7, 12, 14]	0	No
COX19--TGFB1	7:1005993:-	19:41836341:-	2	[9, 87]	7	[4, 3]	76	[51, 25]	0	No
PCNP--OGFOD1	3:101311925:+	16:56510763:+	9	[9, 48, 75, 160, 214, 521, 823, 829, 834]	60	[7, 8, 8, 5, 3, 7, 3, 6, 13]	188	[12, 39, 15, 21, 7, 17, 7, 21, 49]	0	No
UBXN1--C11orf48	11:62444990:-	11:62437275:-	14	[9, 44, 93, 131, 137, 182, 200, 255, 356, 368, 456, 521, 614, 827]	117	[4, 4, 7, 10, 5, 5, 16, 10, 12, 8, 19, 7, 5, 5]	158	[10, 12, 8, 9, 4, 9, 23, 6, 16, 15, 18, 14, 6, 8]	0	No
ULBP1--CCDC180	6:150293080:+	9:100133371:+	2	[314, 507]	7	[3, 4]	19	[10, 9]	0	No
RP9--ZNHIT3	7:33134483:-	17:34846895:+	24	[9, 23, 54, 103, 200, 213, 229, 234, 248, 312, 316, 366, 407, 420, 469, 491, 517, 613, 618, 639, 821, 852, 871, 905]	106	[5, 7, 3, 4, 4, 3, 3, 8, 3, 9, 6, 3, 4, 4, 4, 7, 4, 4, 3, 3, 3, 4, 5, 3]	186	[2, 7, 6, 6, 4, 4, 6, 18, 17, 6, 2, 7, 5, 10, 14, 16, 17, 4, 2, 3, 11, 5, 11, 3]	0	No
ENSA--SLC25A37	1:150594687:-	8:23429417:+	9	[9, 13, 415, 482, 493, 623, 648, 679, 879]	41	[3, 3, 5, 3, 4, 10, 4, 3, 6]	11	[1, 1, 1, 1, 2, 1, 1, 2, 1]	0	No
RFC5--WDR78	12:118463633:+	1:67356295:-	2	[9, 266]	9	[6, 3]	4	[1, 3]	0	No
HM13--MCTS1	20:30135317:+	X:119739934:+	4	[9, 19, 184, 222]	52	[12, 7, 13, 20]	92	[4, 36, 16, 36]	0	No
HM13--MCTS1	20:30136675:+	X:119744920:+	2	[450, 821]	18	[12, 6]	8	[4, 4]	0	No
CTSC--TMEM45A	11:88056107:-	3:100292918:+	6	[9, 95, 160, 203, 279, 284]	56	[7, 3, 8, 4, 5, 29]	74	[4, 4, 10, 13, 3, 40]	0	No
SNRNP200--TM2D3	2:96959173:-	15:102174659:-	3	[9, 414, 873]	19	[5, 11, 3]	6	[1, 1, 4]	0	No
PSMB2--COL6A3	1:36068440:-	2:238252099:-	4	[445, 496, 817, 875]	27	[4, 5, 9, 9]	11	[1, 5, 2, 3]	0	No
HELZ2--ORAI1	20:62201479:-	12:122080430:+	2	[9, 444]	9	[5, 4]	9	[1, 8]	0	No
PAICS--COL6A3	4:57326177:+	2:238252054:-	3	[110, 328, 633]	16	[5, 5, 6]	13	[9, 3, 1]	0	No
COMMD1--GART	2:62373622:+	21:34896831:-	2	[412, 848]	9	[4, 5]	2	[1, 1]	0	No
COMMD1--GART	2:62363383:+	21:34896763:-	2	[9, 43]	9	[3, 6]	5	[1, 4]	0	No
GRTP1--CLCC1	13:114013929:-	1:109473683:-	17	[9, 72, 74, 76, 171, 183, 214, 223, 297, 503, 509, 519, 524, 601, 617, 655, 675]	122	[7, 11, 5, 6, 7, 3, 9, 3, 3, 6, 12, 8, 5, 9, 9, 7, 12]	19	[1, 1, 1, 1, 2, 1, 1, 1, 1, 1, 1, 1, 1, 1, 1, 1, 2]	0	No
ACOT13--NEK8	6:24701859:+	17:27069989:+	3	[9, 112, 140]	10	[3, 3, 4]	18	[11, 6, 1]	0	No
SPRYD7--NRAS	13:50495614:-	1:115248388:-	23	[9, 49, 163, 221, 237, 286, 326, 371, 416, 433, 449, 471, 475, 477, 485, 488, 509, 520, 638, 661, 855, 889, 902]	114	[3, 5, 7, 4, 3, 5, 6, 6, 3, 4, 4, 4, 9, 8, 3, 5, 4, 9, 3, 4, 4, 7, 4]	122	[2, 7, 14, 1, 6, 1, 6, 21, 11, 1, 5, 3, 7, 3, 1, 2, 4, 10, 3, 6, 2, 2, 4]	0	No
ZNF471--MIPOL1	19:57038637:+	14:37971760:+	14	[9, 61, 186, 272, 372, 434, 445, 518, 609, 639, 663, 674, 811, 886]	62	[4, 4, 3, 4, 3, 3, 8, 6, 6, 3, 3, 7, 3, 5]	104	[3, 5, 4, 6, 5, 1, 8, 1, 3, 6, 1, 6, 45, 10]	0	No
ATG14--NCKAP1L	14:55834405:-	12:54904183:+	2	[9, 232]	8	[5, 3]	55	[22, 33]	0	No
RSF1--TMEM70	11:77531573:-	8:74894319:+	19	[9, 64, 75, 96, 167, 172, 178, 204, 293, 302, 348, 358, 371, 427, 437, 456, 630, 641, 671]	142	[7, 8, 6, 8, 7, 5, 6, 5, 8, 5, 4, 6, 3, 5, 5, 14, 12, 16, 12]	111	[2, 6, 6, 1, 2, 6, 10, 2, 3, 15, 19, 17, 1, 1, 2, 4, 8, 5, 1]	0	No
SPICE1--WDR52	3:113163588:-	3:113160459:-	44	[9, 10, 16, 64, 78, 79, 94, 97, 123, 124, 153, 171, 175, 177, 191, 192, 211, 224, 243, 259, 281, 318, 336, 345, 354, 369, 410, 420, 436, 439, 443, 453, 492, 501, 509, 515, 668, 854, 877, 879, 885, 895, 903, 904]	361	[3, 6, 4, 16, 6, 4, 9, 7, 15, 16, 9, 4, 5, 4, 9, 5, 8, 5, 5, 12, 8, 7, 4, 6, 12, 9, 3, 3, 18, 4, 5, 5, 12, 23, 5, 6, 9, 14, 8, 5, 3, 14, 10, 16]	99	[4, 1, 1, 1, 1, 1, 3, 3, 1, 3, 3, 3, 2, 2, 2, 3, 3, 3, 4, 3, 1, 1, 2, 1, 1, 2, 1, 2, 1, 1, 1, 4, 4, 3, 4, 4, 4, 3, 2, 2, 1, 1, 5, 1]	0	No
MTRF1L--FBXO5	6:153309811:-	6:153304622:-	49	[9, 32, 33, 38, 47, 63, 87, 106, 109, 132, 245, 256, 291, 327, 338, 342, 426, 439, 455, 471, 473, 476, 488, 496, 497, 498, 503, 508, 513, 606, 614, 645, 656, 659, 660, 668, 672, 697, 807, 808, 813, 822, 833, 849, 870, 872, 888, 899, 907]	426	[6, 6, 8, 8, 8, 9, 7, 8, 5, 5, 14, 13, 5, 11, 7, 4, 7, 5, 18, 3, 6, 8, 8, 5, 7, 4, 14, 8, 12, 10, 21, 5, 10, 12, 4, 8, 20, 9, 10, 6, 14, 12, 14, 11, 7, 5, 12, 3, 4]	400	[8, 9, 7, 10, 4, 11, 4, 2, 6, 8, 14, 10, 9, 10, 8, 5, 8, 2, 9, 4, 4, 7, 5, 6, 7, 6, 3, 5, 17, 13, 22, 12, 10, 9, 5, 11, 35, 13, 9, 4, 6, 4, 4, 15, 5, 4, 5, 3, 3]	0	No
TP53RK--AFF3	20:45313108:-	2:100247147:-	18	[9, 114, 142, 219, 227, 248, 305, 326, 353, 422, 608, 612, 613, 619, 664, 671, 857, 901]	60	[3, 3, 4, 3, 3, 3, 3, 4, 5, 3, 4, 4, 3, 3, 3, 3, 3, 3]	129	[18, 3, 5, 10, 2, 10, 17, 23, 4, 1, 1, 17, 7, 2, 4, 3, 1, 1]	0	No
MPP3--UTP6	17:41902419:-	17:30189869:-	50	[9, 13, 28, 61, 78, 79, 90, 95, 96, 100, 108, 165, 166, 175, 181, 190, 199, 204, 211, 219, 234, 242, 243, 255, 261, 278, 287, 288, 296, 346, 347, 352, 353, 354, 378, 412, 431, 436, 465, 502, 512, 525, 530, 605, 614, 631, 692, 832, 854, 887]	204	[3, 6, 4, 3, 3, 3, 3, 5, 3, 3, 7, 3, 4, 3, 5, 3, 5, 3, 4, 4, 11, 3, 4, 4, 6, 5, 7, 3, 4, 5, 4, 3, 3, 4, 4, 3, 3, 3, 3, 3, 5, 6, 3, 5, 4, 5, 3, 4, 4, 3]	250	[7, 1, 1, 9, 3, 18, 1, 2, 8, 5, 1, 7, 3, 11, 1, 3, 1, 8, 7, 26, 5, 4, 15, 1, 1, 3, 3, 2, 7, 1, 1, 2, 2, 2, 9, 4, 8, 9, 2, 2, 1, 10, 2, 1, 1, 10, 1, 14, 3, 1]	0	No
MNX1--POU2AF1	7:156800418:-	11:111223790:-	2	[135, 670]	6	[3, 3]	7	[1, 6]	0	No
XAF1--PI4K2B	17:6677361:+	4:25202022:+	6	[9, 68, 80, 86, 452, 864]	20	[4, 4, 3, 3, 3, 3]	53	[2, 8, 7, 30, 1, 5]	0	No
C11orf31--MCC	11:57510791:+	5:112378193:-	3	[9, 426, 441]	21	[5, 8, 8]	13	[5, 6, 2]	0	No
RPP38--TMEM159	10:15145712:+	16:21191580:+	2	[9, 91]	12	[7, 5]	18	[12, 6]	0	No
CYP20A1--ENPP6	2:204163008:+	4:185010748:-	63	[9, 16, 30, 43, 45, 64, 72, 90, 98, 113, 125, 135, 160, 175, 184, 189, 236, 244, 253, 259, 294, 309, 319, 320, 325, 333, 358, 360, 379, 402, 406, 423, 440, 452, 466, 470, 477, 491, 511, 525, 616, 626, 633, 662, 676, 677, 691, 811, 819, 829, 832, 837, 847, 852, 854, 872, 873, 878, 880, 886, 894, 901, 908]	343	[6, 3, 3, 4, 3, 8, 8, 9, 6, 5, 3, 4, 8, 5, 3, 11, 4, 4, 5, 4, 11, 5, 3, 6, 9, 4, 7, 5, 6, 3, 8, 6, 5, 4, 4, 7, 3, 4, 8, 7, 10, 4, 5, 4, 6, 5, 4, 3, 6, 3, 5, 8, 3, 5, 5, 5, 7, 5, 4, 10, 4, 3, 8]	774	[11, 3, 5, 5, 1, 4, 21, 13, 5, 8, 4, 5, 11, 15, 5, 11, 5, 16, 14, 9, 15, 2, 7, 13, 17, 6, 17, 15, 14, 6, 13, 15, 12, 9, 9, 18, 13, 12, 12, 29, 19, 31, 6, 20, 20, 9, 9, 14, 19, 12, 12, 13, 21, 14, 5, 2, 38, 9, 6, 22, 17, 13, 18]	0	No
PUS1--CCDC8	12:132417225:+	19:46914285:-	9	[9, 149, 218, 266, 291, 339, 341, 352, 611]	66	[11, 7, 5, 7, 7, 4, 3, 17, 5]	74	[1, 17, 16, 21, 5, 4, 3, 5, 2]	0	No
BRIX1--LMX1B	5:34926102:+	9:129460149:+	53	[9, 15, 18, 22, 25, 27, 29, 51, 75, 113, 121, 126, 136, 140, 154, 173, 181, 198, 208, 218, 220, 266, 267, 268, 270, 304, 318, 326, 350, 355, 365, 368, 402, 414, 420, 433, 462, 509, 512, 525, 601, 629, 654, 659, 672, 683, 691, 854, 883, 889, 891, 898, 900]	220	[8, 3, 3, 3, 4, 4, 5, 5, 3, 3, 4, 5, 7, 4, 5, 4, 3, 4, 4, 4, 3, 8, 4, 8, 3, 3, 6, 6, 3, 3, 4, 5, 3, 7, 3, 4, 4, 4, 5, 4, 3, 3, 3, 3, 3, 3, 5, 3, 4, 5, 3, 4, 3]	282	[11, 4, 1, 2, 1, 9, 2, 8, 16, 3, 6, 8, 1, 8, 1, 1, 6, 1, 14, 3, 9, 2, 1, 8, 7, 12, 4, 5, 2, 17, 2, 2, 11, 1, 6, 3, 1, 1, 1, 3, 4, 10, 1, 1, 3, 1, 7, 13, 19, 8, 1, 9, 1]	0	No
TRAPPC3L--ZNF814	6:116816269:-	19:58360313:-	90	[9, 33, 60, 61, 63, 67, 71, 76, 81, 82, 92, 94, 99, 110, 114, 118, 122, 125, 145, 150, 174, 175, 182, 187, 205, 211, 228, 248, 270, 279, 310, 315, 316, 326, 327, 330, 340, 344, 366, 367, 377, 379, 404, 406, 411, 413, 415, 426, 432, 436, 438, 443, 450, 457, 458, 478, 485, 498, 509, 519, 616, 619, 623, 645, 654, 657, 659, 661, 662, 666, 673, 675, 677, 678, 691, 805, 814, 821, 826, 829, 836, 838, 85…	666	[7, 3, 7, 5, 7, 14, 3, 10, 6, 3, 5, 3, 4, 11, 10, 8, 3, 5, 8, 11, 6, 8, 19, 3, 3, 9, 10, 14, 8, 5, 10, 5, 5, 8, 14, 5, 7, 5, 4, 3, 6, 15, 5, 6, 6, 10, 4, 8, 6, 4, 10, 7, 8, 6, 13, 3, 5, 9, 18, 11, 7, 3, 3, 14, 6, 8, 5, 6, 15, 10, 7, 11, 6, 4, 7, 10, 3, 5, 5, 6, 14, 3, 9, 7, 6, 7, 4, 8, 13, 10]	1858	[35, 13, 25, 13, 26, 17, 7, 27, 18, 31, 15, 4, 10, 29, 19, 27, 9, 58, 10, 27, 8, 9, 2, 1, 10, 17, 15, 19, 29, 14, 13, 17, 2, 20, 21, 23, 12, 6, 16, 11, 2, 23, 5, 13, 11, 53, 25, 9, 18, 16, 14, 30, 24, 14, 17, 14, 1, 9, 40, 34, 68, 53, 25, 28, 14, 13, 18, 20, 22, 43, 20, 19, 44, 31, 22, 15, 20, 16, 10, 15, 28, 50, 15, 23, 50, 31, 19, 28, 15, 26]	0	No
TMEM70--RPS20	8:74894533:+	8:56985830:-	5	[9, 416, 603, 609, 671]	30	[6, 3, 4, 14, 3]	4132	[614, 1, 1189, 1342, 986]	0	No
CRYBB2--NARG2	22:25627836:+	15:60747586:-	35	[9, 84, 100, 107, 111, 117, 138, 169, 178, 186, 224, 230, 250, 316, 317, 343, 354, 401, 406, 409, 411, 431, 433, 435, 446, 450, 459, 492, 659, 807, 823, 827, 848, 880, 891]	284	[4, 6, 6, 3, 7, 15, 4, 3, 4, 5, 25, 11, 4, 7, 3, 3, 6, 8, 4, 13, 13, 6, 10, 12, 9, 8, 22, 8, 5, 5, 7, 7, 4, 13, 14]	163	[8, 5, 2, 2, 4, 7, 3, 6, 2, 12, 4, 8, 6, 1, 9, 7, 8, 8, 7, 15, 6, 1, 3, 2, 1, 3, 1, 1, 2, 6, 2, 1, 1, 7, 2]	0	No
FBXL5--MTF1	4:15682976:-	1:38278948:-	169	[9, 18, 19, 26, 27, 33, 35, 42, 43, 45, 46, 49, 51, 54, 57, 58, 61, 62, 66, 71, 72, 81, 102, 111, 112, 119, 122, 128, 130, 131, 132, 137, 140, 144, 151, 152, 153, 155, 157, 169, 170, 172, 176, 180, 190, 193, 200, 206, 211, 212, 219, 231, 236, 239, 242, 243, 245, 251, 252, 260, 261, 267, 269, 273, 275, 286, 287, 288, 305, 307, 316, 318, 329, 332, 341, 347, 348, 351, 362, 367, 373, 374, 376, 382, 3…	916	[10, 3, 3, 3, 3, 3, 4, 7, 4, 5, 8, 9, 3, 4, 5, 14, 5, 3, 7, 3, 5, 3, 5, 5, 4, 3, 3, 3, 4, 6, 3, 8, 3, 3, 8, 9, 6, 9, 3, 3, 3, 7, 4, 3, 5, 3, 4, 3, 8, 5, 8, 4, 7, 5, 4, 4, 5, 7, 5, 7, 5, 5, 4, 9, 6, 3, 3, 4, 8, 6, 6, 3, 6, 3, 3, 4, 3, 4, 3, 6, 3, 4, 8, 3, 3, 3, 3, 4, 10, 4, 3, 3, 3, 4, 8, 3, 9, 5, 8, 4, 4, 8, 8, 3, 4, 20, 4, 6, 12, 3, 5, 8, 13, 5, 6, 3, 3, 11, 9, 5, 3, 3, 13, 9, 7, 3, 9, 5, 9, 10,…	4616	[15, 17, 31, 24, 14, 13, 10, 16, 35, 61, 72, 26, 20, 14, 60, 27, 14, 5, 30, 64, 108, 25, 30, 15, 11, 8, 28, 11, 51, 14, 13, 19, 15, 7, 28, 33, 28, 31, 12, 23, 13, 8, 8, 29, 24, 23, 20, 15, 26, 19, 20, 9, 26, 20, 10, 16, 27, 22, 18, 16, 20, 17, 17, 12, 21, 13, 30, 11, 52, 25, 14, 36, 13, 22, 8, 6, 9, 8, 28, 22, 23, 11, 4, 13, 54, 17, 51, 31, 13, 13, 35, 20, 17, 24, 30, 52, 18, 37, 61, 29, 29, 38, …	0	No
IARS2--RAB3GAP2	1:220321325:+	1:220321897:-	28	[9, 29, 75, 77, 78, 79, 98, 119, 141, 160, 182, 198, 213, 214, 224, 245, 294, 310, 407, 492, 608, 633, 639, 670, 678, 684, 876, 893]	159	[5, 3, 3, 4, 4, 3, 6, 6, 14, 5, 3, 4, 6, 4, 5, 4, 6, 3, 6, 8, 4, 23, 5, 3, 5, 4, 4, 9]	249	[1, 13, 23, 38, 6, 2, 17, 8, 18, 1, 2, 1, 1, 10, 3, 7, 5, 8, 4, 9, 1, 20, 1, 16, 9, 1, 8, 16]	0	No
DTX2--UPK3B	7:76133762:+	7:76140974:+	65	[10, 28, 35, 39, 47, 49, 59, 61, 82, 99, 103, 119, 136, 148, 158, 168, 195, 217, 268, 274, 280, 286, 293, 297, 305, 308, 317, 319, 323, 354, 358, 360, 363, 369, 418, 423, 431, 433, 434, 440, 460, 478, 481, 516, 601, 614, 616, 629, 640, 656, 662, 667, 684, 801, 805, 820, 835, 851, 857, 860, 874, 889, 895, 900, 903]	462	[6, 4, 7, 8, 6, 8, 4, 7, 6, 7, 4, 16, 4, 8, 5, 5, 8, 3, 9, 13, 5, 5, 5, 9, 10, 20, 4, 7, 5, 8, 5, 3, 3, 8, 10, 3, 9, 12, 5, 4, 5, 4, 7, 3, 7, 17, 9, 3, 7, 9, 12, 5, 9, 3, 5, 11, 5, 10, 7, 5, 11, 9, 5, 8, 8]	363	[7, 3, 4, 7, 3, 3, 3, 4, 6, 4, 3, 13, 9, 5, 3, 8, 7, 2, 9, 20, 2, 5, 4, 3, 4, 12, 4, 6, 6, 6, 4, 2, 2, 9, 8, 4, 8, 4, 6, 6, 4, 3, 6, 5, 10, 20, 5, 3, 5, 6, 8, 5, 4, 3, 2, 5, 2, 7, 4, 4, 3, 5, 2, 8, 6]	0	No
EXOSC1--NEK8	10:99200544:-	17:27069839:+	7	[9, 159, 330, 409, 448, 813, 874]	26	[3, 4, 5, 4, 3, 4, 3]	98	[18, 1, 5, 21, 20, 20, 13]	0	No
ACOT11--IMPDH1	1:55102770:+	7:128045863:-	6	[187, 344, 345, 512, 520, 614]	26	[3, 3, 3, 4, 4, 9]	40	[3, 10, 2, 10, 5, 10]	0	No
DHRS2--PTGES	14:24111837:+	9:132511874:-	8	[9, 18, 101, 158, 348, 364, 659, 871]	32	[3, 3, 8, 3, 4, 4, 3, 4]	101	[18, 7, 16, 9, 15, 10, 12, 14]	0	No
ANKRD13C--TIMM50	1:70771907:-	19:39980733:+	2	[9, 445]	7	[3, 4]	4	[3, 1]	0	No
RPS6KL1--ACSM2A	14:75370879:-	16:20485349:+	4	[9, 232, 309, 457]	16	[5, 4, 3, 4]	17	[3, 5, 4, 5]	0	No
HAUS6--SMC5	9:19093168:-	9:72969167:+	2	[124, 878]	10	[5, 5]	24	[13, 11]	0	No
ZNF138--GYG1	7:64254949:+	3:148726876:+	2	[54, 317]	7	[4, 3]	11	[10, 1]	0	No
TUBG1--NUGGC	17:40763161:+	8:27880593:-	6	[9, 21, 73, 613, 849, 878]	27	[5, 5, 3, 4, 6, 4]	45	[1, 9, 3, 9, 14, 9]	0	No
CLTA--FCF1	9:36304778:+	14:75199485:+	6	[9, 77, 99, 211, 221, 465]	21	[5, 3, 3, 3, 3, 4]	11	[1, 1, 5, 1, 1, 2]	0	No
HDHD2--SUMO2	18:44660881:-	17:73179078:-	6	[9, 195, 202, 310, 682, 691]	18	[3, 3, 3, 3, 3, 3]	24	[5, 1, 1, 1, 7, 9]	0	No
P4HA1--ST3GAL5	10:74828602:-	2:86076489:-	11	[9, 92, 124, 165, 204, 254, 293, 326, 678, 836, 908]	61	[3, 3, 7, 4, 4, 9, 9, 5, 6, 6, 5]	68	[5, 3, 5, 3, 1, 7, 6, 7, 21, 6, 4]	0	No
TERF1--ANKRD12	8:73924576:+	18:9284124:+	11	[9, 50, 60, 97, 242, 265, 292, 380, 414, 819, 872]	75	[3, 4, 5, 6, 4, 6, 3, 3, 6, 11, 24]	56	[5, 11, 9, 4, 1, 1, 8, 8, 6, 1, 2]	0	No
DHX30--UBE2D4	3:47872618:+	7:43967614:+	97	[9, 10, 13, 21, 24, 27, 28, 30, 33, 43, 61, 66, 68, 71, 74, 75, 85, 87, 97, 101, 120, 129, 132, 153, 163, 190, 194, 201, 206, 209, 220, 233, 235, 236, 237, 238, 243, 246, 261, 267, 278, 279, 282, 286, 289, 301, 305, 308, 314, 323, 333, 337, 340, 341, 346, 348, 356, 401, 403, 412, 413, 433, 435, 441, 443, 444, 450, 460, 473, 495, 502, 505, 507, 508, 526, 532, 614, 619, 623, 624, 633, 644, 647, 653…	789	[3, 4, 7, 3, 5, 4, 14, 7, 8, 11, 6, 13, 10, 10, 10, 3, 11, 3, 4, 4, 7, 5, 10, 21, 6, 7, 11, 5, 5, 3, 11, 3, 4, 12, 6, 6, 13, 11, 3, 3, 5, 10, 7, 10, 15, 3, 7, 3, 17, 12, 6, 4, 12, 3, 4, 9, 10, 15, 7, 17, 7, 4, 12, 3, 13, 5, 8, 11, 8, 8, 15, 4, 7, 3, 4, 7, 27, 12, 5, 16, 3, 4, 14, 3, 10, 15, 4, 5, 14, 3, 3, 15, 11, 7, 3, 13, 15]	1522	[6, 10, 24, 9, 6, 11, 44, 10, 16, 14, 8, 19, 29, 17, 29, 8, 19, 6, 11, 6, 16, 4, 21, 17, 14, 13, 16, 1, 12, 13, 22, 12, 12, 18, 8, 12, 31, 14, 17, 7, 14, 19, 1, 21, 21, 14, 17, 9, 20, 21, 8, 8, 32, 8, 5, 14, 13, 29, 11, 32, 9, 9, 14, 13, 25, 10, 13, 22, 35, 15, 20, 10, 13, 10, 19, 12, 53, 22, 8, 40, 15, 11, 21, 11, 15, 29, 8, 9, 24, 13, 16, 1, 22, 8, 9, 1, 38]	0	No
ABCB8--ADPGK	7:150726074:+	15:73049816:-	2	[9, 113]	10	[5, 5]	5	[2, 3]	0	No
GRHPR--TIMM50	9:37427854:+	19:39983512:+	3	[9, 330, 846]	11	[4, 4, 3]	309	[279, 2, 28]	0	No
STK38--ENTPD1	6:36514967:-	10:97629031:+	3	[9, 232, 862]	15	[5, 7, 3]	11	[4, 4, 3]	0	No
KCTD5--ZBTB38	16:2732801:+	3:141157085:+	110	[9, 10, 23, 29, 59, 71, 76, 102, 127, 138, 139, 146, 155, 174, 180, 181, 182, 190, 194, 197, 199, 200, 205, 212, 225, 226, 242, 243, 244, 246, 259, 263, 269, 271, 272, 282, 283, 285, 286, 288, 289, 299, 307, 312, 316, 319, 323, 325, 330, 335, 360, 363, 364, 375, 380, 384, 402, 417, 420, 422, 423, 429, 443, 456, 459, 460, 464, 466, 470, 501, 504, 509, 511, 514, 515, 520, 523, 526, 530, 601, 614, 6…	502	[3, 4, 6, 6, 3, 3, 5, 4, 3, 4, 3, 9, 3, 5, 8, 8, 4, 4, 6, 4, 3, 3, 10, 4, 5, 3, 5, 3, 5, 3, 6, 3, 3, 4, 8, 6, 3, 3, 3, 4, 3, 3, 3, 9, 7, 4, 4, 8, 3, 4, 3, 6, 4, 6, 3, 4, 5, 3, 5, 4, 4, 5, 3, 3, 3, 3, 3, 3, 4, 6, 5, 3, 4, 4, 8, 3, 5, 5, 5, 4, 6, 3, 11, 6, 8, 3, 3, 5, 5, 4, 7, 3, 3, 4, 3, 5, 4, 6, 3, 4, 8, 4, 3, 3, 8, 6, 6, 6, 3, 3]	1051	[10, 13, 9, 12, 10, 15, 13, 7, 10, 5, 15, 15, 14, 3, 10, 2, 8, 3, 21, 14, 7, 6, 4, 8, 4, 10, 3, 10, 12, 15, 5, 3, 6, 13, 10, 13, 1, 4, 1, 16, 5, 10, 1, 1, 14, 4, 5, 39, 3, 10, 4, 13, 8, 18, 18, 3, 9, 11, 1, 2, 17, 7, 5, 17, 6, 8, 11, 17, 2, 29, 22, 29, 13, 11, 30, 3, 3, 7, 3, 13, 1, 10, 2, 36, 20, 12, 12, 11, 3, 12, 3, 11, 11, 6, 16, 7, 9, 1, 1, 12, 5, 3, 7, 1, 1, 12, 18, 1, 14, 1]	0	No
DNAJA3--PAAF1	16:4490365:+	11:73590685:+	16	[9, 28, 32, 67, 150, 309, 378, 437, 443, 502, 512, 601, 627, 675, 822, 837]	183	[8, 25, 4, 10, 5, 22, 9, 6, 9, 24, 9, 11, 4, 16, 3, 18]	145	[24, 2, 4, 2, 7, 12, 2, 13, 2, 5, 16, 16, 3, 11, 1, 25]	0	No
SUMF2--EXOC3L2	7:56142483:+	19:45716152:-	7	[9, 125, 128, 158, 220, 223, 269]	40	[4, 12, 3, 4, 4, 3, 10]	14	[1, 1, 3, 4, 1, 1, 3]	0	No
DDX50--EPB42	10:70706603:+	15:43489063:-	2	[9, 449]	11	[4, 7]	3	[2, 1]	0	No
TCTN2--COL6A3	12:124192668:+	2:238252054:-	3	[68, 211, 239]	12	[3, 4, 5]	17	[12, 2, 3]	0	No
ILF3--PIGX	19:10792155:+	3:196462025:+	12	[9, 59, 111, 145, 164, 203, 356, 413, 466, 683, 697, 891]	44	[4, 3, 3, 4, 4, 3, 3, 5, 3, 3, 3, 6]	91	[1, 3, 1, 18, 13, 15, 12, 3, 3, 10, 2, 10]	0	No
ILF3--AXL	19:10792078:+	19:41766333:+	2	[160, 657]	7	[3, 4]	54	[2, 52]	0	No
MTX1--GBA	1:155183613:+	1:155204517:-	10	[9, 21, 75, 337, 418, 438, 448, 489, 517, 672]	41	[3, 4, 3, 4, 4, 4, 3, 4, 3, 9]	21	[1, 2, 2, 2, 1, 2, 1, 1, 1, 8]	0	No
PIGV--GGCX	1:27124889:+	2:85777061:-	2	[43, 154]	9	[3, 6]	6	[3, 3]	0	No
PGM3--SETMAR	6:83876222:-	3:4357917:+	6	[9, 208, 383, 429, 631, 863]	24	[7, 5, 3, 3, 3, 3]	53	[24, 4, 3, 5, 15, 2]	0	No
PGM3--SETMAR	6:83875686:-	3:4358462:+	12	[50, 158, 207, 248, 325, 342, 476, 665, 683, 703, 805, 865]	60	[4, 4, 3, 7, 4, 4, 4, 3, 8, 6, 7, 6]	136	[27, 11, 4, 2, 2, 3, 1, 9, 4, 3, 62, 8]	0	No
TAPBP--WDR91	6:33271350:-	7:134870167:-	12	[9, 19, 22, 66, 72, 105, 147, 251, 420, 498, 529, 900]	83	[6, 3, 8, 6, 30, 4, 5, 3, 6, 3, 6, 3]	146	[3, 16, 6, 20, 16, 15, 15, 22, 6, 2, 7, 18]	0	No
IFT74--MTG2	9:27060649:+	20:60777536:+	19	[9, 27, 46, 111, 141, 175, 223, 261, 296, 312, 320, 411, 412, 424, 457, 662, 667, 825, 861]	98	[3, 6, 5, 4, 8, 3, 5, 3, 6, 10, 5, 6, 10, 4, 7, 3, 3, 3, 4]	49	[2, 2, 2, 3, 2, 4, 3, 1, 3, 4, 2, 2, 1, 2, 4, 1, 4, 3, 4]	0	No
ZNF652--ATP5H	17:47374047:-	17:73038044:-	2	[9, 696]	6	[3, 3]	12	[9, 3]	0	No
AMN1--TAB3	12:31872152:-	X:30863242:-	2	[35, 325]	9	[3, 6]	12	[6, 6]	0	No
AMN1--TAB3	12:31867814:-	X:30863242:-	6	[9, 92, 233, 287, 616, 636]	29	[5, 6, 5, 3, 6, 4]	45	[8, 3, 8, 3, 17, 6]	0	No
LCOR--C10orf12	10:98740800:+	10:98741041:+	87	[9, 11, 19, 58, 63, 77, 88, 89, 92, 96, 100, 117, 120, 128, 135, 171, 180, 190, 205, 207, 217, 224, 255, 264, 278, 282, 295, 303, 325, 330, 345, 346, 353, 356, 359, 367, 410, 416, 418, 425, 428, 433, 436, 437, 444, 449, 457, 459, 462, 474, 475, 476, 493, 501, 502, 504, 509, 512, 516, 521, 633, 637, 650, 659, 663, 664, 681, 684, 689, 804, 805, 825, 827, 836, 855, 858, 859, 865, 875, 876, 879, 884,…	577	[9, 5, 4, 6, 3, 4, 3, 3, 5, 8, 3, 3, 11, 3, 3, 4, 7, 8, 3, 9, 4, 4, 4, 4, 4, 4, 3, 4, 11, 4, 3, 7, 3, 9, 3, 11, 6, 5, 5, 9, 28, 3, 8, 12, 6, 3, 3, 6, 9, 9, 3, 7, 3, 13, 4, 15, 8, 4, 13, 3, 13, 10, 6, 3, 5, 6, 11, 4, 3, 13, 9, 12, 5, 5, 3, 17, 9, 13, 3, 11, 4, 3, 5, 11, 5, 5, 12]	688	[5, 14, 4, 9, 3, 5, 5, 2, 1, 8, 2, 1, 16, 2, 2, 6, 11, 6, 5, 10, 8, 5, 4, 2, 5, 6, 6, 5, 15, 4, 4, 11, 6, 11, 1, 13, 7, 14, 7, 10, 26, 4, 12, 15, 11, 3, 3, 8, 13, 7, 5, 12, 6, 12, 4, 15, 13, 8, 17, 5, 17, 13, 11, 4, 6, 12, 1, 4, 7, 11, 11, 15, 5, 9, 5, 10, 14, 11, 3, 16, 5, 4, 6, 1, 4, 6, 17]	0	No
NEK4--C12orf60	3:52771601:-	12:15057200:+	4	[9, 236, 613, 902]	20	[3, 6, 5, 6]	13	[2, 3, 5, 3]	0	No
PPOX--EIF2AK2	1:161139816:+	2:37330638:-	7	[9, 28, 208, 228, 359, 406, 809]	23	[3, 3, 3, 3, 3, 3, 5]	22	[1, 1, 3, 6, 1, 6, 4]	0	No
DPY19L2--SAG	12:64017819:-	2:234236213:+	3	[9, 56, 349]	15	[3, 8, 4]	12	[5, 5, 2]	0	No
PIGL--ZNF19	17:16137455:+	16:71507773:-	5	[9, 125, 353, 656, 830]	17	[3, 3, 3, 4, 4]	38	[1, 3, 8, 12, 14]	0	No
MTRNR2L9--MTRNR2L6	6:62284511:+	7:142375344:+	78	[9, 10, 48, 49, 55, 74, 110, 120, 123, 124, 126, 156, 171, 183, 196, 197, 199, 203, 210, 222, 225, 234, 246, 259, 297, 304, 306, 326, 330, 341, 355, 369, 410, 411, 412, 418, 426, 432, 438, 445, 447, 455, 499, 507, 511, 522, 524, 528, 605, 624, 637, 639, 643, 645, 655, 663, 670, 675, 676, 692, 693, 702, 807, 809, 811, 813, 831, 847, 851, 855, 859, 868, 878, 879, 882, 889, 891, 902]	276	[3, 3, 3, 4, 3, 3, 4, 3, 3, 3, 3, 4, 3, 3, 5, 4, 3, 5, 3, 4, 3, 14, 4, 3, 3, 3, 6, 3, 3, 3, 3, 3, 3, 4, 3, 4, 4, 3, 3, 3, 3, 3, 4, 4, 3, 3, 3, 3, 3, 3, 3, 3, 3, 5, 3, 3, 4, 3, 3, 5, 4, 4, 3, 5, 3, 3, 3, 3, 3, 4, 4, 3, 4, 3, 3, 3, 4, 3]	8524	[28, 1, 30, 214, 19, 88, 47, 535, 420, 1, 220, 30, 108, 19, 3, 3, 23, 24, 36, 82, 6, 1, 16, 25, 11, 3, 21, 155, 157, 4, 1, 41, 43, 94, 31, 2, 655, 12, 48, 2, 3, 50, 83, 40, 187, 122, 1, 39, 7, 61, 15, 242, 93, 47, 102, 23, 881, 76, 50, 66, 45, 499, 49, 25, 68, 47, 65, 45, 77, 94, 2, 417, 659, 122, 23, 143, 38, 659]	0	No
CDADC1--ZNF7	13:49833660:+	8:146068701:+	9	[9, 56, 293, 295, 298, 375, 423, 527, 605]	42	[3, 4, 3, 8, 4, 4, 4, 6, 6]	60	[3, 3, 8, 13, 6, 3, 9, 3, 12]	0	No
PLEKHO2--ANKDD1A	15:65153774:+	15:65214120:+	3	[200, 249, 290]	29	[16, 10, 3]	42	[25, 14, 3]	0	No
PLEKHO2--ANKDD1A	15:65153774:+	15:65218265:+	2	[167, 283]	20	[11, 9]	29	[21, 8]	0	No
PLEKHO2--ANKDD1A	15:65147236:+	15:65218265:+	2	[235, 822]	9	[5, 4]	15	[6, 9]	0	No
PLEKHO2--ANKDD1A	15:65147236:+	15:65214120:+	2	[16, 202]	11	[4, 7]	28	[8, 20]	0	No
PLEKHO2--ANKDD1A	15:65153774:+	15:65223020:+	2	[316, 473]	11	[6, 5]	15	[10, 5]	0	No
PLEKHO2--ANKDD1A	15:65147236:+	15:65223020:+	5	[9, 190, 279, 315, 333]	40	[6, 11, 7, 12, 4]	53	[7, 12, 11, 21, 2]	0	No
ICT1--EPB41L4A	17:73013209:+	5:111599668:-	11	[9, 95, 140, 238, 370, 521, 523, 606, 624, 629, 659]	37	[3, 3, 5, 3, 3, 3, 3, 4, 3, 3, 4]	126	[10, 13, 15, 5, 5, 27, 9, 2, 23, 7, 10]	0	No
TMPRSS4--HSPBAP1	11:117991083:+	3:122472915:-	8	[9, 14, 80, 117, 239, 819, 900, 908]	37	[4, 8, 6, 3, 4, 6, 3, 3]	146	[21, 34, 17, 19, 12, 24, 2, 17]	0	No
GATSL2--GTF2I	7:74867229:-	7:74143124:+	141	[9, 25, 27, 37, 46, 47, 49, 56, 60, 64, 73, 78, 79, 82, 115, 142, 143, 149, 152, 154, 170, 174, 176, 177, 183, 187, 189, 192, 196, 200, 203, 205, 208, 212, 215, 223, 234, 236, 240, 241, 242, 243, 246, 247, 248, 256, 258, 261, 264, 268, 276, 279, 285, 286, 299, 301, 305, 306, 326, 328, 367, 368, 369, 371, 378, 380, 381, 384, 428, 438, 445, 449, 453, 456, 457, 458, 460, 468, 471, 472, 473, 474, 476…	899	[3, 6, 4, 5, 5, 4, 6, 3, 3, 3, 3, 4, 3, 7, 8, 5, 8, 12, 3, 3, 3, 8, 5, 4, 5, 4, 7, 3, 4, 7, 8, 10, 4, 6, 4, 13, 40, 7, 4, 5, 19, 3, 13, 11, 9, 7, 5, 3, 3, 6, 7, 7, 3, 4, 8, 6, 4, 3, 8, 9, 7, 4, 3, 5, 3, 5, 13, 7, 8, 4, 4, 7, 6, 6, 8, 3, 3, 7, 3, 6, 4, 6, 6, 5, 3, 5, 6, 10, 4, 4, 3, 3, 10, 3, 10, 3, 8, 7, 5, 4, 6, 6, 5, 6, 6, 5, 7, 16, 3, 8, 9, 14, 3, 3, 3, 3, 7, 4, 4, 7, 6, 6, 10, 15, 10, 7, 3, 3…	1997	[6, 16, 21, 22, 9, 16, 12, 5, 4, 18, 2, 9, 5, 10, 3, 12, 24, 18, 17, 4, 10, 9, 16, 6, 4, 13, 26, 5, 31, 20, 21, 13, 7, 7, 6, 22, 90, 10, 15, 10, 34, 14, 24, 17, 18, 22, 5, 4, 7, 16, 22, 11, 10, 12, 21, 11, 16, 5, 28, 17, 12, 4, 9, 9, 14, 19, 19, 19, 13, 22, 8, 18, 13, 5, 10, 9, 13, 15, 7, 12, 7, 13, 17, 6, 13, 18, 16, 23, 7, 7, 11, 4, 17, 14, 21, 8, 13, 11, 9, 6, 17, 19, 6, 6, 5, 8, 12, 20, 23, 2…	0	No
CNIH4--CLDN11	1:224565789:+	3:170150963:+	5	[60, 198, 421, 528, 529]	19	[3, 5, 4, 3, 4]	95	[3, 33, 9, 33, 17]	0	No
PSMB2--CLDN11	1:36068611:-	3:170151016:+	9	[10, 46, 77, 248, 353, 416, 601, 870, 890]	35	[4, 3, 6, 3, 3, 3, 3, 4, 6]	28	[2, 1, 5, 2, 9, 2, 5, 1, 1]	0	No
PSMB2--RRP15	1:36074847:-	1:218505040:+	7	[10, 103, 183, 279, 473, 607, 619]	27	[3, 5, 4, 4, 5, 3, 3]	34	[3, 2, 3, 4, 16, 3, 3]	0	No
PSMB2--RRP15	1:36067709:-	1:218505121:+	2	[411, 892]	6	[3, 3]	25	[15, 10]	0	No
SMCHD1--RNF38	18:2784956:+	9:36344952:-	2	[10, 153]	7	[3, 4]	6	[5, 1]	0	No
KIAA1279--TMPRSS11B	10:70749015:+	4:69097620:-	2	[10, 154]	7	[4, 3]	10	[4, 6]	0	No
TAF6L--TMEM179B	11:62554814:+	11:62554887:+	9	[10, 50, 53, 220, 238, 377, 641, 659, 893]	52	[5, 8, 5, 5, 8, 3, 8, 4, 6]	40	[2, 5, 2, 3, 3, 3, 11, 6, 5]	0	No
PRDX5--EIF1AY	11:64085858:+	Y:22749220:+	4	[10, 174, 227, 638]	15	[3, 4, 3, 5]	32	[4, 4, 13, 11]	0	No
CPQ--XAF1	8:98104948:+	17:6677787:+	14	[10, 82, 207, 276, 429, 438, 477, 504, 508, 523, 684, 687, 805, 907]	60	[4, 5, 3, 4, 3, 6, 8, 4, 3, 3, 3, 5, 3, 6]	135	[7, 8, 14, 19, 10, 21, 2, 11, 2, 1, 16, 17, 1, 6]	0	No
C11orf31--CTNND1	11:57510318:+	11:57558881:+	2	[659, 677]	10	[7, 3]	20	[16, 4]	0	No
C11orf31--CTNND1	11:57510456:+	11:57561482:+	2	[674, 897]	9	[3, 6]	15	[2, 13]	0	No
C11orf31--CTNND1	11:57510456:+	11:57556509:+	10	[10, 108, 122, 212, 248, 290, 377, 481, 667, 696]	69	[4, 5, 10, 5, 10, 3, 3, 15, 9, 5]	93	[10, 5, 6, 9, 9, 2, 3, 18, 18, 13]	0	No
CLTA--ACSM3	9:36304771:+	16:20685860:+	6	[10, 131, 263, 312, 608, 801]	22	[4, 4, 3, 3, 3, 5]	23	[2, 5, 4, 2, 4, 6]	0	No
SNX14--ZNF667	6:86291230:-	19:56960697:-	45	[10, 32, 39, 42, 44, 61, 125, 134, 143, 192, 199, 208, 209, 226, 278, 307, 326, 340, 383, 412, 434, 435, 436, 438, 462, 485, 624, 644, 670, 671, 677, 679, 682, 689, 691, 696, 801, 803, 805, 807, 812, 824, 880, 889, 904]	244	[3, 6, 4, 4, 3, 5, 4, 5, 8, 3, 3, 11, 6, 6, 4, 10, 3, 3, 3, 3, 6, 4, 7, 4, 3, 3, 6, 9, 8, 3, 7, 9, 6, 3, 5, 4, 4, 4, 9, 9, 10, 3, 3, 8, 10]	567	[6, 24, 2, 12, 1, 12, 5, 12, 12, 3, 10, 21, 7, 15, 22, 17, 7, 9, 3, 10, 6, 8, 7, 13, 17, 1, 19, 12, 5, 5, 19, 54, 11, 11, 15, 18, 13, 4, 20, 3, 31, 17, 8, 15, 25]	0	No
FAM171B--STMN4	2:187605189:+	8:27093405:-	4	[10, 202, 847, 907]	21	[3, 5, 9, 4]	30	[3, 6, 12, 9]	0	No
RCC1--ITGB3BP	1:28834672:+	1:63920639:-	3	[10, 249, 826]	11	[3, 4, 4]	16	[3, 7, 6]	0	No
CYP3A5--ZNF776	7:99268787:-	19:58267405:+	2	[10, 219]	7	[3, 4]	17	[14, 3]	0	No
HMGN3--EI24	6:79910979:-	11:125454128:+	8	[10, 191, 198, 200, 290, 335, 345, 491]	29	[3, 4, 4, 4, 3, 3, 5, 3]	70	[5, 5, 5, 7, 26, 4, 1, 17]	0	No
EEF1E1--CCDC50	6:8090428:-	3:191087765:+	2	[10, 672]	6	[3, 3]	2	[1, 1]	0	No
EEF1E1--CCDC50	6:8079898:-	3:191087750:+	5	[15, 78, 98, 134, 283]	19	[3, 5, 3, 3, 5]	8	[3, 1, 1, 1, 2]	0	No
CIR1--USP22	2:175243651:-	17:20910114:-	6	[10, 74, 187, 349, 414, 616]	20	[3, 3, 4, 3, 4, 3]	19	[1, 5, 5, 1, 1, 6]	0	No
TIMM17A--CD47	1:201939114:+	3:107763299:-	2	[10, 187]	6	[3, 3]	16	[14, 2]	0	No
CHML--USP34	1:241795439:-	2:61504980:-	9	[26, 71, 87, 476, 483, 491, 525, 819, 824]	36	[4, 3, 3, 4, 3, 9, 3, 4, 3]	40	[4, 4, 1, 1, 2, 4, 4, 18, 2]	0	No
NRF1--ABCC6	7:129297416:+	16:16243229:-	2	[218, 366]	17	[6, 11]	3	[1, 2]	0	No
XAF1--ODF2L	17:6677356:+	1:86817298:-	2	[319, 637]	6	[3, 3]	22	[18, 4]	0	No
SWI5--FLT4	9:131039036:+	5:180035156:-	3	[10, 15, 30]	26	[8, 7, 11]	10	[5, 1, 4]	0	No
HM13--EI24	20:30157370:+	11:125453818:+	2	[10, 166]	7	[4, 3]	3	[1, 2]	0	No
DENR--CCDC62	12:123252151:+	12:123262038:+	3	[246, 248, 691]	82	[15, 25, 42]	56	[19, 15, 22]	0	No
DENR--CCDC62	12:123238354:+	12:123262038:+	6	[118, 151, 194, 287, 604, 891]	67	[11, 15, 6, 7, 21, 7]	108	[16, 15, 10, 10, 43, 14]	0	No
DENR--CCDC62	12:123253613:+	12:123262038:+	2	[10, 862]	19	[3, 16]	28	[4, 24]	0	No
ERVK3-1--SLC27A1	19:58822251:+	19:17609952:+	7	[58, 118, 325, 376, 526, 602, 612]	30	[3, 3, 3, 4, 4, 9, 4]	58	[16, 9, 1, 4, 12, 3, 13]	0	No
TRAPPC3L--SIGLEC15	6:116816887:-	18:43423403:+	8	[10, 92, 304, 407, 422, 507, 808, 889]	30	[3, 5, 5, 3, 4, 4, 3, 3]	97	[3, 7, 17, 25, 10, 10, 7, 18]	0	No
ETF1--C5AR2	5:137878529:-	19:47845341:+	18	[10, 126, 154, 209, 226, 241, 256, 309, 409, 427, 450, 473, 520, 526, 641, 856, 865, 869]	77	[8, 7, 3, 3, 3, 3, 6, 3, 3, 3, 4, 6, 5, 5, 3, 3, 4, 5]	95	[5, 6, 10, 7, 5, 1, 6, 1, 25, 4, 2, 1, 6, 1, 7, 3, 2, 3]	0	No
SIAH1--ZNF585A	16:48450897:-	19:37598592:-	59	[10, 26, 29, 31, 41, 51, 53, 54, 97, 111, 130, 207, 216, 221, 233, 267, 276, 286, 307, 323, 326, 330, 349, 364, 365, 403, 408, 410, 419, 424, 440, 443, 453, 455, 468, 481, 505, 511, 519, 529, 604, 608, 614, 615, 648, 659, 660, 666, 678, 692, 808, 826, 833, 836, 837, 848, 849, 889, 908]	265	[5, 3, 3, 3, 3, 3, 3, 7, 6, 3, 5, 3, 3, 3, 4, 3, 4, 3, 4, 3, 3, 7, 13, 3, 4, 4, 4, 4, 3, 3, 5, 6, 3, 14, 3, 3, 3, 3, 5, 5, 4, 4, 4, 9, 3, 11, 3, 7, 6, 4, 5, 3, 4, 5, 3, 4, 4, 5, 5]	560	[4, 8, 22, 5, 8, 7, 10, 18, 6, 2, 7, 5, 9, 8, 12, 2, 1, 6, 6, 13, 16, 7, 14, 1, 4, 21, 4, 6, 9, 2, 8, 42, 18, 6, 7, 7, 8, 9, 6, 7, 16, 5, 13, 9, 6, 24, 4, 7, 3, 11, 4, 6, 24, 10, 3, 11, 17, 8, 18]	0	No
BTG3--FAT3	21:18976463:-	11:92292575:+	3	[10, 190, 447]	17	[3, 7, 7]	9	[4, 2, 3]	0	No
BTG3--FAT3	21:18971142:-	11:92292652:+	2	[424, 447]	10	[7, 3]	2	[1, 1]	0	No
IFI44L--ZNF224	1:79092628:+	19:44609926:+	7	[10, 83, 168, 206, 234, 432, 525]	42	[6, 3, 3, 3, 21, 3, 3]	199	[19, 5, 36, 5, 92, 23, 19]	0	No
PDE4DIP--PI4K2B	1:144953743:-	4:25201925:+	61	[10, 17, 27, 28, 53, 70, 78, 79, 123, 128, 144, 171, 189, 218, 225, 233, 241, 244, 258, 340, 345, 357, 358, 402, 414, 415, 436, 449, 450, 454, 455, 458, 460, 468, 469, 482, 506, 514, 615, 616, 618, 621, 626, 633, 637, 643, 663, 668, 670, 674, 686, 696, 811, 814, 834, 838, 848, 862, 872, 880, 892]	371	[6, 7, 3, 4, 5, 3, 3, 3, 10, 6, 3, 7, 4, 8, 6, 7, 3, 4, 3, 6, 3, 14, 9, 12, 8, 4, 12, 3, 8, 3, 20, 8, 5, 3, 4, 3, 7, 5, 4, 6, 6, 14, 13, 3, 7, 3, 17, 3, 6, 4, 3, 6, 4, 3, 5, 8, 5, 5, 3, 3, 8]	798	[15, 9, 3, 13, 6, 8, 25, 2, 8, 8, 8, 7, 31, 4, 25, 6, 9, 1, 3, 11, 4, 11, 8, 5, 12, 12, 19, 14, 15, 17, 13, 6, 17, 17, 16, 23, 12, 48, 9, 30, 24, 20, 12, 3, 12, 8, 27, 29, 23, 15, 5, 23, 44, 10, 5, 6, 2, 5, 12, 1, 2]	0	No
UBXN2A--MFSD2B	2:24207701:+	2:24246965:+	4	[18, 21, 701, 885]	24	[3, 3, 4, 14]	57	[8, 4, 13, 32]	0	No
UBXN2A--MFSD2B	2:24163517:+	2:24246452:+	5	[45, 384, 604, 650, 889]	36	[8, 3, 13, 6, 6]	49	[7, 8, 17, 9, 8]	0	No
UBXN2A--MFSD2B	2:24207700:+	2:24236154:+	3	[10, 134, 621]	12	[6, 3, 3]	20	[8, 6, 6]	0	No
PEX19--RPSAP58	1:160249591:-	19:24010203:+	14	[10, 42, 89, 97, 124, 192, 298, 311, 409, 518, 666, 862, 878, 888]	162	[8, 6, 3, 12, 3, 10, 9, 9, 12, 16, 31, 13, 8, 22]	247	[8, 7, 15, 22, 8, 21, 14, 11, 19, 22, 53, 22, 6, 19]	0	No
POLR2D--TBC1D20	2:128603863:-	20:421739:-	4	[10, 111, 804, 901]	12	[3, 3, 3, 3]	63	[38, 1, 1, 23]	0	No
NUP210--SCAMP4	3:13393161:-	19:1906204:+	20	[10, 24, 51, 137, 155, 159, 225, 244, 304, 344, 381, 402, 460, 474, 521, 612, 627, 818, 848, 853]	155	[4, 5, 4, 5, 4, 5, 23, 12, 14, 3, 4, 4, 4, 9, 7, 17, 15, 8, 5, 3]	211	[2, 8, 6, 6, 7, 7, 32, 30, 1, 17, 1, 12, 5, 15, 10, 40, 1, 2, 2, 7]	0	No
ACCS--EXT2	11:44096231:+	11:44129233:+	4	[15, 253, 288, 458]	20	[6, 7, 3, 4]	23	[5, 9, 2, 7]	0	No
ACCS--EXT2	11:44105444:+	11:44129233:+	2	[819, 907]	25	[19, 6]	11	[3, 8]	0	No
MMAB--CRX	12:110002625:-	19:48324359:+	35	[10, 18, 43, 72, 108, 119, 150, 159, 165, 194, 204, 217, 223, 240, 260, 264, 266, 286, 329, 364, 369, 491, 505, 603, 639, 662, 665, 676, 702, 809, 825, 848, 854, 858, 903]	263	[7, 11, 11, 25, 3, 4, 3, 6, 13, 15, 8, 13, 4, 5, 12, 5, 5, 6, 3, 5, 3, 3, 5, 11, 5, 12, 3, 13, 9, 7, 7, 6, 3, 6, 6]	250	[5, 12, 8, 11, 7, 3, 2, 8, 1, 14, 2, 2, 19, 9, 14, 8, 2, 13, 5, 1, 8, 12, 5, 21, 5, 1, 5, 5, 3, 7, 4, 12, 8, 5, 3]	0	No
PPP1R12B--FKBP8	1:202407751:+	19:18652569:-	5	[10, 167, 174, 680, 899]	28	[6, 7, 3, 4, 8]	39	[8, 11, 10, 2, 8]	0	No
ARL17A--C9orf3	17:44631718:-	9:97682501:+	20	[36, 51, 121, 236, 246, 369, 382, 406, 438, 605, 610, 657, 670, 858, 867, 872, 876, 877, 882, 894]	121	[7, 6, 5, 4, 3, 4, 4, 8, 3, 3, 3, 11, 4, 12, 4, 17, 6, 3, 7, 7]	199	[7, 8, 15, 2, 6, 10, 16, 14, 14, 5, 10, 32, 5, 11, 11, 7, 7, 3, 12, 4]	0	No
RRM2--TBC1D24	2:10264237:+	16:2553572:+	45	[10, 15, 16, 37, 89, 96, 128, 144, 164, 165, 167, 170, 190, 192, 263, 276, 286, 291, 293, 298, 304, 314, 317, 333, 339, 344, 359, 368, 405, 406, 410, 413, 469, 476, 479, 498, 507, 628, 660, 686, 807, 817, 822, 826, 891]	262	[5, 3, 3, 3, 5, 5, 6, 10, 6, 4, 5, 3, 5, 4, 3, 3, 3, 7, 12, 11, 5, 4, 4, 7, 7, 3, 4, 13, 4, 7, 3, 3, 5, 4, 4, 5, 3, 45, 3, 3, 3, 3, 4, 3, 7]	498	[6, 4, 14, 1, 11, 13, 3, 21, 8, 8, 5, 10, 10, 13, 7, 7, 4, 16, 24, 27, 12, 11, 7, 9, 4, 7, 6, 24, 14, 19, 15, 5, 10, 9, 9, 8, 5, 44, 7, 5, 4, 14, 8, 6, 24]	0	No
FRK--FAM228B	6:116257569:-	2:24319088:+	4	[10, 136, 176, 362]	27	[9, 7, 3, 8]	16	[9, 3, 1, 3]	0	No
FRK--TMEM212	6:116262097:-	3:171576107:+	2	[63, 139]	7	[4, 3]	4	[2, 2]	0	No
ZNF260--SMC5	19:37015993:-	9:72969128:+	163	[10, 16, 19, 23, 24, 33, 35, 37, 42, 46, 47, 49, 57, 60, 63, 68, 76, 81, 82, 86, 90, 91, 113, 120, 121, 122, 126, 128, 131, 132, 135, 143, 150, 154, 157, 166, 174, 175, 197, 203, 205, 207, 214, 225, 230, 243, 245, 248, 250, 251, 252, 258, 261, 263, 269, 273, 275, 284, 299, 306, 311, 314, 323, 324, 326, 329, 330, 340, 344, 347, 349, 355, 356, 359, 371, 376, 401, 402, 403, 410, 414, 418, 421, 427, …	1504	[4, 4, 3, 5, 5, 5, 13, 9, 3, 12, 7, 10, 4, 15, 8, 8, 5, 3, 4, 35, 5, 4, 9, 12, 7, 3, 36, 10, 12, 6, 3, 3, 7, 6, 5, 8, 4, 8, 4, 7, 12, 11, 8, 4, 3, 11, 11, 11, 5, 10, 6, 4, 7, 5, 8, 6, 8, 44, 8, 6, 13, 23, 6, 8, 21, 4, 3, 11, 6, 12, 7, 8, 3, 8, 5, 3, 6, 4, 8, 6, 7, 9, 13, 5, 5, 12, 9, 6, 9, 15, 15, 17, 6, 5, 4, 8, 16, 21, 6, 9, 3, 13, 5, 3, 5, 3, 5, 27, 5, 5, 35, 8, 15, 7, 9, 5, 3, 6, 3, 4, 4, 3, …	903	[11, 3, 3, 18, 1, 4, 1, 7, 19, 2, 9, 3, 1, 2, 1, 2, 1, 16, 15, 9, 2, 1, 4, 2, 5, 2, 13, 5, 1, 3, 1, 15, 2, 3, 10, 1, 17, 4, 1, 4, 3, 8, 5, 3, 1, 6, 33, 4, 1, 1, 5, 2, 2, 3, 1, 1, 2, 11, 5, 1, 2, 3, 1, 2, 9, 1, 1, 1, 17, 2, 4, 4, 3, 2, 19, 3, 1, 22, 1, 3, 2, 2, 5, 1, 2, 1, 3, 5, 4, 5, 18, 5, 1, 1, 2, 26, 6, 11, 1, 4, 2, 6, 5, 2, 1, 2, 19, 5, 4, 2, 12, 7, 1, 3, 3, 29, 14, 3, 17, 1, 2, 2, 2, 8, 3, 4…	0	No
ZNF260--SMC5	19:37008220:-	9:72969247:+	3	[293, 661, 899]	14	[5, 6, 3]	116	[28, 16, 72]	0	No
KCTD18--ILKAP	2:201384421:-	2:239094973:-	2	[10, 416]	7	[4, 3]	11	[6, 5]	0	No
MRPS5--STK31	2:95758861:-	7:23762453:+	3	[207, 477, 639]	10	[3, 4, 3]	45	[10, 6, 29]	0	No
MAVS--SNTB2	20:3848990:+	16:69338840:+	3	[10, 379, 527]	15	[3, 4, 8]	16	[11, 3, 2]	0	No
MFSD3--LRRC14	8:145736280:+	8:145745079:+	6	[10, 76, 87, 215, 270, 674]	42	[9, 4, 3, 7, 11, 8]	40	[6, 12, 2, 7, 10, 3]	0	No
RNPS1--FAM179A	16:2308445:-	2:29278916:+	5	[10, 245, 342, 464, 836]	19	[3, 3, 5, 3, 5]	13	[3, 3, 2, 2, 3]	0	No
NFYC--R3HDM2	1:41178493:+	12:57789601:-	5	[10, 422, 435, 867, 895]	18	[3, 3, 3, 5, 4]	26	[3, 17, 1, 2, 3]	0	No
NFYC--R3HDM2	1:41178384:+	12:57824503:-	4	[89, 460, 504, 862]	16	[6, 3, 3, 4]	10	[1, 5, 1, 3]	0	No
TPGS2--LETM1	18:34398475:-	4:1813943:-	17	[29, 81, 128, 131, 153, 206, 256, 273, 312, 455, 524, 649, 667, 693, 703, 827, 889]	316	[5, 26, 24, 10, 9, 21, 8, 8, 58, 47, 15, 21, 15, 11, 10, 6, 22]	127	[5, 14, 4, 11, 3, 17, 6, 12, 23, 1, 10, 1, 2, 3, 5, 9, 1]	0	No
CCDC111--CPS1	4:185578742:+	2:-1:+	9	[10, 67, 112, 330, 332, 409, 608, 666, 683]	55	[4, 4, 9, 10, 10, 3, 5, 3, 7]	93	[12, 1, 1, 4, 2, 37, 1, 33, 2]	0	No
ICA1L--RNF115	2:203690168:-	1:145689667:+	20	[10, 48, 81, 112, 173, 239, 302, 372, 421, 471, 601, 602, 636, 646, 649, 665, 680, 808, 814, 907]	123	[3, 6, 3, 4, 5, 7, 5, 3, 14, 4, 13, 10, 3, 6, 11, 3, 8, 3, 5, 7]	169	[1, 13, 10, 5, 4, 7, 8, 5, 11, 5, 11, 16, 6, 16, 17, 1, 8, 8, 9, 8]	0	No
PDCD6--PML	5:272888:+	15:74319695:+	3	[10, 45, 611]	11	[4, 4, 3]	191	[40, 60, 91]	0	No
MDP1--CHMP4A	14:24683143:-	14:24683075:-	90	[10, 20, 25, 29, 34, 66, 73, 75, 88, 103, 113, 115, 121, 122, 125, 143, 145, 156, 157, 159, 162, 181, 182, 186, 189, 193, 201, 204, 209, 225, 226, 237, 238, 241, 247, 249, 254, 261, 268, 275, 291, 297, 306, 309, 318, 337, 347, 348, 366, 409, 411, 422, 441, 451, 455, 469, 472, 474, 486, 489, 509, 525, 532, 601, 610, 616, 618, 620, 631, 649, 657, 658, 659, 662, 666, 674, 693, 697, 812, 819, 821, 85…	641	[3, 12, 3, 4, 3, 5, 4, 3, 10, 7, 4, 10, 10, 3, 7, 11, 11, 3, 4, 3, 4, 3, 9, 10, 4, 4, 3, 6, 3, 11, 9, 3, 7, 3, 10, 5, 6, 12, 6, 7, 3, 5, 11, 6, 7, 3, 17, 6, 8, 8, 5, 17, 5, 8, 22, 6, 4, 10, 3, 3, 18, 18, 6, 5, 4, 9, 4, 12, 6, 10, 8, 7, 6, 8, 12, 3, 4, 7, 7, 14, 6, 8, 7, 10, 15, 4, 4, 4, 7, 6]	931	[11, 1, 3, 16, 8, 1, 14, 1, 1, 14, 6, 10, 7, 8, 7, 42, 16, 9, 17, 8, 5, 6, 1, 20, 10, 9, 20, 2, 4, 26, 25, 8, 11, 13, 24, 30, 14, 25, 6, 2, 7, 9, 12, 1, 9, 2, 22, 21, 18, 1, 2, 1, 18, 1, 30, 20, 6, 1, 10, 5, 1, 43, 12, 12, 1, 1, 17, 13, 2, 1, 3, 1, 2, 16, 2, 7, 1, 11, 1, 31, 2, 1, 11, 8, 30, 14, 9, 1, 1, 19]	0	No
RANBP17--SLC12A8	5:170346619:+	3:124802562:-	9	[10, 32, 128, 186, 255, 404, 529, 818, 833]	52	[3, 5, 6, 3, 5, 4, 3, 3, 20]	93	[5, 5, 8, 7, 7, 10, 5, 11, 35]	0	No
C2orf49--TFAP4	2:105961846:+	16:4313166:-	56	[10, 15, 29, 33, 71, 88, 94, 97, 106, 109, 140, 169, 173, 194, 212, 235, 272, 273, 282, 291, 297, 329, 347, 351, 352, 354, 366, 433, 439, 440, 447, 448, 449, 457, 472, 496, 601, 618, 639, 642, 653, 661, 675, 678, 687, 810, 831, 847, 862, 869, 887, 894, 895, 898, 899, 902]	427	[6, 3, 6, 3, 6, 11, 3, 11, 4, 4, 4, 3, 3, 10, 5, 10, 8, 11, 3, 5, 9, 3, 15, 5, 6, 12, 3, 6, 6, 4, 4, 3, 15, 7, 10, 3, 5, 6, 5, 7, 6, 9, 5, 6, 4, 4, 51, 5, 12, 17, 10, 4, 9, 8, 17, 7]	1341	[24, 13, 14, 10, 25, 17, 19, 22, 7, 13, 18, 10, 15, 12, 24, 16, 49, 25, 37, 12, 29, 14, 24, 4, 32, 19, 26, 12, 6, 10, 15, 3, 31, 25, 32, 20, 15, 29, 16, 13, 12, 23, 18, 29, 14, 31, 139, 31, 40, 44, 17, 20, 29, 41, 65, 31]	0	No
C2orf49--TFAP4	2:105964245:+	16:4313166:-	2	[275, 825]	8	[4, 4]	38	[25, 13]	0	No
GALNT13--EFCAB1	2:154728525:+	8:49629028:-	11	[10, 21, 186, 231, 327, 408, 469, 642, 649, 832, 848]	38	[3, 4, 3, 4, 3, 4, 3, 3, 3, 4, 4]	134	[31, 18, 5, 1, 3, 4, 1, 14, 41, 6, 10]	0	No
ANKRD20A4--FAM153C	9:69383360:+	5:177435986:+	15	[10, 23, 61, 79, 218, 290, 360, 433, 442, 505, 691, 809, 835, 867, 889]	236	[34, 7, 9, 13, 5, 3, 21, 12, 21, 24, 43, 8, 20, 8, 8]	95	[19, 1, 5, 9, 1, 1, 1, 7, 13, 18, 8, 2, 1, 2, 7]	0	No
IMMT--ZNF789	2:86400633:-	7:99079169:+	10	[10, 27, 243, 295, 299, 305, 430, 531, 605, 624]	39	[3, 5, 5, 4, 3, 3, 4, 5, 3, 4]	247	[13, 36, 41, 26, 24, 23, 17, 41, 8, 18]	0	No
ICMT--KPNA4	1:6291960:-	3:160219089:-	3	[10, 35, 891]	12	[3, 5, 4]	33	[6, 14, 13]	0	No
ACVR2A--ABCC9	2:148688393:+	12:21952211:-	28	[10, 41, 94, 122, 155, 166, 217, 234, 244, 304, 328, 333, 336, 353, 426, 443, 504, 507, 525, 530, 654, 687, 815, 829, 838, 860, 868, 907]	339	[3, 5, 5, 4, 15, 3, 3, 70, 13, 16, 5, 4, 6, 3, 14, 13, 13, 12, 4, 45, 9, 7, 10, 19, 17, 8, 10, 3]	282	[2, 7, 8, 3, 5, 12, 1, 36, 12, 7, 8, 3, 1, 7, 10, 21, 17, 15, 4, 61, 13, 2, 5, 4, 2, 7, 8, 1]	0	No
CSRP2--KIF21A	12:77258177:-	12:39706241:-	4	[10, 283, 293, 886]	19	[4, 3, 9, 3]	51	[1, 3, 3, 44]	0	No
MAD2L1BP--ING5	6:43597501:+	2:242666770:+	3	[10, 220, 236]	9	[3, 3, 3]	8	[1, 3, 4]	0	No
TRIM2--MND1	4:154249822:+	4:154271216:+	25	[10, 22, 37, 112, 113, 116, 137, 209, 218, 238, 249, 258, 264, 270, 297, 305, 336, 342, 346, 347, 485, 615, 641, 860, 880]	194	[4, 5, 5, 22, 8, 11, 5, 4, 10, 12, 12, 6, 4, 17, 6, 5, 4, 3, 7, 12, 6, 10, 3, 7, 6]	183	[6, 5, 4, 16, 1, 10, 4, 1, 7, 10, 11, 7, 5, 15, 10, 2, 4, 6, 9, 12, 9, 11, 5, 10, 3]	0	No
SHC4--ALG13	15:49168872:-	X:110909074:+	4	[10, 78, 87, 443]	16	[3, 3, 7, 3]	37	[10, 10, 9, 8]	0	No
FER--ADAM32	5:108178122:+	8:39024761:+	3	[160, 404, 664]	14	[4, 6, 4]	5	[2, 2, 1]	0	No
FER--ADAM32	5:108178550:+	8:39024009:+	2	[230, 608]	11	[4, 7]	7	[1, 6]	0	No
FANCB--SEPSECS	X:14861529:-	4:25124999:-	17	[10, 28, 160, 207, 409, 451, 456, 484, 497, 661, 672, 683, 803, 816, 824, 876, 881]	75	[5, 3, 3, 9, 4, 6, 3, 3, 3, 3, 7, 3, 6, 5, 3, 5, 4]	52	[3, 1, 2, 6, 2, 3, 2, 4, 3, 1, 7, 2, 5, 1, 3, 4, 3]	0	No
KIAA0907--SLC25A37	1:155896386:-	8:23431717:+	2	[106, 130]	8	[3, 5]	22	[4, 18]	0	No
GPAT2--FAHD2A	2:96687694:-	2:96076546:+	2	[321, 515]	23	[11, 12]	7	[3, 4]	0	No
GPAT2--FAHD2A	2:96687694:-	2:96078651:+	4	[10, 197, 281, 667]	37	[5, 12, 13, 7]	8	[3, 2, 1, 2]	0	No
GPAT2--FAHD2A	2:96689025:-	2:96080018:+	3	[150, 645, 810]	52	[5, 33, 14]	6	[1, 3, 2]	0	No
PRCP--FAM228B	11:82611277:-	2:24318832:+	9	[10, 90, 154, 427, 434, 669, 866, 879, 880]	52	[8, 3, 5, 11, 6, 6, 3, 5, 5]	26	[4, 1, 5, 4, 3, 2, 2, 1, 4]	0	No
CRYZL1--GNL3L	21:34994302:-	X:54587188:+	91	[10, 11, 40, 57, 58, 67, 75, 118, 120, 123, 126, 143, 151, 157, 158, 187, 191, 192, 193, 197, 201, 203, 214, 217, 227, 235, 236, 242, 244, 264, 265, 276, 277, 282, 285, 288, 310, 344, 346, 348, 371, 384, 436, 442, 451, 452, 454, 465, 470, 471, 476, 479, 483, 501, 502, 504, 506, 509, 523, 532, 602, 614, 616, 629, 636, 639, 641, 645, 647, 677, 682, 691, 692, 701, 802, 803, 806, 808, 812, 827, 835, …	832	[4, 7, 4, 6, 16, 14, 4, 3, 9, 9, 4, 10, 8, 8, 5, 3, 7, 5, 28, 11, 5, 17, 17, 4, 16, 5, 39, 4, 4, 3, 6, 6, 7, 5, 4, 4, 6, 8, 11, 4, 8, 6, 7, 9, 6, 5, 14, 39, 12, 8, 7, 12, 12, 15, 9, 3, 4, 29, 12, 4, 17, 6, 11, 5, 14, 9, 11, 5, 7, 5, 3, 11, 14, 14, 4, 17, 9, 6, 9, 9, 29, 7, 6, 4, 3, 5, 3, 4, 4, 9, 11]	1380	[9, 4, 15, 59, 13, 33, 5, 1, 35, 6, 1, 12, 20, 1, 22, 33, 17, 22, 14, 14, 5, 30, 1, 19, 8, 16, 6, 28, 31, 6, 20, 32, 10, 17, 17, 37, 6, 21, 23, 15, 23, 12, 2, 38, 1, 8, 11, 10, 1, 6, 15, 3, 8, 8, 4, 4, 5, 8, 40, 1, 9, 9, 11, 25, 6, 6, 10, 8, 42, 33, 4, 2, 25, 13, 14, 9, 12, 16, 51, 5, 8, 4, 26, 7, 10, 25, 38, 27, 21, 3, 9]	0	No
CRYZL1--GNL3L	21:34989012:-	X:54587188:+	14	[61, 91, 95, 173, 194, 220, 229, 230, 232, 273, 289, 631, 652, 811]	111	[12, 6, 4, 9, 6, 5, 4, 6, 7, 17, 5, 10, 12, 8]	112	[3, 4, 4, 6, 23, 5, 8, 3, 1, 8, 14, 5, 22, 6]	0	No
ZDHHC15--XRCC2	X:74721336:-	7:152344043:-	2	[10, 13]	6	[3, 3]	16	[9, 7]	0	No
C6orf62--CPS1	6:24706297:-	2:211539024:+	8	[10, 67, 432, 482, 508, 608, 666, 865]	28	[3, 3, 3, 5, 3, 3, 3, 5]	23	[3, 3, 2, 4, 2, 1, 6, 2]	0	No
GRHPR--CARD14	9:37426651:+	17:78171057:+	5	[209, 347, 509, 612, 833]	34	[3, 3, 14, 5, 9]	130	[9, 6, 43, 25, 47]	0	No
RAD51B--CEP170	14:68758601:+	1:243349081:-	5	[31, 298, 406, 422, 681]	49	[4, 7, 7, 12, 19]	54	[5, 9, 9, 19, 12]	0	No
RAD51B--CEP170	14:68353921:+	1:243349374:-	5	[10, 25, 184, 406, 681]	45	[3, 6, 8, 9, 19]	85	[6, 20, 13, 24, 22]	0	No
CTCFL--VWA8	20:56074684:-	13:42486304:-	3	[10, 177, 851]	11	[3, 4, 4]	36	[14, 9, 13]	0	No
CYP4F31P--ANKRD18A	2:132044906:+	9:38543212:-	84	[10, 28, 54, 59, 63, 64, 66, 81, 84, 91, 116, 117, 129, 134, 138, 139, 154, 156, 168, 181, 190, 191, 206, 228, 229, 233, 236, 241, 242, 245, 254, 263, 273, 277, 280, 290, 297, 302, 315, 364, 369, 409, 413, 416, 435, 438, 444, 452, 459, 471, 472, 476, 479, 480, 496, 498, 505, 518, 529, 532, 601, 618, 623, 633, 640, 646, 653, 661, 665, 668, 670, 689, 822, 837, 854, 863, 871, 874, 876, 877, 882, 884…	718	[6, 3, 10, 4, 13, 8, 4, 4, 4, 3, 8, 8, 5, 8, 4, 10, 9, 5, 7, 3, 18, 13, 3, 6, 12, 16, 15, 10, 6, 12, 16, 9, 6, 4, 6, 3, 6, 3, 10, 6, 4, 15, 6, 10, 5, 5, 20, 6, 3, 4, 8, 7, 12, 7, 12, 4, 14, 10, 6, 3, 7, 10, 4, 13, 4, 8, 17, 16, 6, 7, 9, 6, 19, 21, 8, 13, 18, 7, 14, 9, 3, 6, 13, 13]	473	[3, 4, 5, 4, 8, 3, 1, 3, 7, 3, 7, 7, 2, 8, 2, 5, 3, 3, 5, 2, 5, 7, 5, 2, 6, 2, 2, 4, 8, 12, 13, 4, 6, 5, 6, 1, 13, 7, 8, 4, 3, 7, 3, 8, 6, 2, 6, 2, 3, 6, 5, 3, 7, 7, 9, 3, 2, 11, 8, 5, 7, 7, 6, 8, 1, 7, 3, 10, 3, 3, 5, 6, 6, 20, 5, 3, 15, 2, 12, 1, 5, 6, 12, 9]	0	No
CYP4F31P--ANKRD18A	2:132046520:+	9:38541377:-	14	[45, 56, 127, 166, 307, 436, 437, 482, 528, 811, 852, 878, 900, 907]	101	[4, 3, 14, 7, 3, 8, 6, 6, 5, 6, 15, 10, 7, 7]	66	[7, 5, 3, 12, 5, 5, 4, 1, 2, 3, 6, 4, 8, 1]	0	No
RNFT2--LITAF	12:117288139:+	16:11642762:-	6	[70, 157, 241, 278, 318, 452]	27	[3, 5, 3, 5, 5, 6]	43	[9, 1, 1, 7, 1, 24]	0	No
STXBP5L--OPRK1	3:120628614:+	8:54139812:-	2	[10, 274]	6	[3, 3]	10	[2, 8]	0	No
DCUN1D3--DYDC2	16:20871094:-	10:82126982:+	2	[10, 816]	15	[6, 9]	16	[5, 11]	0	No
SCO1--VTI1A	17:10583701:-	10:114209338:+	15	[10, 81, 101, 166, 171, 192, 251, 258, 337, 344, 477, 481, 483, 523, 813]	59	[3, 3, 3, 3, 4, 5, 4, 3, 5, 3, 5, 5, 3, 3, 7]	55	[2, 1, 4, 2, 2, 6, 4, 2, 2, 5, 4, 2, 6, 6, 7]	0	No
ZDBF2--C7orf63	2:207177196:+	7:89930023:+	2	[10, 479]	6	[3, 3]	4	[1, 3]	0	No
SS18--PNPT1	18:23596670:-	2:55861988:-	2	[54, 219]	8	[4, 4]	2	[1, 1]	0	No
ZYG11A--ANKRD54	1:53343633:+	22:38230735:-	23	[10, 21, 94, 138, 190, 200, 211, 228, 249, 352, 380, 416, 612, 630, 638, 653, 812, 821, 828, 850, 865, 878, 898]	114	[5, 4, 6, 4, 4, 8, 4, 3, 6, 4, 4, 4, 4, 5, 5, 6, 4, 3, 9, 6, 3, 4, 9]	679	[15, 20, 17, 19, 21, 22, 21, 24, 20, 25, 18, 33, 71, 26, 30, 37, 42, 46, 32, 26, 43, 35, 36]	0	No
EBLN2--DHX33	3:73112487:+	17:5345577:-	4	[10, 213, 432, 830]	25	[3, 8, 3, 11]	36	[5, 1, 13, 17]	0	No
PAXIP1--MMS22L	7:154757322:-	6:97709305:-	11	[10, 107, 198, 265, 315, 421, 442, 444, 530, 678, 874]	72	[3, 3, 3, 3, 6, 15, 3, 3, 22, 6, 5]	43	[5, 1, 1, 10, 2, 1, 13, 3, 2, 1, 4]	0	No
CASKIN2--KIAA0195	17:73496365:-	17:73495801:+	12	[10, 125, 213, 292, 295, 409, 442, 480, 641, 669, 808, 886]	58	[4, 5, 4, 5, 9, 3, 6, 3, 7, 3, 5, 4]	73	[1, 2, 1, 2, 11, 18, 21, 3, 3, 1, 9, 1]	0	No
IFNAR2--IL10RB	21:34625135:+	21:34640699:+	43	[31, 52, 58, 88, 150, 151, 172, 180, 200, 214, 272, 295, 314, 315, 321, 323, 344, 356, 372, 402, 413, 428, 434, 457, 516, 523, 531, 603, 622, 632, 647, 682, 683, 802, 805, 831, 866, 872, 874, 877, 890, 900, 903]	465	[4, 6, 13, 10, 9, 8, 10, 12, 5, 8, 24, 14, 7, 16, 6, 4, 7, 14, 5, 3, 7, 19, 20, 19, 6, 6, 28, 3, 8, 11, 10, 6, 19, 11, 15, 30, 7, 14, 3, 4, 9, 5, 20]	815	[15, 10, 25, 7, 19, 20, 15, 17, 16, 21, 47, 31, 10, 27, 10, 6, 13, 25, 5, 11, 9, 23, 23, 29, 12, 9, 30, 21, 21, 20, 20, 11, 35, 18, 18, 44, 7, 37, 7, 4, 15, 28, 24]	0	No
IFNAR2--IL10RB	21:34636254:+	21:34669161:+	2	[365, 857]	19	[6, 13]	17	[10, 7]	0	No
IFNAR2--IL10RB	21:34635942:+	21:34640699:+	6	[239, 250, 411, 669, 684, 856]	52	[5, 3, 10, 19, 9, 6]	49	[5, 3, 14, 13, 7, 7]	0	No
IFNAR2--IL10RB	21:34625134:+	21:34648900:+	11	[16, 37, 60, 74, 132, 498, 511, 606, 624, 882, 897]	123	[7, 4, 6, 7, 10, 7, 21, 12, 33, 5, 11]	205	[12, 6, 13, 14, 11, 7, 50, 32, 31, 9, 20]	0	No
IFNAR2--IL10RB	21:34635942:+	21:34652057:+	2	[649, 852]	27	[14, 13]	26	[12, 14]	0	No
IFNAR2--IL10RB	21:34617378:+	21:34640698:+	2	[55, 81]	13	[6, 7]	42	[12, 30]	0	No
IFNAR2--IL10RB	21:34625135:+	21:34652057:+	4	[10, 169, 187, 510]	31	[6, 3, 14, 8]	61	[12, 4, 19, 26]	0	No
LOH12CR1--CTNNA1	12:12588719:+	5:138090658:+	8	[10, 51, 75, 152, 295, 609, 632, 673]	31	[5, 4, 3, 4, 6, 3, 3, 3]	23	[1, 1, 1, 3, 9, 4, 1, 3]	0	No
ANXA13--EMP2	8:124724484:-	16:10641196:-	2	[10, 531]	11	[6, 5]	11	[10, 1]	0	No
MIPOL1--MME	14:37754652:+	3:154803346:+	2	[11, 898]	13	[10, 3]	28	[19, 9]	0	No
LRRFIP2--HTRA4	3:37190385:-	8:38845848:+	76	[11, 17, 20, 21, 22, 28, 30, 47, 70, 99, 103, 107, 111, 115, 116, 117, 145, 174, 178, 179, 200, 214, 235, 238, 246, 249, 266, 279, 281, 286, 287, 289, 292, 296, 301, 335, 338, 340, 346, 347, 353, 358, 359, 363, 367, 373, 376, 401, 402, 412, 421, 434, 441, 451, 452, 456, 473, 487, 507, 528, 631, 639, 651, 663, 665, 676, 702, 805, 823, 836, 855, 876, 883, 897, 899, 906]	701	[7, 4, 9, 5, 7, 5, 4, 8, 15, 6, 5, 4, 3, 17, 15, 10, 3, 4, 4, 7, 8, 9, 13, 8, 4, 5, 6, 9, 22, 12, 3, 5, 6, 7, 9, 9, 18, 8, 11, 21, 13, 6, 22, 9, 8, 18, 11, 9, 12, 11, 23, 3, 3, 7, 6, 22, 16, 14, 5, 4, 7, 12, 6, 20, 4, 10, 5, 8, 5, 3, 5, 4, 7, 3, 15, 30]	1182	[26, 6, 11, 15, 13, 12, 7, 10, 30, 6, 3, 10, 4, 19, 12, 23, 3, 15, 12, 10, 14, 14, 14, 8, 14, 10, 10, 18, 37, 15, 3, 25, 23, 13, 10, 14, 36, 12, 13, 34, 10, 10, 36, 11, 20, 22, 10, 19, 29, 20, 23, 9, 7, 10, 13, 33, 19, 16, 8, 5, 20, 18, 16, 24, 2, 20, 6, 13, 15, 5, 3, 3, 14, 14, 26, 69]	0	No
LRRFIP2--TMEM41B	3:37216028:-	11:9304475:-	40	[11, 32, 38, 51, 164, 193, 201, 223, 233, 237, 268, 312, 358, 406, 414, 430, 438, 440, 450, 478, 481, 490, 501, 510, 606, 638, 640, 654, 676, 686, 687, 813, 814, 837, 840, 852, 855, 861, 870, 908]	199	[5, 3, 4, 3, 7, 9, 3, 4, 3, 3, 3, 3, 5, 4, 4, 4, 11, 3, 4, 4, 4, 3, 12, 5, 4, 3, 5, 5, 4, 4, 3, 13, 11, 5, 8, 4, 3, 7, 3, 4]	254	[7, 3, 1, 1, 19, 16, 2, 3, 4, 6, 3, 1, 2, 4, 13, 4, 7, 5, 1, 7, 14, 5, 15, 7, 6, 5, 5, 9, 9, 4, 9, 9, 9, 5, 11, 6, 2, 7, 1, 7]	0	No
EIF3I--MCC	1:32697104:+	5:112371913:-	3	[60, 336, 469]	14	[6, 3, 5]	11	[4, 2, 5]	0	No
ARL13B--ANTXR2	3:93715524:+	4:80822903:-	3	[11, 467, 497]	15	[5, 5, 5]	24	[3, 11, 10]	0	No
PLEKHM1--APOL1	17:43552466:-	22:36662680:+	5	[11, 104, 192, 299, 678]	27	[3, 11, 3, 6, 4]	45	[7, 11, 2, 7, 18]	0	No
SYNJ2BP--COX16	14:70883617:-	14:70809446:-	17	[11, 22, 143, 147, 222, 270, 283, 306, 416, 504, 517, 530, 610, 618, 643, 649, 703]	146	[10, 5, 4, 4, 18, 9, 3, 6, 4, 19, 4, 7, 10, 14, 6, 19, 4]	255	[19, 13, 12, 8, 29, 13, 7, 11, 6, 34, 5, 11, 19, 18, 16, 27, 7]	0	No
SYNJ2BP--COX16	14:70883617:-	14:70795953:-	5	[20, 130, 233, 253, 384]	51	[3, 31, 6, 6, 5]	56	[7, 10, 12, 13, 14]	0	No
SYNJ2BP--COX16	14:70842393:-	14:70809446:-	30	[14, 16, 47, 50, 74, 83, 84, 97, 146, 160, 173, 179, 203, 211, 236, 242, 255, 257, 290, 302, 325, 330, 354, 500, 670, 697, 827, 832, 875, 897]	396	[28, 12, 8, 15, 17, 5, 15, 12, 6, 6, 11, 23, 13, 4, 28, 4, 27, 7, 3, 19, 22, 18, 7, 7, 24, 7, 9, 21, 6, 12]	652	[63, 18, 3, 23, 24, 7, 25, 19, 11, 4, 16, 30, 25, 13, 21, 8, 51, 20, 6, 37, 25, 23, 19, 20, 48, 14, 11, 41, 11, 16]	0	No
HSF2--USP33	6:122744833:+	1:78212239:-	3	[11, 345, 526]	12	[4, 4, 4]	32	[2, 8, 22]	0	No
HSF2--USP33	6:122749101:+	1:78212239:-	6	[29, 100, 195, 200, 492, 812]	22	[4, 3, 3, 4, 5, 3]	47	[10, 10, 1, 6, 12, 8]	0	No
ZNF771--RGS12	16:30419515:+	4:3316157:+	7	[102, 108, 160, 203, 249, 253, 451]	33	[3, 5, 3, 9, 7, 3, 3]	39	[22, 4, 1, 2, 6, 3, 1]	0	No
SLCO1A2--SNCAIP	12:21547948:-	5:121726781:+	2	[11, 234]	6	[3, 3]	60	[19, 41]	0	No
PDCL--EYA3	9:125580857:-	1:28298139:-	7	[11, 69, 78, 215, 480, 529, 807]	21	[3, 3, 3, 3, 3, 3, 3]	601	[70, 31, 57, 108, 97, 191, 47]	0	No
SLC12A2--CHP2	5:127504191:+	16:23769119:+	34	[29, 48, 82, 83, 114, 136, 155, 181, 182, 190, 192, 219, 220, 233, 234, 268, 277, 282, 297, 361, 403, 408, 414, 449, 484, 492, 512, 528, 611, 623, 625, 684, 854, 888]	208	[8, 17, 7, 11, 5, 7, 9, 6, 3, 7, 3, 4, 8, 3, 4, 7, 4, 8, 5, 3, 5, 6, 3, 4, 9, 3, 9, 3, 8, 3, 6, 3, 13, 4]	525	[8, 16, 16, 30, 13, 15, 8, 8, 2, 11, 15, 18, 19, 4, 74, 14, 2, 27, 10, 7, 16, 15, 13, 9, 15, 5, 16, 4, 17, 16, 17, 22, 17, 26]	0	No
METTL6--UBE2G1	3:15452813:-	17:4173741:-	12	[11, 68, 85, 235, 275, 310, 337, 349, 492, 803, 811, 856]	50	[5, 3, 3, 3, 3, 3, 3, 9, 6, 3, 3, 6]	113	[10, 8, 7, 2, 10, 5, 4, 29, 9, 7, 10, 12]	0	No
METTL6--UBE2G1	3:15467917:-	17:4173742:-	2	[414, 432]	11	[3, 8]	18	[13, 5]	0	No
EMC10--PPEF2	19:50984234:+	4:76810357:-	19	[11, 39, 42, 65, 68, 183, 185, 192, 207, 220, 277, 333, 370, 418, 521, 523, 606, 833, 899]	90	[9, 4, 6, 4, 3, 4, 6, 5, 6, 3, 3, 3, 7, 3, 3, 3, 7, 8, 3]	298	[23, 13, 14, 14, 8, 13, 19, 11, 23, 6, 14, 2, 20, 8, 11, 13, 31, 39, 16]	0	No
THEM4--IL15	1:151881836:-	4:142609992:+	55	[11, 22, 37, 69, 72, 76, 84, 85, 94, 108, 139, 142, 143, 162, 171, 172, 183, 186, 203, 219, 227, 233, 235, 240, 241, 242, 245, 280, 302, 310, 320, 327, 332, 336, 338, 346, 349, 353, 409, 414, 424, 478, 499, 519, 521, 524, 612, 624, 654, 676, 817, 828, 847, 883, 898]	263	[4, 9, 3, 4, 7, 3, 7, 11, 5, 6, 3, 3, 5, 5, 3, 4, 9, 6, 4, 3, 3, 3, 3, 5, 3, 4, 5, 10, 3, 3, 4, 3, 6, 3, 6, 4, 5, 6, 3, 3, 7, 5, 3, 6, 4, 10, 4, 4, 3, 4, 4, 4, 5, 7, 4]	196	[2, 3, 2, 1, 8, 1, 4, 5, 1, 2, 3, 1, 1, 3, 1, 1, 7, 4, 4, 1, 7, 1, 2, 6, 3, 1, 2, 10, 1, 1, 2, 2, 7, 3, 3, 1, 2, 2, 5, 1, 2, 4, 1, 6, 1, 6, 1, 10, 5, 24, 1, 5, 6, 3, 4]	0	No
TMC7--COQ7	16:19075264:+	16:19078921:+	7	[96, 234, 273, 360, 474, 827, 891]	95	[5, 66, 5, 6, 6, 4, 3]	151	[11, 86, 17, 11, 8, 10, 8]	0	No
TMC7--COQ7	16:19074217:+	16:19078921:+	19	[11, 30, 45, 72, 74, 75, 232, 269, 306, 307, 362, 423, 601, 645, 656, 829, 848, 851, 898]	136	[9, 4, 3, 25, 3, 4, 7, 3, 4, 11, 3, 4, 6, 16, 4, 11, 10, 5, 4]	163	[2, 5, 5, 28, 3, 1, 12, 1, 1, 14, 3, 1, 6, 24, 7, 18, 17, 4, 11]	0	No
MSL3--RSPRY1	X:11793870:+	16:57253629:+	13	[12, 81, 129, 194, 196, 402, 426, 435, 627, 643, 852, 882, 894]	126	[21, 14, 3, 13, 19, 4, 4, 6, 15, 4, 13, 3, 7]	101	[1, 2, 2, 1, 3, 12, 12, 15, 3, 15, 22, 12, 1]	0	No
ZNHIT1--IRF2BPL	7:100867368:+	14:77491285:-	13	[12, 27, 32, 96, 136, 229, 240, 484, 512, 607, 817, 829, 876]	81	[5, 5, 9, 12, 5, 3, 3, 6, 6, 3, 3, 17, 4]	102	[41, 1, 2, 6, 3, 1, 1, 23, 4, 16, 1, 2, 1]	0	No
CNN3--PRRG3	1:95362785:-	X:150872350:+	2	[12, 668]	8	[4, 4]	34	[29, 5]	0	No
PPA1--IRF2BPL	10:71962591:-	14:77491283:-	26	[12, 25, 50, 65, 68, 84, 91, 108, 130, 133, 155, 157, 317, 331, 367, 440, 447, 451, 465, 601, 618, 684, 691, 863, 874, 882]	139	[4, 3, 4, 4, 3, 3, 3, 3, 4, 4, 9, 8, 6, 22, 4, 4, 5, 6, 4, 3, 9, 4, 6, 4, 6, 4]	127	[5, 1, 4, 2, 11, 10, 6, 1, 4, 2, 5, 5, 7, 1, 6, 22, 3, 2, 2, 2, 6, 2, 3, 3, 9, 3]	0	No
XPOT--EFCAB2	12:64803873:+	1:245285224:+	2	[12, 899]	10	[7, 3]	8	[5, 3]	0	No
WASF1--LBR	6:110421025:-	1:225589973:-	6	[12, 13, 44, 415, 465, 649]	21	[4, 3, 3, 4, 4, 3]	42	[10, 6, 2, 2, 11, 11]	0	No
CIAO1--GNE	2:96939091:+	9:36216631:-	3	[12, 310, 325]	13	[3, 5, 5]	24	[15, 1, 8]	0	No
LRRC58--GPR156	3:120053709:-	3:119963325:-	4	[12, 21, 286, 353]	39	[24, 6, 5, 4]	68	[35, 9, 19, 5]	0	No
ABHD12B--SFTPB	14:51360074:+	2:85885082:-	6	[72, 150, 272, 275, 491, 886]	21	[3, 3, 5, 4, 3, 3]	38	[6, 8, 9, 13, 1, 1]	0	No
ARHGEF12--SRCAP	11:120348350:+	16:30745441:+	12	[12, 185, 330, 450, 497, 641, 650, 805, 815, 820, 836, 867]	47	[6, 3, 4, 5, 3, 3, 4, 4, 3, 3, 4, 5]	161	[41, 11, 21, 11, 7, 11, 13, 13, 4, 8, 10, 11]	0	No
ZNF780A--KLF8	19:40595166:-	X:56294167:+	13	[12, 125, 154, 155, 164, 313, 382, 441, 494, 675, 678, 854, 908]	78	[6, 5, 9, 3, 3, 4, 4, 3, 12, 10, 7, 7, 5]	119	[8, 13, 6, 7, 11, 9, 4, 8, 15, 8, 11, 11, 8]	0	No
TMEM5--TYW3	12:64203273:+	1:75231920:+	22	[13, 48, 94, 194, 223, 227, 278, 287, 406, 441, 474, 492, 499, 609, 611, 648, 656, 665, 693, 811, 879, 897]	111	[3, 10, 3, 9, 4, 5, 5, 6, 4, 9, 4, 6, 3, 7, 4, 6, 4, 4, 6, 3, 3, 3]	788	[9, 81, 86, 18, 3, 12, 11, 29, 12, 31, 22, 2, 9, 120, 1, 44, 79, 36, 39, 54, 37, 53]	0	No
ATP5G1--PDZD7	17:46973233:+	10:102782849:-	20	[13, 24, 48, 70, 74, 110, 155, 156, 240, 245, 306, 322, 327, 376, 403, 408, 606, 656, 660, 829]	67	[4, 6, 3, 3, 3, 3, 4, 3, 3, 4, 3, 3, 4, 3, 3, 3, 3, 3, 3, 3]	127	[1, 2, 3, 3, 5, 10, 8, 8, 5, 9, 4, 2, 6, 4, 7, 9, 27, 7, 1, 6]	0	No
SENP3--EIF4A1	17:7474797:+	17:7477578:+	23	[13, 23, 42, 73, 89, 112, 117, 135, 147, 183, 191, 194, 232, 237, 247, 359, 369, 371, 410, 615, 829, 839, 908]	157	[16, 9, 4, 4, 5, 5, 12, 6, 11, 4, 9, 4, 3, 5, 6, 12, 7, 4, 8, 7, 5, 6, 5]	70	[6, 2, 2, 2, 3, 1, 4, 4, 4, 1, 6, 1, 2, 4, 2, 5, 3, 2, 2, 7, 3, 2, 2]	0	No
NOA1--RPL3L	4:57839314:-	16:1994715:-	21	[13, 138, 173, 189, 229, 234, 281, 297, 344, 347, 358, 414, 477, 515, 529, 606, 659, 688, 835, 889, 894]	206	[22, 7, 3, 12, 4, 51, 5, 4, 3, 4, 10, 6, 11, 4, 8, 9, 9, 6, 18, 6, 4]	206	[31, 1, 3, 15, 4, 40, 8, 7, 1, 13, 11, 5, 1, 6, 11, 17, 14, 4, 1, 4, 9]	0	No
AKR1B1--EI24	7:134127111:-	11:125454136:+	2	[13, 652]	8	[4, 4]	18	[2, 16]	0	No
ZSCAN30--LCLAT1	18:32841321:-	2:30829118:+	19	[13, 29, 97, 124, 196, 304, 350, 376, 433, 464, 496, 513, 625, 823, 849, 865, 874, 881, 908]	84	[6, 4, 4, 3, 5, 6, 4, 3, 3, 3, 3, 4, 4, 5, 6, 3, 4, 10, 4]	278	[10, 34, 13, 16, 6, 5, 7, 8, 10, 7, 41, 9, 23, 12, 15, 18, 12, 25, 7]	0	No
NOP56--IDH3B	20:2638575:+	20:2639053:-	2	[87, 370]	8	[4, 4]	6	[1, 5]	0	No
UCHL3--LMO7	13:76179976:+	13:76195899:+	8	[17, 87, 403, 425, 428, 527, 833, 863]	157	[19, 17, 13, 20, 28, 17, 14, 29]	212	[23, 18, 19, 18, 27, 26, 45, 36]	0	No
UCHL3--LMO7	13:76169126:+	13:76195899:+	70	[13, 16, 29, 49, 63, 72, 73, 76, 80, 100, 115, 122, 126, 128, 133, 134, 139, 147, 154, 174, 176, 199, 205, 206, 213, 230, 253, 265, 277, 280, 286, 291, 293, 299, 305, 307, 319, 321, 337, 341, 384, 414, 418, 442, 444, 450, 459, 466, 479, 484, 485, 503, 511, 513, 604, 608, 619, 627, 636, 638, 655, 660, 692, 837, 864, 868, 870, 875, 894, 902]	805	[10, 4, 4, 23, 7, 17, 4, 7, 3, 14, 24, 23, 33, 17, 5, 17, 8, 7, 14, 3, 3, 7, 3, 4, 6, 17, 10, 4, 13, 3, 4, 10, 24, 14, 5, 32, 8, 4, 16, 11, 4, 12, 4, 10, 26, 6, 4, 8, 7, 16, 6, 10, 15, 12, 20, 13, 18, 7, 3, 8, 30, 6, 15, 19, 10, 8, 13, 4, 15, 34]	1319	[12, 12, 11, 25, 12, 63, 10, 19, 6, 21, 15, 17, 20, 18, 9, 23, 15, 5, 20, 7, 14, 13, 9, 8, 16, 12, 20, 14, 37, 10, 12, 19, 33, 14, 20, 54, 17, 10, 15, 19, 4, 14, 19, 12, 17, 8, 3, 16, 13, 20, 8, 16, 41, 33, 52, 27, 42, 11, 6, 15, 51, 14, 15, 43, 14, 18, 18, 20, 16, 27]	0	No
UCHL3--LMO7	13:76123985:+	13:76195899:+	3	[14, 66, 489]	17	[5, 7, 5]	20	[15, 1, 4]	0	No
UCHL3--LMO7	13:76143643:+	13:76195899:+	5	[165, 231, 266, 697, 815]	74	[11, 15, 8, 14, 26]	43	[5, 15, 2, 8, 13]	0	No
CEP112--ITGAX	17:64171165:-	16:31381299:+	17	[13, 15, 87, 133, 156, 171, 211, 231, 302, 304, 451, 465, 531, 601, 602, 878, 883]	71	[4, 3, 3, 5, 5, 3, 4, 6, 5, 4, 4, 3, 5, 4, 6, 3, 4]	117	[8, 4, 6, 3, 5, 1, 1, 14, 4, 4, 1, 8, 10, 8, 18, 1, 21]	0	No
PSMC6--SAMD4B	14:53180749:+	19:39841623:+	9	[13, 102, 121, 143, 162, 473, 495, 622, 678]	92	[15, 6, 15, 13, 5, 6, 10, 13, 9]	124	[15, 9, 17, 9, 10, 4, 24, 26, 10]	0	No
RHNO1--LEPREL4	12:2997120:+	17:39958848:-	2	[13, 524]	15	[8, 7]	14	[4, 10]	0	No
ARPC1A--ZYG11B	7:98957312:+	1:53290137:+	3	[13, 26, 312]	18	[7, 5, 6]	8	[2, 4, 2]	0	No
SYAP1--COL6A3	X:16779589:+	2:238252058:-	2	[13, 677]	10	[5, 5]	6	[2, 4]	0	No
HSF2--FRK	6:122749101:+	6:116260168:-	3	[13, 119, 226]	26	[7, 10, 9]	28	[14, 5, 9]	0	No
COX6C--COL6A3	8:100898529:-	2:238252068:-	7	[13, 54, 108, 223, 314, 363, 679]	178	[39, 15, 36, 40, 12, 13, 23]	59	[23, 2, 7, 1, 21, 2, 3]	0	No
NDUFAF3--PRPSAP2	3:49060928:+	17:18781065:+	10	[29, 245, 326, 404, 633, 691, 853, 875, 888, 895]	62	[3, 4, 16, 5, 4, 5, 5, 4, 5, 11]	18	[3, 2, 1, 2, 2, 1, 3, 1, 2, 1]	0	No
NDUFAF3--PRPSAP2	3:49060928:+	17:18807602:+	15	[13, 54, 60, 65, 127, 163, 197, 293, 439, 460, 523, 693, 818, 873, 881]	66	[5, 8, 4, 3, 3, 4, 6, 4, 5, 3, 3, 3, 4, 5, 6]	52	[8, 1, 4, 2, 3, 5, 2, 3, 1, 2, 4, 1, 6, 8, 2]	0	No
TRAPPC3L--PGBD2	6:116816525:-	1:249213558:+	7	[13, 42, 89, 108, 193, 203, 895]	31	[3, 4, 4, 4, 4, 5, 7]	10	[1, 1, 4, 1, 1, 1, 1]	0	No
C1orf56--RSPH3	1:151022189:+	6:159397039:-	6	[13, 52, 212, 234, 475, 649]	24	[3, 3, 4, 7, 4, 3]	113	[7, 7, 7, 73, 16, 3]	0	No
PPP6R2--CARS	22:50781979:+	11:3049289:-	3	[13, 69, 404]	42	[11, 5, 26]	50	[22, 7, 21]	0	No
C11orf73--CCDC81	11:86048571:+	11:86097092:+	2	[13, 288]	9	[4, 5]	37	[2, 35]	0	No
C11orf58--CTCFL	11:16771271:+	20:56074767:-	2	[13, 250]	6	[3, 3]	40	[16, 24]	0	No
TMX2--CTNND1	11:57480279:+	11:57563049:+	3	[61, 95, 691]	21	[9, 3, 9]	12	[6, 4, 2]	0	No
TMX2--CTNND1	11:57506732:+	11:57556509:+	2	[232, 488]	23	[18, 5]	20	[13, 7]	0	No
TMX2--CTNND1	11:57506732:+	11:57561482:+	6	[22, 173, 191, 282, 342, 521]	79	[10, 29, 5, 23, 8, 4]	95	[11, 31, 4, 33, 9, 7]	0	No
TMX2--CTNND1	11:57480279:+	11:57561482:+	5	[27, 71, 89, 870, 890]	42	[5, 21, 6, 3, 7]	56	[10, 35, 3, 2, 6]	0	No
TMX2--CTNND1	11:57505140:+	11:57558857:+	4	[62, 94, 236, 300]	15	[4, 3, 5, 3]	21	[3, 11, 3, 4]	0	No
TMX2--CTNND1	11:57505140:+	11:57563049:+	6	[111, 185, 193, 219, 289, 351]	44	[9, 12, 3, 8, 9, 3]	95	[11, 17, 4, 20, 36, 7]	0	No
TMX2--CTNND1	11:57505140:+	11:57561482:+	5	[137, 181, 222, 252, 908]	45	[7, 12, 11, 6, 9]	46	[5, 12, 8, 10, 11]	0	No
TMX2--CTNND1	11:57505140:+	11:57556509:+	13	[13, 20, 72, 79, 147, 154, 177, 228, 333, 341, 514, 674, 897]	216	[6, 3, 99, 8, 6, 11, 8, 12, 6, 20, 16, 17, 4]	254	[9, 6, 139, 8, 10, 8, 7, 3, 8, 16, 25, 11, 4]	0	No
DDOST--ERO1L	1:20978620:-	14:53108057:-	2	[13, 132]	13	[8, 5]	12	[3, 9]	0	No
DNAAF3--TNNI3	19:55670561:-	19:55669098:-	13	[95, 155, 171, 266, 329, 426, 521, 639, 660, 665, 669, 807, 853]	86	[6, 8, 7, 6, 4, 10, 6, 3, 15, 3, 9, 5, 4]	157	[13, 14, 8, 12, 5, 6, 16, 4, 37, 7, 10, 15, 10]	0	No
ZNF593--CNKSR1	1:26497856:+	1:26506944:+	9	[13, 166, 205, 218, 504, 636, 661, 868, 903]	86	[5, 17, 7, 7, 23, 13, 4, 4, 6]	98	[6, 22, 6, 14, 17, 19, 6, 5, 3]	0	No
TMEM241--LPIN1	18:20876068:-	2:11957046:+	6	[13, 90, 148, 169, 532, 665]	22	[7, 3, 3, 3, 3, 3]	77	[15, 15, 14, 3, 13, 17]	0	No
NAPG--PAICS	18:10539341:+	4:57317266:+	2	[367, 509]	10	[3, 7]	13	[5, 8]	0	No
TRAIP--UBA7	3:49877210:-	3:49851379:-	2	[13, 868]	8	[4, 4]	10	[6, 4]	0	No
TRAIP--UBA7	3:49866124:-	3:49851379:-	4	[258, 266, 530, 897]	41	[15, 5, 16, 5]	30	[1, 5, 20, 4]	0	No
TPGS2--CORIN	18:34397558:-	4:47682892:-	62	[15, 32, 39, 59, 65, 81, 96, 105, 107, 135, 167, 186, 200, 203, 206, 237, 241, 248, 254, 258, 266, 302, 304, 307, 310, 312, 315, 320, 321, 327, 328, 375, 404, 419, 420, 424, 431, 445, 455, 478, 494, 497, 519, 526, 528, 614, 620, 644, 655, 667, 673, 691, 703, 820, 823, 826, 837, 871, 875, 889, 900, 907]	345	[5, 5, 11, 7, 3, 4, 4, 7, 3, 6, 10, 3, 5, 6, 3, 6, 4, 6, 7, 5, 6, 10, 7, 8, 5, 7, 3, 3, 3, 4, 9, 3, 5, 4, 14, 5, 9, 3, 7, 3, 13, 6, 7, 7, 9, 4, 5, 3, 3, 3, 3, 6, 4, 3, 4, 4, 10, 7, 3, 4, 3, 6]	180	[1, 8, 3, 3, 1, 1, 1, 1, 1, 1, 2, 1, 10, 3, 6, 1, 2, 1, 2, 1, 1, 11, 4, 1, 1, 1, 1, 1, 2, 1, 1, 3, 2, 2, 1, 3, 4, 12, 1, 3, 3, 1, 5, 3, 3, 1, 2, 4, 12, 1, 1, 3, 3, 14, 6, 2, 1, 3, 1, 1, 2, 2]	0	No
GUSB--ASL	7:65429310:-	7:65547355:+	100	[13, 14, 24, 30, 36, 40, 43, 50, 61, 71, 102, 124, 149, 150, 157, 171, 198, 199, 201, 202, 205, 206, 209, 221, 222, 227, 229, 230, 232, 236, 245, 247, 249, 258, 261, 266, 267, 275, 282, 286, 313, 314, 323, 330, 335, 339, 351, 358, 365, 370, 378, 379, 383, 402, 410, 411, 412, 420, 422, 432, 450, 468, 479, 486, 501, 503, 512, 527, 529, 531, 611, 612, 618, 641, 643, 656, 660, 663, 670, 676, 679, 682…	758	[9, 26, 12, 10, 12, 7, 3, 3, 6, 18, 10, 21, 6, 9, 3, 7, 3, 3, 3, 4, 11, 8, 5, 3, 7, 6, 10, 3, 9, 11, 13, 9, 9, 7, 12, 8, 6, 7, 6, 11, 5, 5, 18, 6, 7, 3, 3, 4, 4, 4, 7, 9, 7, 5, 3, 3, 4, 13, 3, 3, 5, 8, 6, 7, 9, 5, 4, 6, 3, 6, 11, 3, 3, 5, 7, 10, 14, 9, 4, 3, 4, 4, 7, 5, 3, 7, 9, 7, 31, 7, 5, 7, 5, 14, 8, 5, 10, 12, 10, 18]	1031	[8, 49, 22, 7, 3, 6, 11, 4, 10, 26, 14, 17, 8, 22, 3, 8, 3, 2, 3, 4, 4, 9, 6, 2, 7, 6, 3, 8, 17, 19, 20, 6, 10, 15, 26, 14, 9, 7, 9, 23, 6, 17, 15, 3, 6, 6, 6, 3, 4, 11, 18, 14, 10, 7, 1, 5, 5, 11, 8, 2, 10, 20, 5, 6, 9, 4, 5, 8, 5, 7, 17, 6, 4, 1, 10, 15, 21, 17, 4, 9, 11, 4, 20, 5, 4, 4, 15, 4, 45, 8, 8, 19, 2, 29, 14, 16, 10, 1, 11, 10]	0	No
C4orf3--FLVCR1	4:120218883:-	1:213070107:+	4	[13, 213, 312, 496]	14	[3, 3, 5, 3]	47	[9, 1, 36, 1]	0	No
ZNF431--TMEM184A	19:21365572:+	7:1583557:-	6	[13, 114, 313, 430, 678, 840]	43	[5, 4, 11, 4, 5, 14]	137	[9, 12, 46, 19, 15, 36]	0	No
ZNF431--TMEM184A	19:21326447:+	7:1583557:-	9	[238, 355, 420, 440, 443, 468, 485, 801, 807]	51	[3, 3, 5, 3, 4, 11, 3, 11, 8]	140	[6, 9, 10, 8, 15, 40, 7, 21, 24]	0	No
ZNF431--TMEM184A	19:21350469:+	7:1583557:-	8	[78, 167, 183, 234, 363, 500, 887, 888]	84	[5, 3, 8, 40, 6, 6, 8, 8]	159	[8, 16, 10, 65, 7, 24, 6, 23]	0	No
KIF6--RRN3	6:39299750:-	16:15177599:-	2	[13, 662]	8	[5, 3]	20	[14, 6]	0	No
BRK1--VHL	3:10167392:+	3:10188198:+	6	[160, 232, 434, 829, 870, 875]	67	[19, 11, 17, 12, 3, 5]	62	[13, 13, 19, 8, 6, 3]	0	No
ZSWIM8--CXorf56	10:75555421:+	X:118672698:-	15	[13, 72, 125, 206, 421, 465, 504, 507, 509, 624, 812, 853, 894, 898, 902]	86	[7, 21, 3, 3, 7, 3, 5, 5, 8, 5, 4, 3, 5, 4, 3]	163	[17, 39, 5, 9, 17, 9, 8, 14, 16, 4, 3, 2, 7, 9, 4]	0	No
KPNB1--CCSER2	17:45756005:+	10:86275230:+	15	[13, 202, 223, 225, 322, 328, 402, 407, 412, 413, 521, 528, 631, 662, 687]	59	[4, 4, 4, 4, 3, 3, 3, 3, 3, 8, 4, 3, 5, 4, 4]	188	[9, 7, 13, 3, 8, 23, 1, 12, 26, 14, 5, 12, 24, 17, 14]	0	No
C9orf64--PPA1	9:86554467:-	10:71974330:-	2	[13, 664]	12	[4, 8]	2	[1, 1]	0	No
CHAF1B--KPNA4	21:37770537:+	3:160214058:-	8	[13, 15, 246, 335, 349, 428, 678, 880]	37	[7, 3, 4, 3, 3, 10, 4, 3]	45	[1, 1, 5, 1, 1, 7, 28, 1]	0	No
KRTCAP2--SP100	1:155142775:-	2:231375285:+	2	[13, 204]	7	[3, 4]	7	[6, 1]	0	No
MREG--PLA2G10	2:216809213:-	16:14788526:-	15	[13, 75, 129, 173, 174, 179, 192, 228, 244, 263, 285, 308, 377, 611, 614]	82	[5, 3, 3, 3, 4, 11, 3, 13, 8, 3, 3, 3, 4, 7, 9]	81	[11, 2, 1, 11, 1, 9, 3, 6, 2, 6, 1, 3, 11, 5, 9]	0	No
TTC5--PDE8B	14:20754386:-	5:76706650:+	3	[139, 323, 451]	27	[6, 12, 9]	21	[6, 8, 7]	0	No
MPP3--SLC25A37	17:41902419:-	8:23431717:+	37	[13, 40, 78, 83, 91, 95, 99, 123, 126, 143, 149, 154, 155, 166, 199, 234, 237, 257, 285, 356, 378, 412, 426, 431, 446, 482, 512, 605, 675, 681, 697, 811, 812, 829, 836, 865, 887]	160	[3, 3, 3, 3, 3, 4, 3, 3, 3, 3, 5, 7, 3, 4, 5, 18, 3, 4, 3, 4, 4, 3, 3, 4, 3, 4, 5, 6, 3, 5, 3, 5, 6, 6, 5, 3, 5]	141	[1, 4, 1, 8, 2, 1, 3, 1, 2, 3, 2, 2, 5, 10, 2, 7, 6, 6, 4, 3, 3, 1, 7, 1, 5, 14, 2, 2, 3, 6, 1, 3, 3, 12, 1, 1, 3]	0	No
DUS4L--BCAP29	7:107207631:+	7:107224327:+	2	[215, 897]	17	[4, 13]	26	[7, 19]	0	No
DUS4L--BCAP29	7:107217037:+	7:107221204:+	65	[13, 17, 21, 25, 34, 42, 45, 59, 62, 69, 81, 87, 109, 122, 162, 173, 185, 190, 195, 200, 214, 236, 247, 310, 311, 312, 315, 333, 346, 354, 370, 379, 406, 407, 415, 419, 424, 432, 434, 477, 484, 494, 515, 517, 532, 604, 609, 622, 623, 663, 665, 668, 671, 676, 803, 820, 829, 849, 858, 861, 878, 883, 886, 887, 890]	870	[11, 3, 11, 5, 8, 6, 8, 10, 5, 13, 10, 5, 9, 16, 14, 14, 6, 19, 3, 12, 19, 8, 7, 23, 11, 18, 7, 4, 6, 23, 8, 9, 9, 29, 5, 22, 8, 20, 16, 17, 17, 8, 17, 14, 5, 54, 16, 3, 11, 21, 26, 14, 15, 7, 11, 7, 4, 4, 21, 26, 9, 13, 38, 19, 33]	1102	[19, 2, 17, 11, 13, 11, 8, 14, 8, 16, 13, 6, 12, 13, 18, 16, 6, 15, 3, 11, 25, 5, 15, 14, 21, 22, 8, 6, 5, 31, 12, 18, 15, 39, 6, 23, 12, 27, 19, 25, 17, 20, 21, 18, 6, 76, 19, 2, 13, 33, 30, 19, 18, 25, 13, 15, 13, 11, 10, 32, 3, 22, 27, 22, 37]	0	No
SRP72--SHOX	4:57342870:+	X:619848:+	2	[13, 684]	15	[4, 11]	13	[7, 6]	0	No
ZNF771--TRNT1	16:30419515:+	3:3178366:+	3	[13, 265, 291]	10	[4, 3, 3]	8	[4, 2, 2]	0	No
BEX2--NGFRAP1	X:102565788:-	X:102631950:+	7	[13, 49, 476, 502, 529, 659, 821]	47	[4, 5, 3, 26, 3, 3, 3]	14	[1, 1, 2, 6, 2, 1, 1]	0	No
NSUN4--FAAH	1:46818700:+	1:46867763:+	2	[13, 176]	17	[7, 10]	14	[6, 8]	0	No
NSUN4--FAAH	1:46827368:+	1:46867763:+	57	[16, 17, 33, 48, 51, 55, 65, 116, 121, 122, 148, 175, 177, 189, 254, 309, 327, 337, 359, 374, 410, 411, 415, 419, 423, 426, 429, 446, 480, 481, 485, 496, 510, 522, 642, 643, 646, 649, 651, 677, 809, 816, 830, 839, 846, 854, 860, 862, 871, 872, 874, 876, 879, 880, 898, 903, 908]	554	[6, 10, 12, 21, 7, 3, 3, 3, 10, 18, 8, 9, 3, 14, 4, 7, 19, 5, 6, 6, 11, 8, 6, 19, 13, 16, 10, 21, 4, 14, 4, 6, 29, 17, 17, 10, 9, 17, 23, 7, 5, 10, 3, 10, 4, 6, 4, 4, 5, 17, 4, 7, 10, 6, 6, 15, 3]	679	[11, 15, 9, 38, 8, 3, 5, 4, 15, 15, 9, 13, 3, 18, 6, 4, 18, 7, 7, 2, 19, 12, 14, 34, 21, 22, 7, 3, 4, 16, 4, 11, 33, 33, 12, 1, 1, 20, 17, 8, 5, 4, 9, 24, 5, 10, 8, 15, 1, 30, 5, 9, 13, 9, 12, 13, 5]	0	No
NADSYN1--CBWD3	11:71175546:+	9:70885500:+	5	[13, 241, 267, 469, 604]	15	[3, 3, 3, 3, 3]	12	[2, 1, 1, 2, 6]	0	No
PCSK7--CEBPZ	11:117081101:-	2:37428869:-	80	[13, 16, 26, 28, 57, 65, 77, 89, 90, 94, 116, 125, 131, 134, 143, 145, 146, 159, 173, 175, 183, 187, 204, 206, 211, 225, 231, 238, 247, 263, 270, 276, 312, 323, 339, 354, 370, 402, 406, 409, 410, 415, 425, 431, 464, 465, 469, 483, 485, 486, 496, 497, 509, 511, 514, 516, 521, 601, 602, 612, 623, 624, 644, 668, 677, 689, 694, 701, 703, 808, 809, 824, 828, 832, 838, 868, 883, 895, 905, 907]	341	[3, 3, 4, 4, 5, 5, 5, 3, 5, 3, 3, 4, 3, 4, 3, 8, 3, 3, 3, 3, 4, 5, 4, 5, 3, 3, 3, 7, 3, 3, 4, 4, 4, 5, 3, 4, 3, 3, 3, 8, 3, 4, 4, 5, 4, 4, 5, 11, 4, 4, 4, 3, 5, 3, 3, 8, 5, 9, 3, 3, 4, 6, 6, 3, 3, 4, 6, 4, 3, 4, 6, 5, 3, 5, 4, 4, 3, 5, 3, 8]	2203	[14, 40, 18, 9, 34, 18, 11, 22, 14, 32, 17, 35, 19, 16, 20, 57, 10, 22, 9, 17, 32, 16, 14, 25, 30, 25, 26, 21, 24, 24, 20, 12, 36, 41, 8, 37, 13, 7, 17, 51, 13, 12, 8, 17, 19, 40, 53, 47, 21, 15, 40, 41, 16, 76, 14, 38, 28, 96, 23, 24, 21, 43, 23, 30, 16, 41, 58, 23, 13, 13, 33, 29, 30, 22, 25, 44, 41, 43, 27, 74]	0	No
NUP37--NET1	12:102467975:-	10:5499543:+	8	[13, 23, 182, 203, 250, 452, 522, 884]	32	[8, 4, 3, 4, 3, 4, 3, 3]	49	[3, 16, 4, 1, 14, 2, 4, 5]	0	No
APOO--UFD1L	X:23874418:-	22:19438486:-	2	[224, 874]	6	[3, 3]	11	[2, 9]	0	No
DNMT1--MCC	19:10251224:-	5:112371914:-	3	[666, 812, 819]	11	[3, 4, 4]	7	[1, 1, 5]	0	No
BCR--SPECC1L	22:23656901:+	22:24672668:+	2	[13, 203]	28	[17, 11]	33	[19, 14]	0	No
SLC35B3--MCFD2	6:8428170:-	2:47130507:-	17	[13, 159, 272, 281, 335, 462, 601, 606, 665, 681, 801, 805, 835, 874, 898, 903, 904]	89	[3, 3, 7, 4, 5, 6, 4, 4, 3, 6, 5, 4, 9, 3, 3, 11, 9]	299	[26, 18, 22, 6, 10, 20, 18, 16, 11, 15, 11, 18, 24, 4, 17, 22, 41]	0	No
NXNL2--LECT2	9:91190704:+	5:135282906:-	20	[13, 22, 94, 164, 211, 242, 313, 354, 366, 454, 481, 646, 660, 697, 808, 815, 879, 886, 890, 894]	84	[3, 3, 4, 4, 4, 4, 6, 4, 5, 6, 4, 4, 3, 3, 7, 3, 3, 5, 4, 5]	101	[9, 2, 2, 2, 6, 3, 2, 5, 2, 3, 3, 4, 4, 21, 7, 3, 2, 10, 7, 4]	0	No
PRRT3--CRELD1	3:9987226:-	3:9986541:+	7	[13, 28, 52, 72, 95, 344, 423]	33	[6, 6, 5, 5, 3, 4, 4]	41	[22, 2, 1, 2, 2, 1, 11]	0	No
ZNF761--TPM3	19:53935281:+	1:154155662:-	15	[13, 36, 76, 191, 281, 292, 338, 354, 355, 356, 431, 633, 657, 867, 885]	85	[12, 4, 4, 8, 4, 7, 8, 6, 4, 3, 4, 8, 3, 6, 4]	77	[9, 4, 4, 8, 7, 2, 10, 5, 5, 3, 5, 6, 4, 1, 4]	0	No
METTL6--CYP3A5	3:15452752:-	7:99257825:-	8	[13, 158, 323, 325, 375, 804, 827, 898]	84	[4, 13, 17, 22, 4, 3, 10, 11]	37	[6, 3, 4, 5, 2, 1, 6, 10]	0	No
STEAP1B--RAPGEF5	7:22532184:-	7:22357656:-	6	[13, 411, 471, 495, 642, 858]	33	[3, 6, 5, 6, 6, 7]	112	[29, 29, 1, 29, 10, 14]	0	No
SLC35A3--HIAT1	1:100480975:+	1:100515464:+	24	[13, 30, 63, 69, 72, 101, 141, 147, 219, 233, 249, 250, 252, 281, 290, 490, 603, 637, 641, 667, 827, 832, 879, 897]	201	[18, 14, 3, 4, 11, 6, 13, 3, 8, 3, 9, 3, 4, 16, 3, 16, 3, 14, 12, 7, 6, 11, 10, 4]	306	[25, 10, 4, 11, 24, 10, 15, 7, 13, 2, 11, 3, 5, 24, 2, 21, 11, 19, 13, 22, 7, 25, 13, 9]	0	No
SLC35A3--HIAT1	1:100483370:+	1:100515464:+	14	[67, 83, 127, 154, 207, 220, 305, 341, 359, 432, 474, 830, 873, 892]	116	[17, 3, 9, 3, 11, 3, 3, 5, 7, 4, 6, 23, 8, 14]	187	[25, 2, 8, 5, 22, 4, 7, 10, 9, 2, 11, 49, 19, 14]	0	No
RFFL--OSTC	17:33333009:-	4:109576724:+	4	[13, 108, 255, 265]	15	[4, 4, 3, 4]	6	[1, 1, 1, 3]	0	No
RFFL--OSTC	17:33333009:-	4:109588526:+	3	[102, 255, 341]	16	[8, 3, 5]	3	[1, 1, 1]	0	No
ZDHHC6--TEPP	10:114201950:-	16:58020519:+	7	[13, 200, 330, 644, 822, 897, 903]	26	[5, 5, 3, 3, 4, 3, 3]	78	[8, 16, 10, 8, 10, 18, 8]	0	No
ZDHHC6--TEPP	10:114200292:-	16:58020519:+	50	[78, 93, 95, 99, 108, 119, 164, 184, 191, 192, 193, 201, 204, 207, 233, 248, 267, 359, 381, 384, 419, 449, 452, 458, 466, 467, 479, 489, 501, 509, 526, 609, 616, 627, 645, 649, 665, 668, 670, 672, 702, 801, 816, 873, 886, 893, 898, 899, 907, 908]	247	[3, 10, 5, 3, 4, 5, 4, 6, 3, 13, 3, 4, 4, 5, 4, 7, 6, 3, 3, 3, 4, 3, 4, 4, 5, 4, 11, 4, 7, 5, 8, 4, 3, 4, 4, 3, 4, 7, 4, 7, 3, 6, 3, 4, 6, 11, 3, 7, 3, 4]	799	[7, 36, 10, 8, 14, 24, 12, 15, 8, 24, 10, 6, 9, 15, 17, 21, 15, 8, 6, 1, 20, 6, 19, 20, 12, 10, 23, 6, 35, 19, 14, 10, 26, 19, 15, 11, 15, 12, 10, 20, 14, 15, 5, 17, 39, 39, 18, 49, 6, 9]	0	No
HEATR4--PHTF1	14:73993935:-	1:114257834:-	5	[13, 21, 224, 354, 809]	24	[5, 3, 7, 6, 3]	22	[9, 4, 1, 5, 3]	0	No
ZNF790--ZNF594	19:37310303:-	17:5086326:-	4	[13, 668, 840, 862]	27	[4, 13, 6, 4]	10	[3, 2, 2, 3]	0	No
DRAM1--SH3BP2	12:102283966:+	4:2837462:+	10	[94, 109, 159, 160, 175, 346, 384, 482, 622, 662]	47	[8, 3, 3, 5, 3, 4, 4, 4, 3, 10]	47	[8, 2, 5, 2, 15, 1, 1, 2, 8, 3]	0	No
DSCR3--C11orf49	21:38633543:-	11:47009311:+	35	[13, 89, 96, 99, 127, 142, 177, 190, 194, 205, 228, 230, 236, 267, 302, 319, 324, 353, 368, 380, 412, 435, 440, 442, 497, 511, 517, 524, 623, 627, 628, 822, 889, 899, 907]	193	[4, 3, 3, 7, 8, 5, 3, 6, 11, 4, 3, 8, 5, 4, 7, 6, 3, 4, 4, 8, 4, 10, 5, 3, 3, 10, 4, 10, 7, 5, 10, 3, 5, 3, 5]	430	[29, 16, 5, 21, 16, 2, 13, 14, 11, 19, 8, 3, 9, 15, 8, 8, 4, 3, 10, 9, 24, 50, 12, 6, 32, 3, 8, 28, 1, 2, 6, 3, 10, 15, 7]	0	No
TOM1L2--TSN	17:17801907:-	2:122520606:+	3	[13, 66, 81]	10	[3, 3, 4]	12	[4, 4, 4]	0	No
RNF123--CROCC	3:49727036:+	1:17263131:+	11	[13, 21, 78, 103, 261, 265, 353, 527, 603, 829, 838]	74	[4, 4, 4, 3, 8, 8, 8, 6, 7, 8, 14]	33	[3, 3, 1, 1, 2, 5, 2, 2, 6, 6, 2]	0	No
EFCAB7--PGM1	1:64036799:+	1:64095096:+	6	[13, 20, 281, 313, 346, 347]	38	[6, 5, 8, 3, 5, 11]	55	[7, 14, 11, 6, 5, 12]	0	No
HMGN1--ACTN1	21:40720855:-	14:69354838:-	41	[14, 26, 36, 48, 86, 88, 116, 129, 147, 164, 222, 261, 284, 357, 374, 384, 423, 429, 440, 447, 489, 502, 503, 504, 630, 636, 653, 654, 658, 679, 684, 807, 808, 815, 860, 869, 884, 887, 889, 893, 896]	2764	[82, 202, 52, 35, 22, 188, 62, 8, 44, 139, 108, 103, 51, 29, 22, 54, 48, 28, 30, 78, 24, 43, 34, 75, 39, 44, 258, 34, 233, 38, 42, 28, 88, 54, 58, 31, 57, 40, 90, 41, 28]	620	[14, 62, 12, 3, 4, 8, 10, 2, 14, 5, 11, 27, 11, 3, 10, 17, 6, 4, 16, 30, 5, 34, 13, 33, 18, 3, 3, 12, 5, 9, 15, 15, 30, 17, 29, 17, 26, 23, 27, 10, 7]	0	No
HMGN1--ACTN1	21:40720377:-	14:69354282:-	14	[47, 96, 133, 168, 186, 228, 293, 361, 377, 673, 687, 821, 852, 855]	4187	[225, 252, 494, 265, 351, 392, 361, 164, 174, 541, 271, 254, 251, 192]	1167	[127, 77, 109, 133, 122, 115, 1, 63, 80, 129, 94, 56, 1, 60]	0	No
EIF6--EDEM2	20:33867369:-	20:33859948:-	35	[14, 18, 22, 24, 92, 96, 112, 158, 162, 182, 184, 197, 200, 248, 280, 288, 337, 347, 362, 367, 384, 508, 608, 612, 614, 641, 672, 850, 854, 862, 896, 897, 900, 907, 908]	271	[32, 5, 7, 3, 5, 8, 3, 3, 4, 8, 3, 27, 6, 8, 15, 3, 4, 8, 3, 5, 14, 3, 10, 13, 6, 4, 9, 12, 3, 4, 6, 4, 8, 5, 10]	492	[46, 4, 11, 9, 9, 13, 9, 9, 11, 10, 4, 27, 25, 22, 31, 13, 5, 8, 5, 7, 15, 4, 20, 36, 8, 10, 19, 32, 6, 6, 9, 7, 14, 12, 16]	0	No
EDARADD--ENO1	1:236647088:+	1:8934976:-	2	[166, 201]	2636	[1394, 1242]	35	[29, 6]	0	No
EDARADD--ENO1	1:236646712:+	1:8927226:-	2	[14, 640]	1447	[505, 942]	92	[85, 7]	0	No
MRPS16--KPNA6	10:75009693:-	1:32641410:+	2	[14, 404]	15	[7, 8]	16	[4, 12]	0	No
GNL3--AMFR	3:52727359:+	16:56395691:-	2	[14, 131]	7	[3, 4]	27	[13, 14]	0	No
UBE2T--PPP3CA	1:202300880:-	4:101947006:-	3	[14, 351, 831]	11	[3, 4, 4]	56	[46, 9, 1]	0	No
PHTF2--SLC18B1	7:77552203:+	6:133090754:-	2	[14, 203]	10	[4, 6]	15	[10, 5]	0	No
WDR26--ZSCAN22	1:224616999:-	19:58851838:+	7	[14, 125, 200, 248, 416, 524, 667]	32	[12, 3, 3, 3, 3, 3, 5]	68	[17, 11, 11, 8, 7, 6, 8]	0	No
TFPI--FAM228B	2:188383578:-	2:24319458:+	29	[14, 25, 31, 37, 47, 49, 50, 55, 129, 134, 148, 198, 225, 229, 272, 290, 326, 335, 412, 443, 484, 495, 511, 609, 621, 661, 854, 861, 904]	128	[4, 3, 3, 3, 6, 3, 4, 4, 3, 3, 4, 8, 3, 4, 6, 3, 8, 5, 3, 3, 4, 4, 11, 7, 3, 4, 4, 4, 4]	254	[7, 8, 4, 7, 9, 7, 24, 11, 1, 7, 2, 6, 1, 1, 6, 3, 11, 4, 1, 6, 7, 4, 3, 66, 18, 2, 7, 15, 6]	0	No
TFPI--FAM228B	2:188384587:-	2:24318508:+	2	[353, 681]	10	[7, 3]	6	[5, 1]	0	No
ERH--TRIM13	14:69847039:-	13:50588449:+	4	[14, 74, 310, 452]	13	[3, 4, 3, 3]	30	[24, 4, 1, 1]	0	No
DST--MSI1	6:56407303:-	12:120780477:-	3	[14, 72, 293]	11	[4, 4, 3]	44	[16, 17, 11]	0	No
NDUFA2--PDZD7	5:140024979:-	10:102782854:-	2	[14, 152]	6	[3, 3]	43	[41, 2]	0	No
TCEB1--COL6A3	8:74868146:-	2:238252157:-	4	[47, 340, 648, 894]	34	[5, 7, 8, 14]	11	[2, 2, 5, 2]	0	No
ZNF585A--PPP2R5E	19:37639909:-	14:63918267:-	2	[14, 234]	15	[3, 12]	7	[6, 1]	0	No
NFAT5--NPRL3	16:69660431:+	16:141050:-	8	[14, 67, 235, 329, 443, 444, 482, 899]	70	[21, 5, 15, 4, 4, 6, 5, 10]	78	[6, 4, 4, 25, 18, 9, 10, 2]	0	No
NFAT5--RNF7	16:69660431:+	3:141464864:+	4	[14, 67, 235, 444]	22	[5, 9, 4, 4]	13	[3, 3, 4, 3]	0	No
CHCHD10--VPREB3	22:24108315:-	22:24095385:-	23	[31, 61, 124, 197, 205, 233, 274, 363, 375, 401, 415, 427, 442, 450, 458, 614, 674, 675, 801, 805, 831, 848, 875]	101	[3, 3, 3, 4, 3, 5, 3, 6, 5, 6, 7, 3, 3, 5, 3, 3, 4, 8, 3, 4, 5, 8, 4]	207	[4, 6, 3, 8, 7, 10, 3, 16, 8, 17, 15, 4, 9, 12, 11, 6, 11, 7, 3, 6, 14, 21, 6]	0	No
CHCHD10--VPREB3	22:24110021:-	22:24095385:-	19	[14, 19, 120, 135, 138, 150, 157, 211, 237, 298, 302, 348, 381, 462, 477, 525, 823, 862, 891]	166	[15, 7, 9, 6, 6, 6, 4, 4, 5, 4, 8, 8, 14, 19, 4, 15, 12, 13, 7]	222	[38, 10, 15, 8, 17, 7, 1, 7, 7, 3, 12, 1, 17, 29, 4, 8, 10, 22, 6]	0	No
CWF19L1--CCDC130	10:102013178:-	19:13843294:+	3	[14, 420, 640]	14	[3, 5, 6]	15	[8, 4, 3]	0	No
ARHGEF38--GPR133	4:106626544:+	12:131454171:+	4	[14, 451, 525, 813]	16	[4, 3, 3, 6]	41	[13, 7, 9, 12]	0	No
GEMIN8--METTL2A	X:14026421:-	17:60526937:+	2	[639, 650]	12	[8, 4]	16	[12, 4]	0	No
MIPOL1--FAM228B	14:37971973:+	2:24320298:+	2	[150, 824]	24	[17, 7]	6	[4, 2]	0	No
MIPOL1--FAM228B	14:37972280:+	2:24319457:+	24	[15, 36, 49, 97, 116, 233, 242, 246, 260, 304, 321, 332, 376, 462, 608, 630, 641, 702, 857, 865, 870, 873, 892, 896]	121	[3, 3, 6, 3, 4, 5, 7, 4, 3, 5, 4, 5, 5, 8, 3, 9, 6, 3, 8, 4, 3, 4, 9, 7]	460	[7, 8, 23, 10, 26, 2, 16, 18, 16, 9, 21, 28, 15, 41, 41, 27, 33, 11, 13, 36, 1, 40, 3, 15]	0	No
MIPOL1--FAM228B	14:37971657:+	2:24318099:+	3	[160, 501, 801]	73	[16, 17, 40]	54	[4, 41, 9]	0	No
PSMD12--RASGRP4	17:65341730:-	19:38900349:-	17	[15, 91, 94, 197, 204, 242, 281, 282, 370, 383, 435, 444, 451, 507, 525, 642, 812]	86	[7, 3, 3, 7, 4, 4, 9, 4, 5, 4, 7, 8, 6, 4, 3, 4, 4]	297	[14, 15, 6, 37, 11, 6, 24, 16, 12, 8, 29, 25, 22, 29, 13, 10, 20]	0	No
BAZ2B--C9orf147	2:160319938:-	9:115247540:-	7	[15, 82, 326, 479, 521, 672, 683]	28	[3, 3, 3, 7, 5, 3, 4]	445	[3, 5, 156, 78, 78, 88, 37]	0	No
ASRGL1--LMX1B	11:62124673:+	9:129460124:+	3	[87, 102, 323]	19	[4, 4, 11]	6	[1, 2, 3]	0	No
ANKLE1--C1QTNF6	19:17397863:+	22:37591936:-	16	[15, 63, 79, 100, 289, 368, 401, 470, 496, 601, 613, 667, 701, 830, 862, 897]	64	[3, 3, 3, 6, 7, 3, 3, 3, 3, 7, 4, 3, 5, 5, 3, 3]	91	[1, 15, 1, 6, 4, 5, 6, 2, 2, 7, 12, 2, 7, 12, 3, 6]	0	No
PEBP1--KPNB1	12:118582994:+	17:45760473:+	6	[15, 78, 99, 203, 414, 678]	20	[3, 3, 5, 3, 3, 3]	29	[19, 1, 1, 1, 5, 2]	0	No
COX11--ADARB1	17:53038480:-	21:46604402:+	9	[74, 229, 246, 261, 416, 451, 633, 803, 819]	39	[3, 3, 5, 6, 3, 5, 4, 4, 6]	95	[6, 8, 10, 3, 6, 20, 22, 11, 9]	0	No
PLEKHA5--ADAM32	12:19525361:+	8:39024438:+	18	[31, 65, 95, 364, 375, 378, 422, 432, 448, 530, 667, 678, 680, 703, 822, 824, 880, 905]	94	[3, 4, 3, 6, 4, 5, 10, 4, 6, 6, 4, 10, 8, 3, 8, 3, 4, 3]	209	[1, 5, 8, 10, 15, 29, 1, 17, 36, 12, 14, 23, 4, 2, 7, 15, 4, 6]	0	No
PLEKHA5--ADAM32	12:19524639:+	8:39023985:+	7	[182, 204, 277, 437, 663, 866, 868]	48	[5, 6, 4, 9, 17, 3, 4]	47	[1, 1, 17, 4, 10, 12, 2]	0	No
C14orf2--COL6A3	14:104380915:-	2:238252067:-	11	[15, 44, 296, 345, 365, 374, 417, 421, 487, 512, 827]	180	[25, 20, 9, 13, 12, 9, 35, 8, 8, 26, 15]	191	[9, 23, 2, 15, 16, 4, 45, 37, 9, 25, 6]	0	No
C14orf2--COL6A3	14:104379568:-	2:238252065:-	2	[649, 696]	43	[20, 23]	14	[1, 13]	0	No
TUBG1--PIGX	17:40767252:+	3:196461865:+	2	[15, 111]	6	[3, 3]	5	[2, 3]	0	No
NBPF9--FAM228B	1:144821066:+	2:24318776:+	2	[15, 163]	6	[3, 3]	11	[5, 6]	0	No
RPL12--AP2A1	9:130211390:-	19:50307226:+	15	[15, 62, 67, 78, 87, 95, 118, 178, 187, 221, 255, 449, 451, 494, 641]	73	[4, 5, 4, 3, 5, 3, 11, 3, 7, 4, 7, 3, 4, 3, 7]	252	[11, 25, 21, 6, 16, 10, 36, 13, 21, 3, 9, 10, 13, 14, 44]	0	No
SNRPA1--TRIM13	15:101821727:-	13:50588443:+	8	[15, 105, 142, 187, 357, 850, 876, 897]	28	[3, 3, 3, 4, 4, 5, 3, 3]	51	[4, 1, 2, 12, 28, 2, 1, 1]	0	No
ICAM2--OSBPL10	17:62083804:-	3:31701330:-	5	[255, 427, 459, 803, 891]	19	[4, 3, 4, 3, 5]	17	[2, 2, 2, 3, 8]	0	No
METTL3--WDR76	14:21979266:-	15:44158874:+	9	[15, 58, 170, 274, 281, 319, 354, 519, 630]	53	[6, 5, 6, 7, 4, 3, 7, 6, 9]	110	[12, 7, 7, 10, 6, 5, 18, 18, 27]	0	No
SULF1--C5orf17	8:70541856:+	5:23951457:+	4	[15, 56, 429, 519]	16	[5, 3, 4, 4]	22	[15, 2, 1, 4]	0	No
GINS4--GPR1	8:41387817:+	2:207040377:-	6	[15, 54, 156, 213, 683, 701]	23	[4, 3, 3, 4, 5, 4]	76	[9, 2, 9, 11, 19, 26]	0	No
NAPEPLD--ARMC10	7:102740223:-	7:102739659:+	3	[15, 289, 358]	16	[8, 5, 3]	28	[20, 6, 2]	0	No
SPECC1--CCDC144A	17:20209395:+	17:16608465:+	4	[15, 194, 477, 653]	55	[7, 20, 20, 8]	26	[4, 7, 12, 3]	0	No
SPECC1--CCDC144A	17:20209395:+	17:16596293:+	39	[23, 26, 33, 125, 131, 149, 163, 175, 184, 197, 202, 258, 280, 287, 289, 311, 315, 364, 428, 442, 462, 525, 526, 532, 625, 631, 659, 687, 701, 802, 804, 808, 833, 847, 854, 863, 876, 891, 899]	402	[12, 6, 6, 9, 8, 3, 4, 4, 22, 12, 5, 15, 14, 7, 4, 8, 12, 10, 21, 15, 13, 5, 10, 12, 6, 12, 9, 10, 7, 5, 12, 5, 15, 30, 6, 19, 4, 10, 15]	217	[3, 6, 1, 2, 5, 3, 1, 4, 9, 4, 5, 11, 9, 6, 4, 4, 4, 2, 5, 8, 8, 5, 10, 3, 8, 3, 6, 2, 3, 4, 3, 3, 12, 22, 3, 7, 3, 5, 11]	0	No
SPECC1--CCDC144A	17:20217536:+	17:16596293:+	15	[27, 46, 107, 132, 162, 205, 282, 402, 456, 702, 828, 880, 883, 887, 897]	116	[5, 7, 7, 6, 3, 8, 9, 7, 9, 7, 3, 11, 17, 4, 13]	132	[7, 10, 8, 6, 5, 9, 7, 15, 4, 7, 7, 9, 27, 3, 8]	0	No
SPECC1--CCDC144A	17:20163607:+	17:16596293:+	2	[351, 407]	8	[5, 3]	5	[3, 2]	0	No
SPECC1--CCDC144A	17:20200390:+	17:16596293:+	3	[135, 438, 875]	21	[12, 4, 5]	14	[11, 1, 2]	0	No
PTPN2--DDIT3	18:12792283:-	12:57911538:-	19	[15, 41, 50, 116, 313, 354, 462, 510, 523, 616, 623, 648, 670, 672, 676, 810, 813, 877, 892]	133	[3, 8, 10, 11, 5, 6, 5, 13, 6, 7, 3, 7, 7, 9, 3, 9, 4, 5, 12]	86	[1, 2, 7, 5, 2, 7, 5, 6, 4, 3, 1, 1, 5, 6, 22, 4, 3, 1, 1]	0	No
COPB2--C8orf34	3:139101013:-	8:69703627:+	4	[15, 160, 231, 689]	16	[3, 5, 5, 3]	22	[5, 9, 1, 7]	0	No
SCLT1--STAP2	4:129960196:-	19:4325128:-	3	[356, 442, 665]	11	[4, 3, 4]	7	[3, 2, 2]	0	No
SERINC3--EXOSC3	20:43132456:-	9:37767496:-	26	[15, 43, 75, 107, 116, 121, 135, 143, 185, 187, 208, 223, 246, 341, 354, 487, 499, 517, 527, 663, 681, 693, 860, 863, 882, 898]	132	[3, 3, 4, 9, 3, 6, 5, 4, 5, 6, 4, 4, 4, 9, 4, 4, 3, 3, 6, 11, 4, 9, 8, 5, 3, 3]	133	[9, 7, 2, 5, 7, 7, 3, 6, 9, 3, 2, 3, 5, 3, 5, 6, 4, 1, 8, 8, 2, 12, 1, 10, 3, 2]	0	No
ZSCAN30--ODF2L	18:32841321:-	1:86817274:-	26	[15, 50, 99, 137, 154, 196, 202, 248, 278, 304, 344, 424, 435, 441, 448, 488, 513, 522, 531, 633, 663, 670, 679, 697, 811, 908]	118	[3, 8, 4, 8, 4, 4, 4, 4, 4, 3, 5, 3, 4, 3, 5, 4, 10, 4, 3, 4, 4, 4, 10, 3, 3, 3]	455	[11, 20, 8, 23, 5, 14, 9, 16, 21, 26, 11, 12, 10, 17, 17, 44, 21, 20, 18, 24, 23, 21, 8, 14, 27, 15]	0	No
SMC4--PIGX	3:160130491:+	3:196462008:+	5	[30, 365, 371, 453, 834]	18	[4, 3, 4, 4, 3]	70	[29, 9, 1, 7, 24]	0	No
WDR52--PHF5A	3:113077722:-	22:41855945:-	20	[65, 96, 128, 208, 236, 246, 247, 259, 312, 376, 415, 416, 417, 445, 451, 466, 660, 849, 875, 879]	221	[13, 7, 12, 9, 3, 8, 3, 5, 6, 19, 5, 8, 70, 9, 14, 6, 7, 3, 5, 9]	188	[15, 1, 5, 9, 2, 7, 4, 5, 3, 15, 5, 8, 73, 2, 8, 1, 3, 2, 6, 14]	0	No
WDR52--PHF5A	3:113081695:-	22:41864689:-	10	[15, 81, 184, 246, 451, 458, 655, 813, 855, 892]	120	[9, 8, 9, 11, 4, 14, 23, 25, 9, 8]	68	[2, 5, 9, 1, 5, 3, 35, 1, 6, 1]	0	No
WDR73--TMEM106A	15:85186024:-	17:41370506:+	17	[15, 34, 134, 160, 197, 224, 341, 348, 349, 372, 656, 660, 668, 675, 679, 680, 900]	98	[5, 8, 3, 4, 4, 9, 7, 5, 8, 3, 5, 6, 9, 3, 9, 5, 5]	176	[7, 2, 21, 7, 5, 3, 12, 30, 20, 1, 5, 1, 12, 30, 3, 9, 8]	0	No
NLE1--GNL2	17:33462268:-	1:38036104:-	36	[15, 16, 21, 29, 38, 65, 102, 108, 116, 142, 144, 177, 234, 249, 252, 264, 271, 272, 282, 288, 294, 312, 321, 378, 417, 438, 475, 485, 617, 618, 619, 659, 663, 666, 689, 808]	229	[3, 5, 4, 10, 5, 3, 6, 3, 5, 5, 3, 6, 38, 4, 3, 3, 9, 3, 7, 3, 3, 12, 3, 3, 7, 3, 8, 3, 11, 7, 4, 3, 18, 6, 5, 5]	65	[1, 1, 1, 2, 1, 3, 3, 1, 3, 3, 1, 2, 5, 1, 1, 1, 1, 2, 2, 1, 3, 1, 1, 1, 4, 4, 1, 1, 1, 2, 1, 2, 2, 1, 1, 3]	0	No
ENTPD1--C10orf131	10:97636419:+	10:97667420:+	142	[15, 16, 18, 19, 26, 27, 28, 29, 53, 58, 59, 61, 63, 88, 90, 92, 98, 99, 101, 110, 116, 117, 127, 129, 131, 135, 136, 143, 144, 152, 159, 162, 168, 177, 178, 180, 181, 182, 184, 186, 197, 199, 208, 211, 217, 218, 220, 228, 239, 240, 242, 243, 245, 247, 256, 257, 261, 263, 272, 273, 286, 287, 293, 294, 296, 298, 302, 311, 314, 341, 343, 344, 346, 353, 355, 377, 403, 405, 423, 424, 435, 437, 443, 4…	1407	[9, 36, 6, 28, 6, 3, 14, 5, 8, 16, 9, 12, 12, 4, 4, 8, 15, 3, 14, 4, 28, 8, 7, 5, 4, 3, 8, 4, 8, 4, 4, 7, 9, 9, 9, 6, 18, 19, 15, 19, 10, 11, 10, 4, 8, 3, 8, 11, 12, 5, 5, 8, 10, 6, 6, 4, 12, 12, 21, 4, 7, 10, 15, 7, 6, 25, 9, 9, 7, 7, 3, 21, 5, 16, 19, 3, 3, 10, 6, 5, 21, 7, 5, 24, 8, 26, 7, 8, 9, 13, 9, 8, 14, 9, 19, 11, 3, 3, 3, 13, 14, 6, 6, 3, 5, 4, 18, 8, 7, 8, 22, 9, 5, 17, 6, 6, 23, 17, 8…	2369	[15, 9, 19, 16, 18, 7, 21, 16, 14, 13, 11, 28, 26, 14, 9, 16, 8, 3, 35, 1, 37, 9, 6, 10, 10, 5, 24, 10, 33, 15, 12, 31, 18, 5, 11, 10, 12, 3, 24, 27, 16, 19, 31, 1, 36, 6, 22, 26, 16, 3, 4, 17, 22, 3, 20, 8, 31, 16, 39, 8, 20, 1, 30, 16, 9, 60, 28, 5, 12, 17, 5, 37, 4, 28, 13, 5, 12, 25, 11, 18, 1, 1, 10, 1, 11, 80, 10, 16, 17, 35, 24, 29, 19, 15, 30, 24, 12, 16, 17, 14, 34, 22, 11, 8, 36, 9, 45,…	0	No
CNPY3--GNMT	6:42897458:+	6:42930499:+	11	[15, 65, 143, 144, 197, 258, 290, 320, 351, 816, 897]	82	[4, 16, 3, 5, 6, 5, 4, 13, 3, 18, 5]	100	[4, 16, 8, 9, 5, 9, 1, 15, 8, 15, 10]	0	No
EIF2AK4--SRP14	15:40327797:+	15:40328403:-	23	[15, 39, 54, 125, 126, 202, 207, 243, 297, 328, 341, 351, 409, 428, 475, 523, 531, 633, 664, 678, 703, 804, 851]	124	[5, 3, 5, 10, 3, 4, 5, 14, 3, 5, 4, 5, 6, 9, 5, 3, 4, 6, 3, 9, 3, 5, 5]	158	[1, 4, 8, 1, 4, 2, 9, 16, 1, 8, 1, 12, 2, 4, 14, 9, 16, 4, 7, 11, 3, 6, 15]	0	No
CCNF--PDZD2	16:2499916:+	5:32077781:+	3	[15, 247, 668]	13	[6, 3, 4]	14	[8, 2, 4]	0	No
ZNF333--UPP2	19:14819966:+	2:158872335:+	2	[15, 145]	8	[4, 4]	19	[9, 10]	0	No
C2orf69--SCNM1	2:200776490:+	1:151141742:+	4	[15, 224, 349, 805]	13	[4, 3, 3, 3]	20	[2, 4, 12, 2]	0	No
PDHA1--TMEM5	X:19371443:+	12:64203049:+	56	[15, 16, 18, 67, 75, 88, 94, 119, 135, 141, 143, 144, 172, 221, 224, 233, 247, 261, 263, 266, 272, 280, 311, 355, 401, 409, 429, 436, 440, 442, 443, 446, 457, 462, 475, 482, 498, 510, 511, 525, 629, 641, 655, 665, 671, 674, 682, 687, 701, 802, 806, 820, 859, 873, 901, 903]	216	[3, 4, 4, 6, 3, 3, 3, 5, 3, 3, 4, 5, 3, 4, 5, 3, 5, 3, 4, 6, 3, 3, 3, 4, 3, 3, 3, 3, 3, 3, 3, 8, 3, 3, 6, 3, 3, 7, 9, 3, 3, 4, 3, 3, 3, 8, 3, 3, 3, 3, 3, 3, 7, 3, 3, 3]	350	[3, 8, 4, 2, 3, 10, 1, 3, 7, 5, 12, 4, 2, 8, 6, 4, 4, 2, 4, 9, 5, 1, 3, 8, 1, 11, 6, 4, 9, 2, 10, 12, 4, 3, 3, 3, 7, 22, 22, 6, 7, 5, 8, 9, 4, 9, 4, 7, 4, 4, 3, 7, 13, 6, 4, 13]	0	No
NAA60--CLUAP1	16:3508179:+	16:3562381:+	2	[55, 307]	28	[4, 24]	19	[6, 13]	0	No
NAA60--CLUAP1	16:3508182:+	16:3554721:+	6	[50, 267, 319, 504, 824, 862]	55	[4, 10, 5, 6, 3, 27]	76	[15, 13, 16, 14, 6, 12]	0	No
NAA60--CLUAP1	16:3508180:+	16:3556330:+	6	[15, 118, 254, 289, 482, 646]	53	[4, 10, 11, 5, 8, 15]	84	[9, 8, 22, 12, 11, 22]	0	No
NAA60--CLUAP1	16:3498540:+	16:3554720:+	2	[407, 684]	42	[28, 14]	40	[30, 10]	0	No
ZNF17--PSMA2	19:57933175:+	7:42960495:-	2	[15, 483]	6	[3, 3]	16	[15, 1]	0	No
STRADA--AGO3	17:61787720:-	1:36533016:+	4	[15, 118, 203, 524]	14	[3, 4, 3, 4]	4	[1, 1, 1, 1]	0	No
NUP35--NUBPL	2:184026266:+	14:32034218:+	3	[224, 471, 490]	20	[11, 5, 4]	93	[33, 35, 25]	0	No
IL17RC--CRELD1	3:9974387:+	3:9976519:+	14	[15, 119, 238, 275, 383, 420, 446, 512, 671, 676, 801, 806, 877, 883]	109	[3, 10, 4, 7, 6, 15, 12, 7, 11, 6, 10, 11, 3, 4]	130	[2, 2, 2, 12, 11, 23, 20, 3, 16, 12, 9, 8, 3, 7]	0	No
HERC4--CARHSP1	10:69830090:-	16:8948302:-	71	[15, 19, 30, 32, 58, 65, 108, 136, 142, 149, 162, 166, 167, 174, 176, 182, 183, 189, 190, 211, 212, 217, 218, 219, 250, 253, 313, 315, 325, 338, 341, 342, 351, 352, 356, 369, 370, 406, 409, 411, 413, 423, 459, 464, 476, 483, 485, 489, 509, 518, 520, 527, 621, 626, 637, 638, 649, 655, 657, 658, 667, 668, 674, 676, 678, 696, 824, 840, 850, 851, 891]	350	[3, 3, 4, 4, 7, 4, 3, 4, 3, 5, 5, 8, 3, 3, 3, 3, 3, 4, 3, 6, 3, 8, 3, 3, 3, 4, 4, 3, 5, 6, 8, 6, 4, 3, 4, 4, 3, 5, 4, 4, 5, 7, 4, 8, 4, 9, 3, 10, 4, 7, 4, 7, 3, 5, 3, 4, 3, 4, 13, 8, 9, 10, 4, 8, 9, 3, 6, 5, 5, 4, 4]	174	[2, 1, 2, 2, 2, 3, 1, 3, 4, 3, 1, 3, 2, 1, 1, 2, 2, 2, 2, 4, 2, 2, 1, 2, 1, 5, 2, 1, 3, 2, 1, 3, 2, 2, 3, 4, 1, 2, 3, 4, 2, 3, 3, 3, 2, 6, 1, 2, 3, 2, 3, 1, 3, 3, 2, 2, 3, 2, 3, 3, 3, 5, 2, 5, 2, 1, 3, 3, 3, 2, 4]	0	No
BOLA2B--SMG1	16:30204679:-	16:18891041:-	43	[15, 28, 36, 48, 59, 78, 88, 89, 97, 101, 102, 169, 185, 219, 227, 229, 233, 234, 237, 244, 266, 269, 272, 285, 293, 313, 314, 333, 353, 409, 444, 465, 503, 512, 532, 623, 653, 667, 675, 688, 833, 840, 884]	509	[4, 4, 24, 16, 15, 9, 6, 10, 5, 10, 4, 5, 10, 11, 10, 7, 6, 89, 14, 8, 13, 21, 33, 4, 13, 18, 6, 11, 4, 8, 4, 8, 5, 7, 4, 3, 3, 6, 4, 8, 5, 36, 18]	969	[4, 6, 3, 92, 15, 9, 4, 13, 20, 11, 5, 5, 23, 7, 10, 13, 27, 221, 10, 15, 28, 23, 78, 2, 28, 25, 26, 10, 14, 6, 6, 14, 12, 23, 4, 16, 4, 7, 10, 9, 19, 74, 18]	0	No
BOLA2B--SMG1	16:30204679:-	16:18888554:-	2	[144, 839]	16	[5, 11]	40	[10, 30]	0	No
CBR4--IRGQ	4:169922335:-	19:44089587:-	7	[15, 68, 166, 197, 441, 849, 863]	53	[3, 3, 11, 8, 11, 11, 6]	48	[2, 6, 9, 8, 5, 10, 8]	0	No
MEF2A--ZNF292	15:100230633:+	6:87932494:+	62	[15, 16, 56, 61, 62, 81, 111, 123, 128, 132, 139, 143, 148, 185, 187, 208, 214, 217, 234, 235, 247, 253, 318, 320, 333, 345, 351, 409, 411, 419, 450, 469, 473, 474, 476, 481, 491, 495, 498, 502, 510, 526, 604, 605, 606, 621, 623, 632, 650, 668, 686, 689, 692, 702, 703, 805, 814, 818, 823, 837, 884, 899]	542	[6, 4, 3, 5, 5, 5, 3, 10, 8, 4, 3, 3, 7, 4, 6, 3, 13, 10, 65, 3, 5, 12, 3, 5, 3, 4, 11, 4, 7, 6, 12, 7, 3, 6, 8, 6, 9, 15, 6, 25, 9, 4, 7, 6, 17, 17, 14, 6, 11, 4, 9, 15, 11, 13, 10, 12, 7, 14, 4, 10, 5, 10]	872	[9, 10, 2, 5, 8, 5, 4, 5, 5, 5, 6, 6, 15, 4, 6, 2, 13, 13, 81, 3, 7, 18, 14, 13, 6, 8, 12, 17, 10, 7, 22, 16, 7, 9, 19, 6, 20, 30, 9, 35, 17, 10, 22, 10, 25, 27, 12, 10, 12, 21, 8, 26, 11, 17, 4, 12, 9, 49, 21, 24, 14, 19]	0	No
MEF2A--ZNF292	15:100230632:+	6:87925694:+	2	[413, 460]	18	[4, 14]	14	[10, 4]	0	No
SENP7--BTF3	3:101177799:-	5:72798832:+	2	[15, 135]	16	[3, 13]	12	[3, 9]	0	No
GSTA4--ZNF333	6:52852306:-	19:14832509:+	7	[15, 414, 449, 528, 703, 805, 881]	36	[4, 3, 6, 6, 5, 7, 5]	143	[2, 14, 30, 2, 33, 16, 46]	0	No
CENPN--RFWD3	16:81047999:+	16:74698504:-	18	[15, 55, 135, 202, 299, 313, 315, 341, 458, 519, 601, 624, 626, 628, 667, 669, 818, 880]	78	[4, 4, 3, 3, 9, 3, 5, 4, 3, 4, 3, 5, 4, 4, 9, 3, 3, 5]	97	[1, 3, 4, 4, 7, 10, 3, 3, 10, 5, 13, 11, 8, 8, 3, 1, 1, 2]	0	No
TPCN2--ZYG11A	11:68858072:+	1:53359741:+	3	[15, 72, 620]	48	[5, 39, 4]	52	[8, 37, 7]	0	No
TMSB15B--OPA3	X:103218788:+	19:46056196:-	2	[501, 884]	8	[5, 3]	17	[6, 11]	0	No
CCDC173--CDKL3	2:170550771:-	5:133622250:-	17	[15, 39, 130, 224, 234, 354, 366, 376, 412, 458, 476, 512, 528, 601, 627, 663, 813]	64	[3, 5, 3, 3, 5, 3, 3, 3, 4, 5, 5, 6, 3, 3, 3, 3, 4]	101	[2, 5, 3, 4, 15, 7, 6, 10, 5, 5, 8, 8, 5, 5, 5, 6, 2]	0	No
KIAA1143--ZNF677	3:44793484:-	19:53743930:-	33	[15, 23, 76, 83, 127, 130, 183, 184, 202, 275, 296, 316, 349, 353, 411, 433, 445, 475, 488, 516, 525, 602, 619, 630, 633, 660, 671, 678, 805, 816, 834, 892, 898]	179	[6, 6, 3, 6, 5, 4, 5, 6, 3, 8, 4, 6, 7, 6, 3, 5, 5, 8, 5, 6, 4, 7, 4, 8, 8, 5, 5, 7, 6, 6, 5, 3, 4]	180	[16, 11, 5, 3, 5, 2, 2, 15, 1, 4, 4, 1, 5, 2, 4, 2, 12, 6, 1, 1, 2, 7, 2, 29, 15, 1, 3, 3, 2, 1, 1, 1, 11]	0	No
PLCG2--RIMBP3C	16:81991611:+	22:21899883:-	4	[15, 187, 304, 471]	22	[6, 4, 6, 6]	34	[9, 10, 2, 13]	0	No
VANGL1--GOSR1	1:116202394:+	17:28805757:+	4	[15, 145, 183, 445]	26	[4, 10, 8, 4]	40	[3, 21, 9, 7]	0	No
HIAT1--SASS6	1:100548933:+	1:100549670:-	13	[15, 59, 83, 87, 95, 181, 212, 326, 354, 424, 451, 471, 877]	61	[3, 3, 3, 3, 4, 4, 7, 4, 5, 4, 11, 4, 6]	31	[1, 1, 1, 5, 3, 1, 2, 4, 1, 5, 4, 1, 2]	0	No
HIAT1--SASS6	1:100548369:+	1:100549119:-	4	[170, 181, 854, 899]	27	[14, 3, 3, 7]	11	[1, 3, 2, 5]	0	No
LYPLA1--TCEA1	8:54963572:-	8:54923052:-	8	[16, 97, 112, 173, 208, 218, 326, 380]	58	[5, 4, 5, 11, 6, 11, 7, 9]	58	[8, 7, 1, 6, 10, 11, 6, 9]	0	No
HP1BP3--YIPF6	1:21101943:-	X:67733935:+	11	[16, 175, 263, 282, 316, 424, 460, 471, 502, 645, 865]	68	[6, 4, 7, 4, 3, 5, 9, 4, 15, 3, 8]	28	[3, 1, 8, 4, 2, 3, 3, 1, 1, 1, 1]	0	No
DESI1--AVIL	22:41998005:-	12:58199907:-	60	[16, 18, 19, 55, 70, 82, 101, 115, 126, 149, 173, 194, 195, 208, 225, 226, 232, 248, 250, 263, 266, 272, 300, 313, 315, 336, 339, 404, 422, 446, 455, 457, 468, 471, 474, 476, 501, 508, 528, 613, 623, 636, 637, 641, 655, 669, 674, 689, 697, 805, 807, 811, 818, 847, 856, 869, 888, 893, 899, 901]	288	[3, 4, 7, 5, 7, 6, 3, 7, 3, 4, 3, 10, 3, 4, 6, 4, 5, 5, 7, 3, 8, 3, 3, 3, 4, 4, 4, 3, 4, 5, 5, 3, 5, 3, 3, 6, 11, 4, 4, 7, 4, 5, 8, 3, 8, 7, 4, 9, 6, 3, 4, 5, 3, 4, 5, 3, 5, 3, 3, 5]	1016	[6, 9, 15, 14, 52, 4, 17, 13, 28, 25, 14, 24, 22, 2, 19, 8, 15, 18, 8, 14, 12, 5, 12, 24, 10, 8, 3, 22, 17, 26, 32, 16, 30, 5, 16, 26, 37, 17, 19, 11, 8, 13, 21, 8, 45, 15, 15, 17, 22, 7, 36, 25, 8, 24, 22, 5, 4, 22, 14, 10]	0	No
GPBP1L1--FAM185A	1:46120215:-	7:102395593:+	5	[16, 369, 507, 604, 889]	22	[4, 8, 3, 3, 4]	18	[2, 6, 4, 5, 1]	0	No
EIF3M--GFAP	11:32625745:+	17:42993304:-	2	[16, 352]	9	[4, 5]	31	[15, 16]	0	No
KIAA1328--ADAMTSL3	18:34655377:+	15:84531407:+	4	[88, 118, 656, 868]	21	[7, 3, 6, 5]	75	[13, 13, 34, 15]	0	No
MRPL40--ZNF688	22:19423598:+	16:30581333:-	5	[16, 141, 349, 368, 885]	18	[4, 3, 5, 3, 3]	9	[2, 3, 1, 1, 2]	0	No
MRPL40--NEK8	22:19423581:+	17:27070101:+	2	[16, 90]	6	[3, 3]	13	[11, 2]	0	No
MIPOL1--AMER2	14:37969343:+	13:25738237:-	3	[16, 108, 218]	15	[8, 3, 4]	18	[4, 4, 10]	0	No
CSNK1E--TSGA13	22:38757404:-	7:130372028:-	2	[452, 529]	7	[3, 4]	27	[18, 9]	0	No
ABI2--DNAJC16	2:204216402:+	1:15896909:+	38	[16, 18, 28, 35, 40, 41, 43, 79, 126, 139, 142, 148, 157, 158, 163, 171, 199, 205, 230, 341, 351, 369, 422, 432, 433, 471, 485, 494, 495, 498, 517, 609, 624, 659, 661, 664, 899, 908]	257	[3, 8, 4, 8, 3, 4, 15, 3, 19, 10, 10, 4, 10, 4, 3, 4, 6, 5, 9, 6, 8, 9, 3, 4, 8, 3, 3, 7, 4, 3, 3, 18, 12, 4, 6, 9, 12, 3]	377	[6, 9, 7, 11, 6, 12, 27, 3, 15, 12, 18, 9, 13, 9, 3, 5, 9, 10, 17, 11, 7, 9, 11, 10, 5, 3, 6, 8, 6, 3, 4, 26, 11, 11, 8, 13, 20, 4]	0	No
NREP--MPST	5:111001154:-	22:37419339:+	5	[16, 192, 194, 285, 827]	21	[3, 6, 3, 6, 3]	20	[2, 6, 2, 7, 3]	0	No
CLTA--COL6A3	9:36263339:+	2:238251993:-	2	[304, 636]	14	[8, 6]	2	[1, 1]	0	No
PTDSS2--GPI	11:460288:+	19:34892738:+	5	[209, 604, 848, 875, 904]	18	[3, 5, 4, 3, 3]	44	[8, 1, 20, 14, 1]	0	No
TIGD1--ANGEL2	2:233412793:-	1:213174763:-	30	[16, 20, 39, 74, 91, 131, 137, 154, 166, 182, 206, 209, 233, 275, 287, 311, 372, 384, 403, 438, 457, 528, 530, 617, 701, 870, 882, 891, 894, 907]	151	[5, 4, 7, 3, 5, 13, 3, 3, 8, 5, 3, 5, 5, 4, 9, 3, 4, 6, 8, 3, 11, 3, 5, 4, 4, 4, 3, 3, 4, 4]	385	[35, 1, 2, 16, 1, 2, 16, 26, 1, 25, 1, 53, 1, 4, 1, 11, 1, 1, 4, 17, 1, 1, 14, 1, 9, 14, 4, 33, 27, 62]	0	No
TIGD1--ANGEL2	2:233413457:-	1:213175346:-	2	[23, 428]	11	[6, 5]	6	[3, 3]	0	No
AP1S2--ACTR3B	X:15863501:-	7:152509152:+	2	[16, 190]	15	[9, 6]	4	[2, 2]	0	No
PDXDC1--NPIPB3	16:15123913:+	16:21436699:-	63	[16, 35, 45, 52, 55, 60, 85, 117, 122, 146, 159, 168, 198, 201, 214, 226, 235, 245, 289, 290, 294, 299, 311, 316, 324, 327, 335, 351, 370, 371, 374, 436, 439, 442, 450, 456, 469, 471, 517, 518, 531, 618, 621, 630, 637, 640, 658, 659, 661, 666, 672, 675, 680, 689, 827, 828, 839, 857, 869, 874, 885, 894, 896]	359	[5, 3, 3, 6, 3, 6, 3, 3, 7, 6, 4, 5, 6, 3, 3, 8, 6, 6, 3, 3, 7, 15, 4, 4, 5, 3, 4, 4, 3, 8, 4, 12, 5, 5, 9, 9, 5, 4, 3, 4, 6, 7, 3, 4, 21, 7, 4, 4, 7, 4, 8, 10, 3, 5, 3, 5, 5, 8, 16, 4, 5, 8, 3]	253	[1, 1, 3, 3, 1, 2, 5, 3, 8, 2, 2, 17, 7, 1, 1, 4, 1, 1, 3, 2, 17, 2, 7, 1, 1, 2, 2, 6, 1, 7, 2, 4, 16, 5, 3, 2, 1, 3, 3, 4, 2, 5, 5, 3, 4, 7, 4, 1, 3, 1, 10, 9, 3, 7, 3, 8, 1, 4, 7, 2, 1, 3, 3]	0	No
CCBL2--GTF2B	1:89401782:-	1:89353050:-	2	[16, 97]	16	[11, 5]	21	[17, 4]	0	No
PSMA3--WWP2	14:58737717:+	16:69822051:+	126	[16, 18, 23, 24, 34, 35, 37, 39, 44, 63, 68, 69, 70, 72, 78, 88, 92, 97, 107, 108, 113, 132, 136, 146, 164, 166, 167, 173, 174, 202, 204, 208, 252, 256, 259, 267, 289, 299, 311, 313, 314, 319, 322, 324, 327, 333, 336, 337, 340, 342, 358, 359, 360, 361, 362, 364, 371, 375, 377, 378, 379, 381, 384, 401, 414, 415, 420, 421, 423, 428, 433, 434, 443, 447, 453, 464, 466, 473, 476, 478, 498, 505, 512, 5…	1164	[3, 3, 5, 19, 7, 6, 10, 8, 3, 9, 6, 6, 18, 6, 6, 3, 5, 4, 9, 4, 3, 7, 20, 3, 5, 3, 5, 8, 7, 11, 5, 16, 4, 3, 9, 6, 6, 13, 11, 10, 5, 9, 4, 5, 4, 15, 7, 5, 8, 6, 8, 10, 4, 14, 30, 6, 15, 8, 3, 7, 6, 9, 8, 13, 3, 5, 20, 18, 7, 4, 5, 10, 9, 4, 9, 9, 14, 3, 8, 4, 4, 11, 4, 10, 7, 6, 24, 15, 18, 35, 14, 6, 7, 3, 13, 6, 40, 6, 7, 6, 4, 4, 12, 5, 13, 11, 6, 16, 15, 16, 12, 9, 10, 19, 7, 8, 7, 9, 4, 4, 2…	256	[4, 2, 3, 2, 2, 1, 2, 3, 1, 2, 1, 6, 5, 2, 1, 1, 5, 2, 1, 1, 1, 1, 2, 2, 3, 3, 1, 1, 2, 1, 1, 2, 2, 1, 1, 1, 2, 1, 2, 1, 1, 3, 2, 2, 2, 3, 2, 1, 3, 2, 3, 1, 1, 4, 1, 3, 1, 2, 1, 1, 2, 1, 1, 2, 1, 4, 3, 3, 1, 1, 1, 1, 1, 3, 2, 2, 2, 4, 3, 1, 1, 1, 2, 2, 1, 3, 2, 2, 8, 1, 2, 2, 1, 1, 2, 1, 3, 3, 1, 2, 4, 1, 4, 1, 2, 4, 1, 1, 3, 2, 2, 4, 2, 2, 1, 2, 1, 1, 1, 1, 5, 1, 1, 4, 4, 4]	0	No
GPS2--EIF5AL1	17:7214650:-	10:81272378:+	5	[16, 147, 466, 519, 856]	22	[3, 3, 5, 5, 6]	55	[10, 1, 29, 2, 13]	0	No
SMIM12--FAM98B	1:35319414:-	15:38775723:+	2	[140, 353]	6	[3, 3]	20	[12, 8]	0	No
TIMM13--ZC3HAV1	19:2426571:-	7:138730676:-	2	[16, 175]	6	[3, 3]	8	[7, 1]	0	No
FGFR1OP--CCR6	6:167447459:+	6:167549526:+	9	[16, 90, 177, 185, 244, 503, 809, 872, 897]	75	[7, 4, 8, 17, 7, 14, 10, 5, 3]	125	[12, 8, 8, 35, 10, 21, 14, 11, 6]	0	No
EIF3C--RHBDF2	16:28732341:+	17:74477922:-	5	[16, 354, 625, 664, 696]	21	[4, 3, 3, 5, 6]	92	[6, 29, 19, 17, 21]	0	No
NDUFV3--PKNOX1	21:44317158:+	21:44424436:+	17	[16, 47, 115, 122, 132, 215, 300, 324, 337, 413, 423, 511, 667, 697, 826, 834, 862]	153	[4, 8, 15, 8, 3, 4, 11, 3, 4, 3, 10, 23, 10, 7, 9, 5, 26]	201	[3, 9, 10, 12, 10, 5, 21, 4, 6, 7, 10, 20, 21, 18, 7, 5, 33]	0	No
ANKRD17--TNFSF14	4:73978804:-	19:6664849:-	19	[20, 23, 87, 155, 162, 247, 249, 267, 332, 409, 435, 486, 502, 617, 661, 802, 858, 877, 881]	101	[3, 8, 4, 7, 3, 3, 5, 3, 9, 4, 11, 3, 4, 9, 3, 4, 7, 3, 8]	151	[18, 12, 7, 6, 5, 1, 4, 3, 19, 14, 1, 2, 4, 9, 10, 25, 4, 5, 2]	0	No
CMBL--RPL6	5:10280415:-	12:112846115:-	4	[16, 38, 817, 832]	22	[4, 6, 5, 7]	6	[1, 2, 2, 1]	0	No
HNRNPDL--NMD3	4:83349540:-	3:160939748:+	2	[16, 867]	6	[3, 3]	5255	[2776, 2479]	0	No
P4HA1--RPL17-C18orf32	10:74767273:-	18:47016903:-	6	[16, 144, 236, 273, 412, 646]	22	[4, 3, 3, 3, 5, 4]	109	[13, 8, 19, 6, 30, 33]	0	No
SNCA--SKA1	4:90645250:-	18:47920036:+	2	[16, 494]	6	[3, 3]	21	[6, 15]	0	No
[truncated: 7,624 more rows]
