# Supplementary material for: Single-cell gene fusion detection by scFusion
Source: Nat Commun. 2022 Feb 28;13:1084. doi: 10.1038/s41467-022-28661-6 (PMC8885711; doi:10.1038/s41467-022-28661-6)
Supplement: Supplementary file 16 — Supplementary Data 12 [file 41467_2022_28661_MOESM16_ESM.xlsx]

## Sheet: Sheet1
Data S12. Reported Fusions by STAR-Fusion in Spike-in data
Fusion-id	breakpoint1	breakpoint2	#SupportingCell	SupportingCells	#TotalSplitRead	SplitRead	#TotalDiscordantRead	DiscordantRead	#SupportRead in bulk	Spiked-in Fusion
BCR--ABL1	chr22:23631808:+	chr9:133729451:+	27	[1, 2, 3, 401, 402, 403, 404, 405, 406, 407, 408, 409, 410, 411, 412, 413, 414, 415, 416, 417, 418, 419, 420, 421, 422, 423, 424]	7357	[48, 121, 237, 630, 203, 143, 460, 266, 300, 205, 40, 193, 131, 21, 834, 499, 745, 156, 195, 26, 272, 302, 287, 126, 311, 518, 88]	2884	[39, 85, 139, 155, 93, 36, 169, 121, 112, 93, 14, 71, 38, 13, 313, 267, 342, 95, 81, 14, 109, 93, 79, 36, 108, 113, 56]	0	Yes
LRRFIP2--CAV3	chr3:37136283:-	chr3:8883028:+	187	[1, 4, 5, 6, 7, 12, 18, 23, 26, 28, 30, 39, 42, 43, 51, 52, 54, 56, 57, 60, 63, 71, 72, 94, 99, 102, 106, 107, 111, 113, 115, 119, 126, 129, 131, 132, 143, 150, 154, 157, 160, 163, 164, 169, 170, 172, 175, 177, 180, 187, 192, 194, 197, 198, 199, 211, 213, 217, 218, 221, 223, 224, 231, 232, 234, 237, 238, 242, 246, 247, 249, 250, 252, 253, 255, 258, 270, 274, 275, 278, 281, 290, 299, 304, 307, 313…	3565	[9, 5, 25, 3, 7, 64, 7, 5, 10, 23, 17, 12, 3, 29, 7, 10, 13, 4, 30, 37, 6, 17, 70, 9, 26, 22, 9, 12, 3, 13, 4, 14, 33, 8, 16, 4, 15, 8, 12, 10, 8, 6, 11, 4, 12, 11, 5, 6, 17, 9, 58, 42, 45, 11, 20, 22, 18, 19, 10, 16, 29, 11, 32, 19, 105, 8, 13, 3, 28, 15, 30, 12, 7, 21, 16, 5, 21, 29, 12, 22, 22, 6, 5, 40, 11, 23, 19, 5, 28, 22, 5, 13, 31, 8, 16, 4, 15, 13, 10, 5, 31, 8, 31, 6, 16, 27, 17, 46, 1…	1191	[12, 2, 5, 2, 0, 15, 0, 1, 0, 4, 2, 3, 0, 2, 3, 0, 3, 0, 5, 8, 3, 5, 9, 5, 3, 2, 2, 3, 0, 5, 4, 11, 11, 2, 4, 4, 3, 0, 12, 2, 4, 0, 3, 3, 3, 5, 1, 5, 3, 1, 17, 13, 16, 5, 2, 7, 5, 3, 2, 2, 7, 5, 3, 8, 58, 0, 5, 1, 5, 3, 9, 2, 3, 1, 5, 2, 3, 10, 3, 5, 7, 1, 1, 14, 2, 3, 5, 1, 9, 4, 1, 2, 8, 4, 8, 3, 5, 3, 5, 3, 3, 1, 9, 1, 4, 3, 9, 19, 3, 5, 0, 2, 12, 11, 3, 3, 2, 22, 5, 3, 40, 6, 26, 10, 7, 4, 27…	17	No
LRRFIP2--CAV3	chr3:37132958:-	chr3:8883028:+	153	[1, 6, 8, 9, 20, 22, 26, 28, 38, 40, 45, 47, 49, 54, 55, 56, 58, 64, 69, 70, 72, 94, 119, 121, 129, 132, 138, 140, 142, 143, 146, 148, 152, 156, 160, 162, 175, 178, 180, 182, 195, 197, 205, 206, 207, 211, 217, 218, 220, 224, 226, 229, 232, 234, 236, 238, 239, 245, 248, 251, 274, 276, 281, 290, 300, 301, 313, 314, 315, 323, 325, 327, 328, 339, 340, 341, 344, 353, 358, 359, 364, 375, 378, 401, 405,…	2802	[13, 13, 10, 17, 16, 8, 15, 17, 15, 12, 4, 29, 14, 10, 4, 10, 24, 46, 3, 4, 48, 10, 5, 13, 13, 7, 3, 11, 25, 10, 13, 8, 13, 12, 21, 11, 7, 15, 19, 17, 12, 16, 9, 9, 30, 26, 19, 10, 16, 6, 3, 9, 22, 66, 19, 12, 9, 21, 5, 22, 24, 20, 13, 6, 14, 13, 23, 18, 23, 17, 17, 14, 7, 11, 7, 4, 17, 15, 8, 29, 21, 8, 18, 15, 19, 10, 29, 16, 18, 18, 21, 13, 22, 82, 16, 34, 11, 15, 16, 11, 8, 16, 20, 22, 7, 22,…	872	[13, 2, 1, 1, 4, 1, 0, 7, 4, 1, 0, 4, 9, 6, 0, 0, 1, 4, 0, 2, 11, 6, 16, 3, 3, 4, 0, 5, 1, 3, 0, 0, 0, 1, 7, 1, 1, 2, 4, 0, 1, 17, 2, 1, 0, 9, 4, 2, 2, 5, 0, 0, 8, 68, 7, 8, 1, 4, 0, 4, 11, 3, 9, 2, 4, 0, 4, 1, 4, 0, 5, 12, 2, 0, 2, 0, 3, 7, 4, 10, 2, 1, 0, 0, 1, 3, 11, 3, 2, 2, 5, 1, 7, 57, 10, 13, 7, 5, 3, 2, 29, 4, 0, 57, 0, 24, 5, 2, 36, 9, 4, 4, 5, 3, 1, 10, 3, 1, 3, 2, 2, 10, 7, 1, 4, 4, 9,…	4	No
UCHL3--LMO7	chr13:76143643:+	chr13:76287318:+	4	[1, 248, 647, 704]	46	[4, 18, 7, 17]	6	[0, 5, 0, 1]	0	No
TMEM184B--DMC1	chr22:38668890:-	chr22:38958374:-	354	[3, 4, 5, 6, 7, 8, 9, 10, 13, 15, 16, 17, 19, 20, 23, 24, 25, 26, 28, 29, 32, 35, 36, 38, 43, 44, 45, 46, 47, 52, 54, 56, 59, 60, 63, 66, 68, 69, 70, 71, 74, 76, 78, 79, 80, 82, 84, 87, 90, 93, 94, 95, 98, 99, 101, 103, 105, 108, 116, 118, 120, 122, 124, 129, 131, 132, 134, 135, 136, 138, 142, 143, 144, 145, 146, 151, 154, 155, 158, 160, 162, 168, 170, 171, 174, 175, 176, 177, 178, 183, 186, 187,…	3317	[11, 15, 17, 16, 10, 7, 4, 5, 13, 9, 15, 7, 7, 18, 5, 14, 14, 11, 11, 23, 3, 8, 5, 4, 3, 5, 3, 7, 11, 3, 9, 7, 11, 3, 5, 15, 6, 18, 15, 73, 14, 5, 10, 9, 9, 13, 5, 3, 9, 19, 12, 11, 3, 6, 11, 7, 13, 5, 9, 3, 6, 4, 11, 8, 3, 3, 10, 3, 7, 6, 3, 10, 8, 11, 5, 5, 13, 16, 3, 6, 17, 3, 3, 4, 13, 12, 16, 11, 3, 4, 12, 7, 5, 5, 16, 7, 10, 3, 5, 8, 7, 9, 5, 6, 13, 7, 5, 4, 5, 12, 7, 11, 8, 4, 8, 12, 4, 13…	88	[0, 0, 1, 0, 0, 3, 0, 0, 0, 0, 0, 0, 0, 1, 0, 0, 0, 0, 0, 2, 0, 0, 0, 0, 0, 0, 0, 0, 0, 0, 0, 0, 0, 0, 0, 1, 0, 0, 1, 0, 0, 0, 0, 0, 0, 0, 3, 3, 0, 0, 0, 0, 0, 0, 0, 0, 0, 0, 0, 0, 0, 0, 0, 0, 0, 0, 0, 0, 2, 0, 0, 0, 0, 0, 0, 0, 0, 0, 2, 0, 0, 0, 1, 0, 2, 2, 0, 0, 0, 0, 0, 0, 0, 0, 0, 0, 0, 0, 0, 0, 0, 0, 0, 0, 0, 2, 0, 0, 0, 0, 0, 0, 0, 1, 0, 0, 0, 0, 0, 0, 0, 4, 0, 0, 0, 0, 2, 0, 0, 0, 1, 0, 10…	19	No
KIAA1958--SNX30	chr9:115249398:+	chr9:115567056:+	2	[2, 166]	14	[5, 9]	0	[0, 0]	0	No
ZNF589--FBXW12	chr3:48302429:+	chr3:48415038:+	12	[3, 139, 153, 157, 226, 246, 267, 311, 341, 356, 442, 699]	146	[14, 9, 35, 3, 20, 6, 8, 3, 9, 10, 16, 13]	27	[2, 2, 9, 0, 1, 1, 1, 1, 3, 2, 4, 1]	0	No
ZNF589--FBXW12	chr3:48302429:+	chr3:48416844:+	14	[81, 147, 168, 179, 200, 209, 243, 287, 291, 342, 422, 615, 839, 897]	188	[5, 4, 5, 25, 15, 6, 28, 13, 12, 8, 13, 23, 22, 9]	27	[2, 0, 0, 3, 2, 0, 3, 2, 0, 1, 1, 3, 3, 7]	0	No
ZNF589--FBXW12	chr3:48302429:+	chr3:48419807:+	8	[220, 239, 337, 437, 459, 667, 683, 897]	83	[11, 9, 5, 4, 8, 19, 13, 14]	16	[2, 1, 3, 2, 2, 3, 2, 1]	1	No
ZBED3-AS1--PDE8B	chr5:76414346:+	chr5:76621364:+	4	[63, 434, 607, 703]	30	[6, 9, 10, 5]	2	[1, 1, 0, 0]	0	No
ZBED3-AS1--PDE8B	chr5:76435142:+	chr5:76607819:+	2	[434, 451]	15	[11, 4]	4	[3, 1]	0	No
ZBED3-AS1--PDE8B	chr5:76462635:+	chr5:76607822:+	5	[203, 434, 512, 689, 884]	49	[8, 13, 14, 8, 6]	8	[1, 4, 2, 1, 0]	0	No
ZBED3-AS1--PDE8B	chr5:76461325:+	chr5:76607819:+	2	[112, 883]	35	[12, 23]	4	[3, 1]	0	No
ZBED3-AS1--PDE8B	chr5:76414281:+	chr5:76607819:+	21	[3, 138, 151, 246, 308, 381, 439, 459, 469, 478, 479, 495, 504, 508, 519, 675, 686, 699, 701, 821, 893]	226	[11, 4, 15, 12, 8, 18, 6, 7, 4, 13, 5, 18, 26, 6, 31, 11, 7, 8, 6, 4, 6]	44	[2, 0, 2, 4, 3, 1, 3, 2, 0, 0, 3, 2, 8, 1, 2, 3, 7, 0, 0, 0, 1]	0	No
MVB12B--LMX1B	chr9:129184227:+	chr9:129453115:+	8	[3, 108, 173, 177, 438, 612, 625, 886]	73	[7, 6, 9, 4, 5, 15, 4, 23]	26	[5, 0, 1, 0, 6, 5, 0, 9]	0	No
MVB12B--LMX1B	chr9:129157976:+	chr9:129453115:+	4	[71, 358, 504, 891]	47	[7, 5, 31, 4]	16	[1, 0, 15, 0]	0	No
RAB3IP--DLEU1	chr12:70172961:+	chr13:50989225:+	3	[3, 470, 664]	10	[4, 3, 3]	0	[0, 0, 0]	0	No
GOPC--ROS1	chr6:117896340:-	chr6:117641193:-	28	[139, 140, 141, 466, 486, 655, 656, 657, 659, 660, 661, 662, 663, 664, 665, 666, 667, 668, 669, 670, 671, 672, 673, 674, 675, 676, 677, 678]	4589	[11, 154, 22, 2, 2, 175, 122, 362, 262, 67, 24, 192, 40, 617, 30, 683, 220, 125, 24, 144, 227, 74, 328, 32, 121, 331, 39, 159]	542	[6, 43, 4, 0, 0, 22, 17, 49, 26, 10, 3, 23, 8, 56, 5, 66, 29, 17, 3, 15, 37, 20, 28, 3, 21, 10, 4, 17]	0	Yes
EIF3J--TRIM69	chr15:44829625:+	chr15:45023561:+	28	[4, 5, 6, 7, 8, 9, 10, 11, 12, 13, 14, 15, 16, 17, 18, 19, 20, 21, 22, 23, 24, 25, 26, 27, 28, 29, 30, 216]	11278	[353, 238, 587, 289, 298, 86, 515, 37, 6, 425, 100, 418, 470, 164, 513, 474, 513, 870, 636, 701, 582, 469, 1112, 167, 465, 419, 367, 4]	2546	[81, 74, 112, 77, 86, 34, 204, 9, 0, 128, 18, 92, 171, 69, 37, 119, 146, 355, 137, 177, 53, 60, 10, 13, 78, 132, 74, 0]	0	Yes
RABGAP1L--CACYBP	chr1:174781098:+	chr1:174973750:+	5	[4, 224, 233, 247, 487]	50	[10, 14, 5, 13, 8]	21	[2, 4, 0, 2, 13]	1	No
KANSL1--ARL17A	chr17:44248221:-	chr17:44648235:-	3	[528, 805, 858]	46	[15, 18, 13]	22	[1, 9, 12]	0	No
KANSL1--ARL17A	chr17:44171926:-	chr17:44648235:-	177	[4, 21, 28, 31, 32, 33, 35, 37, 45, 55, 59, 62, 64, 67, 70, 72, 74, 78, 83, 85, 87, 89, 96, 98, 102, 105, 114, 125, 127, 129, 138, 145, 175, 177, 178, 184, 185, 189, 192, 194, 201, 204, 209, 212, 225, 232, 235, 236, 243, 245, 249, 250, 251, 253, 255, 261, 264, 265, 267, 273, 275, 282, 297, 298, 299, 300, 306, 312, 322, 327, 330, 341, 343, 359, 361, 364, 368, 372, 380, 401, 403, 406, 408, 409, 411…	1672	[9, 3, 6, 3, 7, 4, 8, 3, 3, 8, 6, 7, 11, 13, 3, 48, 10, 3, 3, 16, 4, 3, 10, 11, 9, 14, 8, 6, 5, 7, 6, 10, 10, 7, 7, 4, 11, 8, 4, 18, 4, 9, 4, 3, 3, 4, 4, 5, 4, 9, 5, 9, 24, 5, 7, 8, 5, 12, 9, 10, 4, 4, 14, 9, 6, 10, 12, 4, 17, 18, 12, 3, 5, 9, 3, 10, 4, 12, 8, 5, 7, 3, 14, 12, 3, 9, 6, 10, 19, 22, 8, 18, 14, 7, 9, 8, 4, 4, 16, 11, 16, 3, 7, 5, 14, 6, 3, 5, 5, 9, 3, 5, 6, 6, 21, 14, 9, 3, 18, 17, …	503	[0, 0, 0, 0, 1, 1, 0, 1, 0, 0, 1, 2, 1, 2, 1, 2, 5, 0, 0, 3, 0, 0, 3, 4, 1, 0, 9, 4, 6, 1, 2, 2, 1, 3, 2, 1, 5, 0, 1, 5, 1, 5, 1, 3, 0, 1, 0, 1, 2, 2, 2, 0, 2, 2, 3, 1, 0, 3, 1, 0, 2, 0, 0, 1, 3, 1, 9, 1, 4, 8, 3, 1, 0, 1, 0, 2, 0, 1, 1, 1, 2, 2, 6, 4, 3, 0, 1, 3, 11, 5, 0, 19, 6, 4, 4, 3, 0, 2, 8, 5, 2, 0, 5, 2, 6, 3, 0, 0, 4, 2, 1, 3, 2, 7, 2, 6, 1, 2, 4, 7, 2, 6, 0, 11, 2, 0, 2, 5, 8, 4, 6, 5,…	27	No
KANSL1--ARL17A	chr17:44248221:-	chr17:44594599:-	2	[23, 285]	11	[8, 3]	4	[3, 1]	0	No
DCUN1D2--TFDP1	chr13:114144982:-	chr13:114265311:+	2	[4, 166]	6	[3, 3]	0	[0, 0]	0	No
TSNAX--DISC1	chr1:231697001:+	chr1:231829572:+	3	[5, 248, 897]	27	[12, 5, 10]	7	[1, 2, 4]	0	No
ZNF736--FAM120B	chr7:63797360:+	chr6:170704575:+	8	[5, 73, 246, 363, 401, 498, 638, 813]	121	[9, 5, 13, 9, 13, 4, 9, 59]	20	[1, 1, 5, 2, 1, 0, 3, 7]	0	No
CTSC--RAB38	chr11:88033698:-	chr11:87883123:-	6	[5, 186, 277, 471, 701, 824]	65	[9, 10, 10, 9, 10, 17]	20	[4, 0, 1, 7, 5, 3]	0	No
COG3--ZC3H13	chr13:46039345:+	chr13:46594692:-	2	[6, 186]	18	[9, 9]	3	[1, 2]	0	No
ALG14--CNN3	chr1:95492685:-	chr1:95369080:-	16	[6, 25, 94, 163, 173, 176, 202, 233, 257, 273, 353, 522, 654, 655, 820, 854]	206	[7, 10, 28, 12, 9, 6, 16, 12, 10, 10, 3, 27, 10, 19, 8, 19]	40	[1, 0, 4, 0, 1, 2, 2, 0, 0, 2, 2, 11, 6, 3, 2, 4]	0	No
C7orf63--GTPBP10	chr7:89874858:+	chr7:89982130:+	4	[132, 243, 316, 341]	71	[6, 51, 7, 7]	23	[2, 17, 2, 2]	0	No
TMED3--KIAA1024	chr15:79606347:+	chr15:79748440:+	25	[7, 76, 95, 97, 143, 172, 173, 177, 190, 254, 287, 321, 352, 402, 409, 435, 436, 511, 628, 647, 653, 704, 832, 843, 845]	335	[7, 8, 7, 10, 13, 9, 3, 10, 20, 14, 6, 4, 26, 3, 5, 13, 7, 18, 80, 6, 9, 15, 5, 27, 10]	89	[2, 2, 1, 3, 1, 4, 1, 0, 7, 0, 2, 1, 4, 0, 2, 5, 3, 3, 24, 2, 6, 3, 0, 9, 4]	0	No
HNRNPLL--ATL2	chr2:38818672:-	chr2:38570654:-	2	[7, 363]	16	[5, 11]	2	[0, 2]	0	No
SRGAP2--CH17-132F21.1	chr1:206579933:+	chr2:90458374:+	13	[7, 64, 70, 186, 206, 216, 223, 243, 248, 346, 532, 649, 650]	107	[4, 9, 6, 4, 11, 16, 12, 16, 5, 6, 3, 8, 7]	25	[1, 0, 0, 4, 0, 5, 2, 4, 2, 0, 2, 3, 2]	0	No
METAP1--EIF4E	chr4:99917018:+	chr4:99823133:-	6	[7, 175, 192, 465, 483, 641]	30	[3, 7, 3, 3, 9, 5]	1	[0, 0, 1, 0, 0, 0]	0	No
PCDH19--MBNL3	chrX:99657522:-	chrX:131540420:-	11	[19, 150, 152, 161, 248, 277, 278, 299, 508, 638, 649]	71	[9, 9, 3, 7, 7, 5, 10, 6, 3, 5, 7]	9	[0, 1, 0, 0, 2, 1, 1, 3, 1, 0, 0]	3	No
GIGYF2--EFHD1	chr2:233568199:+	chr2:233537019:+	2	[8, 652]	80	[75, 5]	4	[4, 0]	0	No
ERVK13-1--SRRM2-AS1	chr16:2719412:-	chr16:2787611:-	13	[10, 28, 157, 170, 200, 223, 227, 254, 267, 285, 436, 825, 896]	159	[3, 8, 8, 11, 20, 14, 3, 16, 39, 11, 7, 15, 4]	29	[4, 0, 2, 2, 3, 1, 3, 2, 3, 1, 3, 3, 2]	0	No
ERVK13-1--SRRM2-AS1	chr16:2721346:-	chr16:2787611:-	15	[31, 173, 215, 271, 283, 313, 428, 474, 494, 517, 653, 697, 701, 824, 871]	147	[14, 6, 4, 4, 16, 3, 14, 6, 11, 14, 12, 14, 8, 11, 10]	20	[0, 2, 0, 1, 1, 0, 3, 2, 1, 0, 1, 4, 3, 2, 0]	0	No
ERVK13-1--SRRM2-AS1	chr16:2723284:-	chr16:2787611:-	3	[288, 447, 862]	35	[17, 4, 14]	3	[0, 0, 3]	0	No
ERVK13-1--SRRM2-AS1	chr16:2717964:-	chr16:2787611:-	3	[155, 310, 315]	19	[9, 4, 6]	9	[2, 4, 3]	0	No
STEAP1B--RAPGEF5	chr7:22532184:-	chr7:22357656:-	7	[13, 114, 250, 411, 495, 642, 858]	80	[16, 10, 3, 19, 14, 6, 12]	29	[2, 3, 0, 5, 4, 9, 6]	0	No
USP48--SFPQ	chr1:22109317:-	chr1:35643000:-	2	[13, 18]	12	[9, 3]	2	[1, 1]	0	No
TCF3--PBX1	chr19:1619110:-	chr1:164761731:+	27	[304, 305, 306, 307, 308, 309, 310, 311, 312, 313, 314, 315, 316, 317, 318, 319, 320, 321, 322, 323, 324, 325, 326, 327, 328, 329, 330]	3971	[139, 315, 109, 47, 432, 22, 53, 16, 287, 111, 155, 42, 184, 218, 96, 163, 80, 200, 26, 38, 123, 174, 368, 73, 313, 105, 82]	968	[49, 113, 33, 9, 167, 11, 27, 3, 33, 11, 18, 11, 22, 35, 17, 16, 18, 27, 4, 16, 22, 39, 124, 14, 77, 22, 30]	0	Yes
ETF1--MATR3	chr5:137853250:-	chr5:138665034:+	2	[16, 145]	33	[13, 20]	4	[4, 0]	0	No
FGFR1OP--CCR6	chr6:167447459:+	chr6:167549526:+	11	[16, 90, 177, 185, 244, 290, 349, 503, 809, 872, 897]	101	[9, 5, 6, 25, 9, 3, 3, 17, 11, 8, 5]	16	[0, 1, 3, 1, 1, 0, 0, 6, 4, 0, 0]	0	No
DCP1A--RPL39	chr3:53346409:-	chrX:118923871:-	38	[36, 46, 50, 60, 98, 128, 136, 191, 206, 220, 240, 272, 305, 352, 411, 420, 424, 426, 431, 441, 481, 488, 509, 514, 523, 529, 607, 627, 645, 659, 663, 668, 817, 822, 824, 843, 892, 905]	203	[5, 4, 5, 3, 5, 3, 6, 5, 3, 5, 3, 3, 3, 10, 3, 6, 4, 6, 6, 4, 14, 3, 8, 3, 3, 7, 5, 16, 6, 6, 7, 4, 5, 4, 4, 3, 6, 7]	0	[0, 0, 0, 0, 0, 0, 0, 0, 0, 0, 0, 0, 0, 0, 0, 0, 0, 0, 0, 0, 0, 0, 0, 0, 0, 0, 0, 0, 0, 0, 0, 0, 0, 0, 0, 0, 0, 0]	0	No
DCP1A--RPL39	chr3:53353434:-	chrX:118923962:-	67	[16, 36, 43, 46, 50, 53, 54, 60, 108, 113, 128, 136, 191, 206, 220, 240, 272, 286, 290, 305, 314, 347, 352, 366, 407, 411, 412, 420, 424, 439, 441, 456, 481, 485, 488, 498, 507, 509, 511, 514, 523, 529, 607, 627, 643, 645, 659, 673, 803, 806, 812, 817, 822, 824, 832, 839, 842, 843, 856, 866, 867, 874, 892, 896, 901, 905, 908]	408	[4, 11, 6, 8, 7, 4, 4, 3, 3, 5, 4, 13, 6, 6, 4, 3, 6, 5, 4, 4, 4, 4, 12, 4, 5, 4, 4, 11, 7, 3, 3, 6, 19, 4, 5, 3, 6, 22, 6, 9, 3, 6, 11, 28, 3, 7, 8, 4, 4, 4, 6, 5, 5, 3, 4, 7, 11, 3, 4, 5, 3, 3, 4, 4, 4, 4, 4]	0	[0, 0, 0, 0, 0, 0, 0, 0, 0, 0, 0, 0, 0, 0, 0, 0, 0, 0, 0, 0, 0, 0, 0, 0, 0, 0, 0, 0, 0, 0, 0, 0, 0, 0, 0, 0, 0, 0, 0, 0, 0, 0, 0, 0, 0, 0, 0, 0, 0, 0, 0, 0, 0, 0, 0, 0, 0, 0, 0, 0, 0, 0, 0, 0, 0, 0, 0]	0	No
POLD3--RNF169	chr11:74347320:+	chr11:74500671:+	3	[16, 281, 654]	20	[3, 13, 4]	1	[0, 0, 1]	0	No
DNAJC4--FERMT3	chr11:64000337:+	chr11:63986723:+	5	[17, 92, 157, 282, 313]	33	[9, 7, 3, 5, 9]	3	[1, 0, 0, 2, 0]	0	No
MRPS21--PSMD4	chr1:150266869:+	chr1:151236390:+	2	[17, 106]	8	[4, 4]	0	[0, 0]	0	No
SRFBP1--ZNF474	chr5:121358102:+	chr5:121465191:+	3	[220, 808, 862]	21	[5, 4, 12]	3	[1, 0, 2]	0	No
SRFBP1--ZNF474	chr5:121330365:+	chr5:121465191:+	3	[17, 263, 878]	11	[3, 4, 4]	6	[1, 2, 3]	0	No
FBXW11--NPM1	chr5:171433462:-	chr5:170832306:+	3	[167, 504, 666]	48	[5, 5, 38]	6	[1, 2, 3]	0	No
XRCC6--CSDC2	chr22:42018090:+	chr22:41967847:+	2	[18, 229]	52	[36, 16]	0	[0, 0]	0	No
MNAT1--SLC38A6	chr14:61346553:+	chr14:61451448:+	4	[192, 347, 493, 874]	50	[13, 22, 7, 8]	7	[2, 3, 1, 1]	0	No
MNAT1--SLC38A6	chr14:61346553:+	chr14:61449226:+	6	[18, 128, 154, 416, 493, 897]	76	[10, 15, 11, 15, 9, 16]	9	[0, 2, 5, 0, 1, 1]	0	No
FNBP4--NUP160	chr11:47772468:-	chr11:47839676:-	8	[19, 107, 149, 176, 180, 190, 227, 424]	155	[26, 24, 18, 15, 23, 6, 6, 37]	54	[5, 22, 2, 1, 6, 5, 1, 12]	0	No
FBXL8--RPS2	chr16:67195840:+	chr16:2013257:-	3	[19, 256, 492]	30	[5, 15, 10]	6	[1, 1, 4]	0	No
PKIA--ZC2HC1A	chr8:79485174:+	chr8:79588022:+	2	[19, 701]	11	[4, 7]	1	[0, 1]	0	No
LDLRAD3--PRR5L	chr11:36120011:+	chr11:36415396:+	2	[512, 662]	33	[11, 22]	5	[2, 3]	0	No
LDLRAD3--PRR5L	chr11:36120011:+	chr11:36317840:+	18	[22, 187, 219, 227, 248, 261, 272, 320, 435, 436, 526, 636, 646, 668, 681, 802, 811, 812]	200	[7, 6, 5, 9, 12, 5, 6, 10, 3, 28, 13, 4, 13, 27, 14, 5, 3, 30]	44	[0, 2, 2, 3, 0, 0, 0, 4, 1, 6, 0, 3, 2, 6, 5, 1, 0, 9]	3	No
CGGBP1--CHMP2B	chr3:88190120:-	chr3:87294864:+	2	[22, 862]	40	[7, 33]	9	[1, 8]	0	No
ATF2--CHN1	chr2:175945388:-	chr2:175816930:-	11	[34, 130, 210, 297, 314, 328, 329, 337, 448, 677, 849]	75	[7, 7, 5, 12, 9, 7, 5, 9, 8, 3, 3]	7	[0, 1, 1, 0, 0, 1, 1, 0, 2, 1, 0]	1	No
ATF2--CHN1	chr2:175994866:-	chr2:175816930:-	3	[111, 513, 603]	35	[4, 6, 25]	2	[0, 2, 0]	0	No
PRRG1--LANCL3	chrX:37285253:+	chrX:37514941:+	2	[23, 249]	17	[11, 6]	4	[1, 3]	0	No
STX18-AS1--MSX1	chr4:4651269:+	chr4:4864428:+	24	[23, 27, 39, 42, 61, 99, 139, 204, 213, 297, 439, 452, 490, 605, 622, 642, 647, 656, 665, 813, 865, 866, 877, 885]	271	[8, 7, 12, 4, 6, 6, 16, 6, 13, 11, 8, 12, 10, 14, 14, 11, 3, 8, 31, 12, 11, 11, 10, 27]	96	[2, 1, 0, 1, 2, 0, 7, 3, 3, 2, 4, 2, 7, 7, 2, 6, 0, 1, 8, 10, 9, 9, 3, 7]	1	No
STX18-AS1--MSX1	chr4:4546634:+	chr4:4864428:+	13	[63, 114, 428, 465, 477, 606, 631, 641, 651, 807, 813, 816, 838]	211	[3, 3, 21, 17, 34, 16, 23, 14, 16, 8, 10, 7, 39]	80	[0, 0, 17, 4, 10, 2, 3, 4, 13, 3, 5, 4, 15]	1	No
MTERFD1--INTS8	chr8:97273729:-	chr8:95879368:+	2	[26, 42]	15	[7, 8]	0	[0, 0]	0	No
BAG4--ASH2L	chr8:38034657:+	chr8:37990972:+	2	[27, 74]	20	[12, 8]	8	[1, 7]	0	No
ITSN1--TTC3	chr21:35015019:+	chr21:38480692:+	3	[27, 326, 603]	45	[9, 20, 16]	10	[1, 7, 2]	0	No
BSG--MLLT4-AS1	chr19:572701:+	chr6:168226182:-	2	[27, 271]	6	[3, 3]	0	[0, 0]	0	No
GTPBP10--CDK14	chr7:89976088:+	chr7:90095731:+	2	[309, 489]	15	[10, 5]	0	[0, 0]	0	No
EFCAB2--KIF26B	chr1:245246990:+	chr1:245530136:+	2	[28, 254]	12	[7, 5]	1	[0, 1]	0	No
EML1--SETD3	chr14:100259880:+	chr14:99880271:-	30	[31, 32, 33, 34, 35, 36, 37, 38, 39, 40, 41, 42, 43, 44, 45, 46, 47, 48, 49, 50, 51, 52, 53, 54, 55, 56, 57, 234, 409, 833]	1203	[12, 111, 21, 22, 188, 60, 71, 19, 4, 34, 7, 8, 32, 19, 5, 30, 43, 69, 26, 55, 6, 11, 146, 18, 38, 53, 30, 39, 4, 22]	133	[3, 14, 2, 2, 18, 7, 3, 1, 2, 2, 0, 0, 4, 2, 0, 1, 9, 4, 5, 1, 0, 0, 19, 6, 0, 3, 4, 15, 2, 4]	0	Yes
RNVU1-15--NFYB	chr1:148604884:-	chr12:104529310:-	2	[31, 282]	11	[3, 8]	2	[1, 1]	0	No
CEP170--RAD51B	chr1:243349081:-	chr14:68758601:+	3	[298, 406, 422]	17	[4, 9, 4]	5	[0, 4, 1]	0	No
CMTM8--CMTM7	chr3:32280611:+	chr3:32483332:+	16	[32, 34, 45, 67, 159, 318, 359, 380, 381, 428, 434, 442, 675, 697, 858, 902]	214	[17, 11, 14, 27, 6, 20, 10, 5, 4, 17, 10, 4, 33, 4, 23, 9]	58	[1, 0, 5, 4, 1, 2, 2, 1, 1, 9, 2, 1, 2, 0, 22, 5]	2	No
TVP23C--TEKT3	chr17:15443747:-	chr17:15234931:-	2	[32, 134]	18	[10, 8]	4	[2, 2]	0	No
EIF4E3--FOXP1	chr3:71739161:-	chr3:71542706:-	3	[34, 313, 843]	34	[12, 17, 5]	12	[4, 4, 4]	0	No
C15orf40--HOMER2	chr15:83678989:-	chr15:83561593:-	7	[34, 264, 347, 359, 431, 460, 685]	59	[10, 7, 8, 12, 3, 5, 14]	16	[7, 1, 2, 3, 1, 1, 1]	0	No
PNKP--RPS2	chr19:50369656:-	chr16:2013257:-	2	[35, 244]	43	[19, 24]	8	[7, 1]	0	No
CCDC122--ENOX1	chr13:44448978:-	chr13:44241680:-	5	[194, 293, 362, 448, 466]	52	[8, 7, 9, 25, 3]	3	[0, 2, 1, 0, 0]	2	No
CCDC122--ENOX1	chr13:44398042:-	chr13:44241680:-	2	[35, 900]	8	[3, 5]	0	[0, 0]	0	No
EWSR1--FLI1	chr22:29683123:+	chr11:128651853:+	27	[41, 85, 86, 87, 88, 89, 90, 91, 92, 93, 94, 95, 96, 97, 98, 99, 100, 101, 102, 103, 105, 106, 107, 108, 109, 110, 111]	8086	[3, 65, 49, 179, 61, 85, 437, 139, 551, 191, 373, 279, 226, 129, 195, 604, 396, 426, 74, 127, 773, 1134, 121, 472, 263, 348, 386]	1387	[1, 4, 7, 53, 15, 11, 62, 23, 99, 29, 69, 45, 55, 35, 55, 71, 50, 74, 11, 28, 131, 198, 22, 71, 42, 51, 75]	0	Yes
FAM185A--LRRC17	chr7:102448798:+	chr7:102574221:+	12	[37, 158, 229, 249, 316, 336, 651, 668, 678, 829, 876, 887]	121	[8, 9, 3, 7, 5, 8, 18, 10, 15, 16, 9, 13]	31	[0, 0, 1, 1, 0, 1, 12, 2, 5, 0, 3, 6]	0	No
DNAJC25--UGCG	chr9:114429226:+	chr9:114676885:+	11	[37, 367, 416, 429, 478, 603, 684, 806, 807, 877, 886]	83	[5, 6, 6, 6, 8, 21, 4, 12, 8, 4, 3]	18	[0, 2, 3, 2, 0, 0, 2, 6, 0, 1, 2]	0	No
KIAA1715--MTX2	chr2:176866888:-	chr2:177161588:+	2	[37, 477]	12	[3, 9]	1	[0, 1]	0	No
RAD18--OXTR	chr3:8932073:-	chr3:8794910:-	7	[185, 200, 204, 323, 343, 412, 665]	83	[14, 26, 3, 10, 9, 8, 13]	13	[3, 0, 1, 5, 0, 1, 3]	2	No
RAD18--OXTR	chr3:8932073:-	chr3:8810277:-	2	[305, 306]	17	[9, 8]	5	[1, 4]	4	No
MB21D2--FGF12	chr3:192635419:-	chr3:192078327:-	2	[144, 411]	16	[13, 3]	4	[4, 0]	0	No
NDUFAF6--PLEKHF2	chr8:96060786:+	chr8:96166259:+	2	[41, 483]	30	[4, 26]	5	[0, 5]	0	No
SLC25A51--EXOSC3	chr9:37899826:-	chr9:37784060:-	5	[42, 95, 175, 201, 529]	54	[7, 10, 5, 20, 12]	7	[1, 1, 1, 3, 1]	0	No
NRL--DHRS4-AS1	chr14:24583931:-	chr14:24410367:-	11	[42, 163, 187, 204, 206, 285, 298, 471, 486, 636, 821]	78	[7, 3, 10, 9, 4, 8, 10, 6, 13, 5, 3]	19	[2, 1, 1, 4, 1, 0, 2, 0, 3, 5, 0]	1	No
SPIN1--NXNL2	chr9:91003453:+	chr9:91198914:+	2	[79, 883]	11	[3, 8]	0	[0, 0]	0	No
EEF1D--CDC42	chr8:144679518:-	chr1:22404922:+	2	[44, 338]	11	[4, 7]	0	[0, 0]	0	No
SF1--FUS	chr11:64543970:-	chr16:31199646:+	4	[45, 172, 620, 894]	36	[5, 4, 15, 12]	5	[0, 0, 2, 3]	0	No
GLTSCR2--DHX34	chr19:48249040:+	chr19:47885237:+	5	[45, 63, 512, 820, 856]	36	[4, 3, 6, 10, 13]	8	[0, 0, 2, 1, 5]	0	No
UHRF1BP1L--ANKS1B	chr12:100441308:-	chr12:100173750:-	4	[45, 83, 175, 184]	27	[3, 4, 14, 6]	0	[0, 0, 0, 0]	0	No
NDUFV3--PKNOX1	chr21:44317157:+	chr21:44424436:+	20	[47, 115, 120, 122, 132, 261, 300, 324, 325, 337, 413, 423, 511, 609, 667, 697, 826, 834, 841, 862]	164	[6, 7, 3, 9, 4, 5, 14, 4, 7, 5, 5, 8, 12, 5, 14, 13, 6, 3, 22, 12]	25	[1, 2, 0, 0, 0, 1, 0, 0, 2, 0, 0, 2, 5, 2, 1, 0, 0, 1, 6, 2]	0	No
WDR72--DENND4A	chr15:53833087:-	chr15:65995346:-	2	[48, 835]	9	[3, 6]	0	[0, 0]	0	No
PHTF2--RSBN1L	chr7:77469538:+	chr7:77365843:+	2	[176, 327]	13	[5, 8]	5	[1, 4]	0	No
SLC35E3--NUP107	chr12:69140559:+	chr12:69109407:+	2	[275, 491]	52	[22, 30]	9	[3, 6]	0	No
PET117--OVOL2	chr20:18118695:+	chr20:17937681:-	2	[50, 818]	12	[7, 5]	2	[1, 1]	0	No
SMC5-AS1--MAMDC2-AS1	chr9:72831202:-	chr9:72728776:-	4	[370, 486, 803, 804]	48	[3, 10, 15, 20]	18	[1, 2, 6, 9]	0	No
TXNRD1--CHST11	chr12:104733051:+	chr12:104995684:+	3	[55, 259, 264]	21	[9, 7, 5]	4	[1, 1, 2]	0	No
OR51S1--TP53I11	chr11:4869899:-	chr11:44954601:-	2	[57, 880]	6	[3, 3]	0	[0, 0]	0	No
ERBB4--INTS2	chr2:212989477:-	chr17:59952399:-	19	[58, 61, 62, 64, 65, 66, 67, 70, 72, 78, 79, 80, 81, 82, 83, 84, 212, 213, 214]	1040	[42, 43, 31, 57, 50, 55, 38, 73, 183, 46, 60, 42, 74, 35, 72, 35, 36, 30, 38]	42	[0, 3, 9, 8, 3, 2, 1, 0, 0, 0, 6, 2, 2, 0, 1, 1, 4, 0, 0]	0	Yes
MCM9--CEP85L	chr6:119147310:-	chr6:118985684:-	5	[113, 359, 473, 498, 692]	43	[7, 9, 10, 10, 7]	10	[3, 4, 1, 1, 1]	0	No
MCM9--CEP85L	chr6:119147310:-	chr6:118973971:-	4	[59, 151, 842, 857]	34	[5, 7, 16, 6]	10	[2, 2, 1, 5]	0	No
MCM9--CEP85L	chr6:119177708:-	chr6:118953616:-	2	[263, 889]	21	[17, 4]	2	[2, 0]	0	No
MCM9--CEP85L	chr6:119147310:-	chr6:118953774:-	2	[246, 850]	28	[13, 15]	1	[0, 1]	0	No
FGFR3--TACC3	chr4:1808661:+	chr4:1741429:+	27	[112, 113, 114, 115, 116, 117, 118, 119, 120, 121, 122, 123, 124, 125, 126, 127, 128, 129, 130, 131, 132, 133, 134, 135, 136, 137, 138]	2680	[18, 34, 8, 351, 85, 90, 11, 110, 62, 47, 80, 47, 88, 88, 133, 40, 72, 34, 202, 30, 133, 105, 59, 346, 92, 221, 94]	538	[10, 8, 2, 98, 18, 24, 1, 30, 19, 11, 19, 13, 12, 26, 47, 10, 16, 9, 41, 4, 14, 8, 4, 22, 9, 32, 31]	0	Yes
ZNF385B--SESTD1	chr2:180634230:-	chr2:180056593:-	2	[139, 862]	19	[11, 8]	4	[0, 4]	0	No
CNOT2--FAM120B	chr12:70704797:+	chr6:170704575:+	2	[61, 362]	31	[10, 21]	5	[1, 4]	0	No
MIR17HG--PHF14	chr13:92002024:+	chr7:11150977:+	2	[61, 236]	15	[7, 8]	5	[1, 4]	0	No
MAEA--CTBP1	chr4:1283770:+	chr4:1235307:-	3	[61, 219, 639]	15	[3, 9, 3]	0	[0, 0, 0]	0	No
ARSG--PRKAR1A	chr17:66397591:+	chr17:66511535:+	3	[61, 73, 504]	10	[3, 4, 3]	3	[0, 0, 3]	0	No
PSMA1--TAF1D	chr11:14535949:-	chr11:93469996:-	2	[62, 238]	23	[12, 11]	4	[2, 2]	0	No
DIP2B--ATF1	chr12:50899023:+	chr12:51173923:+	2	[63, 649]	7	[4, 3]	0	[0, 0]	0	No
SLC5A3--TRPC1	chr21:35446045:+	chr3:142455221:+	2	[63, 857]	7	[3, 4]	0	[0, 0]	0	No
FITM2--OSER1	chr20:42939616:-	chr20:42835638:-	2	[63, 483]	13	[3, 10]	2	[0, 2]	0	No
ETFA--SCAPER	chr15:76523739:-	chr15:77176153:-	2	[88, 340]	7	[4, 3]	0	[0, 0]	0	No
SLC35G2--NCK1	chr3:136538470:+	chr3:136646826:+	22	[66, 92, 97, 128, 132, 160, 183, 195, 211, 242, 248, 356, 508, 526, 656, 663, 684, 685, 809, 828, 834, 835]	176	[5, 12, 6, 3, 3, 11, 5, 7, 3, 9, 9, 10, 4, 5, 14, 21, 5, 6, 10, 8, 10, 10]	23	[0, 2, 0, 0, 0, 3, 0, 0, 0, 2, 1, 1, 0, 0, 1, 2, 0, 0, 8, 0, 3, 0]	0	No
ITSN1--SON	chr21:35015019:+	chr21:34918519:+	4	[68, 177, 221, 428]	37	[12, 16, 6, 3]	13	[1, 5, 4, 3]	0	No
PRSS42--PRSS50	chr3:46874482:-	chr3:46761493:-	3	[68, 379, 889]	18	[11, 4, 3]	2	[2, 0, 0]	0	No
KANSL1--ARL17B	chr17:44171926:-	chr17:44430296:-	7	[69, 126, 405, 532, 824, 875, 900]	79	[8, 30, 5, 10, 3, 5, 18]	31	[0, 15, 2, 3, 2, 2, 7]	4	No
KANSL1--ARL17B	chr17:44248221:-	chr17:44352784:-	2	[473, 512]	19	[15, 4]	1	[0, 1]	0	No
TPT1-AS1--GTF2F2	chr13:45954136:+	chr13:45857577:+	2	[70, 214]	26	[8, 18]	2	[0, 2]	0	No
TPT1-AS1--GTF2F2	chr13:45955352:+	chr13:45857577:+	2	[70, 214]	25	[8, 17]	3	[0, 3]	0	No
PRDM10--APLP2	chr11:129872617:-	chr11:129979324:+	2	[71, 187]	27	[21, 6]	2	[2, 0]	0	No
GPBP1L1--NASP	chr1:46152665:-	chr1:46067927:+	2	[72, 337]	15	[12, 3]	0	[0, 0]	0	No
IBA57--ARF1	chr1:228353858:+	chr1:228284779:+	3	[73, 193, 630]	16	[4, 4, 8]	3	[0, 1, 2]	0	No
PTPRK--RSPO3	chr6:128812877:-	chr6:127469793:+	26	[74, 75, 76, 196, 197, 198, 199, 200, 201, 202, 204, 205, 206, 207, 208, 209, 210, 211, 215, 216, 217, 218, 219, 220, 221, 222]	2685	[47, 48, 150, 21, 99, 76, 114, 75, 63, 59, 117, 58, 40, 125, 158, 68, 285, 108, 196, 58, 78, 176, 131, 223, 78, 34]	43	[2, 3, 1, 0, 3, 2, 8, 3, 0, 1, 3, 0, 0, 0, 3, 1, 0, 0, 0, 0, 1, 6, 1, 4, 1, 0]	0	Yes
PIAS2--ST8SIA5	chr18:44407922:-	chr18:44284627:-	3	[233, 239, 261]	13	[3, 5, 5]	2	[1, 1, 0]	0	No
PIAS2--ST8SIA5	chr18:44407922:-	chr18:44301432:-	2	[74, 853]	12	[8, 4]	3	[3, 0]	0	No
LRRC8B--LRRC8C	chr1:90050348:+	chr1:90152029:+	6	[74, 150, 374, 427, 434, 864]	41	[4, 5, 3, 15, 7, 7]	24	[2, 1, 2, 11, 5, 3]	1	No
POC1B--DUSP6	chr12:89853415:-	chr12:89744802:-	4	[79, 81, 803, 854]	26	[5, 5, 5, 11]	8	[2, 2, 2, 2]	1	No
POC1B--DUSP6	chr12:89860547:-	chr12:89743338:-	2	[487, 703]	24	[17, 7]	8	[6, 2]	1	No
POC1B--DUSP6	chr12:89853415:-	chr12:89743338:-	3	[97, 283, 835]	31	[10, 6, 15]	6	[2, 0, 4]	0	No
LMO1--RIC3	chr11:8284885:-	chr11:8161740:-	2	[82, 291]	24	[6, 18]	0	[0, 0]	0	No
FBXO30--EPM2A	chr6:146135739:-	chr6:146007432:-	2	[83, 203]	15	[4, 11]	0	[0, 0]	1	No
SHFM1--SLC25A13	chr7:96324110:-	chr7:95864229:-	3	[84, 215, 499]	36	[4, 5, 27]	6	[0, 2, 4]	0	No
PSMB7--NR6A1	chr9:127146877:-	chr9:127495628:-	2	[87, 646]	34	[10, 24]	2	[1, 1]	0	No
STRBP--DENND1A	chr9:126030715:-	chr9:126220176:-	4	[358, 840, 879, 901]	18	[3, 7, 5, 3]	8	[1, 4, 0, 3]	1	No
TKT--DCP1A	chr3:53289852:-	chr3:53338320:-	2	[88, 222]	28	[5, 23]	1	[0, 1]	0	No
DDX46--SEC24A	chr5:134109551:+	chr5:134056688:+	5	[88, 119, 459, 663, 820]	28	[4, 3, 5, 9, 7]	9	[0, 0, 3, 5, 1]	0	No
WDR60--NCAPG2	chr7:158669382:+	chr7:158439255:-	2	[89, 495]	21	[7, 14]	5	[3, 2]	0	No
FAR1--BTBD10	chr11:13716306:+	chr11:13484639:-	2	[354, 874]	8	[4, 4]	0	[0, 0]	0	No
SDCCAG8--CEP170	chr1:243419542:+	chr1:243388623:-	2	[92, 155]	10	[5, 5]	1	[0, 1]	0	No
PLEKHH2--LRPPRC	chr2:43871935:+	chr2:44209573:-	2	[92, 272]	9	[3, 6]	3	[0, 3]	0	No
KLHL23--SSB	chr2:170554041:+	chr2:170657462:+	6	[94, 97, 181, 185, 617, 897]	140	[4, 15, 6, 37, 53, 25]	13	[1, 1, 1, 2, 6, 2]	1	No
ARPC5--RPL41	chr1:183599746:-	chr12:56510559:+	2	[95, 174]	15	[11, 4]	3	[1, 2]	0	No
C11orf73--PICALM	chr11:86017524:+	chr11:85742653:-	2	[96, 251]	44	[10, 34]	13	[6, 7]	0	No
EPB41L4A--NREP	chr5:111504436:-	chr5:111071204:-	2	[96, 258]	8	[4, 4]	2	[1, 1]	0	No
ISCA1--GOLM1	chr9:88886922:-	chr9:88694256:-	9	[97, 137, 330, 368, 480, 481, 488, 695, 699]	69	[8, 4, 5, 7, 5, 6, 13, 18, 3]	13	[0, 1, 1, 0, 2, 4, 1, 4, 0]	0	No
STAG2--THOC2	chrX:123095706:+	chrX:122846758:-	4	[97, 125, 523, 908]	53	[7, 34, 6, 6]	1	[0, 1, 0, 0]	0	No
LARS2--LIMD1	chr3:45565600:+	chr3:45677642:+	5	[97, 137, 166, 175, 660]	36	[4, 4, 15, 8, 5]	4	[1, 2, 1, 0, 0]	0	No
CA13--CA3	chr8:86193868:+	chr8:86295183:+	5	[491, 528, 612, 672, 875]	112	[21, 19, 39, 29, 4]	32	[8, 8, 8, 5, 3]	0	No
CA13--CA3	chr8:86180856:+	chr8:86295183:+	2	[100, 308]	30	[12, 18]	4	[0, 4]	0	No
RB1--ITM2B	chr13:48881542:+	chr13:48827944:+	3	[246, 498, 669]	16	[4, 8, 4]	2	[0, 2, 0]	0	No
RB1--ITM2B	chr13:48955579:+	chr13:48827944:+	3	[100, 239, 862]	26	[6, 3, 17]	4	[0, 0, 4]	0	No
HNRNPH1--FUS	chr5:179050038:-	chr16:31199646:+	2	[102, 893]	34	[14, 20]	5	[0, 5]	0	No
ATP5I--NR2F1	chr4:666293:-	chr5:92924069:+	2	[102, 513]	25	[8, 17]	5	[2, 3]	0	No
PTMA--CYB5D2	chr2:232573461:+	chr17:4053185:+	2	[102, 296]	12	[6, 6]	3	[2, 1]	0	No
OAZ1--MLLT4-AS1	chr19:2269743:+	chr6:168226230:-	4	[103, 166, 462, 891]	31	[6, 5, 15, 5]	4	[1, 0, 3, 0]	0	No
API5--HSD17B12	chr11:43333746:+	chr11:43852526:+	2	[105, 212]	16	[9, 7]	5	[2, 3]	0	No
APBB3--TMEM163	chr5:139973238:-	chr2:135309662:-	2	[105, 253]	7	[4, 3]	0	[0, 0]	0	No
HNRNPM--ZNF131	chr19:8530246:+	chr5:43122141:+	2	[106, 333]	20	[9, 11]	2	[1, 1]	0	No
ZNF736--C9orf3	chr7:63797360:+	chr9:97848964:+	2	[110, 250]	29	[13, 16]	1	[0, 1]	0	No
HSDL2--KIAA1958	chr9:115233926:+	chr9:115336337:+	2	[238, 692]	10	[3, 7]	4	[0, 4]	0	No
HSDL2--KIAA1958	chr9:115232762:+	chr9:115336337:+	3	[114, 341, 882]	38	[18, 8, 12]	17	[10, 5, 2]	0	No
HSDL2--KIAA1958	chr9:115221857:+	chr9:115336337:+	3	[486, 674, 848]	38	[20, 11, 7]	10	[4, 1, 5]	0	No
TIMM23--AGAP6	chr10:51606988:-	chr10:51749068:+	9	[114, 161, 170, 178, 279, 370, 811, 844, 865]	79	[11, 9, 17, 4, 4, 6, 6, 10, 12]	17	[5, 0, 3, 2, 0, 0, 1, 3, 3]	0	No
BSG--SHC2	chr19:572701:+	chr19:425231:-	2	[119, 531]	14	[5, 9]	0	[0, 0]	0	No
PSMA1--ODF2L	chr11:14535949:-	chr1:86821071:-	2	[124, 477]	40	[18, 22]	8	[2, 6]	0	No
UBE2D2--PSMA1	chr5:138994202:+	chr11:14535245:-	2	[127, 841]	44	[11, 33]	3	[1, 2]	0	No
VAPB--APCDD1L-AS1	chr20:56993419:+	chr20:57122868:+	2	[216, 467]	25	[12, 13]	4	[3, 1]	0	No
LRRC8D--ZNF326	chr1:90309341:+	chr1:90463669:+	10	[130, 489, 513, 523, 615, 697, 818, 846, 866, 897]	137	[16, 8, 20, 10, 34, 14, 4, 13, 11, 7]	32	[4, 0, 5, 4, 5, 0, 0, 5, 8, 1]	0	No
RBM4--C11orf80	chr11:66384528:+	chr11:66526514:+	8	[130, 189, 409, 458, 500, 530, 822, 846]	109	[13, 5, 5, 18, 18, 25, 11, 14]	19	[1, 1, 1, 5, 4, 4, 1, 2]	0	No
CACNB4--ARL6IP6	chr2:152954844:-	chr2:153577047:+	2	[245, 676]	8	[4, 4]	0	[0, 0]	0	No
TTLL1--PACSIN2	chr22:43442416:-	chr22:43308163:-	2	[897, 903]	15	[9, 6]	3	[2, 1]	0	No
DTL--PPP2R5A	chr1:212276294:+	chr1:212502477:+	7	[403, 404, 415, 427, 481, 488, 860]	65	[3, 7, 9, 3, 29, 8, 6]	18	[0, 3, 0, 2, 9, 1, 3]	0	No
DTL--PPP2R5A	chr1:212254092:+	chr1:212502477:+	3	[142, 240, 301]	24	[13, 3, 8]	5	[4, 0, 1]	0	No
TRA2A--IGF2BP3	chr7:23571408:-	chr7:23458443:-	2	[499, 844]	23	[7, 16]	3	[0, 3]	0	No
TRA2A--IGF2BP3	chr7:23571408:-	chr7:23358873:-	2	[142, 428]	9	[6, 3]	0	[0, 0]	0	No
PAX3--FOXO1	chr2:223084859:-	chr13:41134997:-	26	[143, 144, 145, 146, 147, 148, 149, 150, 151, 152, 153, 154, 155, 156, 157, 158, 159, 160, 161, 162, 163, 164, 165, 166, 167, 168]	1664	[29, 11, 35, 73, 72, 53, 38, 52, 37, 30, 18, 53, 78, 83, 72, 49, 222, 95, 15, 219, 45, 69, 8, 86, 79, 43]	179	[4, 1, 4, 5, 9, 5, 5, 7, 11, 0, 4, 12, 14, 10, 11, 7, 24, 19, 0, 15, 0, 3, 0, 4, 2, 3]	0	Yes
RPL15--RPS27A	chr3:23958664:+	chr2:55459944:+	3	[143, 365, 667]	39	[8, 7, 24]	0	[0, 0, 0]	0	No
SPOCK1--SIL1	chr5:136834062:-	chr5:138362681:-	4	[145, 171, 244, 384]	69	[9, 5, 47, 8]	14	[2, 2, 9, 1]	0	No
GNGT1--BET1	chr7:93221083:+	chr7:93605412:-	2	[145, 870]	12	[7, 5]	4	[1, 3]	0	No
MTNR1A--F11-AS1	chr4:187476336:-	chr4:187347972:-	4	[146, 337, 471, 621]	28	[5, 9, 4, 10]	7	[1, 0, 5, 1]	0	No
SETD8--CDK2AP1	chr12:123868755:+	chr12:123751829:-	3	[148, 466, 862]	12	[5, 4, 3]	0	[0, 0, 0]	0	No
RN7SL2--C17orf76-AS1	chr14:50329518:-	chr17:16344933:+	4	[151, 350, 468, 490]	31	[3, 6, 19, 3]	0	[0, 0, 0, 0]	0	No
NDUFV3--U2AF1	chr21:44317157:+	chr21:44515853:-	2	[151, 643]	11	[3, 8]	3	[0, 3]	0	No
PLA2R1--RBMS1	chr2:160832579:-	chr2:161159998:-	27	[169, 170, 171, 172, 173, 174, 175, 176, 177, 178, 179, 180, 181, 182, 183, 184, 185, 186, 187, 188, 189, 190, 191, 192, 193, 194, 195]	7515	[270, 294, 196, 376, 171, 153, 177, 228, 137, 299, 449, 368, 144, 365, 427, 92, 309, 500, 177, 33, 110, 252, 362, 253, 579, 489, 305]	1193	[47, 55, 55, 72, 43, 19, 12, 22, 24, 16, 102, 52, 26, 65, 31, 11, 33, 93, 21, 8, 7, 67, 39, 41, 92, 88, 52]	0	Yes
SF1--DDX46	chr11:64543970:-	chr5:134126160:+	2	[161, 692]	11	[6, 5]	2	[0, 2]	0	No
KDELR3--MAFF	chr22:38864329:+	chr22:38609830:+	7	[164, 212, 302, 308, 403, 442, 644]	33	[5, 4, 6, 4, 7, 4, 3]	2	[0, 0, 0, 0, 0, 2, 0]	1	No
CNOT4--PGBD5	chr7:135194637:-	chr1:230493067:-	2	[165, 183]	29	[11, 18]	3	[2, 1]	0	No
KRI1--RPS2	chr19:10670035:-	chr16:2013257:-	2	[167, 244]	20	[6, 14]	8	[0, 8]	0	No
ILF3--DNM2	chr19:10765163:+	chr19:10930656:+	2	[167, 224]	11	[5, 6]	0	[0, 0]	1	No
AAMP--ARPC2	chr2:219134105:-	chr2:219114087:+	2	[169, 193]	19	[14, 5]	6	[5, 1]	0	No
MTDH--LAPTM4B	chr8:98657115:+	chr8:98863625:+	2	[172, 275]	19	[10, 9]	1	[0, 1]	0	No
ZC3H3--ZNF623	chr8:144618427:-	chr8:144732068:+	3	[173, 208, 220]	14	[3, 7, 4]	0	[0, 0, 0]	0	No
WDR45B--TBCD	chr17:80601825:-	chr17:80828100:+	2	[176, 346]	20	[11, 9]	1	[1, 0]	0	No
ENOPH1--HNRNPD	chr4:83352066:+	chr4:83280792:-	3	[177, 246, 855]	16	[7, 5, 4]	9	[2, 2, 5]	0	No
ZZZ3--PIGK	chr1:78148947:-	chr1:77588044:-	2	[179, 666]	13	[9, 4]	0	[0, 0]	0	No
RN7SL2--NONO	chr14:50329518:-	chrX:70520312:+	2	[179, 879]	6	[3, 3]	0	[0, 0]	0	No
TFDP2--ATP1B3	chr3:141868025:-	chr3:141622462:+	2	[181, 419]	57	[12, 45]	13	[3, 10]	0	No
KATNA1--PCMT1	chr6:149969605:-	chr6:150092298:+	2	[181, 338]	16	[11, 5]	2	[1, 1]	0	No
TOMM20--RPL41	chr1:235283133:-	chr12:56510559:+	2	[181, 229]	16	[4, 12]	4	[2, 2]	0	No
SPSB4--ACPL2	chr3:140785640:+	chr3:140978965:+	3	[330, 687, 842]	13	[5, 5, 3]	1	[0, 1, 0]	0	No
USP10--COTL1	chr16:84767109:+	chr16:84600561:-	2	[270, 661]	12	[9, 3]	1	[0, 1]	0	No
YAE1D1--RALA	chr7:39610226:+	chr7:39726230:+	2	[185, 889]	33	[30, 3]	4	[2, 2]	0	No
TMEM41B--DENND5A	chr11:9335868:-	chr11:9229179:-	3	[185, 193, 691]	14	[4, 5, 5]	28	[0, 1, 27]	0	No
TANK--PSMD14	chr2:162036272:+	chr2:162265348:+	2	[191, 199]	30	[21, 9]	2	[2, 0]	0	No
NDUFA4--PHF14	chr7:10979643:-	chr7:11150977:+	5	[189, 190, 223, 243, 454]	33	[8, 5, 4, 10, 6]	3	[0, 2, 0, 0, 1]	0	No
DLEU2--KPNA3	chr13:50642233:-	chr13:50321129:-	2	[189, 294]	11	[6, 5]	0	[0, 0]	0	No
H2AFZ--CSDE1	chr4:100870059:-	chr1:115282346:-	2	[192, 367]	14	[9, 5]	3	[0, 3]	0	No
PPHLN1--RPL7	chr12:42749024:+	chr8:74205032:-	2	[192, 228]	16	[9, 7]	7	[3, 4]	0	No
ARHGAP8--SET	chr22:45182486:+	chr9:131453449:+	2	[197, 816]	24	[15, 9]	5	[3, 2]	0	No
EEF1A1--PTPRK	chr6:74230085:-	chr6:128812994:-	3	[197, 204, 220]	14	[4, 6, 4]	0	[0, 0, 0]	0	No
TMEM91--MAZ	chr19:41870000:+	chr16:29819551:+	2	[205, 453]	13	[6, 7]	2	[0, 2]	0	No
PTGES3--NACA	chr12:57081782:-	chr12:57108471:-	2	[209, 332]	10	[3, 7]	2	[0, 2]	0	No
SUPT16H--HNRNPC	chr14:21852021:-	chr14:21702388:-	2	[211, 803]	17	[10, 7]	3	[1, 2]	0	No
METTL13--DNM3	chr1:171783163:+	chr1:171890888:+	5	[219, 476, 492, 618, 644]	29	[7, 3, 3, 4, 12]	6	[1, 0, 1, 3, 1]	0	No
ATG4C--USP1	chr1:63270926:+	chr1:62913012:+	2	[219, 347]	10	[5, 5]	3	[2, 1]	0	No
APPBP2--ZNF595	chr17:58603155:-	chr4:59323:+	4	[219, 363, 434, 874]	16	[3, 3, 6, 4]	2	[0, 1, 1, 0]	0	No
RANBP1--TANGO2	chr22:20106672:+	chr22:20050861:+	26	[223, 224, 225, 226, 227, 228, 229, 230, 231, 232, 233, 234, 235, 236, 237, 238, 239, 241, 242, 243, 244, 245, 246, 247, 248, 249]	1234	[27, 30, 12, 8, 23, 214, 21, 97, 88, 31, 41, 186, 35, 37, 20, 16, 4, 50, 59, 6, 36, 23, 43, 26, 68, 33]	40	[0, 1, 0, 1, 0, 14, 0, 1, 1, 1, 1, 6, 1, 3, 0, 0, 1, 0, 4, 0, 0, 1, 1, 1, 2, 0]	0	Yes
TSPAN4--RPLP2	chr11:850367:+	chr11:811597:+	2	[223, 237]	28	[9, 19]	4	[2, 2]	0	No
DR1--FNBP1L	chr1:93819628:+	chr1:93965025:+	2	[228, 447]	8	[4, 4]	1	[1, 0]	0	No
TMEM206--BATF3	chr1:212537698:-	chr1:212860321:-	2	[229, 867]	17	[8, 9]	11	[1, 10]	0	No
EPB41L2--PSMB1	chr6:131384295:-	chr6:170858201:-	2	[236, 904]	11	[7, 4]	0	[0, 0]	0	No
ATXN1--DEK	chr6:16486203:-	chr6:18226473:-	2	[418, 504]	43	[24, 19]	12	[1, 11]	0	No
HNRNPH1--ILF2	chr5:179050038:-	chr1:153636950:-	2	[242, 511]	20	[7, 13]	0	[0, 0]	0	No
SSH2--NSRP1	chr17:28256956:-	chr17:28499560:+	2	[243, 419]	21	[12, 9]	1	[1, 0]	0	No
ATP5I--AES	chr4:666293:-	chr19:3062181:-	2	[245, 603]	18	[7, 11]	7	[6, 1]	0	No
RPS10--NUDT3	chr6:34386146:-	chr6:34263462:-	2	[248, 696]	35	[14, 21]	27	[22, 5]	0	No
RPS10--NUDT3	chr6:34389507:-	chr6:34263462:-	2	[248, 427]	34	[19, 15]	44	[20, 24]	0	No
SUB1--NPR3	chr5:32591791:+	chr5:32724804:+	2	[248, 897]	11	[4, 7]	5	[0, 5]	1	No
SET--NUP214	chr9:131456321:+	chr9:134034770:+	24	[250, 251, 252, 253, 254, 255, 256, 257, 258, 259, 260, 261, 263, 264, 265, 266, 267, 268, 269, 270, 271, 274, 275, 276]	1035	[43, 127, 44, 29, 11, 61, 111, 17, 39, 35, 7, 57, 90, 23, 28, 68, 38, 14, 9, 35, 17, 59, 42, 31]	240	[11, 38, 11, 9, 1, 16, 8, 2, 11, 2, 1, 14, 22, 7, 3, 19, 13, 2, 2, 16, 3, 11, 8, 10]	0	Yes
HMGN2--RPS11	chr1:26801074:+	chr19:50000777:+	2	[251, 455]	45	[19, 26]	16	[4, 12]	0	No
CLN5--SLAIN1	chr13:77566406:+	chr13:78293667:+	2	[252, 260]	16	[8, 8]	2	[1, 1]	0	No
KRBOX4--CHST7	chrX:46322728:+	chrX:46457195:+	2	[697, 897]	47	[23, 24]	7	[5, 2]	0	No
HOXA3--KBTBD2	chr7:27191907:-	chr7:32919554:-	2	[255, 865]	31	[14, 17]	12	[1, 11]	0	No
UBE2D2--SNRNP48	chr5:138994202:+	chr6:7601569:+	2	[258, 324]	14	[6, 8]	1	[1, 0]	0	No
DSCR3--TTC3	chr21:38639539:-	chr21:38480692:+	2	[258, 289]	24	[4, 20]	0	[0, 0]	0	No
HPS1--NARF	chr10:100202881:-	chr17:80417868:+	2	[258, 295]	15	[3, 12]	8	[4, 4]	0	No
BRAF--DENND2A	chr7:140624366:-	chr7:140302342:-	2	[275, 618]	7	[3, 4]	1	[1, 0]	0	No
CSTB--UBB	chr21:45196085:-	chr17:16285216:+	2	[265, 693]	8	[5, 3]	0	[0, 0]	0	No
U2SURP--ATP1B3	chr3:142720515:+	chr3:141622462:+	2	[265, 655]	9	[4, 5]	0	[0, 0]	0	No
FAM156A--XAGE3	chrX:53024594:-	chrX:52896172:-	4	[266, 471, 837, 850]	44	[3, 14, 17, 10]	0	[0, 0, 0, 0]	0	No
ATP5I--EEF1D	chr4:666293:-	chr8:144669022:-	2	[268, 356]	20	[11, 9]	2	[1, 1]	0	No
SFPQ--TFE3	chr1:35654604:-	chrX:48898095:-	24	[277, 279, 280, 281, 282, 283, 285, 286, 287, 288, 289, 291, 292, 293, 294, 295, 296, 297, 298, 299, 300, 301, 302, 303]	887	[27, 22, 6, 20, 52, 17, 40, 14, 30, 139, 57, 37, 41, 80, 38, 4, 33, 36, 42, 13, 17, 28, 55, 39]	43	[0, 0, 1, 1, 4, 0, 4, 0, 5, 3, 5, 2, 0, 3, 3, 0, 3, 1, 2, 2, 0, 0, 4, 0]	0	Yes
RGS20--TCEA1	chr8:54792846:+	chr8:54923052:-	2	[282, 526]	10	[6, 4]	4	[2, 2]	0	No
ARMCX5--GPRASP2	chrX:101854775:+	chrX:101968710:+	2	[285, 691]	9	[3, 6]	4	[1, 3]	0	No
OTUB1--COX8A	chr11:63756224:+	chr11:63743697:+	2	[287, 695]	30	[7, 23]	4	[1, 3]	0	No
C17orf76-AS1--RPL13A	chr17:16342728:+	chr19:49993489:+	2	[302, 831]	27	[6, 21]	0	[0, 0]	0	No
RBM23--HNRNPDL	chr14:23378692:-	chr4:83346036:-	2	[306, 856]	20	[14, 6]	14	[6, 8]	0	No
HECTD2--FAM120B	chr10:93221941:+	chr6:170704575:+	2	[306, 688]	49	[10, 39]	23	[2, 21]	0	No
RPS3--UBB	chr11:75111821:+	chr17:16285408:+	2	[308, 470]	23	[5, 18]	1	[0, 1]	0	No
CFD--SERINC2	chr19:861956:+	chr1:31905814:+	5	[309, 423, 477, 520, 848]	62	[11, 4, 13, 21, 13]	13	[3, 0, 2, 4, 4]	0	No
DPH6--ZNF770	chr15:35512695:-	chr15:35275691:-	4	[317, 434, 518, 908]	49	[7, 10, 21, 11]	14	[2, 4, 6, 2]	0	No
OAZ1--UBB	chr19:2269743:+	chr17:16285216:+	2	[319, 359]	13	[6, 7]	2	[2, 0]	0	No
C17orf76-AS1--PTCD3	chr17:16342728:+	chr2:86363644:+	3	[328, 433, 488]	21	[13, 5, 3]	0	[0, 0, 0]	0	No
EEF1A1--NOTCH2NL	chr6:74230723:-	chr1:145273185:+	2	[330, 606]	73	[32, 41]	0	[0, 0]	0	No
TMPRSS2--ERG	chr21:42880008:-	chr21:39817544:-	24	[331, 332, 333, 335, 336, 337, 338, 339, 340, 341, 342, 343, 344, 345, 346, 347, 348, 349, 351, 352, 353, 354, 355, 356]	995	[15, 10, 16, 27, 37, 13, 52, 10, 42, 28, 17, 82, 93, 55, 76, 37, 25, 106, 34, 32, 25, 88, 39, 36]	86	[4, 3, 0, 4, 3, 0, 2, 0, 0, 8, 2, 9, 5, 1, 3, 5, 2, 11, 2, 6, 6, 7, 2, 1]	0	Yes
ZFR--GOLPH3	chr5:32444335:-	chr5:32135792:-	2	[821, 882]	17	[7, 10]	2	[1, 1]	0	No
RPL5--CCDC18	chr1:93306108:+	chr1:93646439:+	2	[497, 697]	51	[47, 4]	2	[2, 0]	0	No
DEGS1--NVL	chr1:224371120:+	chr1:224438020:-	3	[353, 426, 680]	21	[3, 13, 5]	7	[2, 4, 1]	1	No
RERE--ENO1	chr1:8877219:-	chr1:8934976:-	27	[855, 856, 857, 858, 859, 860, 861, 862, 863, 864, 865, 866, 867, 868, 869, 870, 871, 872, 873, 874, 875, 876, 877, 878, 879, 880, 881]	2962	[61, 43, 6, 29, 27, 111, 114, 64, 104, 131, 115, 26, 84, 85, 4, 190, 473, 32, 457, 71, 71, 225, 46, 49, 40, 106, 198]	1189	[22, 36, 7, 27, 22, 33, 63, 13, 72, 58, 98, 19, 59, 63, 13, 98, 60, 2, 72, 42, 27, 85, 30, 27, 25, 54, 62]	0	Yes
VTI1A--TCF7L2	chr10:114220341:+	chr10:114900943:+	20	[358, 360, 361, 363, 364, 365, 366, 367, 369, 371, 372, 374, 375, 376, 377, 379, 381, 382, 383, 384]	242	[7, 9, 14, 8, 14, 30, 5, 79, 5, 18, 6, 3, 8, 3, 5, 7, 4, 3, 9, 5]	68	[3, 3, 3, 2, 1, 8, 3, 27, 0, 7, 2, 1, 0, 1, 3, 1, 0, 1, 1, 1]	0	Yes
GNL3--ZFC3H1	chr3:52724720:+	chr12:72051081:-	2	[358, 680]	22	[3, 19]	14	[2, 12]	0	No
TEX35--RALGPS2	chr1:178516298:+	chr1:178745817:+	4	[368, 414, 674, 836]	73	[6, 50, 10, 7]	7	[0, 5, 2, 0]	0	No
ARFRP1--SERINC2	chr20:62331954:-	chr1:31905814:+	2	[873, 892]	14	[8, 6]	1	[0, 1]	0	No
COX19--SUN1	chr7:959605:-	chr7:908986:+	2	[370, 499]	10	[4, 6]	1	[1, 0]	0	No
METTL23--SRSF2	chr17:74729427:+	chr17:74732275:-	3	[404, 840, 864]	64	[22, 31, 11]	23	[9, 8, 6]	0	No
FGFR1OP2--ITPR2	chr12:27107226:+	chr12:26581021:-	28	[406, 628, 629, 630, 631, 632, 633, 635, 636, 637, 638, 639, 640, 641, 642, 643, 644, 645, 646, 647, 648, 649, 650, 651, 652, 653, 654, 692]	10072	[5, 197, 494, 152, 539, 11, 562, 116, 119, 238, 311, 73, 170, 1451, 245, 948, 589, 1009, 891, 24, 189, 401, 44, 715, 38, 81, 456, 4]	2952	[0, 60, 116, 43, 129, 5, 209, 32, 53, 101, 64, 40, 71, 510, 173, 215, 131, 186, 183, 7, 54, 121, 20, 265, 16, 38, 110, 0]	0	Yes
NAP1L1--E2F7	chr12:76467983:-	chr12:77427822:-	2	[409, 699]	10	[6, 4]	0	[0, 0]	0	No
CCDC73--CSTF3	chr11:32739622:-	chr11:33106835:-	2	[414, 679]	37	[19, 18]	8	[3, 5]	1	No
SCARNA17--PTCD3	chr18:47340432:+	chr2:86363644:+	2	[414, 807]	14	[9, 5]	0	[0, 0]	0	No
ESR1--CCDC170	chr6:152023140:+	chr6:151894309:+	26	[424, 506, 507, 508, 509, 510, 511, 512, 513, 514, 515, 516, 517, 518, 520, 521, 523, 524, 525, 526, 527, 528, 529, 530, 531, 532]	3026	[6, 249, 142, 35, 282, 79, 183, 155, 21, 232, 117, 52, 134, 75, 25, 188, 36, 18, 103, 96, 218, 106, 162, 47, 102, 163]	1104	[1, 104, 55, 9, 120, 30, 93, 47, 6, 64, 25, 25, 37, 19, 6, 69, 13, 5, 33, 28, 92, 45, 55, 15, 61, 47]	0	Yes
CCNL2--SSU72	chr1:1322615:-	chr1:1500296:-	2	[418, 434]	16	[8, 8]	2	[1, 1]	0	No
CBFA2T3--GLIS2	chr16:88945678:-	chr16:4384802:+	28	[425, 426, 427, 428, 429, 430, 431, 432, 433, 434, 435, 436, 437, 438, 439, 440, 441, 442, 443, 444, 445, 446, 447, 448, 449, 450, 451, 685]	3292	[109, 166, 113, 127, 38, 9, 261, 207, 48, 96, 51, 143, 19, 13, 75, 60, 260, 257, 245, 57, 34, 361, 68, 15, 198, 235, 22, 5]	1362	[59, 108, 73, 78, 18, 9, 113, 76, 39, 28, 10, 58, 17, 6, 30, 39, 45, 40, 86, 37, 19, 106, 14, 11, 105, 130, 7, 1]	0	Yes
SCARNA17--MAGED4	chr18:47340432:+	chrX:51934090:+	2	[445, 658]	13	[5, 8]	0	[0, 0]	0	No
EIF3K--CYP39A1	chr19:39123318:+	chr6:46607405:-	28	[452, 453, 454, 455, 456, 457, 458, 459, 460, 461, 462, 464, 465, 466, 467, 468, 469, 470, 471, 472, 473, 474, 475, 476, 477, 478, 506, 850]	6833	[122, 224, 363, 143, 116, 140, 108, 250, 256, 3, 103, 340, 151, 488, 39, 119, 2130, 235, 228, 44, 87, 34, 556, 187, 260, 101, 3, 3]	1246	[30, 48, 108, 41, 23, 46, 17, 59, 46, 0, 38, 56, 36, 100, 13, 9, 227, 27, 83, 18, 15, 9, 87, 25, 66, 19, 0, 0]	0	Yes
ELMO1--AOAH	chr7:36901264:-	chr7:36726399:-	3	[474, 529, 531]	24	[3, 14, 7]	12	[2, 6, 4]	0	No
C17orf76-AS1--TNNT1	chr17:16342728:+	chr19:55658075:-	2	[460, 497]	17	[6, 11]	0	[0, 0]	0	No
TMEM18--SH3YL1	chr2:677289:-	chr2:253115:-	5	[474, 485, 499, 617, 862]	39	[5, 7, 3, 14, 10]	0	[0, 0, 0, 0, 0]	0	No
EML4--ALK	chr2:42522656:+	chr2:29446394:-	27	[479, 480, 481, 482, 483, 484, 485, 486, 487, 488, 489, 490, 491, 492, 493, 494, 495, 496, 497, 498, 499, 500, 501, 502, 503, 504, 505]	3962	[105, 109, 210, 116, 180, 39, 97, 77, 55, 542, 73, 21, 44, 45, 171, 167, 107, 220, 201, 87, 350, 44, 210, 203, 98, 255, 136]	763	[50, 31, 43, 21, 42, 9, 23, 19, 31, 81, 5, 4, 10, 9, 19, 11, 9, 20, 6, 19, 36, 5, 66, 67, 15, 97, 15]	0	Yes
MBOAT2--PRKCE	chr2:9022641:-	chr2:46372232:+	24	[680, 681, 682, 683, 684, 685, 686, 687, 688, 689, 690, 691, 692, 695, 696, 697, 698, 699, 700, 701, 702, 703, 704, 705]	1524	[64, 52, 18, 8, 3, 168, 14, 48, 30, 85, 57, 29, 25, 177, 207, 117, 68, 46, 32, 59, 23, 42, 51, 101]	89	[4, 5, 0, 0, 0, 4, 3, 8, 4, 0, 7, 2, 2, 5, 5, 1, 3, 1, 6, 7, 5, 1, 6, 10]	0	Yes
STK4--PI3	chr20:43653771:+	chr20:43804502:+	2	[494, 899]	33	[15, 18]	8	[4, 4]	0	No
TPM3--NTRK1	chr1:154142876:-	chr1:156844363:+	27	[882, 883, 884, 885, 886, 887, 888, 889, 890, 891, 892, 893, 894, 895, 896, 897, 898, 899, 900, 901, 902, 903, 904, 905, 906, 907, 908]	5715	[224, 254, 50, 186, 397, 55, 85, 185, 212, 505, 316, 479, 66, 174, 56, 494, 158, 317, 264, 101, 58, 32, 114, 99, 560, 70, 204]	3008	[82, 68, 28, 132, 325, 40, 100, 80, 108, 185, 160, 269, 56, 105, 42, 241, 27, 64, 63, 71, 60, 67, 113, 88, 283, 50, 101]	0	Yes
LAPTM4A--SDC1	chr2:20251171:-	chr2:20405185:-	2	[505, 629]	15	[8, 7]	2	[0, 2]	0	No
HSPBAP1--GOLGB1	chr3:122512464:-	chr3:121400712:-	2	[516, 641]	27	[16, 11]	10	[8, 2]	0	No
PLXND1--TMCC1	chr3:129288686:-	chr3:129390107:-	26	[828, 829, 831, 832, 833, 834, 835, 836, 837, 838, 839, 840, 841, 842, 843, 844, 845, 846, 847, 848, 849, 850, 851, 852, 853, 854]	2211	[18, 64, 232, 152, 199, 41, 10, 36, 98, 41, 50, 136, 126, 50, 39, 32, 9, 19, 47, 3, 214, 97, 39, 109, 108, 242]	351	[4, 11, 32, 21, 26, 8, 5, 7, 23, 12, 7, 17, 34, 5, 5, 4, 2, 9, 4, 0, 35, 8, 6, 15, 16, 35]	0	Yes
COL18A1--FAM207A	chr21:46825388:+	chr21:46393112:+	2	[846, 893]	20	[5, 15]	8	[2, 6]	0	No
ADSS--SDCCAG8	chr1:244614937:-	chr1:243542023:+	2	[522, 627]	39	[15, 24]	13	[8, 5]	0	No
EDF1--RABL6	chr9:139757358:-	chr9:139717977:+	3	[526, 855, 903]	20	[9, 3, 8]	5	[1, 1, 3]	0	No
TMEM194B--HIBCH	chr2:191375087:-	chr2:191175522:-	2	[527, 861]	22	[16, 6]	9	[7, 2]	0	No
EIF4A1--UBB	chr17:7476182:+	chr17:16285216:+	2	[529, 637]	14	[7, 7]	0	[0, 0]	0	No
PPHLN1--TTC3	chr12:42749024:+	chr21:38480692:+	2	[529, 644]	6	[3, 3]	2	[2, 0]	0	No
CLPTM1--APOC4	chr19:45476467:+	chr19:45448006:+	3	[601, 844, 898]	101	[79, 9, 13]	23	[12, 6, 5]	0	No
EZH2--ZCCHC8	chr7:148513776:-	chr12:122962839:-	26	[601, 602, 603, 604, 605, 606, 607, 608, 609, 610, 611, 612, 613, 614, 615, 616, 617, 618, 619, 620, 621, 622, 623, 624, 625, 626]	2683	[74, 55, 372, 127, 107, 12, 29, 111, 10, 16, 27, 59, 16, 75, 13, 105, 712, 85, 89, 146, 45, 93, 126, 5, 137, 37]	401	[12, 10, 13, 16, 14, 0, 2, 18, 2, 2, 3, 7, 2, 8, 3, 14, 158, 11, 14, 21, 4, 3, 30, 4, 25, 5]	0	Yes
PLXND1--TFDP2	chr3:129293179:-	chr3:141713983:-	28	[801, 802, 803, 804, 805, 806, 807, 808, 809, 810, 811, 812, 813, 814, 815, 816, 817, 818, 819, 820, 821, 822, 823, 824, 825, 826, 827, 848]	4435	[42, 532, 34, 63, 89, 85, 163, 126, 20, 412, 75, 127, 138, 151, 496, 16, 88, 179, 196, 101, 532, 24, 205, 52, 157, 304, 24, 4]	748	[23, 53, 4, 18, 24, 31, 18, 19, 13, 102, 6, 32, 30, 49, 36, 6, 7, 13, 18, 9, 52, 11, 53, 7, 50, 58, 5, 1]	0	Yes
ZNF277--IMMP2L	chr7:111846862:+	chr7:110303777:-	2	[610, 674]	17	[14, 3]	0	[0, 0]	0	No
MED20--USP49	chr6:41874834:-	chr6:41774749:-	2	[617, 698]	21	[16, 5]	3	[2, 1]	0	No
SPAG9--LUC7L3	chr17:49156945:-	chr17:48814321:+	2	[643, 893]	15	[6, 9]	3	[1, 2]	0	No
LYRM4--RPP40	chr6:5216851:-	chr6:5002479:-	2	[684, 840]	37	[14, 23]	12	[9, 3]	0	No
SH2B1--UBTF	chr16:28858148:+	chr17:42295664:-	2	[701, 817]	19	[16, 3]	7	[5, 2]	0	No
C17orf76-AS1--RPL3	chr17:16342728:+	chr22:39710851:-	2	[801, 882]	18	[3, 15]	0	[0, 0]	0	No
PCGF3--CTBP1	chr4:699759:+	chr4:1232125:-	2	[846, 854]	9	[3, 6]	0	[0, 0]	0	No
