# Supplementary material for: Single-cell gene fusion detection by scFusion
Source: Nat Commun. 2022 Feb 28;13:1084. doi: 10.1038/s41467-022-28661-6 (PMC8885711; doi:10.1038/s41467-022-28661-6)
Supplement: Supplementary file 17 — Supplementary Data 13 [file 41467_2022_28661_MOESM17_ESM.xlsx]

## Sheet: Sheet1
Data S13. Reported Fusions by scFusion in T cell data
#Fusion_id	FusionGene	Position1	Position2	strands	directions	SupportingCellNumber	SupportingCells	TotalSplitRead	SplitReads	TotalDiscordantRead	DiscordantReads	FakeProbability	FDR
1	TRBC2--BAG3	chr7:142499834	chr10:121429414	+/+	u/d	683	[17534, 17536, 17542, 17548, 17550, 17553, 17557, 17558, 17570, 17576, 17580, 17582, 17583, 17584, 17585, 17586, 17589, 17591, 17607, 17612, 17613, 17619, 17629, 17631, 17639, 17640, 17643, 17658, 17661, 17664, 17666, 17667, 17669, 17670, 17679, 17680, 17682, 17689, 17693, 17694, 17697, 17699, 17700, 17703, 17705, 17707, 17708, 17709, 17710, 17711, 17712, 17719, 17720, 17723, 17724, 17727, 17729,…	1450	[2, 2, 3, 5, 7, 7, 1, 6, 4, 1, 1, 6, 1, 3, 1, 1, 3, 3, 2, 3, 4, 1, 6, 7, 1, 3, 4, 2, 4, 3, 3, 3, 7, 2, 1, 4, 1, 5, 3, 3, 2, 7, 6, 5, 7, 5, 6, 1, 1, 3, 5, 2, 2, 3, 7, 4, 4, 1, 6, 8, 1, 2, 3, 5, 1, 3, 2, 1, 1, 1, 1, 1, 1, 1, 1, 2, 1, 3, 1, 1, 1, 1, 1, 2, 2, 2, 2, 1, 1, 2, 1, 3, 2, 3, 1, 1, 1, 1, 1, 1, 1, 1, 3, 2, 1, 1, 1, 1, 1, 1, 2, 1, 1, 2, 1, 1, 1, 1, 2, 1, 1, 2, 2, 2, 2, 2, 3, 4, 4, 2, 2, 2, 1,…	0	[0, 0, 0, 0, 0, 0, 0, 0, 0, 0, 0, 0, 0, 0, 0, 0, 0, 0, 0, 0, 0, 0, 0, 0, 0, 0, 0, 0, 0, 0, 0, 0, 0, 0, 0, 0, 0, 0, 0, 0, 0, 0, 0, 0, 0, 0, 0, 0, 0, 0, 0, 0, 0, 0, 0, 0, 0, 0, 0, 0, 0, 0, 0, 0, 0, 0, 0, 0, 0, 0, 0, 0, 0, 0, 0, 0, 0, 0, 0, 0, 0, 0, 0, 0, 0, 0, 0, 0, 0, 0, 0, 0, 0, 0, 0, 0, 0, 0, 0, 0, 0, 0, 0, 0, 0, 0, 0, 0, 0, 0, 0, 0, 0, 0, 0, 0, 0, 0, 0, 0, 0, 0, 0, 0, 0, 0, 0, 0, 0, 0, 0, 0, 0,…	0.199045	0
2	C15orf57--CBX3	chr15:40854180	chr7:26241365	-/+	u/d	57	[17544, 17686, 17689, 18526, 18841, 18854, 18908, 18909, 18914, 18925, 19251, 19257, 19327, 19925, 20005, 20357, 20481, 20545, 20807, 20823, 21462, 21487, 21573, 21612, 21622, 22063, 22190, 22600, 22668, 22669, 22686, 22717, 22729, 22732, 23276, 23296, 23302, 23319, 23346, 23359, 23370, 23372, 23790, 23824, 23846, 23848, 23883, 24230, 24412, 24413, 24415, 24416, 24428, 24483, 24510, 24521, 24533]	390	[6, 7, 1, 1, 3, 1, 6, 5, 10, 3, 15, 8, 4, 12, 2, 13, 1, 4, 9, 9, 3, 4, 20, 9, 10, 3, 11, 1, 2, 4, 13, 15, 6, 10, 1, 9, 1, 8, 4, 1, 9, 21, 14, 9, 24, 3, 15, 1, 2, 3, 12, 6, 4, 3, 4, 1, 4]	47	[2, 1, 0, 1, 0, 0, 0, 1, 0, 2, 1, 0, 3, 0, 0, 0, 0, 0, 2, 1, 0, 0, 1, 1, 2, 0, 0, 0, 0, 0, 2, 2, 0, 0, 0, 0, 0, 4, 0, 0, 2, 0, 10, 1, 6, 0, 0, 0, 0, 0, 1, 0, 0, 0, 0, 0, 1]	0.484023	0
3	TRAV1-2--TRAJ33	chr14:22111802	chr14:22977587	+/+	u/d	126	[17534, 17535, 17543, 17545, 17547, 17550, 17561, 17564, 17574, 17586, 17618, 17627, 18080, 18085, 18091, 18093, 18109, 18117, 18121, 18122, 18128, 18131, 18132, 18436, 18450, 18484, 18486, 18492, 18507, 18543, 18544, 18796, 18819, 18825, 18847, 18869, 18884, 18899, 18905, 18913, 18917, 18929, 18939, 18943, 18953, 18956, 19189, 19191, 19195, 19199, 19201, 19202, 19207, 19211, 19212, 19213, 19219,…	2690	[25, 36, 48, 12, 43, 17, 37, 18, 38, 14, 40, 30, 17, 9, 28, 12, 39, 1, 5, 10, 1, 12, 33, 10, 15, 10, 22, 16, 1, 9, 17, 7, 23, 1, 38, 35, 39, 6, 33, 37, 23, 7, 13, 9, 42, 50, 9, 18, 44, 38, 1, 16, 21, 10, 27, 1, 25, 3, 22, 18, 4, 10, 16, 28, 16, 1, 25, 9, 8, 10, 2, 6, 4, 21, 17, 14, 53, 20, 8, 10, 23, 44, 28, 23, 20, 22, 17, 34, 13, 20, 50, 26, 20, 38, 6, 23, 9, 18, 31, 19, 41, 9, 15, 13, 11, 6, 2…	832	[5, 8, 12, 3, 11, 1, 5, 6, 9, 0, 15, 5, 0, 0, 5, 1, 10, 0, 1, 0, 9, 3, 6, 0, 6, 2, 12, 2, 0, 2, 1, 3, 7, 2, 18, 23, 7, 1, 5, 9, 6, 2, 7, 6, 12, 9, 4, 8, 11, 14, 1, 4, 6, 1, 11, 1, 2, 2, 1, 9, 0, 1, 5, 3, 5, 0, 2, 6, 2, 2, 0, 4, 1, 11, 5, 2, 16, 9, 0, 4, 3, 11, 5, 5, 4, 11, 5, 12, 3, 7, 18, 7, 4, 7, 4, 10, 4, 4, 7, 7, 13, 1, 1, 4, 0, 6, 5, 0, 7, 10, 39, 3, 42, 24, 13, 0, 30, 0, 12, 2, 31, 9, 19, 3…	0.0568329	0
4	IGHV7-81--TRAC	chr14:107282989	chr14:23016447	-/+	u/d	20	[19784, 21142, 21144, 21436, 21454, 21456, 21466, 21473, 21497, 21498, 21529, 21537, 21538, 21563, 21564, 21581, 21610, 21618, 21621, 21680]	1078	[51, 1, 1, 70, 62, 61, 73, 36, 73, 68, 1, 10, 78, 80, 83, 1, 77, 89, 83, 80]	1120	[25, 0, 0, 56, 43, 49, 52, 19, 92, 82, 0, 3, 109, 106, 94, 0, 50, 153, 106, 81]	0.161942	0
5	TRAV1-2--TRAJ12	chr14:22111802	chr14:23000892	+/+	u/d	20	[18859, 18865, 18877, 19237, 19254, 19280, 19296, 19305, 19306, 19328, 19335, 19337, 20373, 20375, 20419, 20455, 20495, 20503, 20549, 20608]	579	[45, 26, 16, 10, 20, 52, 3, 54, 77, 20, 17, 18, 47, 9, 23, 10, 10, 36, 58, 28]	159	[16, 11, 1, 1, 3, 10, 3, 13, 30, 4, 3, 5, 10, 4, 4, 2, 2, 10, 17, 10]	0.0675805	0
6	TRAV21--TRAJ39	chr14:22521314	chr14:22970583	+/+	u/d	17	[22036, 22064, 22081, 22111, 22126, 22160, 22169, 22190, 22200, 22646, 23840, 23858, 23862, 23880, 24402, 24417, 24429]	703	[65, 1, 1, 59, 65, 54, 40, 12, 61, 30, 96, 1, 70, 54, 28, 28, 38]	422	[44, 0, 0, 25, 34, 41, 12, 4, 29, 13, 107, 0, 48, 39, 9, 3, 14]	0.230398	0
7	IGHV7-81--TRAJ41	chr14:107282788	chr14:22966644	-/+	u/d	15	[21436, 21454, 21456, 21466, 21473, 21497, 21498, 21537, 21538, 21563, 21564, 21610, 21618, 21621, 21680]	580	[35, 44, 49, 20, 24, 62, 20, 2, 55, 53, 88, 18, 73, 12, 25]	332	[15, 15, 16, 8, 5, 47, 14, 5, 43, 28, 69, 5, 46, 5, 11]	0.147804	0
8	TRAV8-1--TRAC	chr14:22265878	chr14:23016447	+/+	u/d	13	[18466, 18473, 18897, 19265, 20454, 20478, 20601, 21475, 21515, 21583, 21614, 22064, 23351]	226	[1, 41, 7, 12, 19, 18, 19, 17, 15, 17, 32, 12, 16]	75	[0, 14, 3, 7, 2, 4, 3, 2, 3, 7, 16, 12, 2]	0.153863	0
