# Supplementary material for: Single-cell gene fusion detection by scFusion
Source: Nat Commun. 2022 Feb 28;13:1084. doi: 10.1038/s41467-022-28661-6 (PMC8885711; doi:10.1038/s41467-022-28661-6)
Supplement: Supplementary file 22 — Supplementary Data 18 [file 41467_2022_28661_MOESM22_ESM.xlsx]

## Sheet: Sheet1
Data S18. Reported Fusions by scFusion in multiple myeloma data
#Fusion_id	FusionGene	Position1	Position2	strands	directions	SupportingCellNumber	SupportingCells	TotalSplitRead	SplitReads	TotalDiscordantRead	DiscordantReads	FakeProbability	FDR
1	IGHG1--IGHG2	chr14:106207886	chr14:106109594	-/-	u/u	165	[7738580, 7738581, 7738585, 7738604, 7738617, 7738622, 7738627, 7738628, 7738629, 7738630, 7738631, 7738632, 7738633, 7738634, 7738635, 7738636, 7738638, 7738639, 7738640, 7738642, 7738643, 7738645, 7738646, 7738648, 7738649, 7738650, 7738651, 7738653, 7738654, 7738656, 7738657, 7738658, 7738659, 7738660, 7738661, 7738662, 7738663, 7738664, 7738666, 7738668, 7738673, 7738674, 7738676, 7738678, 77…	2999	[4, 14, 5, 21, 35, 1, 35, 38, 39, 40, 55, 33, 28, 34, 45, 49, 47, 60, 9, 67, 46, 47, 14, 66, 18, 25, 36, 26, 56, 58, 43, 43, 56, 47, 40, 51, 44, 68, 55, 27, 41, 19, 36, 19, 26, 53, 55, 56, 51, 17, 20, 23, 25, 23, 10, 13, 15, 1, 15, 6, 4, 8, 11, 3, 10, 26, 25, 21, 17, 19, 17, 17, 19, 16, 16, 17, 39, 28, 22, 14, 17, 21, 26, 26, 12, 13, 16, 19, 18, 25, 22, 36, 5, 11, 20, 13, 20, 17, 4, 4, 5, 9, 8, 1…	4884	[35, 81, 10, 93, 127, 0, 8, 16, 12, 14, 21, 6, 6, 9, 20, 18, 7, 18, 4, 54, 22, 19, 8, 48, 6, 6, 9, 11, 23, 27, 15, 12, 22, 18, 16, 13, 13, 38, 28, 9, 9, 6, 9, 9, 9, 19, 23, 24, 28, 32, 71, 51, 39, 36, 8, 9, 46, 2, 38, 12, 17, 20, 17, 12, 4, 89, 74, 28, 30, 23, 74, 35, 34, 26, 20, 32, 85, 84, 79, 27, 54, 72, 64, 24, 48, 13, 40, 39, 31, 81, 53, 135, 13, 26, 52, 24, 83, 44, 11, 44, 33, 68, 34, 18, 2…	0.691667	0
2	IGLC3--IGLC2	chr22:23248895	chr22:23243532	+/+	u/u	133	[7738582, 7738586, 7738588, 7738592, 7738600, 7738628, 7738686, 7738689, 7738693, 7738695, 7738696, 7738697, 7738699, 7738704, 7738705, 7738706, 7738708, 7738709, 7738711, 7738714, 7738715, 7738716, 7738717, 7738718, 7738719, 7738720, 7738721, 7738723, 7738724, 7738726, 7738727, 7738728, 7738730, 7738731, 7738732, 7738734, 7738735, 7738736, 7738737, 7738739, 7738740, 7738742, 7738743, 7738747, 77…	6238	[33, 25, 38, 22, 20, 2, 63, 86, 73, 79, 102, 85, 30, 107, 55, 128, 77, 53, 74, 55, 41, 72, 127, 72, 32, 75, 38, 45, 45, 47, 49, 10, 36, 154, 89, 45, 37, 47, 46, 91, 40, 37, 21, 37, 43, 22, 40, 45, 90, 26, 18, 52, 36, 36, 37, 4, 1, 1, 1, 1, 2, 2, 1, 3, 2, 1, 67, 81, 66, 82, 59, 64, 95, 96, 81, 89, 126, 45, 113, 67, 123, 81, 87, 72, 72, 83, 110, 95, 111, 38, 74, 69, 81, 78, 105, 10, 8, 25, 30, 30, …	15781	[47, 40, 67, 53, 30, 1, 87, 141, 128, 113, 157, 141, 48, 252, 53, 227, 84, 56, 122, 91, 57, 89, 261, 92, 50, 88, 60, 56, 61, 80, 58, 24, 42, 327, 206, 80, 82, 67, 59, 142, 43, 73, 19, 61, 64, 32, 64, 72, 145, 37, 26, 69, 43, 79, 39, 15, 27, 70, 20, 58, 36, 48, 50, 28, 24, 45, 291, 244, 316, 246, 187, 353, 380, 274, 390, 284, 562, 123, 330, 201, 526, 353, 338, 284, 220, 263, 456, 327, 443, 119, 29…	0.16797	0
3	IGHG3--IGHGP	chr14:106235567	chr14:106134542	-/-	u/u	147	[7738580, 7738581, 7738585, 7738604, 7738617, 7738627, 7738628, 7738629, 7738630, 7738631, 7738632, 7738633, 7738634, 7738635, 7738636, 7738638, 7738639, 7738640, 7738642, 7738643, 7738645, 7738646, 7738648, 7738649, 7738650, 7738651, 7738653, 7738654, 7738656, 7738657, 7738658, 7738659, 7738660, 7738661, 7738662, 7738663, 7738664, 7738666, 7738668, 7738673, 7738676, 7738678, 7738680, 7738681, 77…	1170	[4, 10, 2, 21, 19, 14, 10, 9, 8, 11, 3, 7, 6, 6, 11, 9, 14, 4, 15, 12, 10, 1, 21, 5, 3, 10, 11, 12, 14, 10, 17, 10, 11, 8, 7, 7, 15, 12, 4, 6, 9, 7, 5, 9, 10, 12, 18, 8, 15, 9, 11, 14, 1, 9, 9, 1, 15, 4, 7, 7, 5, 4, 1, 24, 9, 15, 10, 6, 2, 14, 11, 8, 13, 6, 9, 21, 14, 16, 7, 13, 6, 17, 12, 12, 7, 16, 7, 8, 20, 10, 23, 6, 8, 8, 8, 16, 11, 6, 5, 4, 3, 3, 3, 7, 10, 7, 2, 5, 7, 3, 5, 2, 11, 5, 7, 2, …	263	[1, 2, 2, 5, 9, 4, 2, 0, 3, 0, 2, 1, 2, 4, 0, 4, 2, 0, 6, 6, 0, 0, 10, 2, 1, 3, 1, 2, 3, 3, 2, 0, 2, 4, 3, 3, 7, 4, 1, 4, 3, 2, 3, 3, 1, 6, 6, 3, 1, 1, 5, 2, 0, 0, 1, 0, 2, 1, 0, 0, 0, 1, 1, 7, 2, 3, 3, 1, 0, 1, 1, 2, 2, 1, 1, 4, 3, 1, 1, 1, 2, 2, 2, 1, 1, 2, 1, 1, 9, 0, 1, 1, 0, 2, 3, 1, 2, 1, 1, 6, 3, 1, 1, 0, 2, 1, 0, 1, 0, 1, 2, 1, 2, 1, 3, 0, 0, 1, 0, 0, 1, 0, 2, 0, 1, 0, 3, 0, 1, 0, 1, 0, 0…	0.426101	0
4	IGHGP--IGHG1	chr14:106134637	chr14:106207886	-/-	u/u	137	[7738580, 7738581, 7738585, 7738604, 7738617, 7738627, 7738628, 7738629, 7738630, 7738631, 7738632, 7738633, 7738634, 7738635, 7738636, 7738638, 7738639, 7738642, 7738643, 7738645, 7738646, 7738648, 7738649, 7738650, 7738651, 7738653, 7738654, 7738656, 7738657, 7738658, 7738659, 7738660, 7738661, 7738662, 7738663, 7738664, 7738666, 7738668, 7738673, 7738674, 7738676, 7738681, 7738683, 7738684, 77…	1353	[15, 15, 8, 25, 29, 3, 2, 1, 3, 3, 2, 3, 1, 4, 4, 3, 3, 9, 3, 3, 2, 7, 1, 2, 3, 8, 3, 5, 3, 2, 4, 5, 3, 3, 4, 9, 5, 1, 2, 1, 3, 2, 2, 8, 2, 11, 19, 20, 17, 23, 14, 11, 14, 1, 15, 2, 12, 10, 11, 8, 4, 23, 18, 17, 17, 15, 21, 14, 11, 12, 19, 13, 28, 22, 23, 13, 18, 19, 29, 19, 10, 8, 18, 15, 15, 24, 16, 31, 10, 8, 27, 12, 17, 15, 3, 9, 8, 16, 10, 7, 10, 15, 10, 5, 10, 11, 6, 7, 11, 13, 14, 13, 7, 5…	1999	[17, 31, 8, 31, 62, 9, 17, 13, 13, 30, 3, 11, 7, 11, 16, 17, 16, 34, 20, 11, 3, 51, 2, 8, 9, 8, 18, 19, 16, 9, 14, 17, 22, 10, 9, 23, 25, 8, 10, 2, 7, 18, 21, 20, 19, 7, 25, 19, 10, 15, 4, 9, 9, 1, 9, 2, 6, 4, 4, 4, 3, 51, 28, 24, 13, 14, 20, 11, 18, 18, 12, 18, 30, 33, 24, 10, 30, 23, 19, 17, 14, 7, 17, 12, 12, 38, 32, 55, 2, 16, 14, 11, 27, 9, 5, 16, 19, 17, 8, 14, 7, 26, 26, 8, 20, 15, 9, 10, …	0.691667	0
5	IGHG3--IGHGP	chr14:106235574	chr14:106134535	-/-	u/u	144	[7738580, 7738581, 7738585, 7738604, 7738617, 7738627, 7738628, 7738629, 7738630, 7738631, 7738632, 7738633, 7738634, 7738635, 7738636, 7738638, 7738639, 7738640, 7738642, 7738643, 7738645, 7738646, 7738648, 7738649, 7738650, 7738651, 7738653, 7738654, 7738656, 7738657, 7738658, 7738659, 7738660, 7738661, 7738662, 7738663, 7738664, 7738666, 7738668, 7738673, 7738676, 7738678, 7738680, 7738681, 77…	1117	[4, 10, 2, 21, 19, 13, 9, 9, 8, 11, 3, 7, 6, 6, 10, 9, 13, 4, 15, 12, 10, 1, 20, 5, 3, 9, 11, 11, 13, 10, 17, 9, 10, 7, 7, 7, 14, 11, 4, 6, 9, 7, 5, 9, 9, 11, 18, 6, 15, 8, 10, 12, 1, 8, 8, 1, 13, 4, 7, 7, 5, 3, 1, 20, 8, 14, 10, 5, 2, 14, 11, 8, 12, 6, 9, 20, 14, 15, 7, 11, 6, 15, 12, 11, 7, 15, 7, 7, 20, 10, 23, 5, 8, 8, 8, 16, 11, 6, 5, 4, 3, 3, 3, 7, 10, 7, 2, 5, 7, 3, 5, 2, 11, 4, 7, 2, 3, 8…	257	[1, 2, 2, 5, 9, 4, 2, 0, 3, 0, 2, 1, 2, 4, 0, 4, 2, 0, 6, 6, 0, 0, 10, 2, 1, 3, 1, 2, 3, 3, 2, 0, 2, 4, 3, 3, 7, 4, 1, 4, 3, 2, 3, 3, 1, 6, 6, 3, 1, 1, 5, 2, 0, 0, 1, 0, 2, 1, 0, 0, 0, 1, 1, 7, 2, 3, 3, 1, 0, 1, 1, 2, 2, 1, 1, 4, 3, 1, 1, 1, 2, 2, 2, 1, 1, 2, 1, 1, 9, 0, 1, 1, 0, 2, 3, 1, 2, 1, 1, 6, 3, 1, 1, 0, 2, 1, 0, 1, 0, 1, 2, 1, 2, 1, 3, 0, 0, 1, 0, 0, 1, 0, 2, 0, 1, 0, 3, 0, 1, 0, 1, 0, 0…	0.424704	0
6	IGHA2--IGHA1	chr14:106054139	chr14:106174356	-/-	u/u	132	[7738588, 7738593, 7738621, 7738622, 7738625, 7738626, 7738822, 7738826, 7738831, 7738833, 7738835, 7738836, 7738847, 7738852, 7738854, 7738855, 7738865, 7738925, 7738926, 7738927, 7738928, 7738929, 7738930, 7738931, 7738932, 7738933, 7738934, 7738935, 7738936, 7738937, 7738938, 7738939, 7738940, 7738941, 7738942, 7738943, 7738944, 7738945, 7738946, 7738947, 7738948, 7738949, 7738950, 7738951, 77…	660	[1, 1, 2, 1, 6, 3, 2, 1, 2, 2, 2, 1, 1, 2, 4, 1, 2, 7, 10, 4, 3, 5, 4, 3, 4, 3, 4, 2, 1, 5, 5, 2, 4, 2, 7, 3, 1, 3, 3, 2, 7, 7, 4, 3, 1, 3, 7, 7, 4, 6, 2, 2, 5, 5, 4, 3, 1, 8, 7, 8, 5, 4, 3, 6, 9, 3, 6, 3, 7, 8, 11, 11, 5, 1, 4, 5, 3, 5, 11, 5, 10, 6, 15, 5, 4, 6, 6, 2, 12, 11, 9, 8, 6, 2, 12, 10, 10, 9, 9, 3, 9, 10, 9, 7, 6, 6, 9, 2, 2, 4, 4, 4, 5, 6, 3, 3, 7, 2, 8, 7, 6, 4, 2, 3, 4, 8, 3, 6, 9,…	1072	[1, 2, 7, 31, 22, 36, 0, 2, 0, 0, 1, 0, 0, 3, 0, 1, 3, 10, 8, 9, 9, 1, 10, 5, 6, 1, 6, 5, 1, 2, 2, 3, 1, 10, 12, 7, 0, 4, 2, 6, 7, 12, 4, 3, 5, 1, 6, 5, 1, 4, 2, 0, 6, 6, 5, 4, 3, 21, 17, 9, 10, 4, 3, 14, 18, 4, 13, 0, 17, 10, 26, 11, 11, 7, 12, 7, 8, 13, 9, 7, 9, 6, 13, 14, 3, 5, 14, 8, 32, 17, 25, 15, 21, 5, 27, 10, 6, 12, 11, 3, 10, 8, 8, 11, 9, 14, 15, 8, 8, 5, 7, 4, 9, 3, 4, 6, 14, 10, 8, 15…	0.719991	0
7	IGHA2--IGHA1	chr14:106053577	chr14:106173823	-/-	u/u	146	[7738588, 7738593, 7738621, 7738622, 7738625, 7738626, 7738628, 7738642, 7738649, 7738654, 7738662, 7738685, 7738808, 7738824, 7738826, 7738827, 7738829, 7738831, 7738833, 7738834, 7738847, 7738850, 7738854, 7738865, 7738870, 7738888, 7738925, 7738926, 7738927, 7738928, 7738929, 7738930, 7738931, 7738932, 7738933, 7738934, 7738935, 7738937, 7738938, 7738939, 7738940, 7738941, 7738942, 7738943, 77…	1706	[1, 1, 5, 38, 51, 47, 1, 1, 1, 1, 1, 1, 1, 1, 2, 1, 1, 1, 1, 3, 1, 1, 3, 4, 1, 1, 15, 13, 15, 16, 1, 13, 6, 5, 5, 15, 6, 4, 3, 4, 1, 8, 15, 10, 1, 6, 4, 6, 4, 16, 9, 5, 13, 6, 4, 1, 11, 2, 2, 4, 5, 4, 9, 2, 3, 36, 33, 28, 32, 2, 12, 18, 15, 6, 21, 7, 25, 24, 29, 32, 12, 7, 14, 12, 17, 16, 13, 18, 11, 27, 24, 16, 9, 28, 22, 7, 26, 36, 40, 19, 16, 8, 37, 16, 20, 23, 14, 1, 8, 12, 16, 17, 24, 18, 9,…	1081	[1, 2, 7, 31, 22, 36, 0, 3, 0, 5, 0, 1, 0, 0, 2, 0, 0, 0, 0, 1, 0, 1, 0, 3, 1, 1, 10, 8, 9, 9, 1, 10, 5, 6, 1, 6, 5, 2, 2, 3, 1, 10, 12, 7, 0, 4, 2, 6, 7, 12, 4, 3, 5, 1, 6, 5, 1, 4, 2, 0, 6, 6, 5, 4, 3, 21, 17, 9, 10, 4, 3, 14, 18, 4, 13, 0, 17, 10, 26, 11, 11, 7, 12, 7, 8, 13, 9, 7, 9, 6, 13, 14, 3, 5, 14, 8, 32, 17, 25, 15, 21, 5, 27, 10, 6, 12, 11, 0, 3, 10, 8, 8, 11, 9, 14, 15, 8, 8, 2, 5, 7…	0.0995803	0
8	IGHA2--IGHA1	chr14:106053584	chr14:106173816	-/-	u/u	151	[7738588, 7738593, 7738621, 7738622, 7738625, 7738626, 7738628, 7738642, 7738648, 7738649, 7738654, 7738661, 7738662, 7738685, 7738808, 7738824, 7738826, 7738827, 7738829, 7738831, 7738833, 7738834, 7738835, 7738847, 7738850, 7738854, 7738865, 7738870, 7738887, 7738888, 7738925, 7738926, 7738927, 7738928, 7738929, 7738930, 7738931, 7738932, 7738933, 7738934, 7738935, 7738937, 7738938, 7738939, 77…	1754	[1, 1, 5, 54, 64, 69, 1, 1, 1, 3, 1, 1, 1, 1, 2, 1, 2, 1, 1, 1, 1, 3, 1, 1, 1, 3, 4, 1, 1, 1, 14, 13, 15, 16, 2, 13, 6, 5, 5, 15, 6, 4, 3, 4, 1, 8, 15, 10, 1, 5, 4, 6, 4, 16, 9, 4, 13, 6, 4, 11, 2, 2, 4, 5, 4, 9, 2, 3, 35, 34, 28, 32, 2, 12, 18, 15, 6, 21, 7, 25, 24, 28, 32, 12, 8, 15, 13, 18, 16, 13, 18, 11, 29, 25, 16, 9, 27, 22, 7, 26, 34, 39, 17, 15, 8, 37, 16, 20, 23, 14, 7, 12, 16, 17, 24, …	1078	[1, 2, 7, 31, 22, 36, 0, 3, 0, 0, 5, 1, 0, 1, 0, 0, 2, 0, 0, 0, 0, 1, 1, 0, 1, 0, 3, 1, 0, 1, 10, 8, 9, 9, 1, 10, 5, 6, 1, 6, 5, 2, 2, 3, 1, 10, 12, 7, 0, 4, 2, 6, 7, 12, 4, 3, 5, 1, 6, 1, 4, 2, 0, 6, 6, 5, 4, 3, 21, 17, 9, 10, 4, 3, 14, 18, 4, 13, 0, 17, 10, 26, 11, 11, 7, 12, 7, 8, 13, 9, 7, 9, 6, 13, 14, 3, 5, 14, 8, 32, 17, 25, 15, 21, 5, 27, 10, 6, 12, 11, 3, 10, 8, 8, 11, 9, 14, 15, 8, 8, 2…	0.520644	0
9	IGHGP--IGHG1	chr14:106134652	chr14:106207871	-/-	d/d	140	[7738580, 7738581, 7738585, 7738604, 7738617, 7738627, 7738628, 7738629, 7738630, 7738631, 7738633, 7738635, 7738636, 7738638, 7738639, 7738642, 7738643, 7738645, 7738648, 7738649, 7738650, 7738651, 7738653, 7738654, 7738656, 7738657, 7738658, 7738659, 7738660, 7738661, 7738662, 7738663, 7738664, 7738666, 7738668, 7738673, 7738674, 7738676, 7738681, 7738684, 7738685, 7738686, 7738689, 7738693, 77…	1960	[13, 26, 8, 31, 46, 1, 2, 1, 6, 2, 4, 3, 5, 3, 2, 7, 5, 3, 9, 3, 2, 1, 6, 2, 3, 2, 1, 4, 5, 1, 2, 6, 7, 8, 3, 1, 1, 4, 1, 4, 2, 21, 32, 26, 21, 28, 13, 11, 24, 4, 24, 8, 6, 17, 18, 7, 6, 41, 28, 26, 29, 27, 29, 25, 21, 29, 20, 22, 39, 33, 42, 27, 26, 29, 37, 31, 23, 14, 30, 24, 28, 32, 32, 39, 13, 13, 29, 18, 27, 26, 6, 10, 11, 19, 16, 12, 13, 19, 23, 9, 14, 17, 10, 12, 15, 22, 14, 20, 8, 10, 15,…	1964	[17, 31, 8, 31, 62, 9, 17, 13, 13, 30, 11, 11, 16, 17, 16, 34, 20, 11, 51, 2, 8, 9, 8, 18, 19, 16, 9, 14, 17, 22, 10, 9, 23, 25, 8, 10, 2, 7, 18, 20, 19, 7, 25, 19, 10, 15, 4, 9, 9, 1, 9, 2, 6, 4, 4, 4, 3, 51, 28, 24, 13, 14, 20, 11, 18, 18, 12, 18, 30, 33, 24, 10, 30, 23, 19, 17, 14, 7, 17, 12, 12, 38, 32, 55, 2, 16, 14, 11, 27, 9, 5, 16, 19, 17, 8, 14, 7, 26, 26, 8, 20, 15, 9, 10, 3, 9, 7, 13, …	0.1069	0
10	IGHA2--IGHA1	chr14:106053527	chr14:106173662	-/-	u/u	136	[7738588, 7738593, 7738621, 7738622, 7738625, 7738626, 7738628, 7738649, 7738819, 7738826, 7738829, 7738831, 7738835, 7738836, 7738837, 7738838, 7738841, 7738848, 7738849, 7738854, 7738855, 7738857, 7738861, 7738865, 7738869, 7738870, 7738875, 7738925, 7738926, 7738927, 7738928, 7738930, 7738931, 7738932, 7738933, 7738934, 7738935, 7738938, 7738939, 7738940, 7738941, 7738942, 7738943, 7738944, 77…	827	[3, 2, 8, 8, 9, 11, 1, 1, 1, 3, 2, 5, 2, 1, 1, 3, 1, 1, 1, 2, 1, 2, 1, 3, 1, 1, 1, 7, 6, 6, 6, 4, 5, 4, 3, 6, 6, 4, 2, 2, 5, 10, 2, 1, 3, 7, 7, 6, 6, 3, 3, 2, 7, 7, 2, 2, 2, 3, 3, 3, 9, 16, 10, 11, 3, 6, 12, 6, 1, 15, 2, 6, 10, 12, 16, 6, 3, 6, 5, 11, 5, 8, 9, 7, 14, 20, 3, 11, 9, 13, 5, 14, 9, 15, 6, 7, 1, 14, 14, 5, 14, 8, 9, 3, 8, 13, 7, 3, 6, 9, 4, 10, 2, 7, 5, 5, 7, 13, 7, 4, 11, 7, 3, 8, 8,…	1058	[1, 2, 7, 31, 22, 36, 0, 0, 0, 2, 0, 0, 1, 0, 1, 0, 0, 0, 1, 0, 1, 0, 3, 3, 0, 1, 1, 10, 8, 9, 9, 10, 5, 6, 1, 6, 5, 2, 3, 1, 10, 12, 7, 0, 2, 7, 12, 4, 5, 1, 6, 5, 1, 4, 0, 6, 6, 5, 4, 3, 21, 17, 9, 10, 4, 3, 14, 18, 4, 13, 0, 17, 10, 26, 11, 11, 7, 12, 7, 8, 13, 9, 7, 9, 6, 13, 14, 3, 5, 14, 8, 32, 17, 25, 15, 21, 5, 27, 10, 6, 12, 11, 3, 10, 8, 8, 11, 9, 14, 15, 8, 8, 2, 5, 7, 4, 9, 3, 4, 6, 1…	0.109661	0
11	IGHA2--IGHA1	chr14:106053495	chr14:106174217	-/-	u/u	120	[7738588, 7738593, 7738621, 7738625, 7738626, 7738750, 7738823, 7738836, 7738852, 7738854, 7738857, 7738870, 7738873, 7738925, 7738926, 7738927, 7738928, 7738929, 7738930, 7738931, 7738932, 7738933, 7738934, 7738935, 7738937, 7738938, 7738940, 7738941, 7738942, 7738943, 7738945, 7738946, 7738948, 7738949, 7738950, 7738951, 7738952, 7738953, 7738954, 7738957, 7738958, 7738960, 7738961, 7738962, 77…	789	[3, 7, 10, 3, 3, 1, 1, 1, 1, 3, 1, 2, 1, 12, 6, 10, 3, 2, 2, 3, 4, 6, 8, 2, 4, 5, 4, 6, 11, 2, 4, 1, 5, 11, 4, 1, 7, 2, 10, 4, 2, 1, 6, 3, 5, 1, 9, 16, 13, 8, 10, 3, 5, 6, 7, 3, 8, 1, 15, 11, 20, 10, 11, 3, 9, 8, 6, 7, 15, 6, 10, 9, 11, 9, 5, 6, 13, 7, 11, 11, 13, 6, 8, 2, 17, 13, 6, 17, 8, 6, 7, 20, 13, 7, 7, 6, 11, 9, 8, 4, 1, 3, 2, 4, 1, 5, 3, 9, 6, 5, 13, 4, 5, 5, 13, 7, 3, 8, 3, 5]	1011	[1, 2, 7, 22, 36, 0, 1, 0, 3, 0, 0, 1, 0, 10, 8, 9, 9, 1, 10, 5, 6, 1, 6, 5, 2, 2, 1, 10, 12, 7, 4, 2, 7, 12, 4, 3, 5, 1, 6, 1, 4, 0, 6, 6, 5, 4, 3, 21, 17, 9, 10, 4, 3, 14, 18, 4, 13, 0, 17, 10, 26, 11, 11, 7, 12, 7, 8, 13, 9, 7, 9, 6, 13, 14, 3, 5, 14, 8, 32, 17, 25, 15, 21, 5, 27, 10, 6, 12, 11, 3, 10, 8, 8, 11, 9, 14, 15, 8, 8, 2, 5, 7, 4, 9, 3, 4, 6, 14, 10, 8, 15, 11, 6, 7, 8, 10, 12, 11, 1…	0.0420001	0
12	IGHA2--IGHA1	chr14:106053485	chr14:106173728	-/-	u/u	134	[7738621, 7738622, 7738625, 7738626, 7738628, 7738661, 7738823, 7738829, 7738833, 7738836, 7738837, 7738838, 7738849, 7738850, 7738852, 7738857, 7738861, 7738865, 7738869, 7738870, 7738873, 7738925, 7738926, 7738927, 7738928, 7738929, 7738930, 7738931, 7738932, 7738933, 7738934, 7738935, 7738936, 7738937, 7738938, 7738939, 7738941, 7738942, 7738943, 7738945, 7738946, 7738947, 7738948, 7738949, 77…	1124	[5, 2, 5, 5, 2, 1, 2, 2, 2, 1, 2, 3, 1, 1, 4, 1, 2, 2, 1, 4, 8, 12, 3, 8, 16, 1, 12, 5, 7, 4, 11, 2, 2, 1, 3, 6, 5, 14, 3, 5, 4, 3, 4, 10, 15, 4, 10, 2, 7, 2, 10, 3, 4, 8, 5, 11, 3, 5, 14, 16, 14, 9, 4, 8, 14, 15, 3, 13, 3, 19, 14, 23, 32, 11, 6, 16, 9, 11, 14, 3, 9, 19, 19, 14, 11, 2, 10, 10, 1, 18, 19, 26, 13, 13, 3, 14, 15, 11, 11, 15, 4, 7, 14, 10, 14, 14, 3, 16, 13, 9, 4, 9, 10, 7, 7, 4, 1, …	1072	[7, 31, 22, 36, 0, 1, 1, 0, 0, 0, 1, 0, 1, 1, 3, 0, 3, 3, 0, 1, 0, 10, 8, 9, 9, 1, 10, 5, 6, 1, 6, 5, 1, 2, 2, 3, 10, 12, 7, 4, 2, 6, 7, 12, 4, 3, 5, 1, 6, 5, 1, 4, 2, 6, 6, 5, 4, 3, 21, 17, 9, 10, 4, 3, 14, 18, 4, 13, 0, 17, 10, 26, 11, 11, 7, 12, 7, 8, 13, 9, 7, 9, 6, 13, 14, 3, 5, 14, 8, 32, 17, 25, 15, 21, 5, 27, 10, 6, 12, 11, 3, 10, 8, 8, 11, 9, 14, 15, 8, 8, 2, 5, 7, 4, 9, 3, 4, 6, 14, 10,…	0.652439	0
13	IGHA2--IGHA1	chr14:106053485	chr14:106174227	-/-	u/u	112	[7738588, 7738593, 7738621, 7738622, 7738625, 7738626, 7738837, 7738849, 7738854, 7738855, 7738861, 7738865, 7738870, 7738875, 7738925, 7738926, 7738927, 7738928, 7738931, 7738932, 7738933, 7738934, 7738935, 7738937, 7738938, 7738939, 7738940, 7738941, 7738942, 7738945, 7738948, 7738949, 7738950, 7738952, 7738953, 7738954, 7738955, 7738958, 7738961, 7738962, 7738964, 7738966, 7739000, 7739001, 77…	783	[3, 7, 10, 4, 3, 3, 2, 1, 3, 1, 2, 2, 2, 1, 12, 6, 10, 3, 3, 4, 6, 8, 2, 4, 5, 1, 4, 6, 11, 4, 5, 11, 4, 7, 2, 10, 2, 2, 6, 3, 5, 9, 16, 13, 8, 10, 3, 5, 6, 7, 3, 8, 15, 11, 20, 10, 11, 3, 8, 8, 6, 7, 15, 6, 10, 9, 11, 9, 5, 6, 13, 7, 11, 12, 13, 6, 8, 2, 17, 13, 6, 17, 8, 6, 7, 20, 13, 7, 7, 6, 11, 9, 8, 4, 3, 4, 5, 3, 9, 6, 5, 13, 4, 5, 5, 13, 7, 3, 8, 3, 3, 5]	1021	[1, 2, 7, 31, 22, 36, 1, 1, 0, 1, 3, 3, 1, 1, 10, 8, 9, 9, 5, 6, 1, 6, 5, 2, 2, 3, 1, 10, 12, 4, 7, 12, 4, 5, 1, 6, 5, 4, 6, 6, 5, 3, 21, 17, 9, 10, 4, 3, 14, 18, 4, 13, 17, 10, 26, 11, 11, 7, 12, 7, 8, 13, 9, 7, 9, 6, 13, 14, 3, 5, 14, 8, 32, 17, 25, 15, 21, 5, 27, 10, 6, 12, 11, 3, 10, 8, 8, 11, 9, 14, 15, 8, 8, 2, 7, 9, 4, 6, 14, 10, 8, 15, 11, 6, 7, 8, 10, 12, 11, 5, 1, 10]	0.0689652	0
14	IGHGP--IGHG2	chr14:106134659	chr14:106109594	-/-	u/u	115	[7738580, 7738581, 7738585, 7738604, 7738617, 7738627, 7738629, 7738648, 7738651, 7738654, 7738656, 7738658, 7738663, 7738685, 7738686, 7738689, 7738693, 7738695, 7738696, 7738697, 7738699, 7738704, 7738705, 7738706, 7738709, 7738711, 7738714, 7738715, 7738716, 7738717, 7738718, 7738719, 7738720, 7738721, 7738723, 7738724, 7738726, 7738727, 7738728, 7738730, 7738731, 7738732, 7738734, 7738735, 77…	548	[3, 2, 1, 13, 11, 1, 1, 1, 1, 1, 1, 1, 1, 1, 5, 7, 9, 9, 12, 1, 5, 4, 1, 5, 3, 2, 3, 5, 3, 14, 8, 6, 6, 8, 9, 6, 2, 6, 7, 7, 18, 9, 11, 11, 4, 9, 13, 12, 9, 6, 11, 7, 5, 10, 6, 13, 1, 4, 6, 6, 10, 11, 3, 6, 3, 2, 2, 2, 2, 1, 4, 1, 3, 2, 4, 1, 3, 3, 3, 5, 3, 2, 1, 4, 2, 4, 3, 1, 1, 1, 1, 1, 1, 8, 2, 9, 4, 2, 2, 2, 3, 8, 1, 4, 3, 5, 2, 7, 6, 2, 7, 1, 3, 7, 1]	560	[4, 6, 2, 7, 14, 0, 0, 1, 0, 0, 1, 0, 0, 1, 1, 6, 4, 4, 5, 0, 1, 1, 0, 2, 0, 2, 0, 1, 2, 8, 1, 3, 2, 1, 0, 4, 1, 0, 1, 1, 6, 6, 6, 1, 2, 0, 10, 2, 3, 2, 2, 3, 3, 6, 2, 4, 0, 3, 3, 1, 2, 8, 1, 2, 1, 0, 0, 3, 3, 0, 4, 1, 1, 2, 0, 3, 3, 1, 1, 1, 3, 4, 0, 1, 3, 1, 0, 0, 1, 0, 0, 1, 22, 10, 12, 26, 21, 18, 12, 16, 16, 17, 3, 27, 14, 14, 16, 20, 23, 8, 17, 7, 9, 23, 6]	0.706946	0
15	IGHA2--IGHA1	chr14:106053478	chr14:106173736	-/-	u/u	134	[7738588, 7738621, 7738622, 7738625, 7738626, 7738628, 7738661, 7738823, 7738829, 7738833, 7738836, 7738837, 7738838, 7738849, 7738850, 7738852, 7738857, 7738861, 7738865, 7738869, 7738870, 7738873, 7738925, 7738926, 7738927, 7738928, 7738929, 7738930, 7738931, 7738932, 7738933, 7738934, 7738935, 7738936, 7738937, 7738938, 7738939, 7738941, 7738942, 7738943, 7738945, 7738946, 7738947, 7738948, 77…	1068	[1, 4, 2, 2, 5, 1, 1, 1, 2, 2, 1, 2, 2, 1, 1, 4, 1, 2, 2, 1, 4, 8, 10, 3, 8, 14, 1, 11, 4, 7, 4, 10, 2, 2, 1, 3, 6, 2, 15, 2, 4, 4, 2, 4, 9, 16, 4, 10, 1, 6, 10, 3, 3, 7, 4, 11, 3, 5, 13, 15, 13, 9, 4, 7, 16, 17, 3, 12, 3, 19, 15, 24, 29, 9, 5, 13, 10, 12, 12, 2, 10, 15, 20, 15, 12, 2, 10, 11, 1, 17, 18, 28, 13, 11, 2, 13, 14, 10, 11, 13, 3, 7, 13, 9, 12, 12, 3, 17, 14, 7, 4, 8, 8, 7, 8, 4, 1, 13…	1068	[1, 7, 31, 22, 36, 0, 1, 1, 0, 0, 0, 1, 0, 1, 1, 3, 0, 3, 3, 0, 1, 0, 10, 8, 9, 9, 1, 10, 5, 6, 1, 6, 5, 1, 2, 2, 3, 10, 12, 7, 4, 2, 6, 7, 12, 4, 3, 5, 1, 6, 1, 4, 2, 6, 6, 5, 4, 3, 21, 17, 9, 10, 4, 3, 14, 18, 4, 13, 0, 17, 10, 26, 11, 11, 7, 12, 7, 8, 13, 9, 7, 9, 6, 13, 14, 3, 5, 14, 8, 32, 17, 25, 15, 21, 5, 27, 10, 6, 12, 11, 3, 10, 8, 8, 11, 9, 14, 15, 8, 8, 2, 5, 7, 4, 9, 3, 4, 6, 14, 10,…	0.124516	0
16	IGHGP--IGHG2	chr14:106134652	chr14:106109601	-/-	d/d	112	[7738580, 7738581, 7738585, 7738604, 7738617, 7738629, 7738656, 7738686, 7738689, 7738693, 7738695, 7738696, 7738697, 7738699, 7738704, 7738705, 7738706, 7738709, 7738711, 7738714, 7738715, 7738716, 7738717, 7738718, 7738719, 7738720, 7738721, 7738723, 7738724, 7738726, 7738727, 7738728, 7738730, 7738731, 7738732, 7738734, 7738735, 7738736, 7738737, 7738739, 7738740, 7738742, 7738743, 7738747, 77…	727	[5, 5, 3, 18, 17, 1, 1, 6, 10, 12, 9, 16, 2, 6, 8, 1, 9, 6, 3, 3, 7, 3, 19, 11, 9, 8, 11, 14, 9, 2, 8, 8, 10, 23, 12, 18, 11, 8, 10, 16, 15, 14, 8, 14, 9, 7, 13, 9, 20, 1, 5, 9, 7, 14, 14, 5, 9, 4, 3, 3, 2, 3, 1, 4, 1, 3, 3, 4, 2, 4, 4, 5, 5, 5, 3, 1, 1, 1, 6, 2, 5, 5, 1, 1, 1, 1, 1, 1, 3, 8, 3, 10, 6, 2, 2, 2, 3, 10, 1, 7, 3, 7, 4, 9, 6, 3, 7, 2, 3, 1, 7, 1]	565	[4, 6, 2, 7, 14, 0, 1, 1, 6, 4, 4, 5, 0, 1, 1, 0, 2, 0, 2, 0, 1, 2, 8, 1, 3, 2, 1, 0, 4, 1, 0, 1, 1, 6, 6, 6, 1, 2, 0, 10, 2, 3, 2, 2, 3, 3, 6, 2, 4, 0, 3, 3, 1, 2, 8, 1, 2, 1, 0, 0, 3, 3, 0, 4, 1, 1, 2, 0, 3, 3, 1, 1, 1, 3, 4, 0, 1, 3, 1, 3, 1, 0, 0, 1, 0, 0, 1, 0, 22, 10, 12, 26, 21, 18, 12, 16, 16, 17, 3, 27, 14, 14, 16, 20, 23, 8, 17, 7, 9, 3, 23, 6]	0.602477	0
17	IGHA2--IGHA1	chr14:106053507	chr14:106173705	-/-	u/u	116	[7738593, 7738621, 7738622, 7738625, 7738626, 7738824, 7738827, 7738829, 7738834, 7738848, 7738849, 7738854, 7738865, 7738873, 7738875, 7738925, 7738926, 7738927, 7738928, 7738929, 7738930, 7738931, 7738932, 7738933, 7738934, 7738937, 7738938, 7738939, 7738941, 7738942, 7738945, 7738946, 7738947, 7738948, 7738949, 7738950, 7738951, 7738952, 7738954, 7738957, 7738958, 7738959, 7738961, 7738964, 77…	494	[3, 5, 4, 6, 5, 1, 1, 2, 1, 1, 1, 1, 1, 2, 2, 5, 3, 5, 6, 1, 3, 4, 1, 1, 2, 1, 2, 2, 11, 9, 5, 4, 3, 1, 10, 4, 3, 5, 3, 2, 2, 2, 3, 5, 2, 2, 8, 8, 6, 4, 1, 5, 2, 3, 8, 1, 9, 4, 5, 10, 7, 3, 8, 5, 1, 5, 4, 2, 8, 10, 5, 7, 2, 3, 8, 1, 8, 8, 4, 7, 7, 5, 10, 7, 6, 3, 5, 5, 2, 7, 5, 2, 4, 4, 6, 3, 4, 3, 1, 3, 3, 3, 6, 5, 1, 6, 6, 2, 4, 4, 8, 4, 5, 11, 2, 4]	1000	[2, 7, 31, 22, 36, 0, 0, 0, 1, 0, 1, 0, 3, 0, 1, 10, 8, 9, 9, 1, 10, 5, 6, 1, 6, 2, 2, 3, 10, 12, 4, 2, 6, 7, 12, 4, 3, 5, 6, 1, 4, 2, 6, 5, 4, 3, 21, 17, 9, 10, 4, 14, 18, 4, 13, 0, 17, 10, 26, 11, 11, 7, 12, 7, 8, 13, 9, 7, 9, 6, 13, 14, 3, 5, 14, 8, 32, 17, 25, 21, 27, 10, 6, 12, 11, 3, 10, 8, 8, 11, 9, 14, 15, 8, 8, 2, 5, 7, 4, 9, 3, 6, 14, 10, 8, 15, 11, 6, 1, 7, 8, 10, 11, 5, 1, 10]	0.0591787	0
18	IGHA2--IGHA1	chr14:106053591	chr14:106173809	-/-	u/u	138	[7738593, 7738621, 7738622, 7738625, 7738626, 7738648, 7738649, 7738654, 7738661, 7738685, 7738808, 7738826, 7738829, 7738831, 7738834, 7738835, 7738854, 7738865, 7738887, 7738888, 7738925, 7738926, 7738927, 7738928, 7738929, 7738930, 7738931, 7738932, 7738933, 7738934, 7738935, 7738937, 7738938, 7738939, 7738940, 7738941, 7738942, 7738943, 7738945, 7738946, 7738947, 7738948, 7738949, 7738950, 77…	1691	[1, 3, 53, 65, 71, 1, 3, 1, 1, 1, 2, 2, 1, 1, 3, 1, 3, 4, 1, 1, 14, 12, 15, 16, 2, 13, 6, 5, 5, 15, 6, 3, 2, 4, 1, 8, 15, 9, 5, 4, 6, 4, 14, 9, 4, 13, 6, 4, 11, 2, 4, 5, 4, 9, 2, 3, 32, 33, 28, 32, 2, 10, 18, 14, 6, 19, 7, 23, 24, 27, 31, 12, 8, 15, 13, 18, 16, 12, 17, 10, 29, 24, 15, 9, 25, 20, 6, 26, 33, 37, 17, 14, 8, 35, 15, 20, 22, 13, 7, 11, 16, 17, 23, 17, 9, 16, 18, 15, 9, 8, 6, 6, 14, 4,…	1068	[2, 7, 31, 22, 36, 0, 0, 5, 1, 1, 0, 2, 0, 0, 1, 1, 0, 3, 0, 1, 10, 8, 9, 9, 1, 10, 5, 6, 1, 6, 5, 2, 2, 3, 1, 10, 12, 7, 4, 2, 6, 7, 12, 4, 3, 5, 1, 6, 1, 2, 0, 6, 6, 5, 4, 3, 21, 17, 9, 10, 4, 3, 14, 18, 4, 13, 0, 17, 10, 26, 11, 11, 7, 12, 7, 8, 13, 9, 7, 9, 6, 13, 14, 3, 5, 14, 8, 32, 17, 25, 15, 21, 5, 27, 10, 6, 12, 11, 3, 10, 8, 8, 11, 9, 14, 15, 8, 8, 2, 5, 7, 4, 9, 3, 4, 6, 14, 10, 8, 15…	0.716221	0
19	IGHGP--IGHG2	chr14:106134535	chr14:106109540	-/-	u/u	95	[7738581, 7738604, 7738617, 7738627, 7738636, 7738639, 7738642, 7738646, 7738648, 7738654, 7738656, 7738659, 7738662, 7738666, 7738674, 7738684, 7738686, 7738689, 7738693, 7738695, 7738696, 7738699, 7738704, 7738706, 7738708, 7738709, 7738711, 7738715, 7738716, 7738717, 7738718, 7738719, 7738720, 7738721, 7738723, 7738724, 7738726, 7738727, 7738730, 7738731, 7738732, 7738734, 7738735, 7738736, 77…	296	[6, 6, 10, 1, 1, 1, 1, 1, 4, 2, 2, 2, 2, 2, 1, 1, 4, 6, 2, 6, 9, 3, 1, 6, 1, 2, 1, 1, 1, 5, 7, 3, 3, 4, 6, 4, 4, 3, 1, 9, 2, 7, 5, 1, 3, 4, 7, 2, 2, 2, 3, 2, 8, 6, 5, 3, 1, 6, 2, 10, 1, 3, 3, 3, 2, 5, 2, 3, 5, 3, 1, 6, 2, 2, 3, 1, 1, 3, 2, 1, 3, 1, 4, 3, 2, 1, 2, 3, 3, 1, 1, 1, 1, 1, 1]	200	[6, 7, 14, 0, 2, 0, 0, 0, 1, 0, 1, 1, 0, 0, 0, 0, 1, 6, 4, 4, 5, 1, 1, 2, 0, 0, 2, 1, 2, 8, 1, 3, 2, 1, 0, 4, 1, 0, 1, 6, 6, 6, 1, 2, 0, 10, 2, 3, 2, 2, 3, 3, 6, 2, 4, 0, 3, 3, 1, 2, 3, 2, 1, 0, 3, 3, 4, 1, 1, 3, 3, 1, 0, 1, 1, 3, 4, 0, 1, 0, 5, 3, 1, 3, 1, 1, 0, 1, 0, 0, 1, 0, 0, 0, 0]	0.424704	0
20	IGHG4--IGHG3	chr14:106090691	chr14:106235451	-/-	u/u	70	[7738627, 7738628, 7738629, 7738630, 7738631, 7738632, 7738633, 7738634, 7738635, 7738636, 7738638, 7738639, 7738640, 7738642, 7738643, 7738645, 7738646, 7738648, 7738649, 7738650, 7738651, 7738653, 7738654, 7738656, 7738657, 7738658, 7738659, 7738660, 7738661, 7738662, 7738663, 7738664, 7738666, 7738668, 7738673, 7738676, 7738678, 7738680, 7738681, 7738683, 7738684, 7738685, 7739093, 7739095, 77…	633	[10, 11, 4, 5, 7, 9, 4, 4, 4, 3, 11, 15, 3, 10, 13, 5, 3, 5, 9, 3, 7, 8, 10, 2, 7, 16, 10, 8, 6, 12, 12, 10, 8, 8, 8, 4, 7, 4, 12, 5, 15, 7, 12, 7, 10, 24, 12, 13, 7, 12, 20, 9, 2, 18, 13, 17, 11, 21, 9, 19, 18, 4, 6, 11, 10, 12, 9, 1, 1, 1]	1730	[0, 1, 1, 1, 2, 0, 0, 0, 1, 4, 0, 1, 0, 0, 0, 1, 0, 0, 0, 1, 0, 0, 4, 1, 2, 0, 2, 0, 3, 0, 1, 4, 1, 0, 0, 0, 0, 0, 0, 2, 1, 0, 73, 50, 121, 86, 97, 47, 50, 68, 95, 57, 1, 117, 50, 92, 48, 71, 95, 88, 91, 1, 9, 33, 112, 56, 88, 0, 0, 0]	0.373925	0
21	IGHGP--IGHG2	chr14:106134539	chr14:106109536	-/-	u/u	93	[7738581, 7738604, 7738617, 7738627, 7738639, 7738642, 7738648, 7738654, 7738656, 7738659, 7738662, 7738666, 7738674, 7738684, 7738686, 7738689, 7738693, 7738695, 7738696, 7738699, 7738704, 7738706, 7738708, 7738709, 7738711, 7738715, 7738716, 7738717, 7738718, 7738719, 7738720, 7738721, 7738723, 7738724, 7738726, 7738727, 7738730, 7738731, 7738732, 7738734, 7738735, 7738736, 7738737, 7738739, 77…	295	[6, 6, 10, 1, 1, 1, 4, 2, 2, 1, 2, 2, 1, 1, 4, 6, 2, 6, 10, 3, 1, 6, 1, 2, 1, 1, 1, 5, 7, 3, 3, 4, 6, 3, 4, 3, 1, 9, 2, 7, 5, 1, 3, 4, 7, 2, 2, 2, 3, 2, 8, 7, 5, 3, 1, 6, 2, 10, 1, 3, 3, 3, 2, 6, 2, 3, 5, 3, 1, 6, 2, 2, 3, 1, 1, 3, 2, 1, 3, 1, 4, 3, 2, 1, 2, 3, 3, 1, 1, 1, 1, 1, 1]	198	[6, 7, 14, 0, 0, 0, 1, 0, 1, 1, 0, 0, 0, 0, 1, 6, 4, 4, 5, 1, 1, 2, 0, 0, 2, 1, 2, 8, 1, 3, 2, 1, 0, 4, 1, 0, 1, 6, 6, 6, 1, 2, 0, 10, 2, 3, 2, 2, 3, 3, 6, 2, 4, 0, 3, 3, 1, 2, 3, 2, 1, 0, 3, 3, 4, 1, 1, 3, 3, 1, 0, 1, 1, 3, 4, 0, 1, 0, 5, 3, 1, 3, 1, 1, 0, 1, 0, 0, 1, 0, 0, 0, 0]	0.154521	0
22	IGHJ4--WHSC1	chr14:106330425	chr4:1902353	+/-	d/u	52	[7739000, 7739001, 7739003, 7739004, 7739006, 7739009, 7739010, 7739011, 7739012, 7739013, 7739015, 7739017, 7739018, 7739019, 7739020, 7739021, 7739023, 7739024, 7739025, 7739026, 7739028, 7739029, 7739030, 7739031, 7739032, 7739033, 7739036, 7739037, 7739039, 7739040, 7739041, 7739044, 7739045, 7739048, 7739052, 7739053, 7739054, 7739055, 7739057, 7739058, 7739060, 7739061, 7739062, 7739064, 77…	444	[1, 7, 14, 16, 6, 17, 4, 2, 2, 11, 6, 13, 8, 12, 13, 11, 18, 9, 18, 2, 9, 4, 6, 11, 10, 6, 1, 3, 2, 8, 11, 3, 2, 8, 5, 6, 1, 4, 5, 9, 1, 18, 8, 15, 5, 15, 20, 17, 15, 6, 8, 12]	0	[0, 0, 0, 0, 0, 0, 0, 0, 0, 0, 0, 0, 0, 0, 0, 0, 0, 0, 0, 0, 0, 0, 0, 0, 0, 0, 0, 0, 0, 0, 0, 0, 0, 0, 0, 0, 0, 0, 0, 0, 0, 0, 0, 0, 0, 0, 0, 0, 0, 0, 0, 0]	0.168833	0
23	PUSL1--IGLC3	chr1:1245039	chr22:23248507	+/+	d/d	71	[7739000, 7739001, 7739002, 7739003, 7739005, 7739006, 7739007, 7739008, 7739009, 7739010, 7739011, 7739012, 7739013, 7739014, 7739015, 7739016, 7739017, 7739018, 7739019, 7739020, 7739021, 7739022, 7739024, 7739025, 7739026, 7739027, 7739028, 7739029, 7739030, 7739031, 7739032, 7739033, 7739034, 7739035, 7739037, 7739038, 7739039, 7739040, 7739041, 7739042, 7739043, 7739044, 7739046, 7739047, 77…	220	[1, 2, 2, 4, 2, 1, 4, 1, 2, 2, 5, 2, 1, 3, 5, 5, 5, 7, 3, 4, 4, 2, 3, 4, 5, 3, 3, 1, 2, 3, 5, 5, 5, 5, 2, 3, 5, 2, 1, 1, 3, 2, 2, 1, 3, 3, 1, 4, 5, 2, 4, 2, 4, 5, 2, 7, 4, 4, 3, 1, 4, 1, 3, 5, 5, 2, 1, 3, 5, 3, 1]	0	[0, 0, 0, 0, 0, 0, 0, 0, 0, 0, 0, 0, 0, 0, 0, 0, 0, 0, 0, 0, 0, 0, 0, 0, 0, 0, 0, 0, 0, 0, 0, 0, 0, 0, 0, 0, 0, 0, 0, 0, 0, 0, 0, 0, 0, 0, 0, 0, 0, 0, 0, 0, 0, 0, 0, 0, 0, 0, 0, 0, 0, 0, 0, 0, 0, 0, 0, 0, 0, 0, 0]	0.108426	0
24	IGLV1-40--IGLC7	chr22:22764102	chr22:23264980	+/+	d/d	41	[7738581, 7738594, 7738765, 7738766, 7738768, 7738769, 7738770, 7738771, 7738772, 7738773, 7738774, 7738775, 7738777, 7738778, 7738779, 7738780, 7738781, 7738782, 7738784, 7738785, 7738786, 7738788, 7738790, 7738791, 7738792, 7738793, 7738795, 7738796, 7738798, 7738799, 7738800, 7738803, 7738804, 7738805, 7738807, 7738808, 7738814, 7738815, 7738816, 7738817, 7738818]	524	[1, 6, 9, 14, 14, 17, 11, 10, 18, 12, 10, 13, 16, 11, 19, 16, 21, 11, 10, 13, 7, 12, 13, 16, 12, 11, 9, 12, 13, 17, 15, 9, 17, 17, 14, 16, 15, 15, 16, 6, 10]	275	[0, 7, 8, 14, 11, 9, 7, 6, 8, 10, 3, 5, 7, 5, 4, 2, 5, 6, 9, 8, 3, 5, 6, 4, 15, 7, 3, 11, 10, 18, 4, 3, 5, 10, 6, 4, 3, 6, 6, 7, 5]	0.0615355	0
25	IGHG3--IGHGP	chr14:106235628	chr14:106134659	-/-	u/u	63	[7738604, 7738617, 7738627, 7738628, 7738629, 7738630, 7738631, 7738632, 7738633, 7738634, 7738635, 7738636, 7738638, 7738639, 7738640, 7738642, 7738643, 7738645, 7738646, 7738648, 7738649, 7738650, 7738651, 7738653, 7738654, 7738656, 7738657, 7738658, 7738659, 7738660, 7738661, 7738662, 7738663, 7738664, 7738666, 7738668, 7738673, 7738676, 7738678, 7738681, 7738683, 7738684, 7738685, 7738686, 77…	282	[1, 2, 5, 7, 5, 5, 5, 5, 2, 7, 10, 7, 7, 10, 1, 10, 8, 9, 1, 12, 3, 2, 6, 4, 8, 7, 5, 5, 6, 4, 6, 4, 7, 14, 8, 6, 5, 2, 4, 7, 10, 14, 5, 1, 1, 2, 1, 1, 1, 1, 1, 1, 1, 1, 1, 1, 1, 1, 1, 1, 1, 1, 1]	154	[5, 9, 4, 2, 0, 3, 0, 2, 1, 2, 4, 0, 4, 2, 0, 6, 6, 0, 0, 10, 2, 1, 3, 1, 2, 3, 3, 2, 0, 2, 4, 3, 3, 7, 4, 1, 4, 3, 2, 3, 1, 6, 6, 3, 1, 2, 0, 0, 7, 1, 2, 1, 1, 2, 1, 1, 2, 0, 2, 1, 1, 0, 0]	0.45452	0
26	IGHJ5--WHSC1	chr14:106330024	chr4:1902353	-/+	u/d	33	[7739003, 7739009, 7739010, 7739011, 7739013, 7739015, 7739018, 7739019, 7739020, 7739021, 7739023, 7739024, 7739025, 7739030, 7739031, 7739032, 7739033, 7739037, 7739039, 7739040, 7739041, 7739045, 7739049, 7739054, 7739055, 7739058, 7739059, 7739061, 7739065, 7739066, 7739070, 7739071, 7739074]	146	[9, 4, 5, 2, 1, 3, 11, 9, 6, 3, 4, 7, 4, 1, 4, 1, 4, 1, 1, 3, 3, 3, 2, 6, 5, 1, 1, 2, 15, 6, 8, 4, 7]	24	[0, 0, 0, 0, 0, 0, 3, 0, 0, 0, 0, 0, 0, 0, 0, 0, 0, 0, 0, 0, 0, 0, 0, 0, 0, 0, 0, 0, 21, 0, 0, 0, 0]	0.168833	0
27	IGLV3-10--IGLC7	chr22:23154653	chr22:23264765	+/+	u/d	32	[7738819, 7738822, 7738823, 7738824, 7738826, 7738827, 7738829, 7738831, 7738833, 7738834, 7738835, 7738836, 7738837, 7738838, 7738841, 7738842, 7738843, 7738847, 7738849, 7738850, 7738852, 7738854, 7738855, 7738857, 7738858, 7738861, 7738865, 7738869, 7738870, 7738873, 7738875, 7738877]	157	[4, 4, 3, 4, 5, 1, 2, 9, 4, 10, 7, 5, 10, 7, 1, 2, 2, 5, 4, 6, 2, 9, 6, 2, 3, 5, 11, 1, 7, 5, 6, 5]	1	[0, 0, 0, 0, 0, 0, 0, 0, 0, 0, 0, 0, 0, 0, 0, 0, 0, 0, 0, 0, 1, 0, 0, 0, 0, 0, 0, 0, 0, 0, 0, 0]	0.0386131	0
28	SETD1A--IGHD	chr16:30978902	chr14:106312013	+/-	d/d	29	[7738880, 7738882, 7738883, 7738884, 7738885, 7738887, 7738888, 7738889, 7738890, 7738892, 7738893, 7738894, 7738895, 7738897, 7738898, 7738901, 7738902, 7738904, 7738906, 7738909, 7738910, 7738913, 7738914, 7738915, 7738917, 7738918, 7738919, 7738923, 7738924]	213	[4, 6, 9, 7, 7, 12, 11, 5, 6, 5, 11, 6, 10, 8, 8, 6, 5, 9, 10, 10, 7, 9, 2, 4, 5, 7, 4, 8, 12]	0	[0, 0, 0, 0, 0, 0, 0, 0, 0, 0, 0, 0, 0, 0, 0, 0, 0, 0, 0, 0, 0, 0, 0, 0, 0, 0, 0, 0, 0]	0.105479	0
29	IGLV3-10--IGLC7	chr22:23154732	chr22:23264763	+/+	u/d	29	[7738819, 7738822, 7738823, 7738827, 7738829, 7738831, 7738833, 7738834, 7738835, 7738836, 7738837, 7738838, 7738841, 7738842, 7738843, 7738848, 7738849, 7738852, 7738854, 7738855, 7738857, 7738858, 7738861, 7738865, 7738869, 7738870, 7738873, 7738875, 7738877]	174	[5, 1, 4, 5, 3, 10, 5, 13, 8, 10, 7, 5, 2, 4, 1, 2, 2, 9, 14, 10, 7, 3, 9, 5, 7, 7, 7, 6, 3]	1	[0, 0, 0, 0, 0, 0, 0, 0, 0, 0, 0, 0, 0, 0, 0, 0, 0, 1, 0, 0, 0, 0, 0, 0, 0, 0, 0, 0, 0]	0.152028	0
30	C15orf57--CBX3	chr15:40854180	chr7:26241365	-/+	u/d	27	[7738604, 7738715, 7738769, 7738790, 7738888, 7738889, 7738927, 7738934, 7738936, 7738938, 7738966, 7739007, 7739009, 7739018, 7739023, 7739025, 7739034, 7739048, 7739064, 7739069, 7739072, 7739076, 7739128, 7739131, 7739136, 7739147, 7739158]	167	[2, 16, 17, 1, 2, 2, 1, 2, 10, 3, 5, 1, 5, 4, 6, 14, 16, 5, 1, 1, 12, 6, 17, 3, 4, 2, 9]	127	[2, 4, 12, 0, 2, 0, 0, 1, 9, 1, 2, 0, 5, 5, 0, 14, 33, 3, 0, 0, 12, 7, 6, 0, 1, 4, 4]	0.180028	0
31	IGHG2--IGHG4	chr14:106110912	chr14:106092177	-/-	u/u	44	[7738581, 7738617, 7738630, 7738643, 7738648, 7738654, 7738656, 7738657, 7738684, 7738686, 7738689, 7738695, 7738704, 7738719, 7738736, 7738739, 7738742, 7738748, 7738750, 7738751, 7738752, 7738763, 7738768, 7738769, 7738778, 7738784, 7738785, 7738792, 7738796, 7738798, 7738800, 7738818, 7739077, 7739079, 7739081, 7739082, 7739084, 7739086, 7739089, 7739090, 7739092, 7739113, 7739116, 7739122]	151	[1, 1, 1, 1, 2, 1, 1, 1, 2, 1, 1, 1, 1, 1, 1, 1, 1, 2, 1, 1, 1, 2, 1, 2, 1, 1, 1, 1, 1, 1, 1, 1, 10, 9, 11, 17, 6, 7, 30, 12, 8, 1, 1, 2]	112	[0, 2, 0, 0, 1, 2, 0, 0, 1, 0, 3, 3, 1, 0, 5, 2, 0, 0, 0, 1, 0, 0, 0, 0, 2, 1, 0, 0, 1, 0, 0, 0, 13, 9, 7, 13, 1, 7, 20, 6, 11, 0, 0, 0]	0.731164	0
32	IGHG2--IGHG3	chr14:106110182	chr14:106236240	-/-	u/u	32	[7738594, 7739078, 7739093, 7739095, 7739096, 7739097, 7739100, 7739101, 7739102, 7739103, 7739106, 7739107, 7739109, 7739111, 7739113, 7739114, 7739115, 7739116, 7739119, 7739121, 7739122, 7739124, 7739125, 7739126, 7739128, 7739131, 7739133, 7739137, 7739139, 7739141, 7739143, 7739175]	379	[12, 5, 15, 10, 16, 18, 15, 14, 7, 12, 19, 10, 1, 20, 14, 17, 12, 16, 17, 23, 21, 2, 9, 29, 13, 19, 2, 2, 2, 3, 3, 1]	279	[2, 25, 6, 1, 10, 7, 6, 4, 2, 6, 9, 3, 1, 15, 3, 10, 2, 6, 5, 8, 6, 0, 1, 4, 3, 4, 27, 43, 26, 17, 11, 6]	0.25087	0
33	IGHG2--IGHG3	chr14:106110188	chr14:106236234	-/-	u/u	30	[7738594, 7739093, 7739095, 7739096, 7739097, 7739100, 7739101, 7739102, 7739103, 7739106, 7739107, 7739109, 7739111, 7739113, 7739114, 7739115, 7739116, 7739119, 7739121, 7739122, 7739124, 7739125, 7739126, 7739128, 7739131, 7739133, 7739137, 7739139, 7739143, 7739175]	344	[11, 13, 9, 16, 16, 15, 12, 7, 11, 19, 9, 1, 20, 13, 17, 13, 15, 16, 21, 18, 2, 9, 26, 12, 17, 1, 1, 1, 2, 1]	237	[2, 6, 1, 10, 7, 6, 4, 2, 6, 9, 3, 1, 15, 3, 10, 2, 6, 5, 8, 6, 0, 1, 4, 3, 4, 27, 43, 26, 11, 6]	0.463368	0
34	IGHG3--IGHGP	chr14:106236677	chr14:106136122	-/-	d/d	25	[7738594, 7739093, 7739095, 7739096, 7739097, 7739100, 7739101, 7739102, 7739103, 7739106, 7739107, 7739109, 7739111, 7739113, 7739114, 7739115, 7739116, 7739119, 7739121, 7739122, 7739124, 7739125, 7739126, 7739128, 7739131]	178	[2, 6, 2, 6, 6, 8, 5, 1, 8, 10, 17, 5, 3, 8, 11, 3, 3, 5, 15, 17, 7, 6, 5, 9, 10]	78	[3, 2, 1, 4, 8, 2, 3, 4, 1, 6, 3, 0, 7, 4, 4, 1, 2, 3, 3, 0, 2, 0, 11, 2, 2]	0.319219	0
35	IGHG2--IGHG4	chr14:106110919	chr14:106092170	-/-	u/u	42	[7738581, 7738617, 7738630, 7738643, 7738648, 7738654, 7738656, 7738684, 7738686, 7738689, 7738695, 7738704, 7738719, 7738736, 7738739, 7738742, 7738748, 7738750, 7738751, 7738752, 7738763, 7738768, 7738769, 7738778, 7738784, 7738785, 7738796, 7738798, 7738800, 7738818, 7739077, 7739079, 7739081, 7739082, 7739084, 7739086, 7739089, 7739090, 7739092, 7739113, 7739116, 7739122]	150	[1, 1, 1, 1, 2, 1, 1, 2, 1, 1, 1, 1, 1, 1, 1, 1, 2, 1, 1, 1, 2, 1, 2, 1, 1, 1, 1, 1, 1, 1, 10, 9, 11, 17, 6, 7, 30, 12, 9, 1, 1, 2]	112	[0, 2, 0, 0, 1, 2, 0, 1, 0, 3, 3, 1, 0, 5, 2, 0, 0, 0, 1, 0, 0, 0, 0, 2, 1, 0, 1, 0, 0, 0, 13, 9, 7, 13, 1, 7, 20, 6, 11, 0, 0, 0]	0.603166	0.0199693
36	IGHJ6--WHSC1	chr14:106329408	chr4:1905943	-/+	u/d	20	[7738925, 7738927, 7738928, 7738932, 7738933, 7738934, 7738935, 7738937, 7738940, 7738942, 7738946, 7738948, 7738950, 7738953, 7738957, 7738958, 7738961, 7738962, 7738963, 7738965]	236	[12, 1, 20, 12, 7, 5, 18, 9, 20, 16, 9, 23, 15, 8, 3, 22, 3, 3, 11, 19]	0	[0, 0, 0, 0, 0, 0, 0, 0, 0, 0, 0, 0, 0, 0, 0, 0, 0, 0, 0, 0]	0.0938395	0
37	IGHJ6--IGHG4	chr14:106329408	chr14:106092402	-/-	u/d	10	[7739077, 7739079, 7739081, 7739082, 7739084, 7739086, 7739087, 7739089, 7739090, 7739092]	87	[13, 7, 9, 10, 10, 7, 8, 8, 7, 8]	0	[0, 0, 0, 0, 0, 0, 0, 0, 0, 0]	0.595581	0
38	C1orf194--UQCR10	chr1:109650634	chr22:30163373	-/+	u/d	7	[7738824, 7738836, 7739002, 7739045, 7739047, 7739052, 7739061]	114	[21, 25, 11, 12, 25, 1, 19]	280	[31, 34, 18, 63, 67, 1, 66]	0.382896	0
