# Supplementary material for: Single-cell gene fusion detection by scFusion
Source: Nat Commun. 2022 Feb 28;13:1084. doi: 10.1038/s41467-022-28661-6 (PMC8885711; doi:10.1038/s41467-022-28661-6)
Supplement: Supplementary file 23 — Supplementary Data 19 [file 41467_2022_28661_MOESM23_ESM.xlsx]

## Sheet: Sheet1
Data S19. Reported Fusions by Arriba in multiple myeloma data
Fusion-id	breakpoint1	breakpoint2	#SupportingCell	SupportingCells	#TotalSplitRead	SplitRead	#TotalDiscordantRead	DiscordantRead
MTRNR2L8--MTND1P3(646),MYL6P4(6507)	11:10529434:-	7:141505098:.	14	[7738582, 7738588, 7738593, 7738594, 7738654, 7738927, 7738949, 7738952, 7739000, 7739003, 7739008, 7739017, 7739026, 7739028]	68	[4, 6, 6, 4, 4, 6, 4, 3, 3, 6, 3, 10, 5, 4]	0	[0, 0, 0, 0, 0, 0, 0, 0, 0, 0, 0, 0, 0, 0]
VPS37B--UBC	12:123380499:-	12:125398320:-	4	[7738581, 7738588, 7738760, 7738972]	65	[26, 3, 3, 33]	102	[45, 3, 2, 52]
RNU6-6P--SNORA31	10:13259375:+	13:45911735:-	2	[7738617, 7738659]	8	[5, 3]	0	[0, 0]
NEDD9--PVT1	6:11382372:-	8:129108764:+	7	[7738634, 7738638, 7738642, 7738662, 7738669, 7738681, 7738683]	129	[23, 44, 11, 9, 13, 12, 17]	142	[37, 38, 16, 8, 12, 14, 17]
AKAP8--BRD4	19:15490524:-	19:15383944:-	2	[7738640, 7738865]	16	[5, 11]	1	[0, 1]
H3F3B--IGHG1	17:73775138:-	14:106207967:-	2	[7738642, 7738669]	19	[8, 11]	10	[2, 8]
TOLLIP--SF1	11:1330696:-	11:64544098:-	2	[7738660, 7739126]	7	[3, 4]	2	[0, 2]
IGKC--MIR3687(1069),TEKT4P2(79858)	2:89157130:-	21:9827332:.	2	[7738683, 7739156]	62	[31, 31]	73	[60, 13]
MAGEC1--MAGEC2(18742),RNA5SP516(187021)	X:140992862:+	X:141311818:.	2	[7738708, 7738753]	47	[6, 41]	31	[1, 30]
MIR4461--RAMP3(65800),ELK1P1(139524)	5:134264010:-	7:45291701:.	2	[7738724, 7739175]	25	[15, 10]	15	[11, 4]
FOSB--DDX5	19:45971970:+	17:62500960:-	2	[7738763, 7738970]	19	[15, 4]	12	[11, 1]
CNOT1--GINS3	16:58633140:-	16:58363767:+	3	[7738823, 7738855, 7738875]	15	[7, 5, 3]	26	[12, 12, 2]
IGHD3-9(32),IGHD2-8(2468)--WHSC1	14:106370601:.	4:1905943:+	3	[7738885, 7738898, 7738917]	30	[16, 3, 11]	26	[14, 6, 6]
RNVU1-14--RBBP6	1:148241653:+	16:24582197:+	2	[7738892, 7738919]	37	[19, 18]	48	[24, 24]
RASGRP3--TTC21B	2:33701774:+	2:166727530:-	2	[7738892, 7738919]	20	[12, 8]	18	[9, 9]
GLIPR1--CHD9	12:75874834:+	16:53243394:+	2	[7738892, 7738919]	10	[6, 4]	9	[3, 6]
CHD9--FUT8	16:53133180:+	14:66028055:+	2	[7738892, 7738919]	10	[6, 4]	3	[3, 0]
RNU1-80P(55882),TNRC6C(28027)--CSPP1	17:75972222:.	8:68066308:+	2	[7738892, 7738919]	20	[14, 6]	34	[22, 12]
FAM53C--NEB	5:137673996:+	2:152500643:-	2	[7738892, 7738919]	43	[24, 19]	0	[0, 0]
TRAFD1--CDKN2A	12:112563422:+	9:21971207:-	2	[7738892, 7738919]	22	[14, 8]	0	[0, 0]
SRRM2--GRASP	16:2819121:+	12:52409459:+	2	[7738892, 7738919]	10	[6, 4]	8	[5, 3]
RAI2--FOXP1	X:17879329:-	3:71632787:-	2	[7738892, 7738919]	6	[3, 3]	2	[2, 0]
IGHJ4--B2M	14:106330425:-	15:45007621:+	3	[7738892, 7738893, 7738919]	28	[5, 15, 8]	0	[0, 0, 0]
IGHJ4--WHSC1	14:106330425:-	4:1902353:+	32	[7739000, 7739001, 7739004, 7739006, 7739009, 7739012, 7739013, 7739015, 7739017, 7739020, 7739023, 7739025, 7739028, 7739029, 7739030, 7739031, 7739032, 7739033, 7739040, 7739041, 7739048, 7739052, 7739053, 7739057, 7739058, 7739061, 7739062, 7739064, 7739066, 7739067, 7739069, 7739073]	533	[4, 15, 32, 13, 39, 3, 26, 4, 15, 18, 36, 26, 6, 5, 11, 19, 12, 4, 12, 9, 9, 7, 5, 4, 19, 16, 10, 22, 22, 69, 27, 14]	0	[0, 0, 0, 0, 0, 0, 0, 0, 0, 0, 0, 0, 0, 0, 0, 0, 0, 0, 0, 0, 0, 0, 0, 0, 0, 0, 0, 0, 0, 0, 0, 0]
IGHJ4--WHSC1	14:106330425:-	4:1895457:+	3	[7739006, 7739059, 7739066]	32	[7, 6, 19]	0	[0, 0, 0]
IGHJ4--WHSC1	14:106330425:-	4:1893893:+	3	[7739001, 7739052, 7739066]	34	[19, 6, 9]	0	[0, 0, 0]
IGHJ6--WHSC1	14:106329408:-	4:1905943:+	19	[7738925, 7738928, 7738932, 7738933, 7738934, 7738935, 7738937, 7738940, 7738942, 7738946, 7738948, 7738950, 7738953, 7738957, 7738958, 7738961, 7738962, 7738963, 7738965]	712	[31, 69, 23, 14, 7, 54, 31, 85, 50, 22, 132, 27, 12, 3, 60, 5, 4, 22, 61]	0	[0, 0, 0, 0, 0, 0, 0, 0, 0, 0, 0, 0, 0, 0, 0, 0, 0, 0, 0]
IGHJ6--WHSC1	14:106329408:-	4:1902353:+	2	[7739036, 7739052]	13	[7, 6]	7	[7, 0]
ZNF215--NLRP14	11:6949038:+	11:7059797:+	2	[7738925, 7739038]	21	[10, 11]	37	[15, 22]
TXNDC5--IGKC	6:7883264:-	2:89157199:-	2	[7738928, 7739014]	44	[23, 21]	55	[42, 13]
WHSC1--IGHA1	4:1902978:+	14:106175001:-	5	[7738930, 7738944, 7738945, 7738948, 7738957]	126	[3, 40, 23, 56, 4]	214	[1, 65, 42, 101, 5]
MTRNR2L12--TRBV24OR9-2(9135),TRBV25OR9-2(3417)	3:96336037:-	9:33658747:.	4	[7738940, 7738951, 7738962, 7739125]	24	[6, 6, 7, 5]	0	[0, 0, 0, 0]
WHSC1--IGHG1	4:1873269:+	14:106209407:-	12	[7739001, 7739008, 7739014, 7739017, 7739024, 7739026, 7739033, 7739035, 7739039, 7739045, 7739050, 7739061]	269	[7, 34, 24, 28, 64, 21, 3, 45, 6, 10, 12, 15]	8	[1, 0, 0, 0, 4, 0, 0, 0, 0, 0, 1, 2]
IGHJ5--WHSC1	14:106330024:-	4:1902353:+	14	[7739003, 7739010, 7739011, 7739018, 7739019, 7739021, 7739024, 7739045, 7739054, 7739055, 7739065, 7739070, 7739071, 7739074]	241	[28, 13, 6, 11, 22, 10, 23, 7, 13, 11, 20, 23, 14, 40]	5	[0, 0, 0, 1, 0, 0, 0, 0, 0, 0, 4, 0, 0, 0]
IGHJ5--WHSC1	14:106330024:-	4:1893893:+	2	[7739034, 7739070]	8	[4, 4]	0	[0, 0]
RN7SL671P(868),WHSC1(1219)--IGHG1	4:1871932:.	14:106209407:-	2	[7739007, 7739031]	72	[47, 25]	35	[23, 12]
B2M--IGKC	15:45009918:+	2:89157178:-	2	[7739034, 7739162]	34	[21, 13]	22	[18, 4]
TAPBP--IGHA1	6:33281545:-	14:106173862:-	2	[7739046, 7739073]	28	[23, 5]	26	[20, 6]
FOSB--UBC	19:45971970:+	12:125398320:-	2	[7739049, 7739070]	54	[42, 12]	83	[71, 12]
B2M--FAM214A	15:45003811:+	15:52970319:-	2	[7739065, 7739162]	85	[62, 23]	39	[28, 11]
PVT1--BMP6	8:128808317:+	6:7861684:+	2	[7739156, 7739162]	69	[65, 4]	64	[63, 1]
