# Supplementary material for: Single-cell gene fusion detection by scFusion
Source: Nat Commun. 2022 Feb 28;13:1084. doi: 10.1038/s41467-022-28661-6 (PMC8885711; doi:10.1038/s41467-022-28661-6)
Supplement: Supplementary file 27 — Supplementary Data 23 [file 41467_2022_28661_MOESM27_ESM.xlsx]

## Sheet: Sheet1
Data S23. Differential expressed genes in the cells with IgH-WHSC1 fusions. Two-sided Wilcoxon rank-sum test was used and p-values were adjusted by Benjamini & Hochberg method.
gene	p_val	avg_logFC	p_val_adj
MAL	1.01194e-50	1.35557	1.0003e-46
WHSC1	1.13356e-41	1.67317	1.12053e-37
SCARNA22	7.54715e-40	1.28325	7.46035e-36
CDR1	1.36065e-39	1.29875	1.345e-35
MAP3K14	2.33069e-39	1.00507	2.30389e-35
DDX3Y	2.7361e-34	1.38761	2.70464e-30
UTY	2.28604e-33	0.674894	2.25975e-29
TMEM176B	8.83843e-31	1.10502	8.73679e-27
TMEM176A	5.40897e-30	0.688704	5.34677e-26
PCOLCE2	4.60362e-29	0.858151	4.55068e-25
TFAP2C	6.99199e-29	0.566238	6.91158e-25
UCHL1	1.00539e-25	1.24848	9.93825e-22
LOC283710	1.24403e-23	0.735374	1.22972e-19
PRSS21	1.60977e-23	0.505725	1.59125e-19
PLEKHO1	4.57747e-20	0.589878	4.52483e-16
CD99	8.76273e-20	0.707025	8.66196e-16
CD99	8.76273e-20	0.707025	8.66196e-16
PPIB	1.59268e-19	0.77078	1.57436e-15
ARL4C	1.01205e-18	0.707857	1.00041e-14
C16orf54	3.22946e-18	1.32021	3.19232e-14
PPIC	5.41104e-18	0.923851	5.34881e-14
CALR	9.94073e-18	0.635827	9.82641e-14
IL2RG	1.09129e-17	1.23326	1.07874e-13
PNP	1.17623e-17	1.39898	1.1627e-13
LY96	1.36755e-17	0.839466	1.35182e-13
RTTN	1.48689e-17	0.551644	1.46979e-13
NUCB2	2.03811e-17	0.746474	2.01467e-13
SLC39A10	4.55324e-17	0.702068	4.50088e-13
SLAMF7	1.13187e-15	0.951589	1.11886e-11
MIR29C	1.61508e-15	1.0918	1.59651e-11
LMAN1	2.16472e-15	0.667908	2.13982e-11
GMPPB	2.24206e-15	0.778563	2.21627e-11
PINK1	3.66942e-15	0.605551	3.62723e-11
CHD9	3.69318e-15	0.580502	3.65071e-11
TTLL7	5.23862e-15	0.527916	5.17838e-11
WBP5	7.35775e-15	0.539916	7.27314e-11
S100A6	7.86256e-15	0.568914	7.77215e-11
HLA	3.02236e-14	0.969063	2.9876e-10
GABARAPL2	4.98523e-14	0.872526	4.9279e-10
SLC38A5	5.01676e-14	0.585514	4.95906e-10
CERCAM	5.38862e-14	0.576382	5.32665e-10
CLIC1	6.51726e-14	0.777868	6.44231e-10
FCRLA	7.86544e-14	0.80516	7.77499e-10
ERLEC1	7.99045e-14	0.757997	7.89856e-10
HAX1	1.66589e-13	0.873612	1.64673e-09
SLC30A7	5.60347e-13	0.642327	5.53903e-09
RPN1	7.22636e-13	0.77776	7.14326e-09
SLC3A2	7.73931e-13	0.780977	7.65031e-09
SPCS1	9.92462e-13	0.571056	9.81049e-09
CTSS	1.49457e-12	0.674643	1.47738e-08
RPN2	2.37413e-12	0.674162	2.34683e-08
FKBP11	4.55893e-12	0.631419	4.50651e-08
RGS16	8.33056e-12	0.522811	8.23476e-08
MAGEC3	1.26624e-11	0.577491	1.25168e-07
DERL2	1.26996e-11	0.668044	1.25536e-07
AARS	1.49794e-11	0.941693	1.48072e-07
OST4	1.84625e-11	0.523764	1.82502e-07
ALG14	2.26206e-11	0.833627	2.23605e-07
ANO5	2.34897e-11	0.590403	2.32195e-07
EAF2	2.62699e-11	0.609241	2.59677e-07
PHKB	2.76871e-11	0.548915	2.73687e-07
CDK2AP2	2.83515e-11	0.6382	2.80255e-07
ATF5	3.57493e-11	0.50709	3.53381e-07
LCAT	4.09932e-11	0.955029	4.05218e-07
TMBIM6	4.50867e-11	0.532309	4.45682e-07
SLAMF1	4.92255e-11	0.903578	4.86594e-07
FAM96B	5.39327e-11	0.52616	5.33125e-07
TNFRSF17	6.74116e-11	0.602431	6.66364e-07
GFPT1	7.30336e-11	0.627282	7.21937e-07
SEMA4A	8.23607e-11	0.672764	8.14135e-07
KATNB1	8.4502e-11	0.589584	8.35303e-07
ITM2C	8.55116e-11	0.531718	8.45282e-07
PREB	9.46603e-11	0.600006	9.35717e-07
TSSC1	1.61312e-10	0.709379	1.59457e-06
EVI2B	1.86616e-10	0.662001	1.8447e-06
PECAM1	2.65742e-10	0.53573	2.62686e-06
SERINC3	3.75984e-10	0.565449	3.7166e-06
MARCKS	4.18779e-10	0.59647	4.13963e-06
GPRC5D	4.73571e-10	0.870845	4.68125e-06
PDIA6	5.06936e-10	0.68336	5.01107e-06
DNAJC10	7.28149e-10	0.69787	7.19775e-06
GLG1	8.46625e-10	0.719148	8.36889e-06
ORMDL1	9.27549e-10	0.603891	9.16882e-06
UCP2	9.98484e-10	0.547367	9.87002e-06
C20orf30	1.03633e-09	0.653368	1.02442e-05
LAT2	2.82703e-09	0.531656	2.79452e-05
RGS2	4.03237e-09	0.985628	3.986e-05
CD53	5.6726e-09	0.585748	5.60737e-05
PSMB6	7.50903e-09	0.587891	7.42267e-05
TPD52L2	9.39763e-09	0.800574	9.28956e-05
SLC25A6	1.07549e-08	0.500556	0.000106313
USO1	1.24032e-08	0.523931	0.000122606
MGAT2	1.38503e-08	0.576348	0.00013691
TAGAP	1.43396e-08	0.503029	0.000141747
E2F4	1.69434e-08	0.635471	0.000167485
BLZF1	1.72627e-08	0.752529	0.000170641
SESN2	2.47389e-08	0.506476	0.000244544
STARD5	2.61711e-08	0.507336	0.000258701
RNF113A	2.9857e-08	0.617676	0.000295137
PDIA3	3.02503e-08	0.518985	0.000299024
SRM	3.28091e-08	0.572553	0.000324318
PSMD7	4.7751e-08	0.537097	0.000472019
AP4B1	8.04967e-08	0.734549	0.00079571
TAPBPL	8.71095e-08	0.799203	0.000861077
LOC100287814	8.80234e-08	0.590901	0.000870111
RRP12	9.432e-08	0.513163	0.000932354
PRDX3	1.49784e-07	0.520574	0.00148062
SAT1	1.74867e-07	0.600664	0.00172856
GLE1	2.62527e-07	0.793888	0.00259508
S100Z	3.89087e-07	0.595013	0.00384612
AKTIP	4.10534e-07	0.772922	0.00405812
PPP1R11	4.8457e-07	0.647172	0.00478997
SMG8	9.76124e-07	0.825183	0.00964899
RARRES3	1.79304e-06	0.517028	0.0177242
PRPF39	4.53835e-06	0.568768	0.0448616
FRZB	4.47474e-06	-1.13974	0.0442328
RPL36	8.4021e-07	-0.609169	0.00830547
PCDH9	7.92649e-07	-0.798947	0.00783534
RPL39	5.41357e-07	-0.694579	0.00535132
ATP10B	4.89142e-07	-0.640686	0.00483517
HERC2P7	2.13174e-07	-1.41119	0.00210723
FAM49A	2.89884e-08	-0.639208	0.000286551
CCND1	7.63941e-09	-1.09796	7.55156e-05
RPL36A	2.78994e-09	-0.569453	2.75786e-05
JUND	1.76647e-09	-0.592776	1.74615e-05
IGJ	4.81847e-11	-1.31237	4.76306e-07
RPS19	2.83793e-11	-0.864435	2.8053e-07
