# Supplementary material for: Single-cell gene fusion detection by scFusion
Source: Nat Commun. 2022 Feb 28;13:1084. doi: 10.1038/s41467-022-28661-6 (PMC8885711; doi:10.1038/s41467-022-28661-6)
Supplement: Supplementary file 28 — Supplementary Data 24 [file 41467_2022_28661_MOESM28_ESM.xlsx]

## Sheet: Sheet1
Data S24. Reported Fusions by scFusion in prostate LNCaP data
#Fusion_id	FusionGene	Position1	Position2	strands	directions	SupportingCellNumber	SupportingCells	TotalSplitRead	SplitReads	TotalDiscordantRead	DiscordantReads	FakeProbability	FDR
1	GPS2--MPP2	chr17:7218278	chr17:41975748	-/-	u/d	88	[5657917, 5657922, 5657923, 5657930, 5657931, 5657932, 5657941, 5657944, 5657946, 5657948, 5657949, 5657951, 5657964, 5657966, 5657972, 5657976, 5657977, 5657981, 5657982, 5657990, 5657991, 5657995, 5657996, 5657997, 5658002, 5658009, 5658011, 5658014, 5658016, 5658028, 5658029, 5658030, 5658033, 5658036, 5658040, 5658043, 5658046, 5658047, 5658054, 5658058, 5658059, 5658066, 5658067, 5658076, 56…	142	[1, 2, 1, 1, 1, 1, 1, 3, 3, 4, 4, 1, 1, 1, 1, 1, 2, 5, 1, 1, 1, 3, 1, 1, 1, 1, 1, 1, 1, 2, 1, 2, 1, 1, 2, 1, 1, 2, 1, 4, 2, 1, 2, 1, 1, 2, 1, 1, 1, 1, 1, 1, 1, 1, 1, 1, 1, 1, 1, 1, 2, 2, 1, 2, 1, 2, 3, 1, 1, 2, 1, 2, 4, 2, 1, 3, 2, 2, 3, 1, 1, 2, 2, 2, 1, 2, 2, 4]	39	[1, 0, 0, 0, 0, 0, 0, 1, 2, 1, 0, 0, 2, 1, 0, 0, 0, 1, 1, 1, 1, 0, 0, 0, 1, 0, 0, 0, 0, 0, 0, 0, 0, 0, 0, 0, 0, 0, 0, 2, 1, 0, 1, 0, 0, 0, 0, 0, 0, 2, 1, 0, 0, 0, 0, 0, 2, 0, 1, 1, 0, 0, 1, 0, 1, 0, 0, 0, 1, 0, 0, 1, 2, 0, 1, 1, 1, 0, 0, 1, 0, 1, 0, 1, 0, 2, 0, 1]	0.449295	0
2	RERE--PIK3CD	chr1:8482787	chr1:9770482	-/+	u/d	49	[5657908, 5657922, 5657944, 5657945, 5657952, 5657956, 5657962, 5657963, 5657968, 5657969, 5657977, 5657978, 5657982, 5657988, 5658002, 5658004, 5658009, 5658012, 5658021, 5658028, 5658032, 5658062, 5658070, 5658074, 5658075, 5658076, 5658084, 5658085, 5658087, 5658090, 5658095, 5658102, 5658110, 5658111, 5658114, 5658115, 5658120, 5658124, 5658131, 5658140, 5658141, 5658156, 5658158, 5658162, 56…	78	[1, 1, 2, 3, 1, 1, 1, 1, 1, 1, 2, 1, 1, 2, 1, 1, 2, 2, 1, 2, 2, 1, 2, 3, 4, 1, 1, 1, 2, 1, 2, 1, 1, 1, 3, 1, 1, 2, 1, 1, 1, 1, 1, 3, 4, 2, 3, 2, 1]	45	[0, 0, 3, 0, 3, 0, 0, 0, 0, 0, 0, 1, 1, 1, 0, 2, 4, 0, 0, 1, 2, 0, 1, 0, 1, 0, 2, 6, 0, 0, 0, 0, 0, 2, 1, 1, 0, 0, 1, 0, 0, 1, 0, 5, 2, 1, 0, 0, 3]	0.721393	0
3	MSH2--MSH6	chr2:47672796	chr2:47984828	+/+	u/d	44	[5657909, 5657910, 5657915, 5657917, 5657918, 5657919, 5657940, 5657941, 5657942, 5657946, 5657947, 5657960, 5657963, 5657966, 5657970, 5657971, 5657972, 5657973, 5657990, 5657991, 5657996, 5657997, 5657999, 5658011, 5658016, 5658017, 5658033, 5658050, 5658059, 5658060, 5658085, 5658088, 5658123, 5658124, 5658125, 5658149, 5658156, 5658157, 5658158, 5658186, 5658192, 5658193, 5658194, 5658196]	76	[2, 1, 1, 3, 1, 2, 6, 4, 1, 1, 1, 2, 1, 1, 1, 1, 3, 1, 1, 1, 1, 2, 2, 1, 1, 1, 2, 6, 1, 2, 1, 2, 1, 1, 1, 1, 3, 1, 2, 1, 1, 3, 3, 1]	213	[3, 4, 0, 0, 6, 8, 17, 5, 14, 10, 6, 1, 3, 2, 4, 4, 2, 1, 11, 19, 5, 5, 2, 1, 1, 4, 0, 1, 3, 3, 4, 0, 1, 2, 3, 1, 0, 1, 4, 4, 19, 17, 7, 5]	0.247617	0
4	CCSER2--CYP2C19	chr10:86088564	chr10:96602594	+/+	u/d	41	[5657911, 5657913, 5657922, 5657939, 5657940, 5657941, 5657942, 5657966, 5657974, 5657990, 5658003, 5658009, 5658016, 5658017, 5658040, 5658041, 5658046, 5658047, 5658056, 5658057, 5658064, 5658081, 5658082, 5658109, 5658115, 5658116, 5658119, 5658122, 5658123, 5658125, 5658130, 5658138, 5658139, 5658152, 5658153, 5658170, 5658173, 5658178, 5658184, 5658187, 5658196]	50	[1, 1, 1, 1, 1, 2, 1, 1, 1, 1, 2, 1, 1, 1, 2, 1, 1, 1, 1, 1, 2, 1, 1, 2, 1, 2, 2, 2, 1, 1, 1, 1, 1, 1, 1, 1, 1, 1, 1, 2, 1]	8	[0, 0, 0, 0, 0, 2, 0, 0, 0, 0, 0, 0, 0, 1, 1, 0, 1, 0, 1, 0, 0, 0, 0, 0, 0, 0, 0, 0, 0, 0, 0, 0, 0, 0, 1, 0, 0, 0, 1, 0, 0]	0.654867	0
