# Supplementary material for: Single-cell gene fusion detection by scFusion
Source: Nat Commun. 2022 Feb 28;13:1084. doi: 10.1038/s41467-022-28661-6 (PMC8885711; doi:10.1038/s41467-022-28661-6)
Supplement: Supplementary file 29 — Supplementary Data 25 [file 41467_2022_28661_MOESM29_ESM.xlsx]

## Sheet: Sheet1
Data S25. Reported Fusions by Arriba in prostate LNCaP data
Fusion-id	breakpoint1	breakpoint2	#SupportingCell	SupportingCells	#TotalSplitRead	SplitRead	#TotalDiscordantRead	DiscordantRead
CCSER2--CYP2C19	chr10:86088554:+	chr10:96602694:+	4	[5657941, 5658008, 5658119, 5658122]	13	[4, 3, 3, 3]	3	[1, 2, 0, 0]
MRPS10--HPR	chr6:42176040:-	chr16:72110247:+	3	[5657971, 5658133, 5658152]	10	[3, 3, 4]	22	[7, 6, 9]
MSH2--MSH6	chr2:47672796:+	chr2:47984828:+	5	[5657940, 5657941, 5658050, 5658085, 5658156]	18	[5, 4, 3, 3, 3]	25	[14, 4, 4, 3, 0]
PHB2--ATN1	chr12:7076334:-	chr12:7043554:+	2	[5658003, 5658132]	6	[3, 3]	3	[2, 1]
PHB2--ATN1	chr12:7076874:-	chr12:7044834:+	8	[5657992, 5658000, 5658001, 5658119, 5658160, 5658170, 5658180, 5658181]	26	[4, 4, 3, 3, 3, 3, 3, 3]	13	[0, 3, 2, 0, 0, 2, 1, 5]
PHB2--ATN1	chr12:7076334:-	chr12:7047559:+	2	[5657939, 5658116]	6	[3, 3]	4	[1, 3]
SLC45A3--ELK4	chr1:205630989:-	chr1:205593019:-	5	[5658110, 5658111, 5658118, 5658165, 5658172]	17	[3, 5, 3, 3, 3]	8	[1, 1, 2, 4, 0]
GPS2--MPP2	chr17:7218278:-	chr17:41975748:-	12	[5657944, 5657948, 5657949, 5657981, 5657995, 5658030, 5658058, 5658141, 5658165, 5658180, 5658184, 5658189]	38	[3, 4, 3, 3, 3, 3, 3, 3, 3, 4, 3, 3]	8	[1, 1, 0, 1, 0, 0, 2, 0, 2, 1, 0, 0]
RERE--PIK3CD	chr1:8482789:-	chr1:9770522:+	6	[5657944, 5658028, 5658075, 5658138, 5658162, 5658163]	19	[3, 3, 4, 3, 3, 3]	15	[3, 1, 1, 2, 5, 3]
SCARB2--PSMB3	chr4:77082748:-	chr17:36916752:+	2	[5657980, 5657981]	6	[3, 3]	1	[0, 1]
TSTD3--TMEM14C	chr6:99979666:+	chr6:10730848:+	2	[5658002, 5658003]	6	[3, 3]	2	[0, 2]
AFMID--MKI67	chr17:76187141:+	chr10:129917583:-	2	[5658048, 5658049]	8	[5, 3]	0	[0, 0]
GRN--TUG1	chr17:42429584:+	chr22:31375077:+	2	[5658162, 5658163]	9	[3, 6]	8	[4, 4]
RFK--GNPNAT1	chr9:79001916:-	chr14:53242655:-	2	[5658166, 5658167]	13	[7, 6]	10	[7, 3]
