# Supplementary material for: Single-cell gene fusion detection by scFusion
Source: Nat Commun. 2022 Feb 28;13:1084. doi: 10.1038/s41467-022-28661-6 (PMC8885711; doi:10.1038/s41467-022-28661-6)
Supplement: Supplementary file 30 — Supplementary Data 26 [file 41467_2022_28661_MOESM30_ESM.xlsx]

## Sheet: Sheet1
Data S26. Reported Fusions by EriScript in prostate LNCaP data
Fusion-id	breakpoint1	breakpoint2	#SupportingCell	SupportingCells	#TotalSplitRead	SplitRead	#TotalDiscordantRead	DiscordantRead
RPS6--RIMS2	9:19380204:-	8:104780499:+	96	[5657906, 5657908, 5657909, 5657917, 5657918, 5657919, 5657922, 5657923, 5657924, 5657925, 5657926, 5657928, 5657931, 5657932, 5657933, 5657936, 5657937, 5657946, 5657949, 5657954, 5657972, 5657973, 5657974, 5657978, 5657979, 5657981, 5657983, 5657986, 5657991, 5657992, 5657993, 5657994, 5657995, 5657996, 5657997, 5657998, 5658001, 5658003, 5658006, 5658007, 5658011, 5658019, 5658021, 5658023, 56…	717	[9, 8, 6, 11, 3, 9, 6, 4, 4, 3, 6, 3, 10, 14, 9, 10, 5, 8, 14, 15, 9, 7, 9, 8, 9, 7, 5, 9, 6, 5, 6, 7, 7, 8, 6, 5, 5, 15, 11, 5, 22, 8, 5, 7, 9, 3, 9, 9, 7, 3, 5, 11, 6, 12, 10, 6, 8, 4, 6, 4, 8, 11, 12, 15, 7, 3, 10, 8, 7, 6, 3, 3, 10, 8, 9, 5, 8, 4, 6, 8, 6, 8, 4, 7, 6, 8, 9, 5, 15, 11, 4, 11, 3, 3, 3, 3]	1937	[14, 12, 10, 21, 16, 20, 8, 10, 9, 7, 5, 8, 32, 13, 22, 13, 10, 18, 30, 47, 17, 13, 31, 22, 22, 23, 31, 37, 19, 26, 18, 30, 27, 15, 30, 14, 29, 19, 23, 9, 33, 25, 15, 16, 14, 10, 14, 12, 10, 16, 9, 43, 18, 27, 18, 19, 28, 29, 17, 19, 27, 18, 39, 21, 34, 13, 16, 20, 22, 24, 9, 17, 21, 20, 28, 21, 28, 23, 29, 12, 32, 17, 17, 20, 11, 13, 13, 21, 20, 15, 13, 20, 23, 31, 29, 28]
ANKRD42--RPL32	11:82924326:+	3:12877720:-	176	[5657906, 5657908, 5657909, 5657911, 5657912, 5657913, 5657915, 5657916, 5657918, 5657920, 5657923, 5657924, 5657925, 5657926, 5657928, 5657929, 5657930, 5657931, 5657932, 5657933, 5657935, 5657939, 5657941, 5657942, 5657947, 5657948, 5657949, 5657950, 5657951, 5657952, 5657954, 5657955, 5657958, 5657963, 5657964, 5657966, 5657968, 5657970, 5657972, 5657973, 5657974, 5657976, 5657977, 5657978, 56…	6104	[25, 24, 12, 55, 33, 35, 35, 19, 35, 8, 32, 15, 18, 19, 7, 9, 20, 35, 44, 35, 56, 62, 88, 64, 73, 45, 59, 41, 32, 63, 84, 74, 33, 30, 58, 36, 21, 39, 33, 29, 40, 45, 44, 30, 31, 45, 68, 72, 55, 39, 51, 42, 34, 51, 38, 33, 31, 34, 35, 39, 39, 22, 53, 20, 96, 90, 16, 21, 28, 30, 71, 40, 23, 30, 35, 7, 16, 22, 18, 32, 42, 33, 23, 21, 22, 25, 48, 35, 30, 41, 8, 7, 10, 54, 60, 25, 32, 24, 28, 47, 37, …	18308	[86, 48, 43, 154, 110, 91, 97, 68, 93, 42, 57, 42, 39, 60, 37, 38, 84, 85, 86, 72, 117, 147, 231, 219, 159, 176, 193, 83, 89, 176, 190, 207, 108, 89, 100, 132, 124, 87, 88, 113, 72, 98, 102, 61, 71, 97, 164, 158, 137, 81, 110, 145, 108, 96, 112, 74, 89, 82, 88, 116, 120, 85, 204, 75, 377, 383, 43, 73, 71, 83, 167, 133, 115, 89, 83, 26, 35, 97, 97, 144, 144, 125, 73, 67, 106, 114, 135, 162, 173, 1…
PMS2--UPK3B	7:6042084:-	7:76648226:+	19	[5657939, 5657948, 5657996, 5657997, 5658001, 5658007, 5658037, 5658048, 5658076, 5658077, 5658090, 5658094, 5658109, 5658115, 5658131, 5658136, 5658149, 5658168, 5658191]	77	[7, 4, 3, 4, 3, 3, 4, 3, 7, 3, 5, 3, 4, 4, 6, 3, 3, 3, 5]	101	[11, 3, 3, 7, 7, 4, 5, 5, 7, 5, 8, 3, 4, 7, 6, 2, 1, 5, 8]
PMS2--UPK3B	7:6042084:-	7:76157081:+	49	[5657906, 5657910, 5657912, 5657913, 5657915, 5657922, 5657933, 5657940, 5657942, 5657944, 5657945, 5657952, 5657966, 5657972, 5657973, 5657980, 5657981, 5657984, 5657985, 5657999, 5658002, 5658003, 5658004, 5658010, 5658011, 5658014, 5658016, 5658021, 5658026, 5658027, 5658039, 5658041, 5658047, 5658067, 5658088, 5658089, 5658092, 5658112, 5658126, 5658146, 5658147, 5658153, 5658162, 5658170, 56…	212	[4, 3, 3, 5, 4, 3, 3, 6, 5, 6, 5, 3, 9, 5, 3, 5, 3, 3, 3, 3, 5, 5, 5, 6, 5, 6, 3, 3, 8, 3, 4, 3, 4, 3, 6, 5, 4, 3, 3, 4, 6, 7, 3, 3, 3, 5, 4, 5, 4]	269	[4, 2, 5, 7, 4, 5, 3, 5, 10, 4, 7, 11, 10, 7, 4, 5, 7, 3, 4, 2, 4, 11, 6, 6, 6, 5, 12, 7, 11, 6, 4, 4, 9, 4, 4, 7, 1, 3, 3, 2, 6, 4, 5, 3, 6, 6, 6, 5, 4]
POTEE--ACTB	2:132021505:+	7:5568336:-	234	[5657906, 5657908, 5657909, 5657910, 5657911, 5657912, 5657913, 5657914, 5657915, 5657916, 5657917, 5657918, 5657919, 5657920, 5657922, 5657923, 5657926, 5657927, 5657930, 5657931, 5657932, 5657933, 5657934, 5657935, 5657936, 5657938, 5657940, 5657941, 5657942, 5657944, 5657945, 5657946, 5657947, 5657948, 5657949, 5657951, 5657952, 5657954, 5657955, 5657956, 5657958, 5657960, 5657962, 5657963, 56…	3345	[8, 8, 5, 12, 4, 17, 3, 6, 5, 14, 12, 15, 16, 5, 3, 7, 4, 8, 6, 7, 5, 4, 9, 5, 7, 11, 23, 30, 31, 32, 38, 20, 22, 25, 30, 18, 20, 21, 9, 19, 15, 19, 8, 9, 4, 7, 3, 15, 18, 12, 19, 5, 6, 20, 24, 11, 12, 11, 14, 32, 29, 11, 10, 19, 11, 20, 13, 10, 24, 10, 9, 12, 8, 10, 13, 22, 9, 8, 5, 17, 21, 11, 42, 44, 19, 14, 24, 34, 31, 5, 3, 30, 28, 3, 7, 12, 20, 25, 26, 14, 12, 16, 7, 12, 3, 7, 9, 6, 6, 15, …	47789	[195, 128, 107, 164, 198, 143, 118, 64, 60, 163, 150, 199, 162, 69, 92, 136, 101, 56, 144, 109, 123, 116, 119, 100, 104, 143, 367, 392, 451, 549, 405, 281, 277, 532, 520, 165, 369, 254, 209, 309, 267, 378, 150, 131, 129, 226, 65, 329, 227, 141, 220, 130, 120, 228, 33, 180, 241, 233, 154, 323, 348, 139, 133, 226, 207, 309, 160, 166, 143, 143, 134, 94, 141, 129, 151, 116, 115, 86, 172, 159, 185, 18…
HSPA4L--RPL21	4:128734395:+	13:27825668:+	70	[5657906, 5657911, 5657913, 5657930, 5657932, 5657934, 5657935, 5657940, 5657942, 5657945, 5657946, 5657947, 5657948, 5657949, 5657950, 5657951, 5657954, 5657955, 5657956, 5657958, 5657964, 5657968, 5657972, 5657973, 5657976, 5657977, 5657984, 5657987, 5658005, 5658008, 5658009, 5658010, 5658012, 5658014, 5658017, 5658021, 5658026, 5658027, 5658028, 5658029, 5658032, 5658039, 5658040, 5658042, 56…	351	[3, 4, 3, 3, 4, 3, 5, 3, 7, 3, 11, 4, 5, 3, 3, 3, 4, 4, 9, 4, 3, 3, 5, 5, 5, 6, 5, 3, 4, 19, 18, 3, 3, 7, 4, 4, 5, 5, 4, 5, 5, 6, 4, 4, 4, 3, 3, 3, 4, 4, 9, 9, 3, 5, 4, 3, 4, 7, 6, 4, 6, 3, 3, 3, 3, 3, 9, 16, 3, 4]	1104	[12, 28, 16, 1, 7, 22, 1, 31, 1, 14, 1, 24, 30, 1, 17, 40, 22, 28, 1, 38, 11, 23, 8, 14, 1, 10, 1, 11, 2, 60, 54, 1, 16, 34, 47, 17, 1, 21, 15, 20, 5, 26, 1, 24, 28, 25, 1, 31, 1, 2, 48, 1, 12, 1, 12, 11, 12, 26, 11, 10, 1, 21, 9, 20, 3, 1, 20, 27, 5, 7]
NBEA--RNF145	13:35685112:+	5:158585996:-	2	[5657906, 5658163]	10	[3, 7]	6	[2, 4]
MSH2--MSH6	2:47672796:+	2:47984828:+	22	[5657909, 5657916, 5657918, 5657919, 5657940, 5657941, 5657942, 5657946, 5657971, 5657972, 5657990, 5657996, 5657999, 5658016, 5658077, 5658085, 5658125, 5658158, 5658186, 5658187, 5658192, 5658193]	117	[7, 3, 4, 6, 17, 3, 6, 10, 3, 3, 5, 3, 3, 3, 4, 4, 3, 4, 3, 5, 8, 10]	70	[2, 1, 1, 2, 7, 8, 3, 5, 3, 3, 2, 1, 2, 2, 3, 5, 3, 3, 2, 2, 3, 7]
MTRNR2L9--MTRNR2L3	6:62284522:+	20:55933811:-	16	[5657909, 5657937, 5657940, 5657942, 5657947, 5657952, 5658003, 5658007, 5658009, 5658012, 5658073, 5658089, 5658096, 5658119, 5658143, 5658144]	136	[3, 4, 9, 4, 10, 9, 24, 16, 9, 3, 4, 8, 9, 6, 9, 9]	539	[2, 4, 52, 55, 32, 76, 21, 17, 72, 27, 41, 15, 34, 13, 55, 23]
EMC3--CIDEC	3:10028194:-	3:9911756:-	44	[5657910, 5657912, 5657919, 5657923, 5657934, 5657940, 5657946, 5657947, 5657952, 5657954, 5657964, 5657991, 5657992, 5658002, 5658009, 5658016, 5658056, 5658060, 5658066, 5658077, 5658084, 5658085, 5658088, 5658108, 5658109, 5658112, 5658114, 5658115, 5658122, 5658123, 5658124, 5658125, 5658132, 5658135, 5658163, 5658167, 5658174, 5658175, 5658176, 5658184, 5658186, 5658189, 5658192, 5658193]	204	[4, 3, 3, 3, 3, 3, 3, 7, 5, 6, 6, 4, 3, 4, 9, 3, 4, 3, 3, 5, 3, 6, 9, 3, 5, 6, 5, 8, 4, 4, 7, 5, 7, 5, 3, 5, 4, 6, 4, 5, 3, 3, 3, 7]	214	[6, 4, 3, 4, 3, 3, 1, 3, 7, 5, 5, 5, 2, 3, 10, 3, 7, 3, 6, 7, 7, 8, 3, 3, 6, 6, 3, 10, 2, 8, 6, 13, 9, 5, 2, 2, 6, 5, 8, 3, 2, 1, 2, 4]
EMC3--CIDEC	3:10018658:-	3:9911610:-	3	[5657955, 5657968, 5658178]	17	[5, 5, 7]	3	[1, 1, 1]
RMND5A--ANAPC1	2:86968192:+	2:112580177:-	18	[5657910, 5657935, 5657948, 5657954, 5657955, 5657994, 5658006, 5658007, 5658011, 5658070, 5658087, 5658095, 5658100, 5658115, 5658133, 5658144, 5658172, 5658186]	88	[6, 4, 3, 3, 6, 3, 4, 3, 4, 3, 4, 12, 5, 3, 5, 4, 4, 12]	68	[3, 2, 2, 3, 1, 3, 3, 2, 2, 5, 2, 10, 3, 4, 2, 8, 3, 10]
RPL23--GPR85	17:37006363:-	7:112726492:-	67	[5657910, 5657916, 5657918, 5657922, 5657935, 5657938, 5657939, 5657941, 5657942, 5657948, 5657954, 5657956, 5657960, 5657963, 5657969, 5657978, 5657981, 5657984, 5657985, 5657990, 5657993, 5657996, 5657998, 5658002, 5658008, 5658010, 5658011, 5658020, 5658023, 5658030, 5658032, 5658041, 5658060, 5658061, 5658063, 5658073, 5658075, 5658076, 5658077, 5658093, 5658095, 5658106, 5658108, 5658116, 56…	294	[3, 3, 5, 5, 3, 3, 5, 4, 5, 7, 7, 5, 4, 4, 4, 3, 6, 5, 7, 3, 7, 5, 3, 3, 12, 5, 7, 4, 3, 3, 3, 4, 3, 5, 4, 3, 6, 5, 4, 3, 3, 6, 3, 4, 3, 3, 4, 3, 5, 4, 5, 5, 3, 4, 3, 3, 5, 3, 4, 3, 6, 3, 3, 4, 8, 5, 6]	410	[1, 2, 2, 9, 8, 8, 16, 4, 1, 1, 5, 2, 5, 1, 2, 3, 17, 17, 3, 1, 7, 11, 8, 1, 3, 6, 1, 1, 27, 1, 1, 2, 18, 6, 7, 10, 13, 5, 16, 2, 10, 6, 1, 1, 12, 3, 2, 1, 2, 1, 2, 11, 10, 10, 14, 3, 2, 4, 1, 19, 1, 1, 1, 13, 3, 21, 1]
COMMD3--BMI1	10:22607947:+	10:22615360:+	2	[5657910, 5657911]	10	[7, 3]	3	[2, 1]
MRPS10--HPR	6:42176038:-	16:72110202:+	91	[5657913, 5657918, 5657919, 5657922, 5657924, 5657930, 5657931, 5657934, 5657937, 5657938, 5657939, 5657944, 5657946, 5657947, 5657949, 5657951, 5657954, 5657955, 5657956, 5657958, 5657964, 5657970, 5657971, 5657973, 5657980, 5657982, 5657985, 5657990, 5657991, 5657993, 5657994, 5657996, 5657997, 5658000, 5658001, 5658002, 5658005, 5658007, 5658010, 5658017, 5658019, 5658020, 5658021, 5658030, 56…	783	[7, 10, 8, 5, 3, 13, 8, 7, 4, 17, 19, 12, 16, 14, 11, 5, 10, 17, 11, 6, 14, 5, 14, 3, 5, 5, 10, 6, 6, 3, 3, 6, 15, 4, 10, 7, 7, 6, 6, 8, 4, 5, 5, 4, 5, 3, 6, 6, 3, 7, 3, 17, 19, 4, 3, 12, 12, 11, 6, 8, 4, 3, 4, 16, 6, 4, 17, 5, 3, 4, 12, 10, 5, 4, 11, 6, 7, 8, 7, 9, 17, 13, 21, 8, 5, 20, 6, 13, 12, 15, 19]	475	[2, 3, 3, 1, 3, 6, 7, 5, 4, 3, 4, 1, 5, 10, 2, 1, 3, 9, 8, 3, 8, 6, 12, 3, 7, 4, 10, 5, 6, 4, 5, 11, 2, 4, 6, 3, 2, 2, 7, 11, 2, 2, 3, 6, 2, 7, 11, 3, 5, 15, 6, 6, 2, 7, 4, 8, 10, 6, 4, 2, 6, 2, 1, 8, 2, 4, 5, 3, 4, 2, 8, 3, 2, 5, 10, 6, 10, 6, 2, 7, 6, 7, 6, 10, 2, 12, 2, 6, 5, 4, 7]
AIG1--PARL	6:143656256:+	3:183584546:-	2	[5658148, 5658149]	9	[4, 5]	6	[4, 2]
AIG1--PARL	6:143654575:+	3:183584546:-	26	[5657910, 5657911, 5657912, 5657913, 5657916, 5657942, 5657949, 5657956, 5657966, 5657970, 5657971, 5657974, 5657985, 5657998, 5657999, 5658066, 5658077, 5658084, 5658134, 5658138, 5658139, 5658146, 5658184, 5658185, 5658186, 5658187]	144	[4, 3, 4, 7, 4, 7, 5, 10, 8, 3, 3, 4, 3, 4, 3, 3, 8, 8, 6, 12, 5, 4, 7, 8, 7, 4]	90	[5, 3, 4, 4, 3, 5, 9, 4, 6, 2, 3, 1, 3, 3, 1, 1, 4, 6, 1, 6, 1, 2, 1, 5, 3, 4]
RPL18A--NEK8	19:17974125:+	17:27069790:+	4	[5657911, 5657970, 5658100, 5658135]	13	[4, 3, 3, 3]	10	[5, 1, 2, 2]
NPDC1--CACNA1B	9:139934423:-	9:140934999:+	3	[5657911, 5657938, 5658033]	9	[3, 3, 3]	17	[7, 7, 3]
GPI--YY1AP1	19:34893059:+	1:155629442:-	2	[5657948, 5657960]	8	[5, 3]	3	[2, 1]
OSBPL1A--STK11	18:21819279:-	19:1206444:+	2	[5657912, 5657913]	6	[3, 3]	2	[1, 1]
C17orf99--SYNGR2	17:76160445:+	17:76166898:+	2	[5657912, 5657954]	7	[3, 4]	4	[2, 2]
PDXDC1--NPIPB3	16:15123913:+	16:21436699:-	5	[5657912, 5657977, 5658089, 5658115, 5658181]	20	[3, 4, 3, 7, 3]	12	[2, 4, 1, 2, 3]
BOLA2--SMG1	16:29465337:-	16:18890937:-	31	[5657912, 5657923, 5657940, 5657941, 5657947, 5657966, 5657976, 5657977, 5657980, 5657981, 5657987, 5657988, 5657990, 5657995, 5657998, 5658003, 5658034, 5658041, 5658050, 5658060, 5658082, 5658086, 5658087, 5658094, 5658100, 5658116, 5658130, 5658166, 5658168, 5658178, 5658185]	120	[4, 3, 3, 6, 6, 3, 4, 3, 5, 3, 3, 4, 3, 3, 3, 4, 4, 3, 3, 4, 4, 3, 3, 4, 4, 6, 3, 5, 4, 4, 6]	204	[11, 4, 16, 1, 15, 14, 8, 7, 13, 10, 2, 4, 8, 6, 2, 8, 5, 3, 10, 11, 3, 4, 4, 3, 2, 10, 1, 4, 8, 1, 6]
NEK9--TSR1	14:75590749:-	17:2228714:-	2	[5657912, 5657913]	7	[3, 4]	8	[4, 4]
RPS13--FOXP1	11:17095936:-	3:71006227:-	2	[5657913, 5658073]	8	[5, 3]	3	[2, 1]
RPL5--GPR85	1:93306190:+	7:112726492:-	6	[5657913, 5657969, 5657984, 5658002, 5658073, 5658108]	21	[3, 4, 3, 5, 3, 3]	11	[6, 1, 1, 1, 1, 1]
CTBS--GNG5	1:85028940:-	1:84967653:-	50	[5657913, 5657952, 5657954, 5657955, 5657956, 5657978, 5657980, 5657981, 5657993, 5658008, 5658032, 5658034, 5658035, 5658072, 5658074, 5658077, 5658087, 5658089, 5658115, 5658122, 5658123, 5658127, 5658135, 5658137, 5658139, 5658145, 5658148, 5658149, 5658150, 5658152, 5658153, 5658154, 5658155, 5658156, 5658157, 5658158, 5658159, 5658160, 5658162, 5658163, 5658164, 5658165, 5658172, 5658174, 56…	246	[4, 8, 10, 6, 3, 3, 3, 7, 3, 3, 3, 4, 3, 7, 8, 3, 4, 5, 4, 13, 9, 5, 3, 3, 5, 4, 7, 4, 4, 6, 4, 3, 3, 6, 4, 6, 5, 3, 7, 5, 5, 4, 7, 5, 5, 4, 4, 5, 3, 4]	219	[5, 8, 4, 5, 4, 5, 3, 3, 3, 1, 9, 3, 3, 8, 6, 2, 3, 2, 3, 10, 12, 2, 6, 3, 2, 2, 5, 4, 2, 6, 3, 3, 4, 2, 8, 4, 8, 3, 8, 2, 9, 3, 5, 2, 7, 1, 2, 6, 3, 2]
SBF2--GLUL	11:9980881:-	1:182355022:-	61	[5657913, 5657917, 5657918, 5657925, 5657934, 5657938, 5657939, 5657941, 5657942, 5657944, 5657949, 5657958, 5657964, 5657970, 5657977, 5657988, 5657991, 5657997, 5658004, 5658006, 5658008, 5658009, 5658011, 5658014, 5658041, 5658058, 5658061, 5658062, 5658066, 5658073, 5658077, 5658081, 5658082, 5658084, 5658085, 5658086, 5658088, 5658091, 5658092, 5658093, 5658104, 5658106, 5658112, 5658115, 56…	373	[4, 3, 7, 5, 4, 17, 11, 4, 5, 16, 6, 3, 3, 3, 4, 10, 5, 6, 3, 6, 20, 6, 5, 6, 5, 6, 6, 5, 8, 4, 6, 4, 3, 12, 18, 3, 6, 5, 7, 5, 11, 3, 9, 11, 6, 4, 3, 4, 3, 3, 5, 4, 7, 5, 5, 4, 6, 4, 3, 5, 3]	766	[8, 10, 8, 4, 6, 29, 28, 7, 9, 31, 15, 16, 5, 6, 10, 23, 11, 7, 12, 17, 21, 19, 11, 14, 9, 6, 15, 8, 12, 13, 14, 5, 8, 29, 30, 6, 8, 14, 10, 12, 19, 1, 18, 20, 14, 7, 13, 13, 6, 11, 4, 12, 14, 7, 12, 11, 21, 16, 5, 5, 11]
RPS2--GPR85	16:2012075:-	7:112726495:-	59	[5657914, 5657915, 5657916, 5657917, 5657929, 5657931, 5657936, 5657950, 5657951, 5657958, 5657960, 5657962, 5657963, 5657964, 5657966, 5657988, 5658007, 5658018, 5658021, 5658024, 5658029, 5658030, 5658041, 5658042, 5658043, 5658045, 5658048, 5658049, 5658052, 5658066, 5658073, 5658075, 5658081, 5658082, 5658088, 5658090, 5658100, 5658102, 5658104, 5658109, 5658114, 5658120, 5658121, 5658122, 56…	282	[4, 3, 5, 8, 4, 4, 4, 3, 7, 10, 8, 4, 5, 5, 5, 3, 3, 3, 7, 5, 3, 5, 3, 4, 3, 3, 6, 5, 3, 4, 6, 3, 4, 4, 3, 5, 4, 4, 3, 3, 5, 4, 3, 9, 3, 6, 5, 4, 3, 12, 7, 4, 4, 3, 4, 3, 7, 8, 10]	543	[5, 5, 12, 1, 14, 9, 8, 56, 23, 10, 10, 1, 10, 5, 15, 5, 5, 2, 13, 17, 12, 8, 7, 18, 2, 1, 3, 1, 1, 2, 5, 2, 9, 21, 4, 1, 2, 11, 3, 5, 1, 7, 24, 8, 2, 13, 10, 18, 10, 9, 2, 7, 16, 12, 43, 10, 2, 1, 4]
PTPRS--FAM104B	19:5158870:-	X:55170143:-	57	[5657914, 5657915, 5657916, 5657917, 5657918, 5657919, 5657934, 5657938, 5657939, 5657946, 5657947, 5657949, 5657950, 5657951, 5657952, 5657983, 5657995, 5657996, 5657997, 5658004, 5658005, 5658009, 5658016, 5658017, 5658021, 5658028, 5658029, 5658032, 5658046, 5658048, 5658049, 5658058, 5658067, 5658072, 5658073, 5658074, 5658081, 5658084, 5658085, 5658088, 5658090, 5658091, 5658094, 5658095, 56…	437	[7, 3, 5, 4, 4, 5, 6, 40, 34, 8, 4, 3, 8, 11, 5, 3, 7, 7, 4, 6, 5, 8, 9, 18, 4, 11, 8, 6, 4, 6, 7, 5, 3, 5, 9, 3, 5, 8, 8, 3, 13, 17, 5, 6, 8, 7, 13, 4, 4, 6, 11, 4, 6, 8, 4, 6, 6]	184	[1, 2, 2, 2, 1, 1, 3, 10, 15, 2, 1, 2, 3, 4, 3, 2, 2, 1, 4, 6, 3, 2, 6, 6, 2, 4, 4, 6, 3, 1, 2, 1, 1, 3, 2, 2, 2, 4, 4, 1, 4, 6, 1, 4, 7, 1, 4, 9, 2, 4, 2, 1, 2, 1, 3, 2, 5]
RPL35--AXL	9:127620776:-	19:41766206:+	4	[5657915, 5658041, 5658043, 5658049]	16	[3, 4, 3, 6]	5023	[5015, 3, 2, 3]
RPL34--HSPA4	4:109546372:+	5:132441786:+	4	[5657915, 5658073, 5658087, 5658172]	13	[3, 4, 3, 3]	35	[27, 2, 1, 5]
HMGB1--SP100	13:31035538:-	2:231380288:+	7	[5657970, 5657971, 5658083, 5658091, 5658125, 5658164, 5658182]	81	[11, 13, 10, 9, 3, 14, 21]	13	[2, 1, 5, 2, 1, 1, 1]
MTRNR2L2--NEGR1	5:79946322:-	1:72748320:-	6	[5657916, 5658029, 5658060, 5658074, 5658075, 5658137]	36	[8, 5, 6, 9, 5, 3]	247	[15, 21, 90, 19, 81, 21]
CES3--ZNF80	16:67008962:+	3:113956421:-	13	[5657916, 5657917, 5657918, 5657946, 5657947, 5657976, 5658048, 5658104, 5658131, 5658136, 5658137, 5658141, 5658157]	49	[3, 4, 4, 7, 4, 3, 3, 3, 3, 3, 6, 3, 3]	314	[30, 29, 29, 40, 23, 12, 29, 8, 22, 37, 25, 19, 11]
RPS2--EMX2	16:2012081:-	10:119302428:+	6	[5657917, 5657933, 5658002, 5658049, 5658084, 5658102]	22	[4, 3, 4, 4, 3, 4]	49	[8, 1, 13, 1, 25, 1]
RPL21--MARCH6	13:27830680:+	5:10435812:+	4	[5657917, 5658003, 5658104, 5658185]	15	[4, 5, 3, 3]	24	[1, 8, 8, 7]
MIPOL1--DGKB	14:37969345:+	7:14188861:-	13	[5657917, 5657946, 5657951, 5657960, 5657979, 5657990, 5657997, 5658085, 5658127, 5658143, 5658158, 5658162, 5658163]	63	[3, 3, 5, 5, 6, 6, 3, 3, 3, 3, 4, 5, 14]	38	[5, 2, 2, 4, 1, 5, 1, 2, 2, 3, 2, 5, 4]
CLUL1--TYMS	18:649964:+	18:657842:+	29	[5657918, 5657919, 5657926, 5657940, 5657942, 5657956, 5657988, 5658004, 5658005, 5658010, 5658014, 5658016, 5658017, 5658048, 5658049, 5658058, 5658060, 5658061, 5658088, 5658091, 5658108, 5658136, 5658137, 5658158, 5658162, 5658163, 5658166, 5658167, 5658170]	124	[3, 6, 4, 3, 9, 4, 5, 5, 7, 5, 4, 3, 5, 3, 4, 3, 7, 4, 3, 3, 4, 3, 3, 3, 5, 6, 3, 3, 4]	336	[12, 14, 12, 13, 33, 16, 20, 10, 12, 8, 12, 14, 8, 5, 11, 7, 13, 6, 6, 7, 12, 6, 13, 6, 21, 14, 8, 10, 7]
RPS24--GPR85	10:79797152:+	7:112726493:-	9	[5657919, 5657939, 5657987, 5658031, 5658045, 5658068, 5658075, 5658093, 5658109]	43	[4, 8, 8, 4, 3, 4, 5, 4, 3]	56	[1, 3, 23, 4, 3, 3, 8, 10, 1]
RPS24--GPR85	10:79799776:+	7:112726491:-	11	[5657969, 5658022, 5658038, 5658046, 5658058, 5658064, 5658104, 5658124, 5658130, 5658167, 5658170]	48	[4, 3, 4, 4, 3, 5, 4, 4, 4, 8, 5]	50	[3, 1, 11, 2, 4, 5, 2, 4, 11, 4, 3]
RPL11--TCEB3	1:24021281:+	1:24075511:+	2	[5657919, 5658140]	6	[3, 3]	5	[2, 3]
RPL11--TCEB3	1:24022398:+	1:24075511:+	4	[5657930, 5657931, 5658132, 5658133]	16	[6, 4, 3, 3]	18	[5, 5, 5, 3]
ZNF547--TRAPPC2	19:57875071:+	X:13738101:-	93	[5657919, 5657922, 5657923, 5657931, 5657934, 5657935, 5657936, 5657937, 5657940, 5657941, 5657944, 5657946, 5657947, 5657948, 5657949, 5657950, 5657951, 5657952, 5657960, 5657970, 5657974, 5657976, 5657977, 5657984, 5657985, 5657986, 5657987, 5657990, 5657994, 5657995, 5657996, 5657997, 5657998, 5657999, 5658007, 5658008, 5658009, 5658011, 5658014, 5658016, 5658017, 5658021, 5658023, 5658036, 56…	483	[5, 6, 7, 4, 3, 5, 4, 4, 11, 10, 3, 3, 8, 6, 4, 4, 7, 5, 6, 3, 6, 4, 7, 7, 5, 3, 5, 5, 4, 4, 14, 11, 3, 3, 3, 7, 5, 7, 5, 4, 4, 4, 3, 3, 3, 3, 6, 6, 7, 5, 4, 3, 5, 3, 3, 4, 3, 6, 5, 8, 4, 3, 5, 4, 5, 4, 6, 4, 5, 5, 4, 6, 4, 4, 3, 8, 5, 4, 5, 4, 3, 9, 9, 6, 3, 9, 8, 3, 4, 7, 11, 3, 8]	429	[4, 5, 6, 2, 3, 1, 5, 3, 4, 9, 5, 2, 4, 8, 5, 1, 4, 7, 11, 2, 7, 2, 5, 5, 3, 6, 5, 2, 1, 2, 15, 11, 3, 3, 2, 5, 7, 6, 9, 9, 5, 6, 3, 6, 8, 2, 6, 4, 5, 5, 2, 3, 7, 4, 3, 5, 2, 4, 5, 6, 4, 2, 3, 5, 6, 4, 2, 3, 5, 4, 7, 2, 5, 4, 4, 8, 4, 4, 3, 2, 3, 12, 13, 4, 1, 1, 4, 3, 3, 1, 7, 3, 3]
MTRNR2L8--MTRNR2L1	11:10529451:-	17:22023736:+	8	[5657920, 5657924, 5657925, 5657936, 5657962, 5657974, 5658010, 5658186]	3128	[136, 236, 197, 267, 460, 289, 1264, 279]	4891	[316, 367, 420, 477, 939, 466, 1902, 4]
DHRS4L2--ODF2L	14:24439541:+	1:86817250:-	7	[5657980, 5657985, 5658005, 5658008, 5658014, 5658031, 5658175]	41	[4, 7, 4, 13, 4, 3, 6]	67	[4, 7, 10, 26, 6, 4, 10]
MTRNR2L9--MTRNR2L10	6:62284522:+	X:55208138:-	16	[5657923, 5657935, 5657944, 5657946, 5658002, 5658003, 5658007, 5658012, 5658016, 5658089, 5658094, 5658095, 5658128, 5658167, 5658180, 5658181]	64	[3, 3, 4, 4, 5, 3, 5, 3, 7, 3, 3, 4, 4, 3, 3, 7]	1431	[3, 33, 89, 102, 85, 121, 89, 129, 227, 40, 58, 130, 121, 126, 51, 27]
BOLA2B--SMG1	16:30204679:-	16:18888554:-	2	[5658126, 5658187]	13	[3, 10]	5	[2, 3]
BOLA2B--SMG1	16:30204679:-	16:18891041:-	39	[5657928, 5657929, 5657930, 5657938, 5657939, 5657941, 5657942, 5657946, 5657948, 5657955, 5657956, 5657964, 5657978, 5657979, 5657984, 5657985, 5658001, 5658002, 5658008, 5658011, 5658014, 5658017, 5658035, 5658050, 5658061, 5658076, 5658077, 5658083, 5658092, 5658095, 5658098, 5658109, 5658146, 5658152, 5658163, 5658167, 5658175, 5658184, 5658186]	182	[7, 7, 5, 4, 3, 4, 8, 6, 4, 5, 8, 5, 7, 4, 6, 5, 3, 4, 5, 3, 6, 3, 4, 3, 5, 6, 4, 3, 4, 3, 4, 3, 3, 4, 3, 3, 3, 3, 12]	257	[4, 7, 7, 13, 3, 1, 15, 1, 22, 10, 17, 2, 7, 4, 4, 2, 4, 6, 1, 8, 4, 12, 2, 12, 6, 9, 9, 2, 6, 3, 4, 6, 4, 7, 6, 11, 5, 3, 8]
PAN2--SUMO2	12:56726597:-	17:73170918:-	2	[5657928, 5657929]	19	[10, 9]	10	[5, 5]
SLC7A5--SMG1	16:87902492:-	16:18908279:-	18	[5657928, 5657929, 5657944, 5657945, 5657985, 5658058, 5658078, 5658079, 5658090, 5658097, 5658130, 5658146, 5658147, 5658152, 5658153, 5658162, 5658163, 5658188]	92	[4, 3, 6, 6, 7, 4, 4, 4, 3, 5, 3, 3, 4, 5, 5, 11, 11, 4]	44	[4, 3, 6, 3, 1, 1, 2, 1, 1, 4, 2, 2, 1, 4, 4, 1, 3, 1]
SLC7A5--SMG1	16:87902491:-	16:18903676:-	2	[5657993, 5658074]	7	[3, 4]	3	[2, 1]
ZNF717--CYCS	3:75832457:-	7:25163468:-	2	[5657928, 5657929]	12	[6, 6]	8	[4, 4]
CNPY2--CS	12:56704282:-	12:56694004:-	3	[5657931, 5657938, 5658047]	11	[4, 4, 3]	5	[1, 1, 3]
ASUN--COG4	12:27075550:-	16:70546336:-	2	[5657932, 5657933]	10	[6, 4]	4	[2, 2]
GLCE--SETMAR	15:69489323:+	3:4358472:+	4	[5657932, 5657947, 5658007, 5658017]	18	[4, 5, 5, 4]	17	[4, 5, 4, 4]
NBPF1--NOTCH2NL	1:16935003:-	1:145290433:+	5	[5657932, 5657951, 5658081, 5658108, 5658109]	25	[3, 4, 7, 7, 4]	24	[2, 2, 3, 11, 6]
NBPF1--NOTCH2NL	1:16920062:-	1:145291856:+	5	[5657939, 5657952, 5658108, 5658141, 5658149]	18	[3, 5, 4, 3, 3]	7	[2, 1, 1, 1, 2]
NBPF1--NOTCH2NL	1:16918812:-	1:145291972:+	3	[5657938, 5658090, 5658094]	10	[3, 3, 4]	10	[4, 5, 1]
RPS6--EMX2	9:19376280:-	10:119302424:+	3	[5658122, 5658123, 5658187]	9	[3, 3, 3]	25	[11, 8, 6]
NAA40--COX8A	11:63721521:+	11:63743697:+	4	[5657933, 5658154, 5658162, 5658163]	15	[5, 3, 3, 4]	13	[3, 3, 2, 5]
VKORC1L1--CCT6A	7:65338551:+	7:56122061:+	4	[5657934, 5657946, 5657947, 5658165]	15	[4, 3, 3, 5]	11	[3, 2, 4, 2]
TEN1--CDK3	17:73996570:+	17:73997493:+	15	[5657934, 5657938, 5657947, 5657949, 5657956, 5657985, 5658119, 5658153, 5658164, 5658172, 5658173, 5658174, 5658176, 5658180, 5658182]	63	[4, 3, 8, 4, 4, 3, 4, 3, 3, 4, 4, 5, 7, 3, 4]	56	[2, 4, 3, 5, 2, 4, 3, 3, 1, 7, 6, 6, 5, 1, 4]
RPL7L1--ZNF747	6:42855930:+	16:30546656:-	10	[5657934, 5657942, 5657944, 5657960, 5657994, 5658058, 5658085, 5658088, 5658130, 5658166]	39	[3, 5, 3, 4, 3, 3, 4, 5, 3, 6]	22	[1, 2, 4, 2, 3, 1, 1, 5, 1, 2]
TMEM241--SEC11C	18:20932160:-	18:56816745:+	2	[5657934, 5657935]	11	[6, 5]	7	[3, 4]
MTRNR2L9--MTRNR2L6	6:62284511:+	7:142375344:+	9	[5657935, 5657945, 5657947, 5658009, 5658032, 5658064, 5658076, 5658092, 5658192]	37	[3, 5, 4, 3, 3, 3, 8, 4, 4]	2408	[284, 452, 6, 2, 6, 46, 768, 442, 402]
GTF2I--ANKRD20A1	7:74103559:+	9:67945205:+	13	[5657935, 5657937, 5657938, 5657945, 5657952, 5657960, 5657985, 5658087, 5658125, 5658162, 5658163, 5658165, 5658185]	45	[3, 3, 4, 4, 3, 3, 4, 3, 3, 3, 3, 3, 6]	65	[4, 2, 3, 8, 6, 3, 12, 1, 8, 1, 10, 2, 5]
GATSL2--GTF2I	7:74867229:-	7:74143124:+	34	[5657935, 5657939, 5657940, 5657952, 5657972, 5657973, 5658000, 5658001, 5658024, 5658026, 5658027, 5658031, 5658041, 5658047, 5658050, 5658058, 5658061, 5658072, 5658073, 5658074, 5658076, 5658077, 5658084, 5658085, 5658092, 5658093, 5658094, 5658100, 5658106, 5658114, 5658126, 5658140, 5658184, 5658187]	153	[3, 6, 3, 3, 3, 5, 3, 3, 3, 3, 4, 5, 3, 8, 3, 6, 3, 6, 6, 5, 8, 5, 11, 5, 4, 8, 4, 3, 5, 4, 3, 3, 3, 3]	236	[2, 2, 3, 5, 9, 4, 10, 4, 9, 6, 8, 9, 5, 13, 6, 4, 1, 11, 10, 13, 13, 9, 20, 12, 8, 7, 6, 2, 5, 6, 3, 3, 3, 5]
HNRNPUL2--BSCL2	11:62482972:-	11:62474796:-	2	[5657935, 5658170]	7	[4, 3]	13	[7, 6]
HSP90AA1--AXL	14:102551062:-	19:41766209:+	2	[5657936, 5658090]	6	[3, 3]	23441	[3, 23438]
EIF2S3--NCOA3	X:24096088:+	20:46256413:+	6	[5657936, 5657984, 5658085, 5658088, 5658118, 5658183]	19	[3, 3, 3, 3, 4, 3]	15	[3, 3, 2, 2, 3, 2]
SPINT2--C19orf33	19:38781215:+	19:38795015:+	33	[5657937, 5657938, 5657939, 5657944, 5657945, 5657973, 5657974, 5658002, 5658008, 5658009, 5658020, 5658031, 5658039, 5658066, 5658076, 5658077, 5658088, 5658097, 5658098, 5658108, 5658118, 5658122, 5658123, 5658128, 5658152, 5658162, 5658163, 5658166, 5658168, 5658174, 5658176, 5658183, 5658192]	167	[3, 7, 5, 11, 9, 4, 5, 5, 8, 6, 4, 4, 4, 3, 4, 3, 3, 7, 5, 4, 4, 4, 4, 3, 3, 6, 4, 3, 9, 4, 11, 4, 4]	135	[2, 5, 8, 7, 2, 5, 3, 5, 7, 11, 3, 3, 3, 1, 4, 4, 2, 3, 3, 2, 2, 6, 3, 3, 2, 6, 4, 4, 3, 3, 10, 3, 3]
LCOR--C10orf12	10:98740800:+	10:98741041:+	2	[5657937, 5657938]	7	[3, 4]	2	[1, 1]
NBR1--ARL17A	17:41322630:+	17:44634990:-	2	[5657938, 5658175]	7	[3, 4]	4	[1, 3]
NBR1--ARL17A	17:41330015:+	17:44634996:-	3	[5657937, 5658067, 5658190]	10	[3, 4, 3]	10	[2, 5, 3]
RPS12--NEK8	6:133138703:+	17:27069787:+	2	[5657938, 5658143]	10	[5, 5]	7	[4, 3]
ATP5B--NEK8	12:57031959:-	17:27069790:+	3	[5657938, 5658004, 5658121]	12	[5, 4, 3]	8	[1, 6, 1]
RIC3--SAR1B	11:8160612:-	5:133949025:-	3	[5657938, 5657969, 5658027]	10	[3, 3, 4]	11	[5, 2, 4]
SLC26A6--UQCRC1	3:48665897:-	3:48647463:-	5	[5657938, 5657939, 5657949, 5657974, 5658048]	15	[3, 3, 3, 3, 3]	12	[3, 1, 3, 2, 3]
AP5Z1--GUSB	7:4833943:+	7:65444857:-	8	[5657938, 5657962, 5657982, 5658006, 5658017, 5658073, 5658078, 5658088]	33	[3, 5, 5, 4, 3, 4, 5, 4]	10	[1, 1, 2, 1, 2, 1, 1, 1]
PMS2--POLR2J3	7:6042084:-	7:102207532:-	15	[5657938, 5657964, 5657970, 5658046, 5658078, 5658095, 5658145, 5658146, 5658153, 5658154, 5658163, 5658180, 5658181, 5658188, 5658189]	71	[6, 3, 4, 6, 4, 5, 3, 6, 3, 3, 6, 7, 6, 3, 6]	63	[9, 5, 4, 9, 2, 4, 3, 4, 3, 2, 1, 6, 4, 3, 4]
PILRB--STAG3	7:99936511:+	7:99811629:+	2	[5658174, 5658175]	12	[5, 7]	11	[5, 6]
PILRB--STAG3	7:99943591:+	7:99816265:+	7	[5657938, 5657939, 5657963, 5658077, 5658090, 5658096, 5658097]	32	[5, 6, 3, 4, 4, 4, 6]	31	[4, 11, 3, 3, 1, 2, 7]
CHD2--MANEA	15:93444529:+	6:96044613:+	2	[5657938, 5657939]	7	[4, 3]	5	[2, 3]
IL9R--RPL23A	X:155235144:+	17:27047026:+	6	[5657939, 5657954, 5657955, 5658058, 5658136, 5658168]	22	[4, 3, 5, 3, 4, 3]	14	[1, 1, 4, 3, 2, 3]
VAMP8--VAMP5	2:85808999:+	2:85818848:+	5	[5657939, 5657955, 5658023, 5658142, 5658143]	18	[6, 3, 3, 3, 3]	17	[3, 3, 3, 5, 3]
HMGN1--ACTN1	21:40720855:-	14:69354838:-	22	[5657940, 5657941, 5657942, 5657944, 5657947, 5657956, 5657982, 5657997, 5658008, 5658016, 5658017, 5658031, 5658040, 5658076, 5658086, 5658087, 5658126, 5658156, 5658164, 5658165, 5658168, 5658193]	270	[20, 20, 32, 6, 10, 6, 7, 9, 8, 25, 26, 15, 8, 7, 12, 14, 13, 5, 11, 4, 5, 7]	31	[1, 3, 1, 1, 2, 2, 1, 3, 1, 1, 1, 1, 1, 1, 1, 1, 2, 1, 3, 1, 1, 1]
NUPR1L--SEPT7	7:56183708:-	7:35912276:+	12	[5657940, 5657971, 5657985, 5657991, 5657998, 5658009, 5658016, 5658058, 5658136, 5658147, 5658156, 5658185]	45	[4, 3, 3, 3, 3, 5, 7, 3, 5, 3, 3, 3]	44	[5, 1, 2, 2, 1, 5, 13, 1, 2, 1, 6, 5]
HSPE1--MOB4	2:198365962:+	2:198388348:+	2	[5657940, 5657941]	14	[5, 9]	12	[4, 8]
ADAM32--CDH26	8:39024640:+	20:58533662:+	16	[5657940, 5657950, 5657960, 5657982, 5657984, 5658019, 5658042, 5658089, 5658100, 5658120, 5658121, 5658163, 5658183, 5658188, 5658190, 5658191]	73	[4, 3, 5, 3, 3, 4, 4, 11, 5, 4, 4, 3, 3, 4, 6, 7]	79	[2, 4, 4, 5, 2, 4, 18, 4, 3, 6, 4, 3, 4, 6, 4, 6]
PLA2G12A--CASP6	4:110650758:-	4:110619498:-	3	[5657940, 5657941, 5658156]	11	[4, 4, 3]	7	[2, 3, 2]
TSTD1--F11R	1:161008669:-	1:160971142:-	8	[5657941, 5657949, 5658040, 5658041, 5658073, 5658114, 5658145, 5658178]	29	[4, 4, 3, 3, 3, 4, 3, 5]	16	[1, 3, 2, 1, 3, 1, 3, 2]
ANP32B--C11orf58	9:100767435:+	11:16772241:+	2	[5657941, 5657983]	7	[3, 4]	5	[3, 2]
NBR1--ARL17B	17:41330015:+	17:44417140:-	3	[5657941, 5658178, 5658188]	10	[3, 4, 3]	7	[1, 4, 2]
PRKX--ZNF839	X:3631128:-	14:102792320:+	12	[5657941, 5658008, 5658028, 5658085, 5658095, 5658120, 5658132, 5658133, 5658134, 5658137, 5658168, 5658176]	45	[3, 6, 3, 4, 4, 3, 3, 3, 4, 3, 5, 4]	32	[1, 1, 6, 1, 6, 2, 3, 2, 1, 2, 4, 3]
LRRFIP2--HTRA4	3:37190385:-	8:38845848:+	11	[5657942, 5658075, 5658112, 5658122, 5658123, 5658145, 5658148, 5658149, 5658154, 5658172, 5658173]	51	[3, 3, 5, 3, 4, 6, 6, 5, 3, 7, 6]	85	[4, 3, 6, 6, 11, 5, 7, 10, 9, 11, 13]
GTF2I--ANKRD20A3	7:74103559:+	9:43115093:-	4	[5657942, 5657949, 5657980, 5658099]	13	[3, 3, 3, 4]	23	[2, 8, 5, 8]
ST7L--TIGD1	1:113119608:-	2:233414046:-	2	[5657944, 5657945]	9	[6, 3]	7	[3, 4]
GPS2--MPP2	17:7218280:-	17:41975750:-	12	[5657944, 5657945, 5657946, 5657949, 5657964, 5657990, 5657994, 5658030, 5658058, 5658097, 5658132, 5658165]	44	[3, 3, 5, 4, 4, 3, 3, 3, 5, 3, 3, 5]	37	[3, 1, 3, 6, 1, 2, 1, 2, 7, 1, 6, 4]
ABHD2--VAPA	15:89745050:+	18:9914221:+	14	[5657944, 5657954, 5657960, 5658016, 5658028, 5658098, 5658121, 5658139, 5658158, 5658164, 5658165, 5658174, 5658181, 5658188]	73	[3, 4, 10, 8, 6, 5, 3, 5, 5, 6, 8, 3, 4, 3]	19	[1, 1, 1, 2, 1, 1, 1, 1, 2, 2, 3, 1, 1, 1]
MIPOL1--ADAMTSL3	14:37972875:+	15:84531457:+	2	[5657964, 5658002]	10	[7, 3]	3	[2, 1]
MIPOL1--ADAMTSL3	14:37972189:+	15:84530732:+	5	[5657944, 5657946, 5658031, 5658145, 5658191]	17	[3, 3, 3, 3, 5]	36	[8, 4, 11, 4, 9]
GFOD2--ENKD1	16:67719360:-	16:67700168:-	2	[5657944, 5658108]	7	[4, 3]	7	[5, 2]
RERE--PIK3CD	1:8482786:-	1:9770483:+	12	[5657944, 5657945, 5657988, 5658004, 5658009, 5658028, 5658032, 5658074, 5658075, 5658114, 5658162, 5658163]	50	[7, 3, 3, 3, 5, 5, 3, 4, 3, 3, 6, 5]	38	[4, 3, 2, 1, 2, 4, 2, 4, 5, 4, 3, 4]
RNF216--XKR8	7:5764955:-	1:28293014:+	7	[5657944, 5657949, 5658106, 5658118, 5658130, 5658131, 5658182]	28	[4, 5, 3, 5, 4, 3, 4]	14	[2, 3, 1, 4, 2, 1, 1]
HIST1H3B--CASP10	6:26031986:-	2:202085992:+	2	[5657944, 5657945]	7	[3, 4]	3	[2, 1]
CIRBP--C19orf24	19:1274879:+	19:1275026:+	13	[5657945, 5657955, 5657981, 5657982, 5658003, 5658106, 5658109, 5658124, 5658125, 5658140, 5658146, 5658182, 5658183]	50	[3, 5, 3, 3, 4, 6, 3, 6, 3, 3, 4, 3, 4]	55	[6, 1, 7, 2, 4, 6, 6, 1, 7, 2, 2, 1, 10]
CIRBP--C19orf24	19:1274439:+	19:1277182:+	2	[5658080, 5658100]	9	[3, 6]	4	[2, 2]
NAP1L1--PHLDA1	12:76443536:-	12:76423872:-	2	[5657945, 5658115]	11	[6, 5]	7	[5, 2]
WDR70--GUSB	5:37381787:+	7:65441189:-	3	[5657945, 5658088, 5658168]	11	[3, 3, 5]	12	[1, 3, 8]
ODC1--HSP90AA1	2:10580775:-	14:102549889:-	2	[5657946, 5657947]	9	[5, 4]	5	[4, 1]
BIRC5--METTL23	17:76212862:+	17:74729060:+	2	[5657946, 5657947]	8	[4, 4]	4	[2, 2]
DHRS4L2--MIPOL1	14:24439541:+	14:37975493:+	2	[5657947, 5657980]	6	[3, 3]	5	[1, 4]
PPM1K--SH3BP2	4:89183315:-	4:2837252:+	3	[5657947, 5658165, 5658188]	11	[4, 3, 4]	24	[5, 11, 8]
FAM117B--BMPR2	2:203500511:+	2:203329532:+	7	[5657947, 5657950, 5658022, 5658023, 5658112, 5658127, 5658165]	22	[3, 4, 3, 3, 3, 3, 3]	17	[2, 2, 3, 5, 3, 1, 1]
MAT2A--ETAA1	2:85770157:+	2:67637043:+	2	[5657948, 5657949]	10	[5, 5]	7	[5, 2]
NDUFA4--PHF14	7:10979643:-	7:11150977:+	2	[5657948, 5657949]	8	[4, 4]	10	[5, 5]
SON--GPR85	21:34921857:+	7:112726496:-	3	[5657949, 5658125, 5658162]	9	[3, 3, 3]	36	[3, 12, 21]
BTBD8--KIAA1107	1:92613343:+	1:92632542:+	6	[5657950, 5657955, 5658066, 5658098, 5658104, 5658155]	24	[4, 4, 5, 3, 3, 5]	8	[1, 1, 1, 2, 1, 2]
TMEM129--SLBP	4:1719879:-	4:1705427:-	2	[5657950, 5657951]	7	[4, 3]	3	[1, 2]
HOOK1--OMA1	1:60280852:+	1:59004982:-	2	[5657950, 5657951]	9	[4, 5]	9	[3, 6]
SCNN1A--TNFRSF1A	12:6457237:-	12:6443410:-	3	[5657950, 5658076, 5658110]	10	[3, 4, 3]	7	[2, 3, 2]
FCRL5--EFHC1	1:157497744:-	6:52295031:+	5	[5658056, 5658090, 5658125, 5658152, 5658163]	16	[3, 3, 3, 3, 4]	14	[1, 2, 3, 3, 5]
DTX2--UPK3B	7:76133762:+	7:76140974:+	4	[5658037, 5658049, 5658176, 5658183]	14	[3, 3, 3, 5]	6	[1, 1, 1, 3]
MYOM3--UGDH	1:24408074:-	4:39529931:-	5	[5657952, 5657960, 5657984, 5658002, 5658016]	16	[3, 4, 3, 3, 3]	7	[1, 1, 2, 2, 1]
PI4K2B--FER	4:25202476:+	5:108178051:+	4	[5657952, 5658092, 5658139, 5658173]	14	[3, 5, 3, 3]	23	[8, 9, 2, 4]
FARSB--TRIM61	2:223513459:-	4:165890827:-	10	[5657954, 5657971, 5657983, 5657985, 5657986, 5657988, 5658080, 5658109, 5658119, 5658154]	35	[4, 4, 4, 3, 3, 4, 3, 3, 4, 3]	30	[4, 3, 3, 2, 2, 3, 5, 2, 2, 4]
FARSB--TRIM61	2:223507724:-	4:165890630:-	18	[5657954, 5657955, 5657964, 5657970, 5657978, 5657979, 5657982, 5657983, 5657984, 5657985, 5657986, 5657993, 5658040, 5658087, 5658120, 5658121, 5658164, 5658165]	82	[5, 5, 5, 10, 6, 5, 3, 4, 4, 9, 3, 3, 3, 3, 4, 3, 4, 3]	86	[9, 8, 3, 5, 7, 5, 3, 4, 5, 8, 2, 3, 2, 5, 4, 3, 5, 5]
DHRS13--FLOT2	17:27228009:-	17:27216045:-	3	[5657954, 5657964, 5658098]	11	[4, 3, 4]	5	[2, 1, 2]
HNRNPLL--CLYBL	2:38795341:-	13:100530013:+	2	[5657954, 5658115]	7	[4, 3]	3	[2, 1]
CGN--TEN1	1:151488092:+	17:73982268:+	3	[5657954, 5657955, 5658166]	13	[3, 7, 3]	13	[1, 9, 3]
ACTR3B--GALNT11	7:152511730:+	7:151800197:+	2	[5657954, 5657955]	9	[4, 5]	2	[1, 1]
RNF185--LIMK2	22:31601657:+	22:31621706:+	3	[5657954, 5658072, 5658163]	11	[4, 4, 3]	8	[1, 4, 3]
SLC35A3--HIAT1	1:100480975:+	1:100515464:+	2	[5657955, 5658077]	7	[3, 4]	5	[3, 2]
AKAP13--GOLGA2P2Y	15:85924028:+	Y:26356651:-	4	[5657956, 5658039, 5658074, 5658077]	15	[5, 3, 4, 3]	12	[4, 2, 4, 2]
ASAH2B--BMS1	10:52499713:+	10:43278249:+	2	[5657960, 5658043]	8	[5, 3]	11	[7, 4]
GKAP1--KIF27	9:86431912:-	9:86530594:-	3	[5657960, 5658185, 5658193]	12	[6, 3, 3]	10	[8, 1, 1]
CKB--EI24	14:103986005:-	11:125454125:+	2	[5657962, 5658033]	6	[3, 3]	10	[4, 6]
ACTB--PRRG3	7:5566792:-	X:150872353:+	3	[5657963, 5658114, 5658193]	10	[4, 3, 3]	150	[130, 12, 8]
RPLP2--PRRG3	11:812792:+	X:150872351:+	3	[5657963, 5658010, 5658038]	12	[4, 5, 3]	375	[321, 47, 7]
UVSSA--CRIPAK	4:1380896:+	4:1387308:+	2	[5657998, 5658144]	8	[4, 4]	7	[5, 2]
GCSH--C16orf46	16:81118068:-	16:81087699:-	5	[5657990, 5657998, 5658152, 5658153, 5658168]	27	[3, 4, 7, 4, 9]	21	[2, 3, 8, 1, 7]
SYTL4--TSPAN6	X:99940987:-	X:99890743:-	7	[5657964, 5657973, 5658027, 5658040, 5658041, 5658164, 5658187]	34	[3, 6, 6, 3, 3, 9, 4]	21	[2, 3, 3, 5, 2, 4, 2]
SDHA--IGFL4	5:228450:+	19:46563549:-	6	[5657966, 5657992, 5658100, 5658141, 5658166, 5658191]	25	[3, 4, 3, 6, 6, 3]	17	[3, 4, 2, 4, 3, 1]
RPL13A--AXL	19:49995214:+	19:41766207:+	2	[5657969, 5658047]	7	[3, 4]	275	[211, 64]
RPL13--AXL	16:89630005:+	19:41766206:+	7	[5657969, 5658002, 5658022, 5658041, 5658046, 5658139, 5658174]	28	[4, 3, 3, 5, 4, 4, 5]	210	[150, 2, 1, 4, 25, 17, 11]
ZNF471--TFPI	19:57038200:+	2:188384557:-	7	[5657970, 5658009, 5658049, 5658074, 5658091, 5658093, 5658176]	30	[3, 8, 6, 3, 3, 3, 4]	38	[3, 8, 9, 1, 10, 4, 3]
KIAA0101--CSNK1G1	15:64668942:-	15:64592922:-	2	[5658008, 5658009]	8	[3, 5]	7	[1, 6]
PPP2CA--SKP1	5:133561451:-	5:133509713:-	3	[5657974, 5658012, 5658145]	14	[6, 3, 5]	11	[4, 3, 4]
KIAA0586--HNRNPC	14:58987867:+	14:21702389:-	3	[5657976, 5658182, 5658183]	13	[6, 4, 3]	52	[2, 27, 23]
CES3--NPC1	16:67008980:+	18:21156900:-	5	[5657977, 5658077, 5658090, 5658120, 5658156]	18	[4, 4, 4, 3, 3]	33	[4, 1, 12, 10, 6]
SYS1--DBNDD2	20:43994323:+	20:44037097:+	4	[5657977, 5658000, 5658014, 5658066]	13	[3, 3, 4, 3]	7	[1, 1, 3, 2]
UBXN1--C11orf48	11:62444990:-	11:62437275:-	3	[5657978, 5658190, 5658191]	12	[3, 6, 3]	9	[2, 3, 4]
RPS2--ARID3A	16:2012091:-	19:972789:+	7	[5657979, 5658020, 5658033, 5658090, 5658134, 5658150, 5658157]	24	[3, 3, 3, 3, 4, 5, 3]	74	[23, 6, 6, 1, 2, 1, 35]
RPL9--TIPIN	4:39459847:-	15:66671811:-	5	[5657980, 5657992, 5657993, 5658096, 5658099]	502	[110, 117, 102, 111, 62]	21	[7, 6, 5, 2, 1]
RPL9--TIPIN	4:39456558:-	15:66671789:-	2	[5658152, 5658183]	151	[64, 87]	14	[8, 6]
ZNF544--ZNF8	19:58758160:+	19:58797083:+	2	[5657980, 5658131]	9	[5, 4]	7	[4, 3]
AIMP2--STAG3	7:6049120:+	7:99783820:+	4	[5657981, 5657990, 5657991, 5658093]	15	[3, 4, 5, 3]	7	[4, 1, 1, 1]
TRAPPC9--SRP14	8:141461084:-	15:40330531:-	2	[5657982, 5657983]	7	[4, 3]	3	[1, 2]
RPL32--ARID3A	3:12877564:-	19:972792:+	2	[5657982, 5658010]	7	[4, 3]	25	[15, 10]
HACL1--COLQ	3:15604866:-	3:15531145:-	4	[5657984, 5658168, 5658181, 5658190]	21	[4, 4, 8, 5]	12	[4, 2, 2, 4]
EIF4B--TENC1	12:53434047:+	12:53447193:+	5	[5657984, 5657985, 5657990, 5657991, 5658189]	20	[4, 5, 5, 3, 3]	11	[3, 4, 1, 1, 2]
ANKAR--OLA1	2:190554690:+	2:175006728:-	2	[5657984, 5657985]	12	[6, 6]	6	[2, 4]
SMIM8--C6orf163	6:88046884:+	6:88074679:+	2	[5657984, 5657985]	8	[5, 3]	9	[5, 4]
NOTCH2NL--NBPF3	1:145291353:+	1:21793673:+	2	[5657986, 5658094]	6	[3, 3]	7	[5, 2]
PSMB10--CTRL	16:67968472:-	16:67964902:-	4	[5657990, 5658020, 5658136, 5658182]	16	[3, 7, 3, 3]	14	[2, 4, 3, 5]
GDPGP1--TTLL13	15:90781780:+	15:90794786:+	2	[5657996, 5658188]	7	[4, 3]	5	[3, 2]
RRM2--MTHFD1	2:10269281:+	14:64914935:+	2	[5657998, 5657999]	9	[5, 4]	10	[6, 4]
B3GNTL1--USP13	17:80992910:-	3:179447978:+	2	[5658000, 5658001]	7	[4, 3]	9	[4, 5]
RPL7--NEK8	8:74202884:-	17:27069799:+	2	[5658002, 5658140]	9	[5, 4]	7	[2, 5]
DSCR3--C11orf49	21:38633543:-	11:47009307:+	5	[5658002, 5658003, 5658009, 5658012, 5658086]	16	[4, 3, 3, 3, 3]	26	[5, 8, 4, 5, 4]
RPS13--AMFR	11:17095936:-	16:56396002:-	2	[5658002, 5658106]	8	[3, 5]	2	[1, 1]
URGCP--RBCK1	7:43965731:-	20:410994:+	2	[5658008, 5658009]	18	[13, 5]	18	[11, 7]
SOX7--ASPH	8:10683664:-	8:62596749:-	2	[5658008, 5658009]	12	[8, 4]	7	[5, 2]
WDR34--DLL3	9:131403009:-	19:39998681:+	2	[5658008, 5658009]	10	[3, 7]	7	[2, 5]
BPTF--ARL17B	17:65822453:+	17:44352784:-	3	[5658008, 5658009, 5658075]	14	[6, 5, 3]	12	[6, 5, 1]
FBXO25--PCMTD2	8:385707:+	20:62926244:+	5	[5658008, 5658038, 5658072, 5658170, 5658172]	24	[4, 5, 6, 5, 4]	19	[6, 3, 5, 2, 3]
DBF4--NFYB	7:87507540:+	12:104529310:-	2	[5658008, 5658009]	9	[5, 4]	7	[3, 4]
ZNF708--ERV3-1	19:21510761:-	7:64465513:-	2	[5658008, 5658017]	7	[4, 3]	9	[4, 5]
LIN7A--PPFIA1	12:81283030:-	11:70196029:+	2	[5658008, 5658009]	9	[4, 5]	6	[3, 3]
EIF4A1--AXL	17:7481879:+	19:41766206:+	3	[5658010, 5658014, 5658026]	12	[5, 3, 4]	277	[1, 155, 121]
RPL19--GPR85	17:37360968:+	7:112726493:-	4	[5658011, 5658026, 5658031, 5658119]	13	[4, 3, 3, 3]	16	[12, 2, 1, 1]
MYL6--AXL	12:56554500:+	19:41766208:+	2	[5658011, 5658153]	7	[3, 4]	36	[33, 3]
ACAD10--ALDH2	12:112193549:+	12:112219722:+	2	[5658012, 5658191]	6	[3, 3]	4	[2, 2]
RPL4--AXL	15:66791429:-	19:41766202:+	2	[5658014, 5658158]	9	[4, 5]	1286	[619, 667]
CNGA1--ERVW-1	4:48012846:-	7:92107100:-	2	[5658016, 5658046]	6	[3, 3]	5	[2, 3]
HILPDA--EFCAB3	7:128095963:+	17:60491093:+	3	[5658023, 5658141, 5658165]	11	[4, 4, 3]	7	[1, 5, 1]
C1QTNF9B--MIPEP	13:24465524:-	13:24463150:-	2	[5658026, 5658174]	12	[8, 4]	5	[1, 4]
FUT8--SLC4A1AP	14:66103341:+	2:27915144:+	7	[5658031, 5658040, 5658047, 5658060, 5658074, 5658094, 5658095]	25	[3, 4, 3, 3, 4, 4, 4]	41	[3, 8, 9, 7, 5, 2, 7]
RPL18A--PIGX	19:17974127:+	3:196461869:+	3	[5658033, 5658043, 5658062]	9	[3, 3, 3]	3	[1, 1, 1]
ARNT--CTSK	1:150784487:-	1:150780799:-	2	[5658033, 5658041]	6	[3, 3]	2	[1, 1]
TFDP1--GRK1	13:114277601:+	13:114324002:+	2	[5658034, 5658193]	8	[3, 5]	6	[2, 4]
RPS27--AMFR	1:153964142:+	16:56395695:-	2	[5658036, 5658042]	7	[3, 4]	77	[60, 17]
TUT1--EEF1G	11:62344129:-	11:62342380:-	3	[5658036, 5658121, 5658132]	10	[3, 4, 3]	7	[1, 4, 2]
DSE--RPS5	6:116600509:+	19:58897767:+	3	[5658089, 5658168, 5658182]	288	[85, 111, 92]	4	[1, 2, 1]
DSE--RPS5	6:116579626:+	19:58906135:+	2	[5658128, 5658144]	147	[85, 62]	2	[1, 1]
GAPDH--PIGX	12:6647537:+	3:196461865:+	2	[5658040, 5658149]	8	[5, 3]	3	[1, 2]
MTRNR2L8--MTRNR2L2	11:10530075:-	5:79946841:-	4	[5658041, 5658049, 5658054, 5658075]	54	[3, 9, 14, 28]	74	[54, 12, 2, 6]
RPS15--PRRG3	19:1440241:+	X:150872353:+	2	[5658041, 5658045]	6	[3, 3]	49	[46, 3]
CLDND2--ETFB	19:51871140:-	19:51857562:-	3	[5658044, 5658077, 5658187]	9	[3, 3, 3]	7	[5, 1, 1]
GAPDH--NEK8	12:6647534:+	17:27069786:+	2	[5658045, 5658139]	9	[4, 5]	6	[5, 1]
TIRAP--DCPS	11:126164497:+	11:126174103:+	2	[5658045, 5658165]	7	[4, 3]	4	[2, 2]
FNTA--TIGD1	8:42935196:+	2:233413172:-	3	[5658047, 5658076, 5658138]	9	[3, 3, 3]	5	[3, 1, 1]
FNTA--TIGD1	8:42934536:+	2:233413860:-	2	[5658050, 5658134]	7	[3, 4]	5	[2, 3]
CTNNBIP1--CLSTN1	1:9931245:-	1:9833452:-	2	[5658047, 5658131]	7	[3, 4]	5	[3, 2]
ARIH2--P4HTM	3:49022822:+	3:49028176:+	2	[5658048, 5658164]	6	[3, 3]	6	[3, 3]
SNX9--CYP2C19	6:158296208:+	10:96580253:+	4	[5658058, 5658158, 5658164, 5658165]	12	[3, 3, 3, 3]	18	[4, 2, 5, 7]
TMEM5--CEP170	12:64178852:+	1:243388623:-	2	[5658060, 5658061]	8	[4, 4]	10	[4, 6]
FAM217B--CDH26	20:58520046:+	20:58533662:+	8	[5658062, 5658063, 5658076, 5658093, 5658170, 5658176, 5658190, 5658191]	57	[5, 12, 4, 3, 9, 4, 9, 11]	28	[5, 9, 2, 2, 3, 2, 2, 3]
MTRNR2L9--MTRNR2L8	6:62284126:+	11:10529753:-	2	[5658064, 5658122]	11	[6, 5]	4	[3, 1]
CRYBB2--NARG2	22:25627836:+	15:60747353:-	2	[5658073, 5658125]	6	[3, 3]	2	[1, 1]
PPP1CA--HSP90AB1	11:67167043:-	6:44220966:+	2	[5658074, 5658075]	8	[5, 3]	6	[3, 3]
ECH1--PRRG3	19:39306065:-	X:150872354:+	2	[5658075, 5658168]	6	[3, 3]	68	[26, 42]
FAM153B--IL15	5:175558466:+	4:142609994:+	3	[5658076, 5658077, 5658193]	18	[6, 8, 4]	15	[6, 7, 2]
METTL10--FAM53B	10:126448887:-	10:126395456:-	4	[5658076, 5658093, 5658157, 5658168]	21	[3, 6, 3, 9]	9	[3, 4, 1, 1]
UAP1--DDR2	1:162569145:+	1:162625001:+	2	[5658076, 5658077]	7	[3, 4]	4	[1, 3]
PSMB5--RPS7	14:23502578:-	2:3628394:+	2	[5658078, 5658079]	7	[3, 4]	21	[3, 18]
ECHS1--FLT4	10:135182427:-	5:180035150:-	2	[5658082, 5658168]	7	[4, 3]	10	[5, 5]
CROCC--NBPF1	1:17275421:+	1:16935274:-	2	[5658082, 5658110]	6	[3, 3]	5	[2, 3]
GNAS--BZW1	20:57486167:+	2:201683543:+	2	[5658084, 5658085]	8	[4, 4]	3	[2, 1]
CLDN1--LPP	3:190039773:-	3:188202380:+	2	[5658084, 5658085]	6	[3, 3]	6	[2, 4]
MFSD3--LRRC14	8:145736280:+	8:145745079:+	3	[5658084, 5658110, 5658111]	10	[3, 3, 4]	7	[2, 2, 3]
YIPF4--BIRC6	2:32532259:+	2:32602656:+	2	[5658086, 5658087]	11	[7, 4]	10	[5, 5]
UGT2B10--MTDH	4:69696914:+	8:98740621:+	5	[5658089, 5658114, 5658115, 5658116, 5658125]	23	[4, 5, 3, 4, 7]	44	[2, 11, 1, 18, 12]
AP5Z1--NPC1	7:4833943:+	18:21166468:-	2	[5658090, 5658137]	8	[3, 5]	7	[1, 6]
BPTF--KPNA2	17:65890281:+	17:66033226:+	3	[5658095, 5658188, 5658192]	16	[3, 10, 3]	3	[1, 1, 1]
GAPDH--FAM184B	12:6647537:+	4:17634014:-	3	[5658096, 5658127, 5658142]	11	[4, 4, 3]	6	[2, 3, 1]
CHCHD10--VPREB3	22:24108315:-	22:24095385:-	2	[5658106, 5658163]	6	[3, 3]	10	[3, 7]
FTO--OTOA	16:53844129:+	16:21763256:+	2	[5658108, 5658109]	13	[6, 7]	10	[5, 5]
RPL39--FOXP1	X:118920467:-	3:71006227:-	2	[5658109, 5658126]	6	[3, 3]	3	[2, 1]
SLC45A3--ELK4	1:205630989:-	1:205593019:-	8	[5658110, 5658111, 5658119, 5658164, 5658165, 5658184, 5658185, 5658187]	38	[3, 4, 3, 6, 6, 5, 8, 3]	32	[4, 6, 2, 5, 6, 3, 4, 2]
SLC45A3--ELK4	1:205628617:-	1:205593019:-	4	[5658112, 5658178, 5658188, 5658189]	18	[3, 6, 4, 5]	11	[1, 2, 3, 5]
MRPL39--SON	21:26961147:-	21:34939463:+	2	[5658120, 5658121]	7	[3, 4]	8	[3, 5]
CALR--TUBG1	19:13050312:+	17:40766876:+	2	[5658124, 5658125]	8	[3, 5]	6	[2, 4]
USP40--BMI1	2:234463101:-	10:22618169:+	2	[5658124, 5658125]	8	[5, 3]	2	[1, 1]
PPFIBP1--MED21	12:27731157:+	12:27219145:+	2	[5658124, 5658176]	7	[4, 3]	6	[2, 4]
BCAP29--WBP1L	7:107253877:+	10:104557802:+	2	[5658125, 5658136]	6	[3, 3]	6	[4, 2]
CPSF6--LRRFIP2	12:69656342:+	3:37138151:-	2	[5658126, 5658143]	9	[4, 5]	6	[5, 1]
FBXL19--ORAI3	16:30958269:+	16:30964506:+	6	[5658126, 5658127, 5658142, 5658143, 5658166, 5658167]	32	[6, 6, 4, 4, 4, 8]	23	[3, 6, 2, 2, 4, 6]
SEMA3C--SEPT7	7:80447615:-	7:35912276:+	2	[5658126, 5658142]	9	[4, 5]	7	[1, 6]
FKBP11--NDUFA7	12:49317565:-	19:8376479:-	3	[5658127, 5658142, 5658143]	10	[3, 4, 3]	8	[1, 3, 4]
RPL36--PRRG3	19:5691717:+	X:150872355:+	4	[5658131, 5658145, 5658147, 5658172]	15	[6, 3, 3, 3]	494	[23, 113, 336, 22]
ZNF451--BAG2	6:57025950:+	6:57046830:+	2	[5658132, 5658133]	10	[3, 7]	8	[5, 3]
LPHN1--SUZ12	19:14316797:-	17:30267305:+	3	[5658132, 5658170, 5658175]	10	[3, 3, 4]	8	[3, 3, 2]
NUS1--MANBAL	6:118031709:+	20:35944953:+	2	[5658132, 5658133]	7	[3, 4]	5	[2, 3]
RPL32--GAS2L3	3:12876662:-	12:101005778:+	2	[5658134, 5658135]	6	[3, 3]	2	[1, 1]
AZGP1--GJC3	7:99569369:-	7:99527244:-	4	[5658145, 5658164, 5658165, 5658176]	30	[6, 9, 10, 5]	16	[2, 6, 6, 2]
AZGP1--GJC3	7:99569369:-	7:99521226:-	5	[5658134, 5658152, 5658153, 5658158, 5658178]	38	[3, 3, 5, 3, 24]	9	[2, 2, 1, 2, 2]
BRAP--PCNP	12:112110465:-	3:101298686:+	2	[5658134, 5658135]	9	[6, 3]	4	[3, 1]
KIAA0319L--ENTPD1	1:35932211:-	10:97634574:+	2	[5658139, 5658164]	6	[3, 3]	4	[2, 2]
KCTD3--IPO9	1:215752480:+	1:201843378:+	2	[5658140, 5658141]	7	[4, 3]	6	[3, 3]
SUN1--NDUFB2	7:878623:+	7:140402666:+	2	[5658144, 5658145]	7	[4, 3]	5	[2, 3]
IGSF3--GGT1	1:117158703:-	22:25006324:+	2	[5658152, 5658153]	6	[3, 3]	13	[5, 8]
EPHA6--CYSTM1	3:96706837:+	5:139622890:+	2	[5658152, 5658153]	6	[3, 3]	4	[2, 2]
HMGCS1--CSPP1	5:43298620:-	8:68062018:+	2	[5658158, 5658159]	7	[3, 4]	7	[2, 5]
PTGFR--TGFBR3	1:78959226:+	1:92178099:-	2	[5658162, 5658163]	15	[8, 7]	14	[8, 6]
FOLH1--TRIM51	11:49204701:-	11:55657418:+	2	[5658162, 5658163]	131	[54, 77]	97	[46, 51]
PISD--RPL7	22:32044087:-	8:74205032:-	2	[5658162, 5658163]	15	[6, 9]	5	[3, 2]
OLA1--C11orf48	2:175006553:-	11:62437275:-	2	[5658162, 5658163]	11	[6, 5]	16	[11, 5]
ARRDC3--PDE4D	5:90678630:-	5:58511794:-	2	[5658162, 5658163]	9	[6, 3]	5	[3, 2]
FAHD1--TRIM16	16:1878022:+	17:15531486:-	2	[5658162, 5658163]	9	[3, 6]	6	[4, 2]
SLC25A16--DNA2	10:70246901:-	10:70229920:-	2	[5658164, 5658165]	6	[3, 3]	3	[1, 2]
INIP--ARSB	9:115449569:-	5:78073476:-	2	[5658164, 5658165]	11	[5, 6]	8	[3, 5]
RPL4--ZFC3H1	15:66795396:-	12:72051081:-	2	[5658166, 5658167]	15	[9, 6]	5	[3, 2]
BBS2--TARDBP	16:56518673:-	1:11083250:+	2	[5658166, 5658167]	16	[7, 9]	12	[8, 4]
TTLL7--MCOLN2	1:84403535:-	1:85424385:-	2	[5658166, 5658167]	20	[9, 11]	11	[5, 6]
ARHGEF12--RRN3	11:120295091:+	16:15165018:-	2	[5658166, 5658167]	8	[4, 4]	7	[6, 1]
RFK--GNPNAT1	9:79001912:-	14:53242651:-	2	[5658166, 5658167]	22	[12, 10]	17	[8, 9]
PRUNE2--SKA3	9:79244107:-	13:21734125:-	2	[5658166, 5658167]	6	[3, 3]	2	[1, 1]
GLO1--RPL9	6:38644378:-	4:39455825:-	2	[5658166, 5658167]	7	[4, 3]	14	[7, 7]
ATP5C1--XRN2	10:7844817:+	20:21346059:+	2	[5658166, 5658167]	16	[7, 9]	10	[4, 6]
METTL15--NACA	11:28135149:+	12:57106694:-	2	[5658166, 5658167]	8	[5, 3]	8	[5, 3]
SDHA--OXSR1	5:228447:+	3:38266061:+	2	[5658166, 5658167]	7	[3, 4]	5	[3, 2]
ATAD1--RSG1	10:89544227:-	1:16563408:-	2	[5658166, 5658167]	9	[3, 6]	11	[6, 5]
TATDN3--ZNF181	1:212985670:+	19:35230053:+	2	[5658166, 5658167]	6	[3, 3]	10	[4, 6]
SERINC5--ABHD12B	5:79498705:-	14:51359931:+	2	[5658168, 5658173]	8	[4, 4]	15	[7, 8]
DUXA--ANKLE1	19:57665652:-	19:17398097:+	2	[5658168, 5658175]	10	[6, 4]	9	[5, 4]
ZNF584--CCNL2	19:58913029:+	1:1326245:-	2	[5658172, 5658173]	6	[3, 3]	3	[1, 2]
PPP3CA--YTHDC1	4:102117073:-	4:69184580:-	2	[5658172, 5658173]	10	[5, 5]	5	[4, 1]
PPIB--CIRH1A	15:64452302:-	16:69167360:+	2	[5658184, 5658185]	6	[3, 3]	3	[1, 2]
SLC38A10--NUDT9	17:79263493:-	4:88372739:+	2	[5658184, 5658185]	8	[5, 3]	5	[4, 1]
MSH6--EPCAM	2:48018262:+	2:47612305:+	2	[5658188, 5658189]	9	[5, 4]	6	[2, 4]
C11orf73--COX6C	11:86013505:+	8:100905929:-	2	[5658188, 5658189]	8	[3, 5]	4	[3, 1]
FCRL6--SLAMF9	1:159778233:+	1:159923444:-	2	[5658188, 5658189]	11	[5, 6]	5	[3, 2]
CCDC18--MIPOL1	1:93730458:+	14:37973291:+	2	[5658188, 5658189]	11	[4, 7]	5	[3, 2]
SERP1--FGFR1OP2	3:150284688:-	12:27116275:+	2	[5658190, 5658191]	17	[9, 8]	11	[4, 7]
IVD--CCT7	15:40710375:+	2:73478522:+	2	[5658190, 5658191]	12	[5, 7]	8	[3, 5]
