# Supplementary material for: Single-cell gene fusion detection by scFusion
Source: Nat Commun. 2022 Feb 28;13:1084. doi: 10.1038/s41467-022-28661-6 (PMC8885711; doi:10.1038/s41467-022-28661-6)
Supplement: Supplementary file 31 — Supplementary Data 27 [file 41467_2022_28661_MOESM31_ESM.xlsx]

## Sheet: Sheet1
Data S27. Reported Fusions by FusionCatcher in prostate LNCaP data
Fusion-id	breakpoint1	breakpoint2	#SupportingCell	SupportingCells	#TotalSplitRead	SplitRead	#TotalDiscordantRead	DiscordantRead
MRPS10--HPR	6:42176038:-	16:72110202:+	125	[5657910, 5657911, 5657914, 5657918, 5657930, 5657931, 5657934, 5657936, 5657937, 5657938, 5657939, 5657940, 5657944, 5657945, 5657946, 5657947, 5657948, 5657949, 5657950, 5657952, 5657954, 5657955, 5657956, 5657958, 5657960, 5657964, 5657966, 5657968, 5657970, 5657971, 5657973, 5657978, 5657979, 5657980, 5657982, 5657983, 5657984, 5657985, 5657988, 5657991, 5657993, 5657996, 5657997, 5657998, 56…	530	[6, 4, 2, 3, 3, 4, 3, 3, 3, 7, 6, 5, 7, 7, 5, 6, 9, 2, 3, 4, 7, 4, 3, 2, 2, 4, 2, 2, 5, 10, 2, 2, 2, 3, 3, 5, 7, 5, 4, 4, 3, 6, 4, 3, 2, 3, 3, 7, 2, 14, 11, 5, 6, 5, 2, 3, 2, 2, 6, 2, 3, 4, 4, 3, 4, 8, 4, 4, 3, 8, 5, 3, 3, 6, 5, 4, 4, 2, 2, 4, 4, 2, 10, 5, 2, 7, 2, 2, 2, 2, 3, 4, 2, 7, 5, 5, 2, 2, 3, 8, 9, 4, 3, 5, 4, 2, 4, 5, 3, 2, 3, 10, 4, 7, 2, 2, 5, 2, 5, 8, 3, 5, 6, 2, 2]	0	[0, 0, 0, 0, 0, 0, 0, 0, 0, 0, 0, 0, 0, 0, 0, 0, 0, 0, 0, 0, 0, 0, 0, 0, 0, 0, 0, 0, 0, 0, 0, 0, 0, 0, 0, 0, 0, 0, 0, 0, 0, 0, 0, 0, 0, 0, 0, 0, 0, 0, 0, 0, 0, 0, 0, 0, 0, 0, 0, 0, 0, 0, 0, 0, 0, 0, 0, 0, 0, 0, 0, 0, 0, 0, 0, 0, 0, 0, 0, 0, 0, 0, 0, 0, 0, 0, 0, 0, 0, 0, 0, 0, 0, 0, 0, 0, 0, 0, 0, 0, 0, 0, 0, 0, 0, 0, 0, 0, 0, 0, 0, 0, 0, 0, 0, 0, 0, 0, 0, 0, 0, 0, 0, 0, 0]
MIPOL1--DGKB	14:37969343:+	7:14188863:-	14	[5657910, 5657917, 5657946, 5657960, 5657981, 5657990, 5657996, 5657997, 5658085, 5658132, 5658143, 5658158, 5658162, 5658163]	42	[3, 2, 4, 4, 2, 6, 2, 2, 2, 2, 3, 2, 4, 4]	0	[0, 0, 0, 0, 0, 0, 0, 0, 0, 0, 0, 0, 0, 0]
SPINT2--C19ORF33	19:38781215:+	19:38795015:+	17	[5657910, 5657956, 5657992, 5658002, 5658008, 5658009, 5658027, 5658096, 5658098, 5658109, 5658122, 5658131, 5658163, 5658174, 5658175, 5658176, 5658192]	39	[2, 2, 2, 2, 2, 2, 2, 3, 2, 3, 3, 2, 2, 2, 2, 4, 2]	0	[0, 0, 0, 0, 0, 0, 0, 0, 0, 0, 0, 0, 0, 0, 0, 0, 0]
SCHLAP1--UBE2E3	2:181557168:+	2:181846745:+	2	[5658077, 5658092]	5	[3, 2]	0	[0, 0]
SCHLAP1--UBE2E3	2:181692234:+	2:181831975:+	3	[5657912, 5657913, 5658152]	8	[3, 2, 3]	0	[0, 0, 0]
CCDC134--TM2D1	22:42204997:+	1:62189456:-	2	[5657912, 5657913]	6	[2, 4]	0	[0, 0]
FAM117B--BMPR2	2:203500511:+	2:203329532:+	14	[5657914, 5657936, 5657947, 5657950, 5657986, 5657987, 5658022, 5658112, 5658132, 5658139, 5658143, 5658146, 5658164, 5658165]	38	[2, 2, 3, 2, 2, 3, 3, 5, 2, 3, 2, 4, 3, 2]	0	[0, 0, 0, 0, 0, 0, 0, 0, 0, 0, 0, 0, 0, 0]
KANSL1--ARL17A	17:44171926:-	17:44648235:-	4	[5657917, 5657974, 5658135, 5658188]	9	[2, 2, 3, 2]	0	[0, 0, 0, 0]
INTS13--COG4	12:27075549:-	16:70546335:-	2	[5657932, 5657933]	4	[2, 2]	0	[0, 0]
STXBP5L--NDUFB4	3:120628614:+	3:120319958:+	2	[5657934, 5657935]	8	[4, 4]	0	[0, 0]
TMEM241--SEC11C	18:20932160:-	18:56816745:+	2	[5657934, 5657935]	5	[2, 3]	0	[0, 0]
HACL1--COLQ	3:15604865:-	3:15531144:-	7	[5657936, 5657937, 5658003, 5658062, 5658164, 5658181, 5658190]	19	[2, 3, 3, 3, 3, 3, 2]	0	[0, 0, 0, 0, 0, 0, 0]
CHD2--MANEA	15:93444529:+	6:96044613:+	2	[5657938, 5657939]	5	[3, 2]	0	[0, 0]
MRPL20--C12ORF76	1:1341189:-	12:110480264:-	2	[5657940, 5657941]	5	[3, 2]	0	[0, 0]
RERE--PIK3CD	1:8482787:-	1:9770482:+	21	[5657944, 5657945, 5657977, 5657988, 5658002, 5658004, 5658009, 5658028, 5658070, 5658074, 5658075, 5658085, 5658087, 5658095, 5658114, 5658124, 5658131, 5658138, 5658162, 5658163, 5658188]	55	[4, 4, 3, 2, 2, 2, 3, 2, 2, 4, 5, 2, 2, 2, 2, 2, 3, 2, 2, 3, 2]	0	[0, 0, 0, 0, 0, 0, 0, 0, 0, 0, 0, 0, 0, 0, 0, 0, 0, 0, 0, 0, 0]
GPS2--MPP2	17:7218278:-	17:41975748:-	21	[5657944, 5657946, 5657949, 5657976, 5657981, 5658011, 5658020, 5658030, 5658033, 5658058, 5658104, 5658106, 5658112, 5658116, 5658132, 5658141, 5658180, 5658181, 5658184, 5658185, 5658187]	57	[3, 4, 3, 2, 4, 3, 2, 3, 2, 3, 2, 2, 5, 2, 2, 2, 2, 4, 2, 2, 3]	0	[0, 0, 0, 0, 0, 0, 0, 0, 0, 0, 0, 0, 0, 0, 0, 0, 0, 0, 0, 0, 0]
NAP1L1--PHLDA1	12:76443536:-	12:76423872:-	2	[5657944, 5657945]	6	[3, 3]	0	[0, 0]
NSF--LRRC37A3	17:44782220:+	17:62888718:-	2	[5658127, 5658135]	5	[2, 3]	0	[0, 0]
BIRC5--METTL23	17:76212862:+	17:74729060:+	2	[5657946, 5657947]	5	[3, 2]	0	[0, 0]
MAT2A--ETAA1	2:85770157:+	2:67637043:+	2	[5657948, 5657949]	5	[3, 2]	0	[0, 0]
FAM208B--LARP4B	10:5727138:+	10:931700:-	2	[5657948, 5657949]	6	[4, 2]	0	[0, 0]
OIP5-AS1--MIPOL1	15:41578298:+	14:37754523:+	2	[5657948, 5657949]	4	[2, 2]	0	[0, 0]
LSR--SLIRP	19:35749967:+	14:78183839:+	2	[5657948, 5657949]	5	[2, 3]	0	[0, 0]
NDUFA4--PHF14	7:10979643:-	7:11150977:+	2	[5657948, 5657949]	7	[5, 2]	0	[0, 0]
PPIP5K1--CATSPER2	15:43863610:-	15:43960316:-	3	[5658121, 5658136, 5658159]	6	[2, 2, 2]	1	[1, 0, 0]
RAB28--CPNE1	4:13378169:-	20:34220845:-	2	[5657968, 5657969]	7	[4, 3]	0	[0, 0]
SNX9--CYP2C19	6:158296208:+	10:96580253:+	5	[5657970, 5658058, 5658086, 5658134, 5658164]	14	[3, 4, 2, 3, 2]	0	[0, 0, 0, 0, 0]
KANSL1--ARL17B	17:44171926:-	17:44430296:-	3	[5657974, 5658135, 5658188]	7	[2, 3, 2]	0	[0, 0, 0]
EEF1AKMT3--TSFM	12:58166856:+	12:58176893:+	2	[5657974, 5658014]	4	[2, 2]	0	[0, 0]
SCNN1A--TNFRSF1A	12:6457893:-	12:6443410:-	4	[5657983, 5658076, 5658084, 5658102]	9	[3, 2, 2, 2]	0	[0, 0, 0, 0]
NAIP--OCLN	5:70275696:-	5:68830521:+	4	[5657985, 5658019, 5658020, 5658066]	10	[3, 3, 2, 2]	0	[0, 0, 0, 0]
VGLL4--HMGB1	3:11684911:-	13:31037831:-	2	[5657986, 5657987]	9	[7, 2]	0	[0, 0]
URGCP--RBCK1	7:43965731:-	20:410994:+	2	[5658008, 5658009]	12	[9, 3]	0	[0, 0]
SLC45A3--ELK4	1:205630989:-	1:205593019:-	12	[5658014, 5658118, 5658124, 5658125, 5658128, 5658164, 5658165, 5658172, 5658173, 5658181, 5658184, 5658185]	36	[4, 3, 2, 5, 2, 4, 2, 3, 3, 2, 2, 4]	0	[0, 0, 0, 0, 0, 0, 0, 0, 0, 0, 0, 0]
SLC45A3--ELK4	1:205628617:-	1:205593019:-	2	[5658185, 5658189]	5	[2, 3]	0	[0, 0]
FAM83D--DHX35	20:37576643:+	20:37597724:+	2	[5658024, 5658130]	7	[2, 5]	0	[0, 0]
ANKRD13C--SMYD3	1:70801741:-	1:245977717:-	2	[5658032, 5658033]	5	[2, 3]	0	[0, 0]
ASPH--AMACR	8:62593527:-	5:34006004:-	2	[5658032, 5658033]	5	[2, 3]	0	[0, 0]
TFDP1--GRK1	13:114277601:+	13:114324002:+	2	[5658034, 5658081]	4	[2, 2]	0	[0, 0]
SMYD3--ACTR10	1:246490503:-	14:58697117:+	2	[5658038, 5658039]	7	[2, 5]	0	[0, 0]
AFMID--MKI67	17:76187141:+	10:129917583:-	2	[5658048, 5658049]	7	[4, 3]	0	[0, 0]
RAD18--OXTR	3:8932073:-	3:8794910:-	2	[5658049, 5658133]	4	[2, 2]	0	[0, 0]
RXYLT1--CEP170	12:64178852:+	1:243388623:-	2	[5658060, 5658061]	7	[4, 3]	0	[0, 0]
FAM217B--CDH26	20:58520046:+	20:58533662:+	3	[5658062, 5658063, 5658176]	9	[3, 4, 2]	0	[0, 0, 0]
SIPA1L1--OSBPL8	14:72090953:+	12:76780440:-	2	[5658066, 5658067]	6	[4, 2]	0	[0, 0]
SACM1L--REXO2	3:45776865:+	11:114320568:+	2	[5658076, 5658077]	6	[3, 3]	0	[0, 0]
CIRBP--C19ORF24	19:1274439:+	19:1277182:+	3	[5658080, 5658081, 5658100]	7	[2, 2, 3]	0	[0, 0, 0]
ZFAND1--PDS5A	8:82626153:-	4:39827108:-	2	[5658084, 5658085]	5	[3, 2]	0	[0, 0]
CEP83--CAMSAP2	12:94853333:-	1:200776504:+	2	[5658084, 5658085]	7	[5, 2]	0	[0, 0]
PFDN1--HMGB1	5:139661034:-	13:31037831:-	2	[5658086, 5658087]	4	[2, 2]	0	[0, 0]
SMG1--NPIPB5	16:18869492:-	16:22524843:+	2	[5658090, 5658162]	4	[2, 2]	0	[0, 0]
PPP2R5A--GKN1	1:212506940:+	2:69204627:+	2	[5658108, 5658109]	5	[3, 2]	0	[0, 0]
FTO--OTOA	16:53844129:+	16:21763256:+	2	[5658108, 5658109]	10	[4, 6]	0	[0, 0]
AZGP1--GJC3	7:99569368:-	7:99527243:-	2	[5658164, 5658165]	7	[2, 5]	0	[0, 0]
AZGP1--GJC3	7:99569369:-	7:99521226:-	5	[5658134, 5658135, 5658145, 5658158, 5658178]	14	[3, 2, 3, 2, 4]	0	[0, 0, 0, 0, 0]
KCTD3--IPO9	1:215752480:+	1:201843378:+	2	[5658140, 5658141]	8	[4, 4]	0	[0, 0]
COQ8B--NUMBL	19:41198856:-	19:41192900:-	2	[5658153, 5658175]	5	[3, 2]	0	[0, 0]
HMGCS1--CSPP1	5:43298620:-	8:68062018:+	2	[5658158, 5658159]	5	[3, 2]	0	[0, 0]
SLC35E2A--CDK11B	1:1666129:-	1:1588948:-	2	[5658158, 5658159]	4	[2, 2]	0	[0, 0]
GRN--TUG1	17:42429584:+	22:31375077:+	2	[5658162, 5658163]	7	[2, 5]	0	[0, 0]
OLA1--LBHD1	2:175006553:-	11:62437275:-	2	[5658162, 5658163]	8	[6, 2]	0	[0, 0]
INIP--ARSB	9:115449569:-	5:78073476:-	2	[5658164, 5658165]	6	[3, 3]	0	[0, 0]
KPNA2--SPG21	17:66040184:+	15:65256058:-	2	[5658164, 5658165]	4	[2, 2]	0	[0, 0]
RFK--GNPNAT1	9:79001916:-	14:53242655:-	2	[5658166, 5658167]	11	[5, 6]	0	[0, 0]
ATP5F1C--XRN2	10:7844817:+	20:21346059:+	2	[5658166, 5658167]	6	[3, 3]	0	[0, 0]
TTLL7--MCOLN2	1:84403535:-	1:85424385:-	2	[5658166, 5658167]	7	[4, 3]	0	[0, 0]
TATDN3--ZNF181	1:212985670:+	19:35230053:+	2	[5658166, 5658167]	5	[2, 3]	0	[0, 0]
ASPH--FUS	8:62593527:-	16:31199646:+	2	[5658166, 5658167]	6	[2, 4]	0	[0, 0]
FAM200B--MIR99AHG	4:15688771:+	21:17859810:+	2	[5658174, 5658175]	8	[3, 5]	0	[0, 0]
IL1RAPL1--GIN1	X:28807542:+	5:102444418:-	2	[5658186, 5658187]	4	[2, 2]	0	[0, 0]
GMDS--SRP9	6:1930337:-	1:225965637:+	2	[5658188, 5658189]	6	[2, 4]	0	[0, 0]
SERP1--FGFR1OP2	3:150284688:-	12:27116275:+	2	[5658190, 5658191]	8	[3, 5]	0	[0, 0]
PNKP--SELENOW	19:50369656:-	19:48287547:+	2	[5658192, 5658193]	8	[5, 3]	0	[0, 0]
