# Supplementary material for: Single-cell gene fusion detection by scFusion
Source: Nat Commun. 2022 Feb 28;13:1084. doi: 10.1038/s41467-022-28661-6 (PMC8885711; doi:10.1038/s41467-022-28661-6)
Supplement: Supplementary file 32 — Supplementary Data 28 [file 41467_2022_28661_MOESM32_ESM.xlsx]

## Sheet: Sheet1
Data S28. Reported Fusions by STAR-Fusion in prostate LNCaP data
Fusion-id	breakpoint1	breakpoint2	#SupportingCell	SupportingCells	#TotalSplitRead	SplitRead	#TotalDiscordantRead	DiscordantRead
MRPS10--HPR	chr6:42176038:-	chr16:72110202:+	113	[5657910, 5657911, 5657930, 5657931, 5657934, 5657936, 5657937, 5657938, 5657939, 5657940, 5657944, 5657945, 5657946, 5657947, 5657948, 5657950, 5657952, 5657954, 5657955, 5657956, 5657964, 5657970, 5657971, 5657972, 5657973, 5657977, 5657978, 5657979, 5657980, 5657982, 5657983, 5657984, 5657985, 5657988, 5657990, 5657991, 5657993, 5657994, 5657996, 5657997, 5657998, 5658001, 5658002, 5658004, 56…	613	[7, 4, 4, 4, 3, 3, 4, 8, 6, 5, 7, 8, 5, 7, 11, 3, 4, 8, 7, 4, 4, 5, 10, 3, 3, 3, 3, 3, 4, 4, 5, 8, 7, 4, 4, 5, 4, 4, 8, 4, 4, 8, 3, 5, 7, 15, 14, 6, 3, 6, 6, 3, 5, 4, 6, 4, 4, 6, 3, 3, 8, 4, 5, 4, 9, 6, 3, 3, 4, 6, 5, 6, 4, 3, 4, 5, 14, 8, 8, 3, 7, 3, 3, 4, 3, 7, 4, 7, 3, 4, 8, 10, 4, 4, 6, 5, 5, 3, 6, 6, 4, 6, 11, 4, 8, 8, 6, 5, 4, 6, 7, 5, 3]	750	[1, 4, 12, 5, 4, 4, 3, 18, 18, 7, 8, 6, 16, 10, 16, 5, 3, 8, 11, 7, 11, 2, 9, 3, 2, 2, 6, 4, 4, 1, 5, 6, 6, 13, 6, 6, 3, 0, 4, 15, 2, 8, 4, 1, 8, 4, 13, 2, 0, 5, 4, 3, 2, 3, 3, 4, 4, 3, 3, 7, 6, 6, 3, 3, 11, 14, 4, 1, 5, 9, 5, 7, 6, 6, 3, 5, 11, 6, 1, 4, 5, 4, 0, 0, 3, 7, 5, 8, 0, 6, 9, 7, 6, 8, 6, 2, 6, 1, 17, 18, 8, 17, 18, 13, 7, 15, 17, 23, 8, 14, 2, 16, 1]
RERE--PIK3CD	chr1:8482787:-	chr1:9770482:+	10	[5657944, 5657945, 5658028, 5658074, 5658075, 5658114, 5658138, 5658162, 5658163, 5658189]	35	[3, 3, 4, 3, 5, 4, 3, 3, 4, 3]	16	[3, 0, 2, 0, 1, 1, 2, 5, 2, 0]
MSH2--MSH6	chr2:47672796:+	chr2:47984828:+	10	[5657917, 5657940, 5657941, 5657972, 5657973, 5658050, 5658085, 5658156, 5658158, 5658193]	40	[3, 6, 7, 3, 3, 6, 3, 3, 3, 3]	29	[0, 11, 3, 1, 0, 2, 3, 0, 2, 7]
CCSER2--CYP2C19	chr10:86088564:+	chr10:96602594:+	4	[5657941, 5658008, 5658119, 5658122]	13	[3, 3, 3, 4]	4	[2, 2, 0, 0]
MIPOL1--DGKB	chr14:37969343:+	chr7:14188863:-	5	[5657917, 5657960, 5657990, 5658143, 5658163]	16	[3, 3, 3, 3, 4]	22	[2, 3, 4, 1, 12]
FAM117B--BMPR2	chr2:203500511:+	chr2:203329532:+	2	[5658022, 5658112]	6	[3, 3]	0	[0, 0]
GPS2--MPP2	chr17:7218278:-	chr17:41975748:-	14	[5657922, 5657946, 5657948, 5657949, 5657981, 5657995, 5658030, 5658058, 5658132, 5658141, 5658165, 5658180, 5658184, 5658189]	53	[3, 3, 6, 5, 5, 3, 3, 4, 4, 3, 4, 4, 3, 3]	10	[0, 2, 1, 0, 1, 0, 0, 2, 1, 0, 2, 1, 0, 0]
PAN2--SUMO2	chr12:56726597:-	chr17:73170918:-	2	[5657928, 5657929]	7	[4, 3]	11	[5, 6]
STXBP5L--NDUFB4	chr3:120628614:+	chr3:120319958:+	2	[5657934, 5657935]	8	[3, 5]	8	[4, 4]
SNX9--CYP2C19	chr6:158296208:+	chr10:96580253:+	2	[5658058, 5658164]	6	[3, 3]	1	[0, 1]
NDUFA4--PHF14	chr7:10979643:-	chr7:11150977:+	2	[5657948, 5657949]	8	[5, 3]	1	[0, 1]
MTCP1--C1orf21	chrX:154298969:-	chr1:184476732:+	2	[5657948, 5657949]	6	[3, 3]	0	[0, 0]
WDR75--DUSP28	chr2:190316621:+	chr2:241503091:+	2	[5657950, 5657951]	6	[3, 3]	3	[2, 1]
KCNIP2-AS1--PRKDC	chr10:103579005:+	chr8:48707075:-	2	[5657972, 5657973]	7	[4, 3]	4	[4, 0]
FAM76B--MRPS35	chr11:95523320:-	chr12:27888380:+	2	[5657990, 5657991]	7	[4, 3]	8	[4, 4]
RRM2--MTHFD1	chr2:10269281:+	chr14:64914935:+	2	[5657998, 5657999]	8	[5, 3]	2	[1, 1]
TSTD3--TMEM14C	chr6:99979666:+	chr6:10730848:+	2	[5658002, 5658003]	6	[3, 3]	2	[0, 2]
URGCP--RBCK1	chr7:43965731:-	chr20:410994:+	2	[5658008, 5658009]	13	[9, 4]	8	[6, 2]
DBF4--NFYB	chr7:87507540:+	chr12:104529310:-	2	[5658008, 5658009]	7	[3, 4]	6	[5, 1]
ANKRD13C--SMYD3	chr1:70801741:-	chr1:245977717:-	2	[5658032, 5658033]	6	[3, 3]	4	[1, 3]
SMYD3--ACTR10	chr1:246490503:-	chr14:58697117:+	2	[5658038, 5658039]	6	[3, 3]	2	[1, 1]
AFMID--MKI67	chr17:76187141:+	chr10:129917583:-	2	[5658048, 5658049]	8	[5, 3]	0	[0, 0]
CS--CNPY2	chr12:56676204:-	chr12:56705198:-	2	[5658058, 5658059]	6	[3, 3]	1	[0, 1]
TMEM5--CEP170	chr12:64178852:+	chr1:243388623:-	2	[5658060, 5658061]	7	[4, 3]	3	[2, 1]
FTO--OTOA	chr16:53844129:+	chr16:21763256:+	2	[5658108, 5658109]	9	[4, 5]	5	[3, 2]
FKBP11--NDUFA7	chr12:49317565:-	chr19:8376479:-	3	[5658126, 5658142, 5658143]	9	[3, 3, 3]	2	[1, 0, 1]
KCTD3--IPO9	chr1:215752480:+	chr1:201843378:+	2	[5658140, 5658141]	6	[3, 3]	1	[1, 0]
OLA1--C11orf48	chr2:175006553:-	chr11:62437275:-	2	[5658162, 5658163]	10	[7, 3]	7	[2, 5]
H2AFV--PPP1CB	chr7:44875242:-	chr2:28974904:+	2	[5658162, 5658163]	10	[5, 5]	7	[5, 2]
GRN--TUG1	chr17:42429584:+	chr22:31375077:+	2	[5658162, 5658163]	9	[3, 6]	8	[4, 4]
ATAD1--RSG1	chr10:89544227:-	chr1:16563408:-	2	[5658166, 5658167]	9	[4, 5]	6	[3, 3]
METTL15--NACA	chr11:28135151:+	chr12:57106692:-	2	[5658166, 5658167]	7	[4, 3]	6	[4, 2]
ATP5C1--XRN2	chr10:7844817:+	chr20:21346059:+	2	[5658166, 5658167]	8	[4, 4]	11	[6, 5]
TATDN3--ZNF181	chr1:212985670:+	chr19:35230053:+	2	[5658166, 5658167]	6	[3, 3]	5	[2, 3]
TTLL7--MCOLN2	chr1:84403535:-	chr1:85424385:-	2	[5658166, 5658167]	7	[3, 4]	13	[6, 7]
SERP1--FGFR1OP2	chr3:150284688:-	chr12:27116275:+	2	[5658190, 5658191]	9	[4, 5]	8	[4, 4]
