# Supplementary material for: Single-cell gene fusion detection by scFusion
Source: Nat Commun. 2022 Feb 28;13:1084. doi: 10.1038/s41467-022-28661-6 (PMC8885711; doi:10.1038/s41467-022-28661-6)
Supplement: Supplementary file 37 — Supplementary Data 33 [file 41467_2022_28661_MOESM37_ESM.xlsx]

## Sheet: Sheet1
Data S33. Reported Fusions by STAR-Fusion in prostate patient data
Fusion-id	breakpoint1	breakpoint2	#SupportingCell	SupportingCells	#TotalSplitRead	SplitRead	#TotalDiscordantRead	DiscordantRead
AGO3--NUFIP1	chr1:36411464:+	chr13:45540071:-	2	[13681677, 13683802]	30	[10, 20]	105	[45, 60]
CCDC12--SMARCC1	chr3:47018127:-	chr3:47632327:-	14	[13681669, 13681680, 13681703, 13681805, 13681807, 13681832, 13681838, 13683701, 13683726, 13683727, 13683729, 13683820, 13683822, 13683833]	114	[6, 3, 11, 12, 8, 4, 4, 13, 11, 3, 19, 8, 7, 5]	402	[54, 40, 46, 69, 52, 13, 9, 11, 5, 48, 16, 10, 17, 12]
TMPRSS2--ERG	chr21:42880008:-	chr21:39817544:-	26	[13681672, 13681679, 13681681, 13681688, 13681699, 13681801, 13681807, 13681810, 13681812, 13681815, 13681819, 13681823, 13681836, 13681851, 13681972, 13681976, 13682164, 13682165, 13682249, 13682250, 13682258, 13683737, 13683806, 13683820, 13683825, 13683828]	96	[3, 1, 1, 1, 1, 1, 4, 2, 1, 2, 2, 3, 2, 7, 22, 12, 1, 1, 1, 1, 3, 2, 5, 5, 2, 10]	338	[10, 1, 8, 1, 12, 12, 16, 7, 8, 7, 13, 13, 2, 11, 85, 49, 9, 2, 4, 9, 9, 6, 15, 15, 1, 13]
TMPRSS2--ERG	chr21:42870046:-	chr21:39817544:-	6	[13681976, 13681979, 13681982, 13682253, 13682254, 13682279]	188	[65, 35, 67, 5, 11, 5]	858	[424, 149, 231, 18, 18, 18]
RANBP2--LIMS1	chr2:109345655:+	chr2:109276061:+	2	[13681811, 13683800]	12	[6, 6]	99	[48, 51]
TRMT61A--MARK3	chr14:103996646:+	chr14:103969219:+	2	[13683794, 13683824]	39	[9, 30]	104	[8, 96]
PXN--COQ5	chr12:120703420:-	chr12:120960166:-	9	[13681692, 13681702, 13681805, 13681813, 13681851, 13683710, 13683720, 13683806, 13683828]	92	[8, 3, 15, 3, 3, 24, 9, 14, 13]	397	[26, 76, 56, 35, 40, 56, 22, 45, 41]
ATXN3--KIAA1841	chr14:92547309:-	chr2:61389977:+	2	[13681833, 13683804]	19	[3, 16]	73	[9, 64]
SULT1A1--ASPHD1	chr16:28634452:-	chr16:29916173:+	2	[13681828, 13681830]	7	[3, 4]	66	[9, 57]
GPBP1L1--ATG7	chr1:46151248:-	chr3:11421446:+	2	[13681965, 13681978]	18	[5, 13]	277	[240, 37]
TMPRSS2--ETV5	chr21:42879877:-	chr3:185823731:-	3	[13682092, 13682094, 13682096]	16	[3, 3, 10]	73	[13, 5, 55]
SUPT20H--NDUFA10	chr13:37614542:-	chr2:240961757:-	11	[13682069, 13682080, 13682088, 13682095, 13682096, 13682100, 13682104, 13682107, 13682112, 13682114, 13682136]	89	[8, 3, 11, 21, 5, 8, 15, 5, 4, 3, 6]	331	[43, 1, 38, 56, 14, 33, 47, 23, 24, 20, 32]
DNAJC19--CMTM8	chr3:180705811:-	chr3:32398865:+	6	[13682096, 13682114, 13682120, 13682128, 13682135, 13682136]	34	[6, 3, 3, 11, 7, 4]	262	[26, 21, 28, 84, 68, 35]
ATG16L1--SHISA5	chr2:234183424:+	chr3:48520666:-	2	[13682181, 13682187]	15	[5, 10]	11	[3, 8]
ATF2--CHN1	chr2:175945388:-	chr2:175816930:-	2	[13682266, 13682307]	13	[10, 3]	45	[16, 29]
GPR155--YBEY	chr2:175318465:-	chr21:47711248:+	4	[13682442, 13682446, 13682460, 13682473]	13	[3, 3, 4, 3]	46	[14, 15, 4, 13]
CIR1--GPR155	chr2:175260279:-	chr2:175318569:-	3	[13682425, 13682428, 13682479]	18	[6, 5, 7]	64	[29, 20, 15]
LATS1--MS4A3	chr6:150016210:-	chr11:59828619:+	2	[13682426, 13682460]	8	[4, 4]	36	[23, 13]
CTTN--DLG2	chr11:70263229:+	chr11:83497835:-	2	[13683395, 13683486]	9	[6, 3]	71	[46, 25]
NSRP1--EFCAB5	chr17:28445191:+	chr17:28320183:+	2	[13683402, 13683456]	7	[3, 4]	63	[27, 36]
SEL1L--ORAOV1	chr14:81965953:-	chr11:69488089:-	3	[13683546, 13683576, 13683585]	20	[11, 4, 5]	115	[43, 36, 36]
MRPS18A--TMPRSS2	chr6:43639577:-	chr21:42838076:-	2	[13683525, 13683552]	11	[7, 4]	172	[37, 135]
ORM1--IGH@-ext	chr9:117085515:+	chr14:106168285:-	2	[13683742, 13683794]	12	[4, 8]	64	[9, 55]
