# Supplementary material for: Single-cell gene fusion detection by scFusion
Source: Nat Commun. 2022 Feb 28;13:1084. doi: 10.1038/s41467-022-28661-6 (PMC8885711; doi:10.1038/s41467-022-28661-6)
Supplement: Supplementary file 38 — Supplementary Data 34 [file 41467_2022_28661_MOESM38_ESM.xlsx]

## Sheet: Sheet1
Data S34. Differential expressed genes in the cells with TRAJ33-TRAV1-2 fusion. Two-sided Wilcoxon rank-sum test is used and p-values were adjusted by Benjamini & Hochberg method.
gene	p_val	avg_logFC	p_val_adj
TRAJ12	5.0445e-29	-0.689778	9.48365e-27
TRAJ33	7.64824e-13	0.626175	1.42257e-10
TRBV6-4	2.27127e-06	-0.639645	0.000417913
ALPK1	7.91678e-06	-0.398812	0.00144085
TIFA	1.77296e-05	-0.987117	0.00319132
KLRC1	4.98048e-05	-0.60906	0.00886525
CORO7	6.54603e-05	-0.712832	0.011521
TRGV4	8.33983e-05	-1.09173	0.0145113
MTHFD2	8.98237e-05	-0.582392	0.0154497
G2E3	0.000127177	-0.512069	0.0216201
CA2	0.00013174	-0.776748	0.0221323
HIST1H1D	0.000178067	-0.435581	0.0295592
NOL6	0.000198625	-0.533262	0.0325746
GAK	0.000225312	-0.553736	0.0365005
CORO7-PAM16	0.000305051	-0.572065	0.0488082
CD40LG	0.000358283	-0.604286	0.0566088
PI4KA	0.00043229	-0.580698	0.0674373
PDE4D	0.000453151	-0.740429	0.0697852
NABP2	0.000572994	-0.432125	0.0870951
RLIM	0.000699561	-0.327331	0.104934
HIST1H2AC	0.000718751	-0.818408	0.106375
TXK	0.000774072	0.956296	0.113015
TOB2	0.000853182	-0.422142	0.122858
CLPTM1	0.000913717	-0.464218	0.129748
CAMK2G	0.000932783	-0.650785	0.13059
HLA-H	0.00130576	0.393563	0.180195
AC002306.1	0.00160453	-0.399716	0.218216
ETF1	0.00160673	-0.609716	0.218216
GEMIN6	0.00167965	-0.601774	0.221714
SIAH2	0.00170517	-0.434434	0.221714
RP11-138A9.1	0.00180885	-0.765603	0.231532
SCAPER	0.00189765	-0.678483	0.239104
ACSL1	0.00207848	-0.379791	0.257732
INPP4A	0.00213966	-0.854673	0.261039
RP11-334J6.7	0.00226494	-0.38596	0.271793
GZMK	0.00236689	0.731864	0.279293
TNKS	0.00239345	-0.474294	0.279293
PPP1R15A	0.00245452	-0.410798	0.279815
CTD-2313F11.1	0.0024897	0.694284	0.279815
TARS	0.00269251	-0.629704	0.296177
SMG1P4	0.0027547	-0.447509	0.297507
CCT8	0.00292222	-0.54663	0.309755
PER1	0.00300521	-0.468125	0.312542
CYTH3	0.00301834	-0.391015	0.312542
HLA-A	0.00316809	0.338557	0.316809
MAP3K5	0.00318883	-0.322535	0.316809
ATP1A1	0.0032805	-0.418767	0.316809
TLE3	0.00390165	-0.613329	0.366755
CXCR4	0.00412395	-0.461123	0.379404
PLAC8	0.00420223	0.623771	0.379404
ZC3H3	0.00424043	-0.470795	0.379404
DNM1L	0.00428916	-0.850691	0.379404
POLE	0.00452114	-0.33318	0.379775
NAT6	0.00461636	-0.318571	0.379775
AC058791.1	0.00462068	-0.617391	0.379775
A2MP1	0.00471614	0.687008	0.379775
COPB2	0.00485654	-0.48613	0.379775
ERGIC1	0.00534157	-0.577277	0.395276
ZCCHC6	0.00542991	-0.456167	0.395276
AIM1	0.00550491	-0.51842	0.395276
PARVG	0.00572657	-0.370004	0.395276
ERGIC2	0.00608766	-0.856134	0.401785
DNAJA4	0.00611867	-0.473877	0.401785
PFKFB3	0.00613593	-0.463298	0.401785
RAB30	0.00619371	-1.01252	0.401785
CLEC12A	0.00620534	-0.883077	0.401785
RPL5	0.00652544	0.470516	0.401785
TMEM261	0.00664859	0.367436	0.401785
FAR2	0.00671652	-0.366365	0.401785
PMEL	0.00675661	-0.662061	0.401785
ID2	0.00685528	-0.352475	0.401785
SIRT1	0.006988	-0.428226	0.401785
ATG4B	0.00739716	-0.469254	0.401785
EIF4H	0.00740194	-0.488065	0.401785
PRRC2B	0.00741097	-0.471883	0.401785
PDXK	0.00744156	-0.491528	0.401785
ZEB2	0.00744741	0.591236	0.401785
MIR22HG	0.00747225	-0.301007	0.401785
FOSL2	0.00784101	-0.333327	0.401785
KIF5C	0.00791403	-0.351503	0.401785
GCC2	0.00797742	0.810258	0.401785
TMEM135	0.0079981	-0.341902	0.401785
RPL27A	0.00808017	0.547165	0.401785
CD69	0.00821244	-0.430261	0.401785
CCNG2	0.0082873	-0.332655	0.401785
DUSP10	0.00843985	-0.391033	0.401785
KLRB1	0.00876081	0.45841	0.401785
KDM2A	0.00881173	-0.462671	0.401785
ATP11C	0.00904472	-0.634475	0.401785
ATP2B1	0.00911048	-0.663247	0.401785
SNX14	0.00933738	0.31148	0.401785
CDC42EP3	0.00934972	-0.933264	0.401785
EEF2K	0.00938955	-0.400603	0.401785
GLMN	0.00986696	-0.419743	0.401785
