# Supplementary material for: Single-cell gene fusion detection by scFusion
Source: Nat Commun. 2022 Feb 28;13:1084. doi: 10.1038/s41467-022-28661-6 (PMC8885711; doi:10.1038/s41467-022-28661-6)
Supplement: Supplementary file 39 — Source data [file 41467_2022_28661_MOESM39_ESM.xlsx]

## Sheet: Figure2ab
gc	expr	chim	group
0.450249	1.69551	1	GSE127298
0.450249	1.09968	1	GSE127298
0.450249	1.15911	2	GSE127298
0.450249	2.15376	1	GSE127298
0.450249	1.17464	1	GSE127298
0.450249	1.85729	1	GSE127298
0.450249	1.03527	1	GSE127298
0.450249	1.08782	1	GSE127298
0.450249	1.68187	1	GSE127298
0.450249	1.52109	1	GSE127298
0.450249	1.37765	1	GSE127298
0.450249	1.07439	1	GSE127298
0.450249	1.63672	1	GSE127298
0.450249	1.95237	1	GSE127298
0.450249	1.07894	1	GSE127298
0.450249	1.20512	2	GSE127298
0.450249	1.04868	1	GSE127298
0.450249	1.09228	1	GSE127298
0.430348	1.69551	1	GSE127298
0.430348	1.09968	2	GSE127298
0.430348	1.15911	1	GSE127298
0.430348	2.15376	1	GSE127298
0.430348	1.17464	2	GSE127298
0.430348	1.03527	2	GSE127298
0.430348	1.07354	1	GSE127298
0.430348	1.21311	1	GSE127298
0.430348	1.08782	1	GSE127298
0.430348	1.68187	1	GSE127298
0.430348	1.37765	1	GSE127298
0.430348	1.07439	1	GSE127298
0.430348	1.63672	1	GSE127298
0.430348	1.95237	2	GSE127298
0.430348	1.35975	1	GSE127298
0.430348	1.07894	1	GSE127298
0.430348	1.20512	1	GSE127298
0.430348	1.8005	1	GSE127298
0.430348	1.04868	1	GSE127298
0.430348	1.09228	2	GSE127298
0.40796	3.7585	2	GSE127298
0.40796	3.17724	2	GSE127298
0.40796	2.62324	1	GSE127298
0.40796	1.96786	1	GSE127298
0.40796	2.44357	2	GSE127298
0.40796	2.59875	2	GSE127298
0.40796	2.82542	2	GSE127298
0.40796	2.44077	1	GSE127298
0.40796	2.27506	2	GSE127298
0.40796	2.49076	1	GSE127298
0.40796	2.47594	2	GSE127298
0.40796	2.37382	1	GSE127298
0.40796	2.55596	2	GSE127298
0.40796	2.58605	2	GSE127298
0.40796	2.2488	2	GSE127298
0.40796	2.40736	1	GSE127298
0.40796	2.351	2	GSE127298
0.40796	2.09699	1	GSE127298
0.40796	2.29284	2	GSE127298
0.40796	2.5723	2	GSE127298
0.40796	2.20034	1	GSE127298
0.40796	2.84676	2	GSE127298
0.40796	2.13273	1	GSE127298
0.40796	2.17368	2	GSE127298
0.40796	2.31848	1	GSE127298
0.40796	1.99382	2	GSE127298
0.40796	2.13873	2	GSE127298
0.40796	1.94556	1	GSE127298
0.40796	2.75558	1	GSE127298
0.40796	2.34092	2	GSE127298
0.40796	2.12998	2	GSE127298
0.40796	1.67031	1	GSE127298
0.40796	2.59801	2	GSE127298
0.40796	1.66126	1	GSE127298
0.40796	2.26393	1	GSE127298
0.40796	2.61879	2	GSE127298
0.40796	2.30841	2	GSE127298
0.40796	2.29783	2	GSE127298
0.40796	2.41541	2	GSE127298
0.40796	2.6152	2	GSE127298
0.40796	1.95652	2	GSE127298
0.40796	2.414	2	GSE127298
0.40796	2.3895	2	GSE127298
0.40796	2.44602	3	GSE127298
0.40796	2.71016	2	GSE127298
0.40796	2.23229	2	GSE127298
0.40796	2.68598	2	GSE127298
0.40796	2.35453	2	GSE127298
0.40796	2.14819	1	GSE127298
0.40796	2.50623	2	GSE127298
0.40796	2.86315	2	GSE127298
0.40796	2.05	2	GSE127298
0.40796	2.49098	1	GSE127298
0.40796	2.72442	2	GSE127298
0.40796	2.63708	2	GSE127298
0.40796	2.61632	2	GSE127298
0.40796	2.64158	3	GSE127298
0.40796	2.82691	1	GSE127298
0.40796	2.69526	2	GSE127298
0.40796	2.13752	1	GSE127298
0.40796	2.33522	2	GSE127298
0.40796	2.56665	1	GSE127298
0.40796	2.50502	2	GSE127298
0.40796	2.62228	2	GSE127298
0.40796	2.68012	1	GSE127298
0.40796	2.36466	1	GSE127298
0.40796	2.47454	2	GSE127298
0.40796	2.77782	2	GSE127298
0.40796	2.56601	1	GSE127298
0.40796	2.182	2	GSE127298
0.40796	2.48409	1	GSE127298
0.40796	2.49815	2	GSE127298
0.40796	1.95201	2	GSE127298
0.40796	2.2236	1	GSE127298
0.40796	2.51556	2	GSE127298
0.40796	2.49875	2	GSE127298
0.40796	2.6499	2	GSE127298
0.40796	2.4181	2	GSE127298
0.40796	2.14593	1	GSE127298
0.40796	2.18877	2	GSE127298
0.40796	1.36479	3	GSE127298
0.40796	2.23092	1	GSE127298
0.40796	2.58496	1	GSE127298
0.40796	3.42319	2	GSE127298
0.40796	2.16516	2	GSE127298
0.40796	1.60161	1	GSE127298
0.40796	1.78205	1	GSE127298
0.40796	1.54884	2	GSE127298
0.40796	2.64174	1	GSE127298
0.40796	2.60761	1	GSE127298
0.40796	2.39472	2	GSE127298
0.40796	2.4571	1	GSE127298
0.40796	2.81057	3	GSE127298
0.40796	2.57143	2	GSE127298
0.40796	2.88245	2	GSE127298
0.40796	2.44947	2	GSE127298
0.40796	3.53926	2	GSE127298
0.40796	2.84765	1	GSE127298
0.40796	3.2855	2	GSE127298
0.40796	2.67876	2	GSE127298
0.40796	2.61501	1	GSE127298
0.40796	2.43119	2	GSE127298
0.40796	2.75216	2	GSE127298
0.40796	2.90974	2	GSE127298
0.40796	3.1414	1	GSE127298
0.40796	2.60856	1	GSE127298
0.40796	2.21187	2	GSE127298
0.40796	2.4161	1	GSE127298
0.40796	2.2078	1	GSE127298
0.40796	3.12902	2	GSE127298
0.40796	2.4025	2	GSE127298
0.40796	3.5477	1	GSE127298
0.40796	1.79219	2	GSE127298
0.40796	3.24135	2	GSE127298
0.40796	2.29633	1	GSE127298
0.40796	3.52046	2	GSE127298
0.40796	3.08636	1	GSE127298
0.40796	2.61518	2	GSE127298
0.40796	3.72853	2	GSE127298
0.40796	2.13232	4	GSE127298
0.40796	3.88083	2	GSE127298
0.40796	2.31488	2	GSE127298
0.40796	2.47044	1	GSE127298
0.40796	3.81859	1	GSE127298
0.40796	2.53339	2	GSE127298
0.40796	3.90758	2	GSE127298
0.40796	3.01839	2	GSE127298
0.40796	3.49886	2	GSE127298
0.40796	2.32788	2	GSE127298
0.40796	2.7758	2	GSE127298
0.40796	2.51594	2	GSE127298
0.40796	2.72912	2	GSE127298
0.40796	2.67239	2	GSE127298
0.40796	3.83924	1	GSE127298
0.40796	2.68582	2	GSE127298
0.40796	3.5621	1	GSE127298
0.40796	2.35467	2	GSE127298
0.40796	3.74136	2	GSE127298
0.40796	2.73942	1	GSE127298
0.40796	2.44804	1	GSE127298
0.40796	3.27317	2	GSE127298
0.40796	3.54315	2	GSE127298
0.40796	3.64725	2	GSE127298
0.40796	3.32935	1	GSE127298
0.40796	2.41421	1	GSE127298
0.40796	2.35773	2	GSE127298
0.40796	2.03344	1	GSE127298
0.40796	3.18667	2	GSE127298
0.40796	2.51636	2	GSE127298
0.40796	2.38237	2	GSE127298
0.40796	3.98007	1	GSE127298
0.40796	2.23308	2	GSE127298
0.40796	2.89919	1	GSE127298
0.40796	2.69323	2	GSE127298
0.40796	2.73667	1	GSE127298
0.40796	2.67415	2	GSE127298
0.40796	3.65669	2	GSE127298
0.40796	3.30619	1	GSE127298
0.40796	3.81742	2	GSE127298
0.40796	3.82962	1	GSE127298
0.40796	3.7765	2	GSE127298
0.40796	3.89122	1	GSE127298
0.40796	3.75199	2	GSE127298
0.40796	3.56588	1	GSE127298
0.40796	3.92981	2	GSE127298
0.40796	3.86285	2	GSE127298
0.40796	3.64969	2	GSE127298
0.40796	3.87547	1	GSE127298
0.40796	3.65456	2	GSE127298
0.40796	3.49097	1	GSE127298
0.40796	3.8683	2	GSE127298
0.40796	3.90052	2	GSE127298
0.40796	3.50942	1	GSE127298
0.40796	3.38571	1	GSE127298
0.40796	3.74294	2	GSE127298
0.40796	3.74334	1	GSE127298
0.40796	3.52017	2	GSE127298
0.40796	3.61157	2	GSE127298
0.40796	3.3788	1	GSE127298
0.40796	3.68621	2	GSE127298
0.40796	3.43464	2	GSE127298
0.40796	3.22398	1	GSE127298
0.40796	3.9086	2	GSE127298
0.40796	2.91145	1	GSE127298
0.40796	3.75253	1	GSE127298
0.40796	3.61701	2	GSE127298
0.40796	3.50251	2	GSE127298
0.40796	3.80509	2	GSE127298
0.40796	3.90766	2	GSE127298
0.40796	3.41628	2	GSE127298
0.40796	3.8496	2	GSE127298
0.40796	3.76134	2	GSE127298
0.40796	3.67741	3	GSE127298
0.40796	3.74425	2	GSE127298
0.40796	3.78699	2	GSE127298
0.40796	3.73187	1	GSE127298
0.40796	3.99052	2	GSE127298
0.40796	3.37226	2	GSE127298
0.40796	3.9247	1	GSE127298
0.40796	3.96583	2	GSE127298
0.40796	3.9184	2	GSE127298
0.40796	3.35064	1	GSE127298
0.40796	3.68105	2	GSE127298
0.40796	3.92367	1	GSE127298
0.40796	3.80214	2	GSE127298
0.40796	3.81652	2	GSE127298
0.40796	3.99701	1	GSE127298
0.40796	3.48046	1	GSE127298
0.40796	3.76535	2	GSE127298
0.40796	3.74095	1	GSE127298
0.40796	3.60355	2	GSE127298
0.40796	3.84812	1	GSE127298
0.40796	3.81518	2	GSE127298
0.40796	3.39311	2	GSE127298
0.40796	3.47734	1	GSE127298
0.40796	3.81877	2	GSE127298
0.40796	3.81116	2	GSE127298
0.40796	3.93898	2	GSE127298
0.40796	3.93178	2	GSE127298
0.40796	1.73001	2	GSE127298
0.40796	3.54004	1	GSE127298
0.40796	3.75098	2	GSE127298
0.40796	2.81101	3	GSE127298
0.40796	3.84434	1	GSE127298
0.40796	3.40029	2	GSE127298
0.40796	3.62149	2	GSE127298
0.40796	2.99354	1	GSE127298
0.40796	3.3536	1	GSE127298
0.40796	2.85763	2	GSE127298
0.40796	3.68529	2	GSE127298
0.40796	3.91804	2	GSE127298
0.40796	3.90414	1	GSE127298
0.40796	3.98645	2	GSE127298
0.40796	3.86899	2	GSE127298
0.40796	3.8356	2	GSE127298
0.40796	3.94831	2	GSE127298
0.40796	3.81092	1	GSE127298
0.40796	3.73585	2	GSE127298
0.40796	3.74779	1	GSE127298
0.40796	3.57633	1	GSE127298
0.40796	3.92494	2	GSE127298
0.40796	3.76762	2	GSE127298
0.40796	3.9014	1	GSE127298
0.40796	3.15739	2	GSE127298
0.40796	3.8356	2	GSE127298
0.40796	3.73436	1	GSE127298
0.40796	3.67054	2	GSE127298
0.40796	3.95105	1	GSE127298
0.40796	3.66975	4	GSE127298
0.40796	3.91148	2	GSE127298
0.40796	3.98848	1	GSE127298
0.40796	3.87145	2	GSE127298
0.40796	3.80889	2	GSE127298
0.40796	3.77995	2	GSE127298
0.40796	3.93993	2	GSE127298
0.40796	3.81333	1	GSE127298
0.40796	3.91708	2	GSE127298
0.40796	3.98004	1	GSE127298
0.40796	3.39715	1	GSE127298
0.40796	3.89482	2	GSE127298
0.40796	3.96432	1	GSE127298
0.40796	3.86208	2	GSE127298
0.40796	3.5237	1	GSE127298
0.40796	3.87771	2	GSE127298
0.40796	3.8748	2	GSE127298
0.40796	3.96	1	GSE127298
0.445274	3.87884	1	GSE127298
0.445274	3.98592	2	GSE127298
0.445274	3.67871	1	GSE127298
0.445274	3.95713	1	GSE127298
0.445274	3.9185	2	GSE127298
0.445274	3.68365	1	GSE127298
0.445274	3.90012	1	GSE127298
0.445274	3.51483	1	GSE127298
0.445274	3.66585	1	GSE127298
0.445274	3.49548	1	GSE127298
0.445274	3.56248	2	GSE127298
0.445274	3.74741	1	GSE127298
0.445274	3.71935	1	GSE127298
0.445274	3.95788	1	GSE127298
0.445274	3.43191	2	GSE127298
0.445274	3.45795	1	GSE127298
0.445274	3.29398	1	GSE127298
0.445274	3.66413	2	GSE127298
0.445274	3.31191	2	GSE127298
0.445274	3.1656	1	GSE127298
0.445274	3.37609	1	GSE127298
0.445274	3.5612	1	GSE127298
0.445274	3.30272	1	GSE127298
0.445274	3.38456	2	GSE127298
0.445274	2.48576	1	GSE127298
0.445274	3.34894	2	GSE127298
0.445274	3.37805	1	GSE127298
0.445274	3.50617	1	GSE127298
0.445274	2.86967	1	GSE127298
0.445274	3.78076	1	GSE127298
0.445274	3.91931	1	GSE127298
0.445274	3.64665	1	GSE127298
0.445274	3.56224	1	GSE127298
0.445274	3.54644	1	GSE127298
0.445274	3.56582	1	GSE127298
0.445274	3.73224	2	GSE127298
0.445274	3.228	1	GSE127298
0.445274	3.71123	1	GSE127298
0.445274	3.56115	1	GSE127298
0.445274	3.65316	1	GSE127298
0.445274	3.61005	1	GSE127298
0.445274	3.95425	1	GSE127298
0.445274	3.50422	1	GSE127298
0.445274	3.82695	1	GSE127298
0.445274	3.74503	1	GSE127298
0.445274	3.75388	2	GSE127298
0.445274	3.0751	2	GSE127298
0.445274	3.66677	1	GSE127298
0.445274	3.85778	3	GSE127298
0.445274	3.77505	2	GSE127298
0.445274	3.56875	1	GSE127298
0.445274	3.98154	2	GSE127298
0.445274	3.75507	1	GSE127298
0.445274	3.40337	1	GSE127298
0.445274	3.44487	1	GSE127298
0.445274	3.72624	1	GSE127298
0.445274	3.40271	1	GSE127298
0.445274	3.73688	1	GSE127298
0.445274	3.42313	2	GSE127298
0.445274	3.66309	1	GSE127298
0.445274	3.51647	1	GSE127298
0.445274	3.45185	1	GSE127298
0.445274	3.73595	1	GSE127298
0.445274	3.80881	1	GSE127298
0.445274	3.57033	1	GSE127298
0.445274	3.25062	2	GSE127298
0.445274	3.46381	1	GSE127298
0.445274	3.35868	2	GSE127298
0.445274	3.52619	1	GSE127298
0.445274	3.52741	1	GSE127298
0.445274	3.09739	1	GSE127298
0.445274	3.24877	1	GSE127298
0.445274	3.65651	3	GSE127298
0.445274	3.59296	2	GSE127298
0.445274	2.97657	2	GSE127298
0.445274	3.22147	1	GSE127298
0.445274	3.6966	1	GSE127298
0.445274	3.79543	2	GSE127298
0.445274	3.36507	2	GSE127298
0.445274	3.71819	2	GSE127298
0.445274	3.5841	2	GSE127298
0.445274	3.72433	2	GSE127298
0.445274	3.69082	2	GSE127298
0.445274	3.17895	1	GSE127298
0.445274	3.86857	2	GSE127298
0.445274	3.63727	1	GSE127298
0.445274	2.98252	1	GSE127298
0.445274	3.62504	1	GSE127298
0.445274	3.76175	2	GSE127298
0.445274	3.92215	1	GSE127298
0.445274	3.58534	1	GSE127298
0.445274	3.67932	2	GSE127298
0.445274	3.56	1	GSE127298
0.445274	3.63512	1	GSE127298
0.445274	3.81143	1	GSE127298
0.445274	3.90298	1	GSE127298
0.445274	3.24783	2	GSE127298
0.445274	3.66796	2	GSE127298
0.445274	3.44104	1	GSE127298
0.445274	3.782	2	GSE127298
0.445274	3.32613	2	GSE127298
0.445274	2.96153	2	GSE127298
0.445274	3.29331	1	GSE127298
0.445274	3.66897	2	GSE127298
0.445274	3.4648	2	GSE127298
0.445274	2.8171	1	GSE127298
0.445274	3.25288	2	GSE127298
0.445274	3.62041	1	GSE127298
0.445274	3.5299	2	GSE127298
0.445274	3.68765	2	GSE127298
0.445274	3.8171	1	GSE127298
0.445274	3.76692	4	GSE127298
0.445274	3.92232	1	GSE127298
0.445274	3.80464	1	GSE127298
0.445274	3.70047	1	GSE127298
0.445274	3.62387	1	GSE127298
0.445274	3.94606	3	GSE127298
0.445274	3.60564	1	GSE127298
0.445274	3.7446	2	GSE127298
0.445274	3.58961	3	GSE127298
0.445274	3.00565	1	GSE127298
0.445274	3.56429	2	GSE127298
0.445274	3.89986	1	GSE127298
0.445274	3.3693	1	GSE127298
0.445274	3.70639	1	GSE127298
0.445274	3.34806	2	GSE127298
0.445274	3.79219	1	GSE127298
0.445274	3.61846	1	GSE127298
0.445274	3.63966	1	GSE127298
0.445274	3.24191	1	GSE127298
0.445274	3.54718	3	GSE127298
0.445274	3.65575	1	GSE127298
0.445274	3.70741	2	GSE127298
0.445274	3.31431	1	GSE127298
0.445274	3.69068	2	GSE127298
0.445274	3.69704	1	GSE127298
0.445274	3.63971	2	GSE127298
0.445274	3.2274	2	GSE127298
0.445274	3.36911	1	GSE127298
0.445274	3.52091	1	GSE127298
0.445274	3.79505	1	GSE127298
0.445274	3.52669	1	GSE127298
0.445274	3.94803	1	GSE127298
0.445274	3.14437	1	GSE127298
0.445274	3.52555	1	GSE127298
0.445274	3.06034	1	GSE127298
0.445274	3.57253	1	GSE127298
0.445274	3.08262	1	GSE127298
0.445274	3.34944	1	GSE127298
0.445274	3.75844	1	GSE127298
0.445274	3.88269	1	GSE127298
0.445274	3.36379	2	GSE127298
0.445274	3.99307	2	GSE127298
0.445274	3.7283	1	GSE127298
0.445274	3.99149	1	GSE127298
0.445274	3.94446	2	GSE127298
0.445274	3.24259	1	GSE127298
0.445274	3.86516	2	GSE127298
0.445274	3.82123	1	GSE127298
0.445274	3.86878	1	GSE127298
0.445274	3.95784	1	GSE127298
0.445274	3.79851	2	GSE127298
0.445274	3.58884	1	GSE127298
0.445274	3.91007	1	GSE127298
0.445274	3.89074	1	GSE127298
0.445274	3.58369	1	GSE127298
0.445274	3.39753	2	GSE127298
0.445274	3.94782	2	GSE127298
0.445274	3.7656	1	GSE127298
0.445274	2.77518	2	GSE127298
0.445274	3.72104	1	GSE127298
0.445274	3.71037	1	GSE127298
0.445274	3.97524	2	GSE127298
0.445274	3.35905	2	GSE127298
0.445274	3.85735	2	GSE127298
0.445274	3.95021	1	GSE127298
0.445274	3.81566	1	GSE127298
0.445274	3.98229	1	GSE127298
0.445274	3.98161	1	GSE127298
0.445274	3.83208	2	GSE127298
0.445274	3.66467	1	GSE127298
0.445274	3.70639	2	GSE127298
0.445274	3.85131	2	GSE127298
0.445274	3.64438	1	GSE127298
0.445274	3.8253	2	GSE127298
0.445274	3.96301	2	GSE127298
0.445274	3.788	4	GSE127298
0.445274	3.84933	3	GSE127298
0.445274	3.83437	1	GSE127298
0.445274	3.77629	1	GSE127298
0.445274	3.95989	1	GSE127298
0.445274	3.63596	2	GSE127298
0.445274	3.9844	1	GSE127298
0.445274	3.88486	1	GSE127298
0.445274	3.84085	1	GSE127298
0.445274	3.99506	1	GSE127298
0.445274	3.69959	1	GSE127298
0.445274	3.85191	1	GSE127298
0.445274	3.78936	1	GSE127298
0.363184	3.71506	1	GSE127298
0.363184	3.95942	2	GSE127298
0.363184	3.2163	3	GSE127298
0.363184	2.614	1	GSE127298
0.363184	1.93176	2	GSE127298
0.363184	2.42432	1	GSE127298
0.363184	2.52185	2	GSE127298
0.363184	2.67884	2	GSE127298
0.363184	2.08708	3	GSE127298
0.363184	2.45793	2	GSE127298
0.363184	2.1272	2	GSE127298
0.363184	2.46045	2	GSE127298
0.363184	2.3873	2	GSE127298
0.363184	2.09078	2	GSE127298
0.363184	2.50193	2	GSE127298
0.363184	2.52207	2	GSE127298
0.363184	1.37999	1	GSE127298
0.363184	2.23937	2	GSE127298
0.363184	2.31151	3	GSE127298
0.363184	2.29456	2	GSE127298
0.363184	2.04979	2	GSE127298
0.363184	2.3516	2	GSE127298
0.363184	2.59873	2	GSE127298
0.363184	2.82199	2	GSE127298
0.363184	2.06362	2	GSE127298
0.363184	2.3045	3	GSE127298
0.363184	2.05416	2	GSE127298
0.363184	2.1382	1	GSE127298
0.363184	2.00947	2	GSE127298
0.363184	2.69958	2	GSE127298
0.363184	1.70991	2	GSE127298
0.363184	2.26394	2	GSE127298
0.363184	2.37612	1	GSE127298
0.363184	1.70522	2	GSE127298
0.363184	2.55223	1	GSE127298
0.363184	2.3365	2	GSE127298
0.363184	2.54784	2	GSE127298
0.363184	2.23777	2	GSE127298
0.363184	2.19491	3	GSE127298
0.363184	2.41014	3	GSE127298
0.363184	2.54013	3	GSE127298
0.363184	1.92002	2	GSE127298
0.363184	2.40483	3	GSE127298
0.363184	2.35945	2	GSE127298
0.363184	2.4112	2	GSE127298
0.363184	2.58965	2	GSE127298
0.363184	2.10342	3	GSE127298
0.363184	2.59842	3	GSE127298
0.363184	2.29594	3	GSE127298
0.363184	2.24488	2	GSE127298
0.363184	2.39097	2	GSE127298
0.363184	2.70687	1	GSE127298
0.363184	2.00235	2	GSE127298
0.363184	2.45014	2	GSE127298
0.363184	2.63494	2	GSE127298
0.363184	2.54557	2	GSE127298
0.363184	2.48779	2	GSE127298
0.363184	2.53485	2	GSE127298
0.363184	2.7888	1	GSE127298
0.363184	2.56621	2	GSE127298
0.363184	1.99089	3	GSE127298
0.363184	2.20046	2	GSE127298
0.363184	2.06796	2	GSE127298
0.363184	2.42606	2	GSE127298
0.363184	2.5468	3	GSE127298
0.363184	2.74655	2	GSE127298
0.363184	2.44355	2	GSE127298
0.363184	2.61433	2	GSE127298
0.363184	2.52364	2	GSE127298
0.363184	2.13065	2	GSE127298
0.363184	2.45794	3	GSE127298
0.363184	2.35272	1	GSE127298
0.363184	2.41031	1	GSE127298
0.363184	1.82549	2	GSE127298
0.363184	2.26994	2	GSE127298
0.363184	2.43301	2	GSE127298
0.363184	2.41761	2	GSE127298
0.363184	2.54516	2	GSE127298
0.363184	2.58562	2	GSE127298
0.363184	2.35921	4	GSE127298
0.363184	2.35693	2	GSE127298
0.363184	1.58632	2	GSE127298
0.363184	2.42248	2	GSE127298
0.363184	2.6937	3	GSE127298
0.363184	1.46556	1	GSE127298
0.363184	2.53647	2	GSE127298
0.363184	2.52495	3	GSE127298
0.363184	2.22439	2	GSE127298
0.363184	2.30052	1	GSE127298
0.363184	2.38416	2	GSE127298
0.363184	2.78033	2	GSE127298
0.363184	2.42306	1	GSE127298
0.363184	2.7203	2	GSE127298
0.363184	2.3136	2	GSE127298
0.363184	3.4326	2	GSE127298
0.363184	2.81457	2	GSE127298
0.363184	3.12217	2	GSE127298
0.363184	2.59021	2	GSE127298
0.363184	2.48716	2	GSE127298
0.363184	2.3008	2	GSE127298
0.363184	2.25488	2	GSE127298
0.363184	2.61388	3	GSE127298
0.363184	2.84604	1	GSE127298
0.363184	3.01253	2	GSE127298
0.363184	2.50411	2	GSE127298
0.363184	2.07929	2	GSE127298
0.363184	2.19466	3	GSE127298
0.363184	2.25527	2	GSE127298
0.363184	2.97802	3	GSE127298
0.363184	2.25055	2	GSE127298
0.363184	3.4115	1	GSE127298
0.363184	1.68903	3	GSE127298
0.363184	3.12499	3	GSE127298
0.363184	2.14658	3	GSE127298
0.363184	2.98925	2	GSE127298
0.363184	2.55878	2	GSE127298
0.363184	3.46038	2	GSE127298
0.363184	3.62111	2	GSE127298
0.363184	2.06782	2	GSE127298
0.363184	3.82667	2	GSE127298
0.363184	2.21027	2	GSE127298
0.363184	2.38778	3	GSE127298
0.363184	3.77949	2	GSE127298
0.363184	2.41975	2	GSE127298
0.363184	3.72522	2	GSE127298
0.363184	2.87074	3	GSE127298
0.363184	3.45595	4	GSE127298
0.363184	2.21865	3	GSE127298
0.363184	2.68311	3	GSE127298
0.363184	2.50438	2	GSE127298
0.363184	2.61602	2	GSE127298
0.363184	2.55145	3	GSE127298
0.363184	3.67867	2	GSE127298
0.363184	2.66294	2	GSE127298
0.363184	2.30084	2	GSE127298
0.363184	3.59105	2	GSE127298
0.363184	2.76733	2	GSE127298
0.363184	2.49855	2	GSE127298
0.363184	3.2404	2	GSE127298
0.363184	3.55081	2	GSE127298
0.363184	3.65725	2	GSE127298
0.363184	1.82381	3	GSE127298
0.363184	3.22366	1	GSE127298
0.363184	2.39694	1	GSE127298
0.363184	1.90072	2	GSE127298
0.363184	3.14415	2	GSE127298
0.363184	2.40532	2	GSE127298
0.363184	2.30861	2	GSE127298
0.363184	2.2243	1	GSE127298
0.363184	2.26399	2	GSE127298
0.363184	2.81327	2	GSE127298
0.363184	2.64096	2	GSE127298
0.363184	2.69346	1	GSE127298
0.363184	2.59997	2	GSE127298
0.363184	3.69576	3	GSE127298
0.363184	3.27008	2	GSE127298
0.363184	3.99971	1	GSE127298
0.363184	3.74052	2	GSE127298
0.363184	3.93933	2	GSE127298
0.363184	3.56806	3	GSE127298
0.363184	3.84678	2	GSE127298
0.363184	3.62865	2	GSE127298
0.363184	3.8609	2	GSE127298
0.363184	3.66335	2	GSE127298
0.363184	3.28283	2	GSE127298
0.363184	3.87578	2	GSE127298
0.363184	3.79887	2	GSE127298
0.363184	2.73567	1	GSE127298
0.363184	3.64026	2	GSE127298
0.363184	3.77963	3	GSE127298
0.363184	3.59811	2	GSE127298
0.363184	3.44378	2	GSE127298
0.363184	3.92706	2	GSE127298
0.363184	3.92696	2	GSE127298
0.363184	3.3166	2	GSE127298
0.363184	3.72937	3	GSE127298
0.363184	3.5805	2	GSE127298
0.363184	3.61105	1	GSE127298
0.363184	3.4427	2	GSE127298
0.363184	3.06811	2	GSE127298
0.363184	3.60923	2	GSE127298
0.363184	3.68078	1	GSE127298
0.363184	3.25889	2	GSE127298
0.363184	3.86283	1	GSE127298
0.363184	3.82511	2	GSE127298
0.363184	3.9352	2	GSE127298
0.363184	3.54637	2	GSE127298
0.363184	3.39959	3	GSE127298
0.363184	3.79982	3	GSE127298
0.363184	3.83259	3	GSE127298
0.363184	3.37977	2	GSE127298
0.363184	3.77667	3	GSE127298
0.363184	3.59084	2	GSE127298
0.363184	3.64489	2	GSE127298
0.363184	3.92292	2	GSE127298
0.363184	3.61538	3	GSE127298
0.363184	3.7284	3	GSE127298
0.363184	3.82856	2	GSE127298
0.363184	3.87526	2	GSE127298
0.363184	3.3246	2	GSE127298
0.363184	3.88386	2	GSE127298
0.363184	3.99322	2	GSE127298
0.363184	3.83729	2	GSE127298
0.363184	3.90384	2	GSE127298
0.363184	3.78935	2	GSE127298
0.363184	3.20402	3	GSE127298
0.363184	3.5463	2	GSE127298
0.363184	3.39161	2	GSE127298
0.363184	3.78308	2	GSE127298
0.363184	3.74104	3	GSE127298
0.363184	3.73436	2	GSE127298
0.363184	3.88306	2	GSE127298
0.363184	3.69857	2	GSE127298
0.363184	3.55221	2	GSE127298
0.363184	3.82197	3	GSE127298
0.363184	3.49083	1	GSE127298
0.363184	3.72733	1	GSE127298
0.363184	3.26659	2	GSE127298
0.363184	3.52367	2	GSE127298
0.363184	3.73622	2	GSE127298
0.363184	3.73002	2	GSE127298
0.363184	3.83424	2	GSE127298
0.363184	1.84714	3	GSE127298
0.363184	3.75333	4	GSE127298
0.363184	3.91914	2	GSE127298
0.363184	3.03254	2	GSE127298
0.363184	2.77436	1	GSE127298
0.363184	3.95988	3	GSE127298
0.363184	3.68669	2	GSE127298
0.363184	3.97035	1	GSE127298
0.363184	3.97148	2	GSE127298
0.363184	3.8656	2	GSE127298
0.363184	3.54942	2	GSE127298
0.363184	3.81138	2	GSE127298
0.363184	3.87107	2	GSE127298
0.363184	3.82311	2	GSE127298
0.363184	3.73861	2	GSE127298
0.363184	3.60824	2	GSE127298
0.363184	3.69732	3	GSE127298
0.363184	3.88461	1	GSE127298
0.363184	3.68205	2	GSE127298
0.363184	3.89779	2	GSE127298
0.363184	3.60327	2	GSE127298
0.363184	3.52635	3	GSE127298
0.363184	3.6238	2	GSE127298
0.363184	3.77394	3	GSE127298
0.363184	3.61567	2	GSE127298
0.363184	3.76521	1	GSE127298
0.363184	3.05422	3	GSE127298
0.363184	3.71925	3	GSE127298
0.363184	3.58461	3	GSE127298
0.363184	3.85393	2	GSE127298
0.363184	3.60525	2	GSE127298
0.363184	3.80687	2	GSE127298
0.363184	3.90582	3	GSE127298
0.363184	3.7578	2	GSE127298
0.363184	3.62653	2	GSE127298
0.363184	3.67072	3	GSE127298
0.363184	3.819	3	GSE127298
0.363184	3.86325	2	GSE127298
0.363184	3.86554	2	GSE127298
0.363184	3.44766	2	GSE127298
0.363184	3.90483	2	GSE127298
0.363184	3.227	3	GSE127298
0.363184	3.85863	1	GSE127298
0.363184	3.39098	2	GSE127298
0.363184	3.76666	2	GSE127298
0.363184	3.99374	2	GSE127298
0.363184	3.86601	1	GSE127298
0.363184	3.6398	2	GSE127298
0.363184	3.91679	1	GSE127298
0.363184	3.98203	2	GSE127298
0.495025	3.63131	2	GSE127298
0.495025	3.54688	1	GSE127298
0.495025	3.49884	3	GSE127298
0.495025	2.93219	3	GSE127298
0.495025	3.98978	3	GSE127298
0.495025	3.55002	2	GSE127298
0.495025	3.61676	1	GSE127298
0.495025	3.28266	3	GSE127298
0.495025	3.24167	1	GSE127298
0.495025	2.57713	2	GSE127298
0.495025	3.34882	1	GSE127298
0.495025	3.05986	1	GSE127298
0.495025	3.15392	1	GSE127298
0.495025	3.25513	1	GSE127298
0.495025	3.08162	1	GSE127298
0.495025	3.28327	1	GSE127298
0.495025	2.72138	1	GSE127298
0.495025	3.15161	1	GSE127298
0.495025	3.22558	1	GSE127298
0.495025	3.18331	1	GSE127298
0.495025	3.03036	3	GSE127298
0.495025	3.19671	1	GSE127298
0.495025	3.38739	2	GSE127298
0.495025	3.26322	1	GSE127298
0.495025	2.75992	1	GSE127298
0.495025	2.91263	1	GSE127298
0.495025	3.39569	1	GSE127298
0.495025	3.14612	2	GSE127298
0.495025	3.13777	1	GSE127298
0.495025	3.16547	1	GSE127298
0.495025	3.16578	3	GSE127298
0.495025	2.82939	1	GSE127298
0.495025	3.15403	3	GSE127298
0.495025	2.63111	3	GSE127298
0.495025	2.56254	2	GSE127298
0.495025	2.7991	1	GSE127298
0.495025	2.75612	1	GSE127298
0.495025	2.84347	1	GSE127298
0.495025	3.75905	1	GSE127298
0.495025	3.31299	1	GSE127298
0.495025	3.18617	1	GSE127298
0.495025	3.77328	4	GSE127298
0.495025	2.03898	2	GSE127298
0.495025	2.82735	1	GSE127298
0.495025	3.03003	5	GSE127298
0.495025	2.49634	3	GSE127298
0.495025	3.23228	1	GSE127298
0.495025	3.0002	1	GSE127298
0.495025	2.96479	2	GSE127298
0.495025	3.13759	1	GSE127298
0.495025	3.49675	1	GSE127298
0.495025	3.37024	2	GSE127298
0.495025	3.09886	1	GSE127298
0.495025	3.25204	2	GSE127298
0.495025	3.40093	2	GSE127298
0.495025	2.86042	4	GSE127298
0.495025	3.36026	2	GSE127298
0.495025	2.76478	4	GSE127298
0.495025	2.95069	3	GSE127298
0.495025	3.08533	1	GSE127298
0.495025	3.23915	2	GSE127298
0.495025	2.60666	2	GSE127298
0.495025	3.14087	3	GSE127298
0.495025	3.14521	1	GSE127298
0.495025	3.31612	3	GSE127298
0.495025	3.10633	4	GSE127298
0.495025	3.31188	4	GSE127298
0.495025	3.27166	5	GSE127298
0.495025	2.72244	2	GSE127298
0.495025	2.41535	3	GSE127298
0.495025	2.96542	4	GSE127298
0.495025	2.7118	1	GSE127298
0.495025	3.07189	5	GSE127298
0.495025	3.27551	5	GSE127298
0.495025	3.07158	2	GSE127298
0.495025	3.58598	2	GSE127298
0.495025	3.13425	4	GSE127298
0.495025	2.94073	2	GSE127298
0.495025	3.15203	2	GSE127298
0.495025	3.30143	3	GSE127298
0.495025	3.21829	2	GSE127298
0.495025	3.52504	2	GSE127298
0.495025	3.07553	2	GSE127298
0.495025	3.1694	2	GSE127298
0.495025	2.92336	3	GSE127298
0.495025	3.12971	4	GSE127298
0.495025	1.73836	2	GSE127298
0.495025	2.78482	4	GSE127298
0.495025	2.77843	3	GSE127298
0.495025	2.92084	1	GSE127298
0.495025	2.82505	2	GSE127298
0.495025	3.34176	7	GSE127298
0.495025	1.41932	1	GSE127298
0.495025	3.9659	3	GSE127298
0.495025	2.21312	3	GSE127298
0.495025	3.60694	1	GSE127298
0.495025	2.44003	3	GSE127298
0.495025	3.17685	3	GSE127298
0.495025	3.17232	2	GSE127298
0.495025	3.23718	3	GSE127298
0.495025	3.16113	5	GSE127298
0.495025	3.30852	5	GSE127298
0.495025	3.21981	4	GSE127298
0.495025	3.557	2	GSE127298
0.495025	1.20526	3	GSE127298
0.495025	2.57857	4	GSE127298
0.495025	3.03078	3	GSE127298
0.495025	1.82238	3	GSE127298
0.495025	2.57594	2	GSE127298
0.495025	3.43325	4	GSE127298
0.495025	3.23389	4	GSE127298
0.495025	3.25371	2	GSE127298
0.495025	3.40384	3	GSE127298
0.495025	3.35116	5	GSE127298
0.495025	3.30268	3	GSE127298
0.495025	2.83174	1	GSE127298
0.495025	1.97772	2	GSE127298
0.495025	2.92965	2	GSE127298
0.495025	2.35395	1	GSE127298
0.495025	2.70185	2	GSE127298
0.495025	3.12745	1	GSE127298
0.495025	2.91599	3	GSE127298
0.495025	2.5569	1	GSE127298
0.495025	2.89995	2	GSE127298
0.495025	3.45086	2	GSE127298
0.495025	3.07484	2	GSE127298
0.495025	2.66783	3	GSE127298
0.495025	3.012	3	GSE127298
0.495025	2.47795	3	GSE127298
0.495025	2.41292	2	GSE127298
0.495025	3.21962	4	GSE127298
0.495025	2.93438	1	GSE127298
0.495025	3.54921	2	GSE127298
0.495025	3.66251	1	GSE127298
0.495025	3.79903	3	GSE127298
0.495025	2.94133	3	GSE127298
0.495025	3.32884	3	GSE127298
0.495025	2.99285	2	GSE127298
0.495025	2.60442	2	GSE127298
0.495025	2.7183	1	GSE127298
0.495025	2.81556	2	GSE127298
0.495025	3.46987	1	GSE127298
0.495025	3.53565	3	GSE127298
0.495025	3.09507	2	GSE127298
0.495025	2.8334	2	GSE127298
0.495025	2.63713	1	GSE127298
0.495025	3.6843	1	GSE127298
0.495025	2.30144	3	GSE127298
0.495025	3.37369	3	GSE127298
0.495025	2.67769	4	GSE127298
0.495025	2.56959	2	GSE127298
0.495025	2.8752	2	GSE127298
0.495025	3.81064	1	GSE127298
0.495025	3.38734	2	GSE127298
0.495025	3.62957	3	GSE127298
0.495025	3.54439	1	GSE127298
0.495025	2.55144	6	GSE127298
0.495025	3.42164	3	GSE127298
0.495025	2.3983	4	GSE127298
0.495025	2.65228	7	GSE127298
0.495025	3.41565	10	GSE127298
0.495025	2.646	3	GSE127298
0.495025	2.74051	1	GSE127298
0.435323	3.87884	1	GSE127298
0.435323	3.98592	3	GSE127298
0.435323	3.55905	3	GSE127298
0.435323	3.67871	3	GSE127298
0.435323	3.95713	2	GSE127298
0.435323	3.9185	3	GSE127298
0.435323	3.68365	3	GSE127298
0.435323	3.90012	3	GSE127298
0.435323	3.51483	4	GSE127298
0.435323	3.66585	2	GSE127298
0.435323	3.49548	4	GSE127298
0.435323	3.56248	2	GSE127298
0.435323	3.74741	2	GSE127298
0.435323	3.71935	4	GSE127298
0.435323	3.95788	2	GSE127298
0.435323	3.45795	1	GSE127298
0.435323	3.41599	1	GSE127298
0.435323	3.29398	3	GSE127298
0.435323	3.66413	2	GSE127298
0.435323	3.37609	1	GSE127298
0.435323	3.5612	3	GSE127298
0.435323	3.30272	3	GSE127298
0.435323	2.48576	1	GSE127298
0.435323	3.34894	3	GSE127298
0.435323	3.37805	3	GSE127298
0.435323	3.50617	4	GSE127298
0.435323	3.21709	2	GSE127298
0.435323	2.86967	3	GSE127298
0.435323	3.78076	4	GSE127298
0.435323	3.56497	3	GSE127298
0.435323	3.91931	2	GSE127298
0.435323	3.64665	4	GSE127298
0.435323	3.56224	4	GSE127298
0.435323	3.54644	1	GSE127298
0.435323	3.56582	1	GSE127298
0.435323	3.73224	3	GSE127298
0.435323	3.71123	3	GSE127298
0.435323	3.56115	3	GSE127298
0.435323	3.65316	4	GSE127298
0.435323	3.61005	3	GSE127298
0.435323	3.95425	3	GSE127298
0.435323	3.56596	4	GSE127298
0.435323	3.74503	2	GSE127298
0.435323	3.75388	2	GSE127298
0.435323	3.0751	2	GSE127298
0.435323	3.66677	2	GSE127298
0.435323	3.85778	3	GSE127298
0.435323	3.77505	2	GSE127298
0.435323	3.56875	3	GSE127298
0.435323	3.98154	3	GSE127298
0.435323	3.40337	3	GSE127298
0.435323	3.44487	2	GSE127298
0.435323	3.72624	3	GSE127298
0.435323	3.40271	3	GSE127298
0.435323	3.73688	2	GSE127298
0.435323	3.42313	3	GSE127298
0.435323	3.66309	1	GSE127298
0.435323	3.51647	4	GSE127298
0.435323	3.45185	4	GSE127298
0.435323	3.73595	2	GSE127298
0.435323	3.80881	2	GSE127298
0.435323	3.57033	4	GSE127298
0.435323	3.46381	2	GSE127298
0.435323	3.35868	2	GSE127298
0.435323	3.52619	3	GSE127298
0.435323	3.52741	2	GSE127298
0.435323	3.80698	3	GSE127298
0.435323	3.65651	3	GSE127298
0.435323	3.59296	2	GSE127298
0.435323	1.25767	3	GSE127298
0.435323	1.63392	3	GSE127298
0.435323	3.22147	4	GSE127298
0.435323	2.99555	5	GSE127298
0.435323	3.79543	4	GSE127298
0.435323	2.46586	3	GSE127298
0.435323	3.84254	3	GSE127298
0.435323	3.36507	3	GSE127298
0.435323	3.91379	1	GSE127298
0.435323	3.64723	4	GSE127298
0.435323	2.53747	4	GSE127298
0.435323	3.17895	4	GSE127298
0.435323	2.6131	4	GSE127298
0.435323	2.39615	4	GSE127298
0.435323	3.86857	2	GSE127298
0.435323	3.63727	2	GSE127298
0.435323	3.48828	4	GSE127298
0.435323	3.62504	2	GSE127298
0.435323	3.76175	2	GSE127298
0.435323	3.92215	3	GSE127298
0.435323	3.58534	4	GSE127298
0.435323	3.67932	2	GSE127298
0.435323	3.56	3	GSE127298
0.435323	3.63512	2	GSE127298
0.435323	3.81143	4	GSE127298
0.435323	3.90298	4	GSE127298
0.435323	3.41501	4	GSE127298
0.435323	3.24783	2	GSE127298
0.435323	3.66796	4	GSE127298
0.435323	3.68541	4	GSE127298
0.435323	3.44104	4	GSE127298
0.435323	3.782	3	GSE127298
0.435323	2.96153	4	GSE127298
0.435323	3.29331	2	GSE127298
0.435323	3.66415	3	GSE127298
0.435323	3.66897	2	GSE127298
0.435323	3.4648	4	GSE127298
0.435323	2.8171	3	GSE127298
0.435323	3.25288	2	GSE127298
0.435323	3.62041	2	GSE127298
0.435323	3.5299	4	GSE127298
0.435323	3.68765	4	GSE127298
0.435323	3.8171	3	GSE127298
0.435323	3.78869	2	GSE127298
0.435323	3.76692	1	GSE127298
0.435323	3.92232	2	GSE127298
0.435323	3.80464	2	GSE127298
0.435323	3.70047	2	GSE127298
0.435323	3.62387	4	GSE127298
0.435323	3.94606	3	GSE127298
0.435323	3.60564	3	GSE127298
0.435323	3.7446	2	GSE127298
0.435323	3.58961	5	GSE127298
0.435323	3.56429	3	GSE127298
0.435323	3.89986	3	GSE127298
0.435323	3.70639	3	GSE127298
0.435323	3.34806	4	GSE127298
0.435323	3.79219	5	GSE127298
0.435323	3.61846	3	GSE127298
0.435323	3.63966	3	GSE127298
0.435323	3.24191	4	GSE127298
0.435323	3.54718	2	GSE127298
0.435323	3.65575	2	GSE127298
0.435323	3.31431	1	GSE127298
0.435323	3.69068	3	GSE127298
0.435323	3.69704	2	GSE127298
0.435323	3.63971	1	GSE127298
0.435323	3.2274	2	GSE127298
0.435323	3.36911	1	GSE127298
0.435323	3.52091	2	GSE127298
0.435323	3.79505	1	GSE127298
0.435323	3.52669	2	GSE127298
0.435323	3.94803	1	GSE127298
0.435323	3.14437	1	GSE127298
0.435323	3.06034	2	GSE127298
0.435323	3.57253	3	GSE127298
0.435323	3.08262	3	GSE127298
0.435323	3.34944	4	GSE127298
0.435323	3.75844	2	GSE127298
0.435323	3.88269	2	GSE127298
0.435323	3.92518	3	GSE127298
0.435323	3.99149	3	GSE127298
0.435323	3.24259	1	GSE127298
0.435323	3.86516	3	GSE127298
0.435323	3.82123	3	GSE127298
0.435323	3.6562	2	GSE127298
0.435323	3.53701	3	GSE127298
0.435323	3.86878	4	GSE127298
0.435323	3.79851	2	GSE127298
0.435323	3.58884	3	GSE127298
0.435323	3.91007	4	GSE127298
0.435323	3.89074	2	GSE127298
0.435323	3.58369	4	GSE127298
0.435323	3.94782	2	GSE127298
0.435323	2.16569	3	GSE127298
0.435323	1.91139	3	GSE127298
0.435323	3.72104	4	GSE127298
0.435323	2.92095	5	GSE127298
0.435323	2.77933	3	GSE127298
0.435323	3.98551	3	GSE127298
0.435323	3.97524	3	GSE127298
0.435323	3.76911	1	GSE127298
0.435323	3.66701	4	GSE127298
0.435323	3.39775	4	GSE127298
0.435323	3.95021	4	GSE127298
0.435323	3.65927	4	GSE127298
0.435323	2.90561	4	GSE127298
0.435323	3.87357	4	GSE127298
0.435323	3.98229	3	GSE127298
0.435323	3.98161	2	GSE127298
0.435323	3.57674	4	GSE127298
0.435323	3.83208	2	GSE127298
0.435323	3.72855	4	GSE127298
0.435323	3.66467	4	GSE127298
0.435323	3.70639	4	GSE127298
0.435323	3.91172	3	GSE127298
0.435323	3.85131	4	GSE127298
0.435323	3.64438	3	GSE127298
0.435323	3.8253	2	GSE127298
0.435323	3.96301	4	GSE127298
0.435323	3.788	1	GSE127298
0.435323	3.84933	3	GSE127298
0.435323	3.95989	4	GSE127298
0.435323	3.9844	2	GSE127298
0.435323	3.88486	1	GSE127298
0.435323	3.84085	2	GSE127298
0.435323	3.99506	2	GSE127298
0.435323	3.85191	2	GSE127298
0.435323	3.78936	3	GSE127298
0.445274	3.87884	2	GSE127298
0.445274	3.55905	2	GSE127298
0.445274	3.67871	2	GSE127298
0.445274	3.13324	1	GSE127298
0.445274	3.95713	3	GSE127298
0.445274	3.68365	2	GSE127298
0.445274	3.66585	3	GSE127298
0.445274	3.49548	2	GSE127298
0.445274	3.34625	3	GSE127298
0.445274	3.3771	2	GSE127298
0.445274	3.74741	4	GSE127298
0.445274	3.71935	4	GSE127298
0.445274	3.43191	3	GSE127298
0.445274	3.45795	1	GSE127298
0.445274	3.41599	2	GSE127298
0.445274	3.66413	1	GSE127298
0.445274	3.1656	2	GSE127298
0.445274	3.37609	2	GSE127298
0.445274	3.5612	1	GSE127298
0.445274	3.30272	1	GSE127298
0.445274	3.2267	1	GSE127298
0.445274	3.34894	1	GSE127298
0.445274	3.37805	3	GSE127298
0.445274	3.50617	4	GSE127298
0.445274	3.21709	4	GSE127298
0.445274	2.86967	2	GSE127298
0.445274	3.78076	3	GSE127298
0.445274	3.56497	4	GSE127298
0.445274	3.91931	3	GSE127298
0.445274	3.64665	2	GSE127298
0.445274	3.56224	3	GSE127298
0.445274	3.54644	3	GSE127298
0.445274	3.56582	3	GSE127298
0.445274	3.73224	2	GSE127298
0.445274	3.228	3	GSE127298
0.445274	3.65316	1	GSE127298
0.445274	3.61005	3	GSE127298
0.445274	3.95425	2	GSE127298
0.445274	3.82695	2	GSE127298
0.445274	3.56596	1	GSE127298
0.445274	3.74503	1	GSE127298
0.445274	3.75388	1	GSE127298
0.445274	3.0751	2	GSE127298
0.445274	3.66677	2	GSE127298
0.445274	3.85778	2	GSE127298
0.445274	3.77505	1	GSE127298
0.445274	3.56875	4	GSE127298
0.445274	3.75507	4	GSE127298
0.445274	3.40337	2	GSE127298
0.445274	3.72624	3	GSE127298
0.445274	3.40271	4	GSE127298
0.445274	3.73688	1	GSE127298
0.445274	3.42313	1	GSE127298
0.445274	3.66309	1	GSE127298
0.445274	3.51647	2	GSE127298
0.445274	3.80881	1	GSE127298
0.445274	3.57033	2	GSE127298
0.445274	3.35868	3	GSE127298
0.445274	3.52619	2	GSE127298
0.445274	3.52741	2	GSE127298
0.445274	3.09739	1	GSE127298
0.445274	3.80698	4	GSE127298
0.445274	3.65651	4	GSE127298
0.445274	3.59296	3	GSE127298
0.445274	1.25767	2	GSE127298
0.445274	3.8383	1	GSE127298
0.445274	3.22147	3	GSE127298
0.445274	2.99555	2	GSE127298
0.445274	3.45496	3	GSE127298
0.445274	3.53551	1	GSE127298
0.445274	3.79543	4	GSE127298
0.445274	2.46586	1	GSE127298
0.445274	3.84254	3	GSE127298
0.445274	3.36507	3	GSE127298
0.445274	3.91379	1	GSE127298
0.445274	2.94415	1	GSE127298
0.445274	3.70078	3	GSE127298
0.445274	2.53747	2	GSE127298
0.445274	3.17895	2	GSE127298
0.445274	3.86857	2	GSE127298
0.445274	3.63727	1	GSE127298
0.445274	3.63629	1	GSE127298
0.445274	3.48828	1	GSE127298
0.445274	3.62504	2	GSE127298
0.445274	3.92215	5	GSE127298
0.445274	3.58534	1	GSE127298
0.445274	3.67932	2	GSE127298
0.445274	3.56	1	GSE127298
0.445274	3.63512	3	GSE127298
0.445274	3.90298	1	GSE127298
0.445274	3.41501	2	GSE127298
0.445274	3.24783	4	GSE127298
0.445274	3.77612	2	GSE127298
0.445274	3.68541	2	GSE127298
0.445274	3.44104	1	GSE127298
0.445274	3.782	1	GSE127298
0.445274	2.96153	2	GSE127298
0.445274	3.29331	3	GSE127298
0.445274	3.66415	3	GSE127298
0.445274	3.66897	3	GSE127298
0.445274	3.4648	4	GSE127298
0.445274	2.8171	5	GSE127298
0.445274	3.25288	1	GSE127298
0.445274	3.5299	5	GSE127298
0.445274	3.68765	2	GSE127298
0.445274	3.8171	3	GSE127298
0.445274	3.78869	3	GSE127298
0.445274	3.76692	2	GSE127298
0.445274	3.92232	3	GSE127298
0.445274	3.80464	3	GSE127298
0.445274	3.70047	3	GSE127298
0.445274	3.62387	2	GSE127298
0.445274	3.60564	1	GSE127298
0.445274	3.7446	4	GSE127298
0.445274	3.58961	2	GSE127298
0.445274	3.00565	2	GSE127298
0.445274	3.56429	2	GSE127298
0.445274	3.3693	3	GSE127298
0.445274	3.70639	3	GSE127298
0.445274	3.34806	2	GSE127298
0.445274	3.79219	1	GSE127298
0.445274	3.61846	2	GSE127298
0.445274	3.63966	2	GSE127298
0.445274	3.24191	2	GSE127298
0.445274	3.65575	1	GSE127298
0.445274	3.31431	3	GSE127298
0.445274	3.69068	1	GSE127298
0.445274	3.69704	2	GSE127298
0.445274	3.63971	3	GSE127298
0.445274	3.36911	1	GSE127298
0.445274	3.79505	3	GSE127298
0.445274	3.52669	2	GSE127298
0.445274	3.94803	3	GSE127298
0.445274	3.52555	3	GSE127298
0.445274	2.82201	3	GSE127298
0.445274	3.75844	3	GSE127298
0.445274	3.40144	2	GSE127298
0.445274	3.88269	1	GSE127298
0.445274	3.60145	2	GSE127298
0.445274	3.0266	2	GSE127298
0.445274	2.83892	2	GSE127298
0.445274	3.53882	2	GSE127298
0.445274	3.02213	1	GSE127298
0.445274	3.7933	1	GSE127298
0.445274	3.67385	3	GSE127298
0.445274	3.46581	2	GSE127298
0.445274	3.16104	3	GSE127298
0.445274	2.89897	2	GSE127298
0.445274	2.75112	3	GSE127298
0.445274	3.45132	2	GSE127298
0.445274	3.26215	4	GSE127298
0.445274	3.43663	4	GSE127298
0.445274	3.1131	3	GSE127298
0.445274	3.31958	1	GSE127298
0.445274	2.83354	2	GSE127298
0.445274	3.41531	1	GSE127298
0.445274	3.73858	3	GSE127298
0.445274	3.18266	2	GSE127298
0.445274	3.04656	2	GSE127298
0.445274	2.96146	1	GSE127298
0.445274	2.59791	1	GSE127298
0.445274	3.03628	1	GSE127298
0.445274	3.46967	1	GSE127298
0.445274	3.31195	3	GSE127298
0.445274	3.234	4	GSE127298
0.445274	2.80801	4	GSE127298
0.445274	3.3501	2	GSE127298
0.445274	3.26517	3	GSE127298
0.445274	3.58017	4	GSE127298
0.445274	3.19891	3	GSE127298
0.445274	3.10024	2	GSE127298
0.445274	3.02818	3	GSE127298
0.445274	2.84309	3	GSE127298
0.445274	3.25783	3	GSE127298
0.445274	3.57605	2	GSE127298
0.445274	3.09088	3	GSE127298
0.445274	3.50979	1	GSE127298
0.445274	3.35493	3	GSE127298
0.445274	3.48008	2	GSE127298
0.445274	3.86228	1	GSE127298
0.445274	3.32397	2	GSE127298
0.445274	3.39392	1	GSE127298
0.445274	3.35014	1	GSE127298
0.445274	3.53814	1	GSE127298
0.445274	2.52667	2	GSE127298
0.445274	3.33727	2	GSE127298
0.445274	3.58244	2	GSE127298
0.445274	3.20715	1	GSE127298
0.445274	3.15448	4	GSE127298
0.445274	3.42208	4	GSE127298
0.445274	3.61572	2	GSE127298
0.445274	3.1336	3	GSE127298
0.445274	2.69714	4	GSE127298
0.445274	3.58815	1	GSE127298
0.445274	3.49841	1	GSE127298
0.445274	3.35098	1	GSE127298
0.445274	3.52472	2	GSE127298
0.445274	3.47601	1	GSE127298
0.445274	3.39262	2	GSE127298
0.445274	3.113	3	GSE127298
0.445274	3.28792	2	GSE127298
0.445274	2.86485	2	GSE127298
0.445274	3.07681	1	GSE127298
0.445274	3.18842	4	GSE127298
0.445274	3.29174	4	GSE127298
0.445274	3.27897	3	GSE127298
0.445274	1.39652	2	GSE127298
0.445274	3.24635	1	GSE127298
0.445274	2.8363	3	GSE127298
0.445274	2.90572	2	GSE127298
0.445274	3.19662	3	GSE127298
0.445274	3.26129	1	GSE127298
0.445274	3.35549	4	GSE127298
0.445274	2.27189	1	GSE127298
0.445274	3.39942	3	GSE127298
0.445274	3.19721	3	GSE127298
0.445274	3.37633	1	GSE127298
0.445274	3.09636	1	GSE127298
0.445274	3.86739	3	GSE127298
0.445274	2.05525	2	GSE127298
0.445274	2.64891	2	GSE127298
0.445274	3.49566	2	GSE127298
0.445274	3.19357	1	GSE127298
0.445274	3.50852	1	GSE127298
0.445274	3.39009	1	GSE127298
0.445274	3.06081	2	GSE127298
0.445274	3.33768	5	GSE127298
0.445274	3.40511	1	GSE127298
0.445274	3.209	2	GSE127298
0.445274	3.33822	1	GSE127298
0.445274	3.2996	3	GSE127298
0.445274	3.54251	1	GSE127298
0.445274	3.00975	2	GSE127298
0.445274	2.83579	4	GSE127298
0.445274	3.10799	2	GSE127298
0.445274	3.32468	2	GSE127298
0.445274	3.2864	1	GSE127298
0.445274	3.18798	1	GSE127298
0.445274	2.49112	2	GSE127298
0.445274	2.88329	3	GSE127298
0.445274	3.15184	3	GSE127298
0.445274	3.05281	3	GSE127298
0.445274	2.52868	4	GSE127298
0.445274	2.52789	5	GSE127298
0.445274	2.77944	1	GSE127298
0.445274	3.39852	5	GSE127298
0.445274	3.58436	2	GSE127298
0.445274	3.50228	3	GSE127298
0.445274	3.90253	3	GSE127298
0.445274	3.13935	2	GSE127298
0.445274	3.44858	3	GSE127298
0.445274	3.60073	3	GSE127298
0.445274	3.28248	3	GSE127298
0.445274	3.16937	2	GSE127298
0.445274	3.02965	1	GSE127298
0.445274	3.52979	4	GSE127298
0.445274	3.26739	2	GSE127298
0.445274	3.03737	2	GSE127298
0.445274	3.2988	2	GSE127298
0.445274	3.04047	3	GSE127298
0.445274	3.32967	3	GSE127298
0.445274	3.63262	2	GSE127298
0.445274	3.80088	1	GSE127298
0.445274	3.70763	2	GSE127298
0.445274	3.14833	2	GSE127298
0.445274	2.33419	2	GSE127298
0.445274	3.36388	1	GSE127298
0.445274	3.0884	3	GSE127298
0.445274	3.42308	1	GSE127298
0.445274	3.37935	2	GSE127298
0.445274	3.53893	3	GSE127298
0.445274	3.46566	1	GSE127298
0.445274	3.42211	3	GSE127298
0.445274	3.16743	2	GSE127298
0.445274	3.75409	3	GSE127298
0.445274	2.53589	3	GSE127298
0.445274	2.7146	3	GSE127298
0.445274	3.87317	3	GSE127298
0.445274	3.86696	2	GSE127298
0.445274	3.41948	3	GSE127298
0.445274	3.27251	2	GSE127298
0.445274	3.58273	1	GSE127298
0.475124	3.90063	2	GSE127298
0.475124	3.38666	2	GSE127298
0.475124	3.36172	2	GSE127298
0.475124	3.74579	2	GSE127298
0.475124	3.57804	2	GSE127298
0.475124	3.98168	2	GSE127298
0.475124	3.99708	2	GSE127298
0.475124	3.87174	2	GSE127298
0.475124	3.72447	2	GSE127298
0.475124	3.84189	2	GSE127298
0.475124	2.92273	2	GSE127298
0.475124	3.78183	3	GSE127298
0.475124	3.72007	2	GSE127298
0.475124	2.97104	2	GSE127298
0.475124	3.37019	2	GSE127298
0.475124	3.99042	2	GSE127298
0.475124	3.73711	2	GSE127298
0.475124	3.53037	2	GSE127298
0.475124	3.22244	2	GSE127298
0.475124	3.75635	3	GSE127298
0.475124	3.94262	2	GSE127298
0.475124	3.99082	2	GSE127298
0.475124	3.6142	2	GSE127298
0.475124	3.0177	2	GSE127298
0.475124	3.98604	2	GSE127298
0.475124	2.46668	2	GSE127298
0.475124	3.59228	2	GSE127298
0.475124	2.346	2	GSE127298
0.475124	3.99608	2	GSE127298
0.475124	3.84778	2	GSE127298
0.475124	3.67337	2	GSE127298
0.522388	3.90987	5	GSE127298
0.522388	3.4059	3	GSE127298
0.522388	3.36577	3	GSE127298
0.522388	3.39204	6	GSE127298
0.522388	3.83442	4	GSE127298
0.522388	3.5495	4	GSE127298
0.522388	2.49605	5	GSE127298
0.522388	3.97065	3	GSE127298
0.522388	3.9583	2	GSE127298
0.522388	3.74924	4	GSE127298
0.522388	3.9757	3	GSE127298
0.522388	3.89789	3	GSE127298
0.522388	3.00756	5	GSE127298
0.522388	3.00165	5	GSE127298
0.522388	3.85278	4	GSE127298
0.522388	3.82299	6	GSE127298
0.522388	2.97631	7	GSE127298
0.522388	3.46015	5	GSE127298
0.522388	3.92713	3	GSE127298
0.522388	3.87186	4	GSE127298
0.522388	3.94227	5	GSE127298
0.522388	3.67096	4	GSE127298
0.522388	3.26482	4	GSE127298
0.522388	3.78249	5	GSE127298
0.522388	3.26003	6	GSE127298
0.522388	3.4167	3	GSE127298
0.522388	2.90057	3	GSE127298
0.522388	3.76451	3	GSE127298
0.522388	3.27447	2	GSE127298
0.522388	2.36356	3	GSE127298
0.522388	1.71925	3	GSE127298
0.522388	3.37207	5	GSE127298
0.522388	2.65191	4	GSE127298
0.522388	3.97665	4	GSE127298
0.522388	3.77654	4	GSE127298
0.462687	3.61214	2	GSE127298
0.462687	3.5616	2	GSE127298
0.462687	3.84798	2	GSE127298
0.462687	1.57445	5	GSE127298
0.462687	3.85829	3	GSE127298
0.462687	3.42352	2	GSE127298
0.462687	3.61485	4	GSE127298
0.462687	3.66673	2	GSE127298
0.462687	3.69728	3	GSE127298
0.462687	3.94472	1	GSE127298
0.462687	3.53582	2	GSE127298
0.462687	3.95442	2	GSE127298
0.462687	3.61933	1	GSE127298
0.462687	3.97349	1	GSE127298
0.462687	3.67346	2	GSE127298
0.462687	1.58155	2	GSE127298
0.462687	3.77455	3	GSE127298
0.462687	3.65664	1	GSE127298
0.462687	3.01313	1	GSE127298
0.462687	3.81112	1	GSE127298
0.462687	3.43884	2	GSE127298
0.462687	2.49339	3	GSE127298
0.462687	3.73464	4	GSE127298
0.462687	3.42334	2	GSE127298
0.462687	3.72078	1	GSE127298
0.462687	3.97731	2	GSE127298
0.462687	3.76669	2	GSE127298
0.462687	3.91904	4	GSE127298
0.462687	2.76999	1	GSE127298
0.462687	3.97739	4	GSE127298
0.462687	3.96718	3	GSE127298
0.462687	3.48986	3	GSE127298
0.462687	3.18054	3	GSE127298
0.462687	3.77892	3	GSE127298
0.462687	1.49724	2	GSE127298
0.462687	3.6155	1	GSE127298
0.462687	3.77804	1	GSE127298
0.462687	3.9148	3	GSE127298
0.462687	2.01496	1	GSE127298
0.462687	3.20146	2	GSE127298
0.462687	3.22071	1	GSE127298
0.462687	1.41619	4	GSE127298
0.462687	3.70703	2	GSE127298
0.462687	3.34485	1	GSE127298
0.462687	3.99363	3	GSE127298
0.462687	3.53178	2	GSE127298
0.462687	3.99102	1	GSE127298
0.462687	3.90153	3	GSE127298
0.462687	3.87186	2	GSE127298
0.462687	3.80024	1	GSE127298
0.462687	3.95313	3	GSE127298
0.462687	3.78255	1	GSE127298
0.462687	3.5432	2	GSE127298
0.462687	3.86495	1	GSE127298
0.512438	1.47262	1	GSE127298
0.450249	3.47548	2	GSE127298
0.450249	3.6562	2	GSE127298
0.450249	3.69634	2	GSE127298
0.450249	2.97844	2	GSE127298
0.450249	3.97791	2	GSE127298
0.450249	3.46675	3	GSE127298
0.450249	3.5723	1	GSE127298
0.450249	3.23243	2	GSE127298
0.450249	3.32958	2	GSE127298
0.450249	2.98296	1	GSE127298
0.450249	3.00734	2	GSE127298
0.450249	3.27229	1	GSE127298
0.450249	3.05131	2	GSE127298
0.450249	3.19463	1	GSE127298
0.450249	2.86856	2	GSE127298
0.450249	3.17156	1	GSE127298
0.450249	3.11934	1	GSE127298
0.450249	3.13829	2	GSE127298
0.450249	3.46466	3	GSE127298
0.450249	3.37796	2	GSE127298
0.450249	3.28248	2	GSE127298
0.450249	2.66407	2	GSE127298
0.450249	3.1808	1	GSE127298
0.450249	3.16421	2	GSE127298
0.450249	3.07891	2	GSE127298
0.450249	3.14102	2	GSE127298
0.450249	3.20411	2	GSE127298
0.450249	2.61713	2	GSE127298
0.450249	2.62287	2	GSE127298
0.450249	2.79857	2	GSE127298
0.450249	2.82003	2	GSE127298
0.450249	2.82553	2	GSE127298
0.450249	3.23896	2	GSE127298
0.450249	3.10919	2	GSE127298
0.450249	2.07389	2	GSE127298
0.450249	2.78157	2	GSE127298
0.450249	3.10903	2	GSE127298
0.450249	2.41741	2	GSE127298
0.450249	3.30486	2	GSE127298
0.450249	2.92925	2	GSE127298
0.450249	3.42169	2	GSE127298
0.450249	3.07057	2	GSE127298
0.450249	3.26737	3	GSE127298
0.450249	3.31436	2	GSE127298
0.450249	2.73991	3	GSE127298
0.450249	3.23139	2	GSE127298
0.450249	2.67721	2	GSE127298
0.450249	2.8921	2	GSE127298
0.450249	3.18202	1	GSE127298
0.450249	3.12388	2	GSE127298
0.450249	2.45038	3	GSE127298
0.450249	3.09321	3	GSE127298
0.450249	3.22664	2	GSE127298
0.450249	3.66512	2	GSE127298
0.450249	2.97779	2	GSE127298
0.450249	3.23356	2	GSE127298
0.450249	2.59339	2	GSE127298
0.450249	2.26872	2	GSE127298
0.450249	2.83067	2	GSE127298
0.450249	2.56336	2	GSE127298
0.450249	3.14399	2	GSE127298
0.450249	2.9961	2	GSE127298
0.450249	3.65241	2	GSE127298
0.450249	3.01111	3	GSE127298
0.450249	2.90974	2	GSE127298
0.450249	3.0641	2	GSE127298
0.450249	3.13793	3	GSE127298
0.450249	3.17592	2	GSE127298
0.450249	3.4737	2	GSE127298
0.450249	3.04938	2	GSE127298
0.450249	3.08043	2	GSE127298
0.450249	2.83551	2	GSE127298
0.450249	3.00319	2	GSE127298
0.450249	1.58253	2	GSE127298
0.450249	2.70687	2	GSE127298
0.450249	2.83829	2	GSE127298
0.450249	2.74392	2	GSE127298
0.450249	3.23702	2	GSE127298
0.450249	1.52865	2	GSE127298
0.450249	2.41061	2	GSE127298
0.450249	3.76891	2	GSE127298
0.450249	2.66156	2	GSE127298
0.450249	3.44247	3	GSE127298
0.450249	3.33918	3	GSE127298
0.450249	3.34884	2	GSE127298
0.450249	3.41164	2	GSE127298
0.450249	3.28697	2	GSE127298
0.450249	3.73561	3	GSE127298
0.450249	1.25151	2	GSE127298
0.450249	3.06555	2	GSE127298
0.450249	1.8105	2	GSE127298
0.450249	3.50204	2	GSE127298
0.450249	3.45411	2	GSE127298
0.450249	3.34523	2	GSE127298
0.450249	3.71617	1	GSE127298
0.450249	3.49703	2	GSE127298
0.450249	2.95192	3	GSE127298
0.450249	1.89444	3	GSE127298
0.450249	3.56839	2	GSE127298
0.450249	2.85462	2	GSE127298
0.450249	2.27129	2	GSE127298
0.450249	2.60765	2	GSE127298
0.450249	3.0545	2	GSE127298
0.450249	2.45024	2	GSE127298
0.450249	2.86687	2	GSE127298
0.450249	3.28752	2	GSE127298
0.450249	2.58475	2	GSE127298
0.450249	2.53896	2	GSE127298
0.450249	2.45078	2	GSE127298
0.450249	2.86101	2	GSE127298
0.450249	2.326	2	GSE127298
0.450249	2.30976	3	GSE127298
0.450249	3.12999	3	GSE127298
0.450249	3.49155	2	GSE127298
0.450249	3.60835	2	GSE127298
0.450249	3.71637	2	GSE127298
0.450249	2.82769	2	GSE127298
0.450249	3.18119	2	GSE127298
0.450249	2.94993	2	GSE127298
0.450249	2.49519	2	GSE127298
0.450249	2.70674	2	GSE127298
0.450249	2.70246	2	GSE127298
0.450249	3.30708	2	GSE127298
0.450249	3.37509	2	GSE127298
0.450249	2.9898	2	GSE127298
0.450249	2.77957	3	GSE127298
0.450249	2.48683	2	GSE127298
0.450249	3.71221	2	GSE127298
0.450249	2.35195	3	GSE127298
0.450249	3.38134	3	GSE127298
0.450249	2.68769	2	GSE127298
0.450249	2.54546	2	GSE127298
0.450249	2.76951	2	GSE127298
0.450249	3.86056	2	GSE127298
0.450249	3.28578	2	GSE127298
0.450249	3.53065	2	GSE127298
0.450249	2.52106	2	GSE127298
0.450249	2.35578	2	GSE127298
0.450249	2.54124	2	GSE127298
0.450249	2.55028	2	GSE127298
0.450249	3.08957	2	GSE127298
0.3675	3.19673	4	GSE127298
0.3675	3.22291	2	GSE127298
0.3675	3.9221	6	GSE127298
0.3675	3.70048	1	GSE127298
0.3675	3.95869	5	GSE127298
0.3675	3.04469	7	GSE127298
0.3675	2.20741	1	GSE127298
0.3675	3.66579	2	GSE127298
0.3675	3.72251	7	GSE127298
0.3675	3.71595	5	GSE127298
0.3675	3.6705	4	GSE127298
0.385572	3.11412	3	GSE127298
0.385572	3.05319	1	GSE127298
0.385572	3.13966	2	GSE127298
0.385572	3.03642	2	GSE127298
0.385572	3.59197	3	GSE127298
0.385572	2.94478	1	GSE127298
0.385572	3.41671	2	GSE127298
0.385572	3.06428	1	GSE127298
0.385572	3.44926	1	GSE127298
0.385572	2.70004	3	GSE127298
0.385572	3.38594	2	GSE127298
0.385572	3.23002	1	GSE127298
0.385572	3.4423	2	GSE127298
0.385572	3.09772	1	GSE127298
0.385572	2.475	2	GSE127298
0.385572	2.52292	1	GSE127298
0.385572	3.26844	2	GSE127298
0.385572	3.38757	2	GSE127298
0.385572	1.94456	3	GSE127298
0.385572	3.16441	3	GSE127298
0.385572	2.54943	3	GSE127298
0.385572	3.18485	3	GSE127298
0.385572	2.7114	2	GSE127298
0.385572	3.16316	1	GSE127298
0.385572	2.76257	1	GSE127298
0.385572	3.34671	1	GSE127298
0.385572	2.899	1	GSE127298
0.385572	3.9653	3	GSE127298
0.385572	2.8447	6	GSE127298
0.385572	3.13968	1	GSE127298
0.385572	3.34184	4	GSE127298
0.385572	2.86098	3	GSE127298
0.385572	3.21643	3	GSE127298
0.385572	2.99425	1	GSE127298
0.385572	2.07561	3	GSE127298
0.385572	3.77225	2	GSE127298
0.385572	2.69543	2	GSE127298
0.385572	2.74954	3	GSE127298
0.385572	2.66936	1	GSE127298
0.385572	3.37738	3	GSE127298
0.385572	2.5368	3	GSE127298
0.385572	2.52855	4	GSE127298
0.385572	3.25075	2	GSE127298
0.385572	3.0875	3	GSE127298
0.385572	2.91902	3	GSE127298
0.385572	1.68974	2	GSE127298
0.385572	3.05676	3	GSE127298
0.385572	3.36275	2	GSE127298
0.385572	3.30579	1	GSE127298
0.385572	3.09795	2	GSE127298
0.385572	2.91358	1	GSE127298
0.385572	3.04788	5	GSE127298
0.385572	3.36666	2	GSE127298
0.385572	2.95601	3	GSE127298
0.385572	3.50436	1	GSE127298
0.385572	3.29192	2	GSE127298
0.385572	3.34707	2	GSE127298
0.385572	3.2254	1	GSE127298
0.385572	3.45592	1	GSE127298
0.385572	2.60274	3	GSE127298
0.385572	3.24989	2	GSE127298
0.385572	3.47566	2	GSE127298
0.385572	3.28859	1	GSE127298
0.385572	3.2089	4	GSE127298
0.385572	3.52489	1	GSE127298
0.385572	3.58147	1	GSE127298
0.385572	3.07097	2	GSE127298
0.385572	2.36216	2	GSE127298
0.385572	3.0078	1	GSE127298
0.385572	2.78111	1	GSE127298
0.385572	3.19827	2	GSE127298
0.385572	3.01256	3	GSE127298
0.385572	3.14963	1	GSE127298
0.385572	3.27863	4	GSE127298
0.385572	2.7395	2	GSE127298
0.385572	3.0695	2	GSE127298
0.385572	3.38992	3	GSE127298
0.385572	3.08702	2	GSE127298
0.385572	2.90138	2	GSE127298
0.385572	3.15305	2	GSE127298
0.385572	2.66624	2	GSE127298
0.385572	3.29039	3	GSE127298
0.385572	2.72486	2	GSE127298
0.385572	2.61	2	GSE127298
0.385572	2.63432	2	GSE127298
0.385572	2.80363	3	GSE127298
0.385572	3.13886	2	GSE127298
0.385572	3.37114	3	GSE127298
0.385572	2.3655	2	GSE127298
0.385572	2.10919	2	GSE127298
0.385572	2.73099	2	GSE127298
0.385572	2.68682	3	GSE127298
0.385572	2.89119	2	GSE127298
0.385572	3.23087	1	GSE127298
0.385572	2.36653	2	GSE127298
0.385572	2.98254	2	GSE127298
0.385572	2.80044	3	GSE127298
0.385572	3.06182	4	GSE127298
0.385572	2.84088	2	GSE127298
0.385572	2.54425	4	GSE127298
0.385572	2.83848	4	GSE127298
0.385572	2.84458	3	GSE127298
0.385572	3.01501	2	GSE127298
0.385572	2.26364	2	GSE127298
0.385572	2.28927	1	GSE127298
0.385572	3.45235	2	GSE127298
0.385572	2.71297	3	GSE127298
0.385572	2.8323	2	GSE127298
0.385572	2.45091	1	GSE127298
0.385572	2.9539	1	GSE127298
0.385572	2.71169	3	GSE127298
0.385572	2.45442	2	GSE127298
0.385572	3.08636	2	GSE127298
0.385572	2.63041	2	GSE127298
0.385572	3.07334	2	GSE127298
0.385572	3.07461	1	GSE127298
0.385572	3.01885	1	GSE127298
0.385572	2.3365	2	GSE127298
0.385572	3.06281	1	GSE127298
0.385572	2.3699	2	GSE127298
0.385572	2.76347	2	GSE127298
0.385572	3.68511	2	GSE127298
0.385572	3.11149	2	GSE127298
0.385572	3.18481	2	GSE127298
0.385572	2.82451	1	GSE127298
0.385572	2.32427	1	GSE127298
0.385572	3.19953	1	GSE127298
0.385572	2.73189	2	GSE127298
0.385572	3.01078	1	GSE127298
0.385572	2.91633	3	GSE127298
0.385572	3.14396	2	GSE127298
0.385572	2.68314	1	GSE127298
0.385572	3.4565	1	GSE127298
0.385572	3.17057	3	GSE127298
0.385572	2.76607	3	GSE127298
0.385572	2.85193	2	GSE127298
0.527363	3.92542	1	GSE127298
0.527363	3.81426	3	GSE127298
0.527363	3.72782	4	GSE127298
0.527363	3.37836	4	GSE127298
0.527363	3.35696	1	GSE127298
0.527363	3.4554	4	GSE127298
0.527363	3.10803	2	GSE127298
0.527363	3.14192	1	GSE127298
0.527363	3.75664	2	GSE127298
0.527363	3.69785	3	GSE127298
0.527363	2.81408	2	GSE127298
0.527363	3.34967	3	GSE127298
0.527363	3.71691	2	GSE127298
0.527363	2.47367	2	GSE127298
0.527363	2.73568	2	GSE127298
0.527363	3.09919	2	GSE127298
0.527363	3.3919	1	GSE127298
0.527363	3.9256	1	GSE127298
0.527363	2.93916	1	GSE127298
0.527363	3.31577	2	GSE127298
0.527363	3.19431	1	GSE127298
0.527363	2.97896	2	GSE127298
0.527363	3.26627	1	GSE127298
0.527363	3.44331	3	GSE127298
0.527363	3.14212	2	GSE127298
0.527363	3.49003	1	GSE127298
0.527363	3.71699	4	GSE127298
0.527363	3.27511	1	GSE127298
0.527363	3.4162	3	GSE127298
0.527363	3.22462	3	GSE127298
0.527363	2.95424	2	GSE127298
0.527363	3.29693	2	GSE127298
0.527363	3.70935	2	GSE127298
0.527363	3.27697	2	GSE127298
0.527363	3.54387	1	GSE127298
0.527363	3.50678	2	GSE127298
0.527363	3.24254	2	GSE127298
0.527363	3.3312	1	GSE127298
0.527363	3.45581	2	GSE127298
0.527363	3.57767	2	GSE127298
0.527363	3.37582	2	GSE127298
0.527363	3.25777	2	GSE127298
0.527363	3.35863	1	GSE127298
0.527363	3.24374	2	GSE127298
0.527363	3.06996	5	GSE127298
0.527363	2.98222	3	GSE127298
0.527363	3.55955	2	GSE127298
0.527363	3.77176	3	GSE127298
0.527363	3.7656	1	GSE127298
0.527363	3.89303	1	GSE127298
0.527363	3.89751	3	GSE127298
0.527363	3.43082	2	GSE127298
0.527363	3.40017	1	GSE127298
0.527363	3.57069	3	GSE127298
0.527363	2.21326	2	GSE127298
0.527363	3.25731	1	GSE127298
0.527363	3.74856	4	GSE127298
0.527363	3.4256	2	GSE127298
0.527363	3.93395	3	GSE127298
0.527363	3.56265	1	GSE127298
0.527363	3.80751	1	GSE127298
0.527363	3.94749	2	GSE127298
0.527363	3.91226	2	GSE127298
0.527363	3.84368	1	GSE127298
0.527363	3.15755	2	GSE127298
0.527363	3.94582	2	GSE127298
0.527363	3.62003	2	GSE127298
0.527363	3.59094	2	GSE127298
0.527363	3.66792	1	GSE127298
0.527363	3.86054	1	GSE127298
0.527363	3.43337	4	GSE127298
0.527363	3.47634	1	GSE127298
0.527363	3.36615	1	GSE127298
0.527363	3.42809	1	GSE127298
0.527363	3.81518	2	GSE127298
0.527363	3.88162	2	GSE127298
0.527363	3.74062	1	GSE127298
0.527363	3.644	2	GSE127298
0.527363	3.8322	1	GSE127298
0.527363	3.69183	1	GSE127298
0.527363	3.9944	1	GSE127298
0.527363	3.76658	1	GSE127298
0.527363	3.84125	2	GSE127298
0.527363	3.67462	1	GSE127298
0.527363	3.8188	1	GSE127298
0.527363	3.96212	1	GSE127298
0.527363	3.81962	1	GSE127298
0.527363	3.70644	1	GSE127298
0.527363	3.67325	1	GSE127298
0.527363	3.95794	1	GSE127298
0.527363	3.78296	1	GSE127298
0.527363	3.85975	1	GSE127298
0.527363	3.80068	1	GSE127298
0.527363	3.45553	1	GSE127298
0.527363	3.89214	2	GSE127298
0.527363	3.86092	5	GSE127298
0.527363	3.912	3	GSE127298
0.527363	3.51749	3	GSE127298
0.527363	3.61639	3	GSE127298
0.527363	3.84199	5	GSE127298
0.527363	3.93875	4	GSE127298
0.527363	3.99804	2	GSE127298
0.395522	3.8354	1	GSE127298
0.395522	3.94145	3	GSE127298
0.395522	3.59812	2	GSE127298
0.395522	3.88023	2	GSE127298
0.395522	3.77191	2	GSE127298
0.395522	3.68729	2	GSE127298
0.395522	3.91728	2	GSE127298
0.395522	3.36698	2	GSE127298
0.395522	3.63554	2	GSE127298
0.395522	3.40685	2	GSE127298
0.395522	3.09405	2	GSE127298
0.395522	3.50845	2	GSE127298
0.395522	3.68343	2	GSE127298
0.395522	3.70992	2	GSE127298
0.395522	3.86204	2	GSE127298
0.395522	3.47475	2	GSE127298
0.395522	3.32866	2	GSE127298
0.395522	3.69057	2	GSE127298
0.395522	3.42617	2	GSE127298
0.395522	3.54722	2	GSE127298
0.395522	3.29294	2	GSE127298
0.395522	3.30402	2	GSE127298
0.395522	3.42919	2	GSE127298
0.395522	3.46323	2	GSE127298
0.395522	2.90458	3	GSE127298
0.395522	3.73498	2	GSE127298
0.395522	3.63755	2	GSE127298
0.395522	3.84835	2	GSE127298
0.395522	3.57601	2	GSE127298
0.395522	3.28522	2	GSE127298
0.395522	3.44352	3	GSE127298
0.395522	3.65718	2	GSE127298
0.395522	3.19149	2	GSE127298
0.395522	3.68293	2	GSE127298
0.395522	3.57649	2	GSE127298
0.395522	3.56659	2	GSE127298
0.395522	3.52009	2	GSE127298
0.395522	3.83374	2	GSE127298
0.395522	3.66266	2	GSE127298
0.395522	3.5976	2	GSE127298
0.395522	3.02744	2	GSE127298
0.395522	3.62593	2	GSE127298
0.395522	3.76829	3	GSE127298
0.395522	3.68354	2	GSE127298
0.395522	3.44021	2	GSE127298
0.395522	3.87481	2	GSE127298
0.395522	3.27432	2	GSE127298
0.395522	3.29825	2	GSE127298
0.395522	3.59149	2	GSE127298
0.395522	3.25426	3	GSE127298
0.395522	3.5963	2	GSE127298
0.395522	3.29161	2	GSE127298
0.395522	3.58761	2	GSE127298
0.395522	3.58289	2	GSE127298
0.395522	3.32871	2	GSE127298
0.395522	3.70496	2	GSE127298
0.395522	3.64531	2	GSE127298
0.395522	3.52795	2	GSE127298
0.395522	3.43766	2	GSE127298
0.395522	3.26971	2	GSE127298
0.395522	3.43835	2	GSE127298
0.395522	3.72443	2	GSE127298
0.395522	3.57537	2	GSE127298
0.395522	3.48821	2	GSE127298
0.395522	1.75106	2	GSE127298
0.395522	3.38344	3	GSE127298
0.395522	3.20883	2	GSE127298
0.395522	3.90417	2	GSE127298
0.395522	2.59865	3	GSE127298
0.395522	3.94454	2	GSE127298
[truncated: 397,237+ more rows]

## Sheet: Figure2cd
Dataset	Prob	PositiveorNegative
GSE81812	0.999608	Positive
GSE81812	0.999976	Positive
GSE81812	0.999976	Positive
GSE81812	0.999986	Positive
GSE81812	0.999986	Positive
GSE81812	0.999986	Positive
GSE81812	0.999986	Positive
GSE81812	0.999937	Positive
GSE81812	0.999727	Positive
GSE81812	0.999414	Positive
GSE81812	0.99936	Positive
GSE81812	0.999414	Positive
GSE81812	0.994193	Positive
GSE81812	0.994193	Positive
GSE81812	0.999191	Positive
GSE81812	0.945727	Positive
GSE81812	0.44481	Positive
GSE81812	0.44481	Positive
GSE81812	0.999811	Positive
GSE81812	0.999811	Positive
GSE81812	0.999811	Positive
GSE81812	0.0882357	Positive
GSE81812	0.0882357	Positive
GSE81812	0.999397	Positive
GSE81812	0.945727	Positive
GSE81812	0.999496	Positive
GSE81812	0.999496	Positive
GSE81812	0.999191	Positive
GSE81812	0.999677	Positive
GSE81812	0.993781	Positive
GSE81812	0.993781	Positive
GSE81812	0.999766	Positive
GSE81812	0.305282	Positive
GSE81812	0.999968	Positive
GSE81812	0.99614	Positive
GSE81812	0.994599	Positive
GSE81812	0.994599	Positive
GSE81812	0.999277	Positive
GSE81812	0.999986	Positive
GSE81812	0.99936	Positive
GSE81812	0.999921	Positive
GSE81812	0.957423	Positive
GSE81812	0.999531	Positive
GSE81812	0.999912	Positive
GSE81812	0.999327	Positive
GSE81812	0.995352	Positive
GSE81812	0.96815	Positive
GSE81812	0.999677	Positive
GSE81812	0.999677	Positive
GSE81812	0.998537	Positive
GSE81812	0.999231	Positive
GSE81812	0.999231	Positive
GSE81812	0.96815	Positive
GSE81812	0.99978	Positive
GSE81812	0.999531	Positive
GSE81812	0.995352	Positive
GSE81812	0.566565	Positive
GSE81812	0.722708	Positive
GSE81812	0.722708	Positive
GSE81812	0.999138	Positive
GSE81812	0.999942	Positive
GSE81812	0.998596	Positive
GSE81812	0.998596	Positive
GSE81812	0.999715	Positive
GSE81812	0.999873	Positive
GSE81812	0.999721	Positive
GSE81812	0.99728	Positive
GSE81812	0.999826	Positive
GSE81812	0.999826	Positive
GSE81812	0.999826	Positive
GSE81812	0.998707	Positive
GSE81812	0.99728	Positive
GSE81812	0.999936	Positive
GSE81812	0.961859	Positive
GSE81812	0.99944	Positive
GSE81812	0.99964	Positive
GSE81812	0.999857	Positive
GSE81812	0.999857	Positive
GSE81812	0.999904	Positive
GSE81812	0.805144	Positive
GSE81812	0.969619	Positive
GSE81812	0.969619	Positive
GSE81812	0.969619	Positive
GSE81812	0.969619	Positive
GSE81812	0.999298	Positive
GSE81812	0.45386	Positive
GSE81812	0.999764	Positive
GSE81812	0.996045	Positive
GSE81812	0.99969	Positive
GSE81812	0.99969	Positive
GSE81812	0.99969	Positive
GSE81812	0.997479	Positive
GSE81812	0.999298	Positive
GSE81812	0.999298	Positive
GSE81812	0.999659	Positive
GSE81812	0.997478	Positive
GSE81812	0.988857	Positive
GSE81812	0.988857	Positive
GSE81812	0.999926	Positive
GSE81812	0.999764	Positive
GSE81812	0.995615	Positive
GSE81812	0.995615	Positive
GSE81812	0.995615	Positive
GSE81812	0.995615	Positive
GSE81812	0.999175	Positive
GSE81812	0.982964	Positive
GSE81812	0.982964	Positive
GSE81812	0.982964	Positive
GSE81812	0.982964	Positive
GSE81812	0.741947	Positive
GSE81812	0.741947	Positive
GSE81812	0.958205	Positive
GSE81812	0.958205	Positive
GSE81812	0.252304	Positive
GSE81812	0.85193	Positive
GSE81812	0.85193	Positive
GSE81812	0.85193	Positive
GSE81812	0.85193	Positive
GSE81812	0.99887	Positive
GSE81812	0.957901	Positive
GSE81812	0.790392	Positive
GSE81812	0.957901	Positive
GSE81812	0.957901	Positive
GSE81812	0.957901	Positive
GSE81812	0.99904	Positive
GSE81812	0.404094	Positive
GSE81812	0.404094	Positive
GSE81812	0.993517	Positive
GSE81812	0.999678	Positive
GSE81812	0.999678	Positive
GSE81812	0.999772	Positive
GSE81812	0.999772	Positive
GSE81812	0.99887	Positive
GSE81812	0.999845	Positive
GSE81812	0.99838	Positive
GSE81812	0.954267	Positive
GSE81812	0.954267	Positive
GSE81812	0.999871	Positive
GSE81812	0.759623	Positive
GSE81812	0.999842	Positive
GSE81812	0.999636	Positive
GSE81812	0.999993	Positive
GSE81812	0.999944	Positive
GSE81812	0.997614	Positive
GSE81812	0.999735	Positive
GSE81812	0.999298	Positive
GSE81812	0.999537	Positive
GSE81812	0.984342	Positive
GSE81812	0.9999	Positive
GSE81812	0.9999	Positive
GSE81812	0.997376	Positive
GSE81812	0.996891	Positive
GSE81812	0.999853	Positive
GSE81812	0.999853	Positive
GSE81812	0.984342	Positive
GSE81812	0.999476	Positive
GSE81812	0.619038	Positive
GSE81812	0.998818	Positive
GSE81812	0.999537	Positive
GSE81812	0.99974	Positive
GSE81812	0.99974	Positive
GSE81812	0.999972	Positive
GSE81812	0.999869	Positive
GSE81812	0.263657	Positive
GSE81812	0.999534	Positive
GSE81812	0.996607	Positive
GSE81812	0.996607	Positive
GSE81812	0.999688	Positive
GSE81812	0.998793	Positive
GSE81812	0.998793	Positive
GSE81812	0.999031	Positive
GSE81812	0.999696	Positive
GSE81812	0.0737897	Positive
GSE81812	0.999803	Positive
GSE81812	0.993051	Positive
GSE81812	0.99935	Positive
GSE81812	0.99756	Positive
GSE81812	0.847637	Positive
GSE81812	0.994986	Positive
GSE81812	0.999861	Positive
GSE81812	0.340171	Positive
GSE81812	0.340171	Positive
GSE81812	0.99756	Positive
GSE81812	0.999616	Positive
GSE81812	0.999616	Positive
GSE81812	0.817167	Positive
GSE81812	0.817167	Positive
GSE81812	0.817167	Positive
GSE81812	0.817167	Positive
GSE81812	0.817167	Positive
GSE81812	0.817167	Positive
GSE81812	0.999279	Positive
GSE81812	0.711658	Positive
GSE81812	0.711658	Positive
GSE81812	0.99985	Positive
GSE81812	0.999369	Positive
GSE81812	0.0878158	Positive
GSE81812	0.0878158	Positive
GSE81812	0.98955	Positive
GSE81812	0.998442	Positive
GSE81812	0.997708	Positive
GSE81812	0.997708	Positive
GSE81812	0.9666	Positive
GSE81812	0.999765	Positive
GSE81812	0.999765	Positive
GSE81812	0.988697	Positive
GSE81812	0.999884	Positive
GSE81812	0.999737	Positive
GSE81812	0.999737	Positive
GSE81812	0.999646	Positive
GSE81812	0.997554	Positive
GSE81812	0.997554	Positive
GSE81812	0.99977	Positive
GSE81812	0.940411	Positive
GSE81812	0.940411	Positive
GSE81812	0.908259	Positive
GSE81812	0.908259	Positive
GSE81812	0.999487	Positive
GSE81812	0.999865	Positive
GSE81812	0.999865	Positive
GSE81812	0.999553	Positive
GSE81812	0.940411	Positive
GSE81812	0.940411	Positive
GSE81812	0.880861	Positive
GSE81812	0.880861	Positive
GSE81812	0.910432	Positive
GSE81812	0.970616	Positive
GSE81812	0.996918	Positive
GSE81812	0.99909	Positive
GSE81812	0.99909	Positive
GSE81812	0.999852	Positive
GSE81812	0.999852	Positive
GSE81812	0.99985	Positive
GSE81812	0.999432	Positive
GSE81812	0.999432	Positive
GSE81812	0.999432	Positive
GSE81812	0.999668	Positive
GSE81812	0.0452182	Positive
GSE81812	0.0452182	Positive
GSE81812	0.999967	Positive
GSE81812	0.999821	Positive
GSE81812	0.992374	Positive
GSE81812	0.999864	Positive
GSE81812	0.999729	Positive
GSE81812	0.248797	Positive
GSE81812	0.248797	Positive
GSE81812	0.982082	Positive
GSE81812	0.998368	Positive
GSE81812	0.999711	Positive
GSE81812	0.99996	Positive
GSE81812	0.184125	Positive
GSE81812	0.184125	Positive
GSE81812	0.997082	Positive
GSE81812	0.99748	Positive
GSE81812	0.99748	Positive
GSE81812	0.850635	Positive
GSE81812	0.850635	Positive
GSE81812	0.850635	Positive
GSE81812	0.850635	Positive
GSE81812	0.579635	Positive
GSE81812	0.579635	Positive
GSE81812	0.579635	Positive
GSE81812	0.579635	Positive
GSE81812	0.999833	Positive
GSE81812	0.45386	Positive
GSE81812	0.996994	Positive
GSE81812	0.0157119	Positive
GSE81812	0.959672	Positive
GSE81812	0.996994	Positive
GSE81812	0.0157119	Positive
GSE81812	0.959672	Positive
GSE81812	0.999952	Positive
GSE81812	0.999952	Positive
GSE81812	0.45386	Positive
GSE81812	0.996994	Positive
GSE81812	0.0157119	Positive
GSE81812	0.959672	Positive
GSE81812	0.45386	Positive
GSE81812	0.996994	Positive
GSE81812	0.0157119	Positive
GSE81812	0.959672	Positive
GSE81812	0.999897	Positive
GSE81812	0.999672	Positive
GSE81812	0.99985	Positive
GSE81812	0.997902	Positive
GSE81812	0.999723	Positive
GSE81812	0.999578	Positive
GSE81812	0.999578	Positive
GSE81812	0.173028	Positive
GSE81812	0.999607	Positive
GSE81812	0.747643	Positive
GSE81812	0.747643	Positive
GSE81812	0.997942	Positive
GSE81812	0.999954	Positive
GSE81812	0.997288	Positive
GSE81812	0.999507	Positive
GSE81812	0.996366	Positive
GSE81812	0.999829	Positive
GSE81812	0.999829	Positive
GSE81812	0.99931	Positive
GSE81812	0.992865	Positive
GSE81812	0.999753	Positive
GSE81812	0.999753	Positive
GSE81812	0.999922	Positive
GSE81812	0.999802	Positive
GSE81812	0.999588	Positive
GSE81812	0.999208	Positive
GSE81812	0.984775	Positive
GSE81812	0.999986	Positive
GSE81812	0.999986	Positive
GSE81812	0.220589	Positive
GSE81812	0.999384	Positive
GSE81812	0.934013	Positive
GSE81812	0.999208	Positive
GSE81812	0.999787	Positive
GSE81812	0.999787	Positive
GSE81812	0.999914	Positive
GSE81812	0.99971	Positive
GSE81812	0.99971	Positive
GSE81812	0.933152	Positive
GSE81812	0.984775	Positive
GSE81812	0.99919	Positive
GSE81812	0.994076	Positive
GSE81812	0.99993	Positive
GSE81812	0.99993	Positive
GSE81812	0.165169	Positive
GSE81812	0.999922	Positive
GSE81812	0.999922	Positive
GSE81812	0.999659	Positive
GSE81812	0.999864	Positive
GSE81812	0.994796	Positive
GSE81812	0.994796	Positive
GSE81812	0.999899	Positive
GSE81812	0.999954	Positive
GSE81812	0.999688	Positive
GSE81812	0.999688	Positive
GSE81812	0.998666	Positive
GSE81812	0.992824	Positive
GSE81812	0.992824	Positive
GSE81812	0.999977	Positive
GSE81812	0.999986	Positive
GSE81812	0.999986	Positive
GSE81812	0.999834	Positive
GSE81812	0.999982	Positive
GSE81812	0.998844	Positive
GSE81812	0.947011	Positive
GSE81812	0.947011	Positive
GSE81812	0.947011	Positive
GSE81812	0.947011	Positive
GSE81812	0.999654	Positive
GSE81812	0.999845	Positive
GSE81812	0.999845	Positive
GSE81812	0.999937	Positive
GSE81812	0.999937	Positive
GSE81812	0.999937	Positive
GSE81812	0.999972	Positive
GSE81812	0.999937	Positive
GSE81812	0.999812	Positive
GSE81812	0.999555	Positive
GSE81812	0.99993	Positive
GSE81812	0.999857	Positive
GSE81812	0.999834	Positive
GSE81812	0.999991	Positive
GSE81812	0.854543	Positive
GSE81812	0.854543	Positive
GSE81812	0.394328	Positive
GSE81812	0.394328	Positive
GSE81812	0.999918	Positive
GSE81812	0.999918	Positive
GSE81812	0.999843	Positive
GSE81812	0.394328	Positive
GSE81812	0.394328	Positive
GSE81812	0.999948	Positive
GSE81812	0.999826	Positive
GSE81812	0.999859	Positive
GSE81812	0.999428	Positive
GSE81812	0.998981	Positive
GSE81812	0.998981	Positive
GSE81812	0.251637	Positive
GSE81812	0.998498	Positive
GSE81812	0.999852	Positive
GSE81812	0.998958	Positive
GSE81812	0.998958	Positive
GSE81812	0.999864	Positive
GSE81812	0.999205	Positive
GSE81812	0.999937	Positive
GSE81812	0.998733	Positive
GSE81812	0.999776	Positive
GSE81812	0.999447	Positive
GSE81812	0.994039	Positive
GSE81812	0.999987	Positive
GSE81812	0.999913	Positive
GSE81812	0.994994	Positive
GSE81812	0.99982	Positive
GSE81812	0.996325	Positive
GSE81812	0.996325	Positive
GSE81812	0.999619	Positive
GSE81812	0.999619	Positive
GSE81812	0.999799	Positive
GSE81812	0.999956	Positive
GSE81812	0.999959	Positive
GSE81812	0.999601	Positive
GSE81812	0.998057	Positive
GSE81812	0.997666	Positive
GSE81812	0.995805	Positive
GSE81812	0.193106	Positive
GSE81812	0.193106	Positive
GSE81812	0.99993	Positive
GSE81812	0.99992	Positive
GSE81812	0.999828	Positive
GSE81812	0.996677	Positive
GSE81812	0.996677	Positive
GSE81812	0.998034	Positive
GSE81812	0.998034	Positive
GSE81812	0.999146	Positive
GSE81812	0.999576	Positive
GSE81812	0.999846	Positive
GSE81812	0.8085	Positive
GSE81812	0.999714	Positive
GSE81812	0.999714	Positive
GSE81812	0.997161	Positive
GSE81812	0.825081	Positive
GSE81812	0.825081	Positive
GSE81812	0.99931	Positive
GSE81812	0.999874	Positive
GSE81812	0.949386	Positive
GSE81812	0.999709	Positive
GSE81812	0.998424	Positive
GSE81812	0.999899	Positive
GSE81812	0.999429	Positive
GSE81812	0.579635	Positive
GSE81812	0.971721	Positive
GSE81812	0.758168	Positive
GSE81812	0.621012	Positive
GSE81812	0.550412	Positive
GSE81812	0.758168	Positive
GSE81812	0.621012	Positive
GSE81812	0.999627	Positive
GSE81812	0.999784	Positive
GSE81812	0.999784	Positive
GSE81812	0.758168	Positive
GSE81812	0.621012	Positive
GSE81812	0.550412	Positive
GSE81812	0.758168	Positive
GSE81812	0.621012	Positive
GSE81812	0.550412	Positive
GSE81812	0.999725	Positive
GSE81812	0.999695	Positive
GSE81812	0.997547	Positive
GSE81812	0.997547	Positive
GSE81812	0.999919	Positive
GSE81812	0.999946	Positive
GSE81812	0.999811	Positive
GSE81812	0.999811	Positive
GSE81812	0.997634	Positive
GSE81812	0.997634	Positive
GSE81812	0.997634	Positive
GSE81812	0.518248	Positive
GSE81812	0.340171	Positive
GSE81812	0.518248	Positive
GSE81812	0.340171	Positive
GSE81812	0.9931	Positive
GSE81812	0.999799	Positive
GSE81812	0.999799	Positive
GSE81812	0.999799	Positive
GSE81812	0.984496	Positive
GSE81812	0.999859	Positive
GSE81812	0.99996	Positive
GSE81812	0.99996	Positive
GSE81812	0.999402	Positive
GSE81812	0.999402	Positive
GSE81812	0.999952	Positive
GSE81812	0.999952	Positive
GSE81812	0.99994	Positive
GSE81812	0.999732	Positive
GSE81812	0.999987	Positive
GSE81812	0.999987	Positive
GSE81812	0.971721	Positive
GSE81812	0.984797	Positive
GSE81812	0.984797	Positive
GSE81812	0.999752	Positive
GSE81812	0.999752	Positive
GSE81812	0.961205	Positive
GSE81812	0.999909	Positive
GSE81812	0.999812	Positive
GSE81812	0.999646	Positive
GSE81812	0.999951	Positive
GSE81812	0.999951	Positive
GSE81812	0.994395	Positive
GSE81812	0.999108	Positive
GSE81812	0.999942	Positive
GSE81812	0.999319	Positive
GSE81812	0.999881	Positive
GSE81812	0.999611	Positive
GSE81812	0.99987	Positive
GSE81812	0.99833	Positive
GSE81812	0.976403	Positive
GSE81812	0.976403	Positive
GSE81812	0.195785	Positive
GSE81812	0.999603	Positive
GSE81812	0.998796	Positive
GSE81812	0.998796	Positive
GSE81812	0.113023	Positive
GSE81812	0.999749	Positive
GSE81812	0.999188	Positive
GSE81812	0.0444754	Positive
GSE81812	0.0444754	Positive
GSE81812	0.998969	Positive
GSE81812	0.999787	Positive
GSE81812	0.999128	Positive
GSE81812	0.998308	Positive
GSE81812	0.998308	Positive
GSE81812	0.999603	Positive
GSE81812	0.999962	Positive
GSE81812	0.997449	Positive
GSE81812	0.997449	Positive
GSE81812	0.999513	Positive
GSE81812	0.999977	Positive
GSE81812	0.999912	Positive
GSE81812	0.998308	Positive
GSE81812	0.995065	Positive
GSE81812	0.995065	Positive
GSE81812	0.997135	Positive
GSE81812	0.998041	Positive
GSE81812	0.236381	Positive
GSE81812	0.999706	Positive
GSE81812	0.999912	Positive
GSE81812	0.99996	Positive
GSE81812	0.999943	Positive
GSE81812	0.781947	Positive
GSE81812	0.998498	Positive
GSE81812	0.934013	Positive
GSE81812	0.934013	Positive
GSE81812	0.550412	Positive
GSE81812	0.999936	Positive
GSE81812	0.996367	Positive
GSE81812	0.996367	Positive
GSE81812	0.998187	Positive
GSE81812	0.999674	Positive
GSE81812	0.934013	Positive
GSE81812	0.999764	Positive
GSE81812	0.999164	Positive
GSE81812	0.997214	Positive
GSE81812	0.99996	Positive
GSE81812	0.99996	Positive
GSE81812	0.996924	Positive
GSE81812	0.956013	Positive
GSE81812	0.956013	Positive
GSE81812	0.956013	Positive
GSE81812	0.999964	Positive
GSE81812	0.652365	Positive
GSE81812	0.652365	Positive
GSE81812	0.652365	Positive
GSE81812	0.652365	Positive
GSE81812	0.652365	Positive
GSE81812	0.652365	Positive
GSE81812	0.999468	Positive
GSE81812	0.999945	Positive
GSE81812	0.999923	Positive
GSE81812	0.999896	Positive
GSE81812	0.999977	Positive
GSE81812	0.999799	Positive
GSE81812	0.999772	Positive
GSE81812	0.997177	Positive
GSE81812	0.999142	Positive
GSE81812	0.999593	Positive
GSE81812	0.999593	Positive
GSE81812	0.999931	Positive
GSE81812	0.998666	Positive
GSE81812	0.999867	Positive
GSE81812	0.991604	Positive
GSE81812	0.991604	Positive
GSE81812	0.999813	Positive
GSE81812	0.998191	Positive
GSE81812	0.99991	Positive
GSE81812	0.993304	Positive
GSE81812	0.999855	Positive
GSE81812	0.999885	Positive
GSE81812	0.385693	Positive
GSE81812	0.999989	Positive
GSE81812	0.999977	Positive
GSE81812	0.990386	Positive
GSE81812	0.990386	Positive
GSE81812	0.998828	Positive
GSE81812	0.999904	Positive
GSE81812	0.999744	Positive
GSE81812	0.215834	Positive
GSE81812	0.999734	Positive
GSE81812	0.999548	Positive
GSE81812	0.999461	Positive
GSE81812	0.980419	Positive
GSE81812	0.999364	Positive
GSE81812	0.999951	Positive
GSE81812	0.99999	Positive
GSE81812	0.99999	Positive
GSE81812	0.999914	Positive
GSE81812	0.999914	Positive
GSE81812	0.999899	Positive
GSE81812	0.999985	Positive
GSE81812	0.0970341	Positive
GSE81812	0.0970341	Positive
GSE81812	0.999252	Positive
GSE81812	0.999197	Positive
GSE81812	0.215834	Positive
GSE81812	0.999724	Positive
GSE81812	0.999724	Positive
GSE81812	0.997938	Positive
GSE81812	0.999948	Positive
GSE81812	0.147474	Positive
GSE81812	0.147474	Positive
GSE81812	0.999871	Positive
GSE81812	0.999234	Positive
GSE81812	0.99977	Positive
GSE81812	0.999189	Positive
GSE81812	0.997683	Positive
GSE81812	0.99964	Positive
GSE81812	0.999902	Positive
GSE81812	0.999845	Positive
GSE81812	0.999845	Positive
GSE81812	0.999711	Positive
GSE81812	0.996268	Positive
GSE81812	0.999934	Positive
GSE81812	0.973352	Positive
GSE81812	0.978492	Positive
GSE81812	0.999863	Positive
GSE81812	0.99812	Positive
GSE81812	0.998814	Positive
GSE81812	0.99683	Positive
GSE81812	0.999834	Positive
GSE81812	0.999902	Positive
GSE81812	0.45517	Positive
GSE81812	0.999756	Positive
GSE81812	0.999756	Positive
GSE81812	0.99812	Positive
GSE81812	0.996049	Positive
GSE81812	0.996049	Positive
GSE81812	0.995501	Positive
GSE81812	0.999043	Positive
GSE81812	0.997419	Positive
GSE81812	0.122869	Positive
GSE81812	0.122869	Positive
GSE81812	0.997222	Positive
GSE81812	0.998852	Positive
GSE81812	0.998927	Positive
GSE81812	0.999628	Positive
GSE81812	0.850635	Positive
GSE81812	0.472496	Positive
GSE81812	0.790392	Positive
GSE81812	0.850635	Positive
GSE81812	0.472496	Positive
GSE81812	0.999771	Positive
GSE81812	0.999771	Positive
GSE81812	0.999893	Positive
GSE81812	0.999893	Positive
GSE81812	0.999963	Positive
GSE81812	0.999801	Positive
GSE81812	0.850635	Positive
GSE81812	0.472496	Positive
GSE81812	0.790392	Positive
GSE81812	0.850635	Positive
GSE81812	0.472496	Positive
GSE81812	0.790392	Positive
GSE81812	0.533137	Positive
GSE81812	0.533137	Positive
GSE81812	0.997419	Positive
GSE81812	0.54716	Positive
GSE81812	0.54716	Positive
GSE81812	0.54716	Positive
GSE81812	0.54716	Positive
GSE81812	0.999595	Positive
GSE81812	0.997659	Positive
GSE81812	0.998704	Positive
GSE81812	0.999946	Positive
GSE81812	0.999864	Positive
GSE81812	0.277292	Positive
GSE81812	0.277292	Positive
GSE81812	0.998302	Positive
GSE81812	0.998302	Positive
GSE81812	0.999695	Positive
GSE81812	0.999543	Positive
GSE81812	0.999572	Positive
GSE81812	0.99992	Positive
GSE81812	0.999703	Positive
GSE81812	0.985265	Positive
GSE81812	0.985265	Positive
GSE81812	0.999159	Positive
GSE81812	0.999623	Positive
GSE81812	0.999043	Positive
GSE81812	0.997222	Positive
GSE81812	0.999279	Positive
GSE81812	0.999152	Positive
GSE81812	0.999152	Positive
GSE81812	0.165169	Positive
GSE81812	0.165169	Positive
GSE81812	0.999956	Positive
GSE81812	0.999956	Positive
GSE81812	0.999855	Positive
GSE81812	0.999498	Positive
GSE81812	0.999432	Positive
GSE81812	0.999432	Positive
GSE81812	0.999432	Positive
GSE81812	0.998442	Positive
GSE81812	0.212043	Positive
GSE81812	0.999446	Positive
GSE81812	0.999953	Positive
GSE81812	0.999546	Positive
GSE81812	0.998813	Positive
GSE81812	0.999121	Positive
GSE81812	0.999898	Positive
GSE81812	0.999986	Positive
GSE81812	0.999795	Positive
GSE81812	0.996881	Positive
GSE81812	0.996881	Positive
GSE81812	0.999574	Positive
GSE81812	0.998988	Positive
GSE81812	0.99977	Positive
GSE81812	0.999774	Positive
GSE81812	0.999121	Positive
GSE81812	0.99999	Positive
GSE81812	0.99999	Positive
GSE81812	0.99999	Positive
GSE81812	0.999605	Positive
GSE81812	0.99834	Positive
GSE81812	0.999368	Positive
GSE81812	0.998659	Positive
GSE81812	0.998659	Positive
GSE81812	0.999639	Positive
GSE81812	0.999895	Positive
GSE81812	0.999772	Positive
GSE81812	0.999971	Positive
GSE81812	0.998969	Positive
GSE81812	0.999768	Positive
GSE81812	0.998074	Positive
GSE81812	0.999837	Positive
GSE81812	0.500952	Positive
GSE81812	0.500952	Positive
GSE81812	0.500952	Positive
GSE81812	0.500952	Positive
GSE81812	0.998502	Positive
GSE81812	0.833063	Positive
GSE81812	0.999952	Positive
GSE81812	0.840653	Positive
GSE81812	0.344625	Positive
GSE81812	0.999025	Positive
GSE81812	0.999025	Positive
GSE81812	0.0668605	Positive
GSE81812	0.0668605	Positive
GSE81812	0.0326743	Positive
GSE81812	0.999824	Positive
GSE81812	0.999814	Positive
GSE81812	0.999898	Positive
GSE81812	0.993529	Positive
GSE81812	0.999583	Positive
GSE81812	0.999971	Positive
GSE81812	0.99	Positive
GSE81812	0.999912	Positive
GSE81812	0.999979	Positive
GSE81812	0.939724	Positive
GSE81812	0.999484	Positive
GSE81812	0.999885	Positive
GSE81812	0.999892	Positive
GSE81812	0.500952	Positive
GSE81812	0.999697	Positive
GSE81812	0.999697	Positive
GSE81812	0.999715	Positive
GSE81812	0.999918	Positive
GSE81812	0.999918	Positive
GSE81812	0.998425	Positive
GSE81812	0.99989	Positive
GSE81812	0.998877	Positive
GSE81812	0.999912	Positive
GSE81812	0.406943	Positive
GSE81812	0.999942	Positive
GSE81812	0.999942	Positive
GSE81812	0.997857	Positive
GSE81812	0.981363	Positive
GSE81812	0.0249319	Positive
GSE81812	0.0505189	Positive
GSE81812	0.0505189	Positive
GSE81812	0.99457	Positive
GSE81812	0.99457	Positive
GSE81812	0.999944	Positive
GSE81812	0.703139	Positive
GSE81812	0.999801	Positive
GSE81812	0.999837	Positive
GSE81812	0.999777	Positive
GSE81812	0.999777	Positive
GSE81812	0.531436	Positive
GSE81812	0.999797	Positive
GSE81812	0.999807	Positive
GSE81812	0.999807	Positive
GSE81812	0.999985	Positive
GSE81812	0.954157	Positive
GSE81812	0.171988	Positive
GSE81812	0.171988	Positive
GSE81812	0.171988	Positive
GSE81812	0.171988	Positive
GSE81812	0.171988	Positive
GSE81812	0.171988	Positive
GSE81812	0.999733	Positive
GSE81812	0.997801	Positive
GSE81812	0.275835	Positive
GSE81812	0.999941	Positive
GSE81812	0.999831	Positive
GSE81812	0.999556	Positive
GSE81812	0.277292	Positive
GSE81812	0.277292	Positive
GSE81812	0.999509	Positive
GSE81812	0.999509	Positive
GSE81812	0.988983	Positive
GSE81812	0.99988	Positive
GSE81812	0.99935	Positive
GSE81812	0.998866	Positive
GSE81812	0.998866	Positive
GSE81812	0.99822	Positive
GSE81812	0.710517	Positive
GSE81812	0.554169	Positive
GSE81812	0.999985	Positive
GSE81812	0.999764	Positive
GSE81812	0.640868	Positive
GSE81812	0.934013	Positive
GSE81812	0.999985	Positive
GSE81812	0.710517	Positive
GSE81812	0.554169	Positive
GSE81812	0.999985	Positive
GSE81812	0.999764	Positive
GSE81812	0.934013	Positive
GSE81812	0.999985	Positive
GSE81812	0.605025	Positive
GSE81812	0.999957	Positive
GSE81812	0.999947	Positive
GSE81812	0.710517	Positive
GSE81812	0.554169	Positive
GSE81812	0.640868	Positive
GSE81812	0.934013	Positive
GSE81812	0.871784	Positive
GSE81812	0.710517	Positive
GSE81812	0.554169	Positive
GSE81812	0.640868	Positive
GSE81812	0.934013	Positive
GSE81812	0.871784	Positive
GSE81812	0.999316	Positive
GSE81812	0.999316	Positive
GSE81812	0.999959	Positive
GSE81812	0.999866	Positive
GSE81812	0.996813	Positive
GSE81812	0.999894	Positive
GSE81812	0.998751	Positive
GSE81812	0.999976	Positive
GSE81812	0.998679	Positive
GSE81812	0.998679	Positive
GSE81812	0.998679	Positive
GSE81812	0.99943	Positive
GSE81812	0.999803	Positive
GSE81812	0.999803	Positive
GSE81812	0.997875	Positive
GSE81812	0.997875	Positive
GSE81812	0.997875	Positive
GSE81812	0.997875	Positive
GSE81812	0.999915	Positive
GSE81812	0.999893	Positive
GSE81812	0.999581	Positive
GSE81812	0.999487	Positive
GSE81812	0.914905	Positive
GSE81812	0.914905	Positive
GSE81812	0.999868	Positive
GSE81812	0.999877	Positive
GSE81812	0.999674	Positive
GSE81812	0.999674	Positive
GSE81812	0.999937	Positive
GSE81812	0.999899	Positive
GSE81812	0.999966	Positive
GSE81812	0.999966	Positive
GSE81812	0.989786	Positive
GSE81812	0.998644	Positive
GSE81812	0.999616	Positive
GSE81812	0.999119	Positive
GSE81812	0.999978	Positive
GSE81812	0.999855	Positive
GSE81812	0.999904	Positive
GSE81812	0.999904	Positive
GSE81812	0.999904	Positive
GSE81812	0.999904	Positive
GSE81812	0.285533	Positive
GSE81812	0.285533	Positive
GSE81812	0.285533	Positive
GSE81812	0.285533	Positive
GSE81812	0.999305	Positive
GSE81812	0.999866	Positive
GSE81812	0.999904	Positive
GSE81812	0.999904	Positive
GSE81812	0.999443	Positive
GSE81812	0.998767	Positive
GSE81812	0.999541	Positive
GSE81812	0.999885	Positive
GSE81812	0.9997	Positive
GSE81812	0.998755	Positive
GSE81812	0.999952	Positive
GSE81812	0.998972	Positive
GSE81812	0.998972	Positive
GSE81812	0.99924	Positive
GSE81812	0.932606	Positive
GSE81812	0.999886	Positive
GSE81812	0.360966	Positive
GSE81812	0.999802	Positive
GSE81812	0.999886	Positive
GSE81812	0.999576	Positive
GSE81812	0.999655	Positive
GSE81812	0.999563	Positive
GSE81812	0.999563	Positive
GSE81812	0.999367	Positive
GSE81812	0.999367	Positive
GSE81812	0.999814	Positive
GSE81812	0.999814	Positive
GSE81812	0.288649	Positive
GSE81812	0.288649	Positive
GSE81812	0.997937	Positive
GSE81812	0.419615	Positive
GSE81812	0.999289	Positive
GSE81812	0.961949	Positive
GSE81812	0.605025	Positive
GSE81812	0.999745	Positive
GSE81812	0.169114	Positive
GSE81812	0.169114	Positive
GSE81812	0.943326	Positive
GSE81812	0.999867	Positive
GSE81812	0.999867	Positive
GSE81812	0.999956	Positive
GSE81812	0.246418	Positive
GSE81812	0.999505	Positive
GSE81812	0.999505	Positive
GSE81812	0.999052	Positive
GSE81812	0.999052	Positive
GSE81812	0.999385	Positive
GSE81812	0.999985	Positive
GSE81812	0.999917	Positive
GSE81812	0.996238	Positive
GSE81812	0.999854	Positive
GSE81812	0.999165	Positive
GSE81812	0.999165	Positive
GSE81812	0.500952	Positive
GSE81812	0.999554	Positive
GSE81812	0.999931	Positive
GSE81812	0.999791	Positive
GSE81812	0.999158	Positive
GSE81812	0.999918	Positive
GSE81812	0.998564	Positive
GSE81812	0.999687	Positive
GSE81812	0.996736	Positive
GSE81812	0.996736	Positive
GSE81812	0.996736	Positive
GSE81812	0.999902	Positive
GSE81812	0.999763	Positive
GSE81812	0.376176	Positive
GSE81812	0.376176	Positive
GSE81812	0.376176	Positive
GSE81812	0.376176	Positive
GSE81812	0.999996	Positive
GSE81812	0.999518	Positive
GSE81812	0.419615	Positive
GSE81812	0.997524	Positive
GSE81812	0.997524	Positive
GSE81812	0.998751	Positive
GSE81812	0.999788	Positive
GSE81812	0.972133	Positive
GSE81812	0.999562	Positive
GSE81812	0.999217	Positive
GSE81812	0.995483	Positive
GSE81812	0.999262	Positive
GSE81812	0.999813	Positive
GSE81812	0.999461	Positive
GSE81812	0.999461	Positive
GSE81812	0.999608	Positive
GSE81812	0.998733	Positive
GSE81812	0.999746	Positive
GSE81812	0.242953	Positive
GSE81812	0.997174	Positive
GSE81812	0.999434	Positive
GSE81812	0.999608	Positive
GSE81812	0.99997	Positive
GSE81812	0.999668	Positive
GSE81812	0.836025	Positive
GSE81812	0.999971	Positive
GSE81812	0.999971	Positive
GSE81812	0.999956	Positive
GSE81812	0.789903	Positive
GSE81812	0.789903	Positive
GSE81812	0.999743	Positive
GSE81812	0.99927	Positive
GSE81812	0.996931	Positive
GSE81812	0.999878	Positive
GSE81812	0.98171	Positive
GSE81812	0.996453	Positive
GSE81812	0.993057	Positive
GSE81812	0.995051	Positive
GSE81812	0.995051	Positive
GSE81812	0.995051	Positive
GSE81812	0.994981	Positive
GSE81812	0.994161	Positive
GSE81812	0.999212	Positive
GSE81812	0.99977	Positive
GSE81812	0.291664	Positive
GSE81812	0.874876	Positive
GSE81812	0.933136	Positive
GSE81812	0.291664	Positive
GSE81812	0.999298	Positive
GSE81812	0.874876	Positive
GSE81812	0.933136	Positive
GSE81812	0.933808	Positive
GSE81812	0.996498	Positive
GSE81812	0.996498	Positive
GSE81812	0.999405	Positive
GSE81812	0.998993	Positive
GSE81812	0.999958	Positive
GSE81812	0.933808	Positive
GSE81812	0.933808	Positive
GSE81812	0.998308	Positive
GSE81812	0.999759	Positive
GSE81812	0.291664	Positive
GSE81812	0.999985	Positive
GSE81812	0.874876	Positive
GSE81812	0.933136	Positive
GSE81812	0.291664	Positive
GSE81812	0.999985	Positive
GSE81812	0.874876	Positive
GSE81812	0.874876	Positive
GSE81812	0.933136	Positive
GSE81812	0.998601	Positive
GSE81812	0.999731	Positive
GSE81812	0.996806	Positive
GSE81812	0.996806	Positive
GSE81812	0.996806	Positive
GSE81812	0.996806	Positive
GSE81812	0.999853	Positive
GSE81812	0.999853	Positive
GSE81812	0.986395	Positive
GSE81812	0.0827386	Positive
GSE81812	0.900919	Positive
GSE81812	0.286343	Positive
GSE81812	0.286343	Positive
GSE81812	0.305174	Positive
GSE81812	0.99489	Positive
GSE81812	0.999472	Positive
GSE81812	0.999952	Positive
GSE81812	0.920898	Positive
GSE81812	0.999492	Positive
GSE81812	0.986738	Positive
GSE81812	0.987425	Positive
GSE81812	0.994966	Positive
GSE81812	0.999759	Positive
GSE81812	0.999759	Positive
GSE81812	0.999872	Positive
GSE81812	0.999212	Positive
GSE81812	0.999814	Positive
GSE81812	0.994981	Positive
GSE81812	0.999809	Positive
GSE81812	0.999809	Positive
GSE81812	0.99896	Positive
GSE81812	0.99966	Positive
GSE81812	0.289204	Positive
GSE81812	0.998256	Positive
GSE81812	0.986738	Positive
GSE81812	0.549747	Positive
GSE81812	0.549747	Positive
GSE81812	0.999389	Positive
GSE81812	0.997978	Positive
GSE81812	0.999446	Positive
GSE81812	0.99986	Positive
GSE81812	0.999408	Positive
GSE81812	0.999869	Positive
GSE81812	0.99814	Positive
GSE81812	0.996735	Positive
GSE81812	0.999875	Positive
GSE81812	0.998471	Positive
GSE81812	0.999967	Positive
GSE81812	0.99894	Positive
GSE81812	0.99774	Positive
GSE81812	0.999849	Positive
GSE81812	0.871278	Positive
GSE81812	0.999645	Positive
GSE81812	0.788849	Positive
GSE81812	0.788849	Positive
GSE81812	0.999509	Positive
GSE81812	0.9994	Positive
GSE81812	0.559366	Positive
GSE81812	0.999976	Positive
GSE81812	0.9961	Positive
GSE81812	0.999333	Positive
GSE81812	0.999333	Positive
GSE81812	0.999894	Positive
GSE81812	0.999909	Positive
GSE81812	0.999909	Positive
GSE81812	0.999909	Positive
GSE81812	0.999646	Positive
GSE81812	0.999774	Positive
GSE81812	0.871278	Positive
GSE81812	0.999492	Positive
GSE81812	0.920898	Positive
GSE81812	0.987425	Positive
GSE81812	0.999728	Positive
GSE81812	0.998127	Positive
GSE81812	0.99961	Positive
GSE81812	0.999926	Positive
GSE81812	0.999841	Positive
GSE81812	0.999797	Positive
GSE81812	0.999797	Positive
GSE81812	0.998421	Positive
GSE81812	0.998421	Positive
GSE81812	0.99996	Positive
GSE81812	0.992374	Positive
GSE81812	0.999751	Positive
GSE81812	0.99897	Positive
GSE81812	0.999916	Positive
GSE81812	0.993462	Positive
GSE81812	0.993462	Positive
GSE81812	0.998107	Positive
GSE81812	0.999894	Positive
GSE81812	0.999829	Positive
GSE81812	0.996923	Positive
GSE81812	0.956013	Positive
GSE81812	0.99887	Positive
GSE81812	0.998421	Positive
GSE81812	0.948903	Positive
GSE81812	0.999505	Positive
GSE81812	0.999505	Positive
GSE81812	0.999127	Positive
GSE81812	0.999909	Positive
GSE81812	0.998062	Positive
GSE81812	0.996461	Positive
GSE81812	0.999477	Positive
GSE81812	0.999477	Positive
GSE81812	0.998879	Positive
GSE81812	0.999798	Positive
GSE81812	0.999798	Positive
GSE81812	0.996841	Positive
GSE81812	0.998573	Positive
GSE81812	0.333927	Positive
GSE81812	0.998483	Positive
GSE81812	0.998483	Positive
GSE81812	0.773746	Positive
GSE81812	0.999412	Positive
GSE81812	0.956013	Positive
GSE81812	0.996673	Positive
GSE81812	0.989832	Positive
GSE81812	0.989832	Positive
GSE81812	0.999696	Positive
GSE81812	0.999696	Positive
GSE81812	0.874876	Positive
GSE81812	0.999974	Positive
GSE81812	0.999853	Positive
GSE81812	0.999969	Positive
GSE81812	0.999693	Positive
GSE81812	0.996347	Positive
GSE81812	0.996347	Positive
GSE81812	0.99998	Positive
GSE81812	0.999008	Positive
GSE81812	0.999563	Positive
GSE81812	0.99987	Positive
GSE81812	0.999761	Positive
GSE81812	0.999488	Positive
GSE81812	0.999589	Positive
GSE81812	0.982646	Positive
GSE81812	0.998998	Positive
GSE81812	0.997414	Positive
GSE81812	0.935011	Positive
GSE81812	0.999907	Positive
GSE81812	0.999907	Positive
GSE81812	0.999583	Positive
GSE81812	0.999969	Positive
GSE81812	0.999969	Positive
GSE81812	0.99969	Positive
GSE81812	0.999954	Positive
GSE81812	0.94924	Positive
GSE81812	0.999468	Positive
GSE81812	0.981079	Positive
GSE81812	0.997077	Positive
GSE81812	0.992495	Positive
GSE81812	0.999948	Positive
GSE81812	0.999928	Positive
GSE81812	0.996263	Positive
GSE81812	0.999812	Positive
GSE81812	0.997882	Positive
GSE81812	0.997882	Positive
GSE81812	0.9999	Positive
GSE81812	0.998988	Positive
GSE81812	0.513994	Positive
GSE81812	0.999817	Positive
GSE81812	0.999055	Positive
GSE81812	0.999859	Positive
GSE81812	0.999665	Positive
GSE81812	0.996173	Positive
GSE81812	0.99987	Positive
GSE81812	0.999958	Positive
GSE81812	0.997331	Positive
GSE81812	0.984199	Positive
GSE81812	0.984199	Positive
GSE81812	0.999914	Positive
GSE81812	0.97293	Positive
GSE81812	0.991782	Positive
GSE81812	0.991782	Positive
GSE81812	0.169213	Positive
GSE81812	0.994761	Positive
GSE81812	0.999634	Positive
GSE81812	0.999142	Positive
GSE81812	0.993051	Positive
GSE81812	0.999891	Positive
GSE81812	0.998866	Positive
GSE81812	0.999851	Positive
GSE81812	0.998866	Positive
GSE81812	0.736787	Positive
GSE81812	0.934013	Positive
GSE81812	0.736787	Positive
GSE81812	0.934013	Positive
GSE81812	0.839621	Positive
GSE81812	0.839621	Positive
GSE81812	0.999723	Positive
GSE81812	0.999928	Positive
GSE81812	0.589057	Positive
GSE81812	0.999928	Positive
GSE81812	0.589057	Positive
GSE81812	0.999433	Positive
GSE81812	0.999654	Positive
GSE81812	0.99895	Positive
GSE81812	0.62371	Positive
GSE81812	0.62371	Positive
GSE81812	0.999759	Positive
GSE81812	0.999656	Positive
GSE81812	0.999741	Positive
GSE81812	0.99777	Positive
GSE81812	0.999572	Positive
GSE81812	0.736787	Positive
GSE81812	0.736787	Positive
GSE81812	0.934013	Positive
GSE81812	0.999634	Positive
GSE81812	0.999502	Positive
GSE81812	0.999502	Positive
GSE81812	0.999982	Positive
GSE81812	0.99993	Positive
GSE81812	0.999853	Positive
GSE81812	0.997978	Positive
GSE81812	0.999744	Positive
GSE81812	0.999922	Positive
GSE81812	0.999744	Positive
GSE81812	0.999835	Positive
GSE81812	0.952538	Positive
GSE81812	0.999851	Positive
GSE81812	0.999616	Positive
GSE81812	0.999929	Positive
GSE81812	0.999638	Positive
GSE81812	0.999638	Positive
GSE81812	0.572726	Positive
GSE81812	0.999901	Positive
GSE81812	0.994464	Positive
GSE81812	0.172638	Positive
GSE81812	0.994332	Positive
GSE81812	0.305174	Positive
GSE81812	0.999895	Positive
GSE81812	0.999803	Positive
GSE81812	0.999803	Positive
GSE81812	0.999149	Positive
GSE81812	0.986738	Positive
GSE81812	0.94421	Positive
GSE81812	0.993936	Positive
GSE81812	0.999471	Positive
GSE81812	0.999471	Positive
GSE81812	0.999294	Positive
GSE81812	0.999441	Positive
GSE81812	0.998259	Positive
GSE81812	0.998259	Positive
GSE81812	0.999891	Positive
GSE81812	0.999835	Positive
GSE81812	0.999835	Positive
GSE81812	0.998817	Positive
GSE81812	0.998817	Positive
GSE81812	0.998817	Positive
GSE81812	0.999192	Positive
GSE81812	0.94421	Positive
GSE81812	0.986738	Positive
GSE81812	0.999487	Positive
GSE81812	0.997645	Positive
GSE81812	0.998632	Positive
GSE81812	0.998632	Positive
GSE81812	0.998632	Positive
GSE81812	0.999917	Positive
GSE81812	0.999981	Positive
GSE81812	0.999954	Positive
GSE81812	0.999123	Positive
GSE81812	0.999909	Positive
GSE81812	0.999874	Positive
GSE81812	0.999963	Positive
GSE81812	0.998845	Positive
GSE81812	0.998836	Positive
GSE81812	0.999772	Positive
GSE81812	0.999772	Positive
GSE81812	0.999772	Positive
GSE81812	0.999913	Positive
GSE81812	0.990516	Positive
GSE81812	0.999667	Positive
GSE81812	0.999898	Positive
GSE81812	0.999898	Positive
GSE81812	0.998693	Positive
GSE81812	0.999922	Positive
GSE81812	0.999416	Positive
GSE81812	0.999955	Positive
GSE81812	0.999955	Positive
GSE81812	0.999857	Positive
GSE81812	0.999958	Positive
GSE81812	0.999857	Positive
GSE81812	0.999958	Positive
GSE81812	0.999899	Positive
GSE81812	0.999278	Positive
GSE81812	0.999546	Positive
GSE81812	0.999875	Positive
GSE81812	0.999796	Positive
GSE81812	0.99983	Positive
GSE81812	0.99586	Positive
GSE81812	0.993936	Positive
GSE81812	0.999476	Positive
GSE81812	0.998937	Positive
GSE81812	0.999611	Positive
GSE81812	0.99966	Positive
GSE81812	0.998206	Positive
GSE81812	0.998659	Positive
GSE81812	0.998659	Positive
GSE81812	0.589057	Positive
GSE81812	0.589057	Positive
GSE81812	0.999821	Positive
GSE81812	0.999907	Positive
GSE81812	0.999448	Positive
GSE81812	0.501018	Positive
GSE81812	0.999221	Positive
GSE81812	0.997621	Positive
GSE81812	0.998242	Positive
GSE81812	0.999299	Positive
GSE81812	0.999777	Positive
GSE81812	0.999737	Positive
GSE81812	0.999737	Positive
GSE81812	0.999737	Positive
GSE81812	0.0862875	Positive
GSE81812	0.143107	Positive
GSE81812	0.143107	Positive
GSE81812	0.143107	Positive
GSE81812	0.999944	Positive
GSE81812	0.999732	Positive
GSE81812	0.997887	Positive
GSE81812	0.997887	Positive
GSE81812	0.995005	Positive
GSE81812	0.243689	Positive
GSE81812	0.999796	Positive
GSE81812	0.999796	Positive
GSE81812	0.280997	Positive
GSE81812	0.970725	Positive
GSE81812	0.970725	Positive
GSE81812	0.999609	Positive
GSE81812	0.999815	Positive
GSE81812	0.99967	Positive
GSE81812	0.999567	Positive
GSE81812	0.999567	Positive
GSE81812	0.99994	Positive
GSE81812	0.99994	Positive
GSE81812	0.995843	Positive
GSE81812	0.999878	Positive
GSE81812	0.999878	Positive
GSE81812	0.999956	Positive
GSE81812	0.999871	Positive
GSE81812	0.99989	Positive
GSE81812	0.999727	Positive
GSE81812	0.996677	Positive
GSE81812	0.996677	Positive
GSE81812	0.99954	Positive
GSE81812	0.997429	Positive
GSE81812	0.997429	Positive
GSE81812	0.999649	Positive
GSE81812	0.999825	Positive
GSE81812	0.143107	Positive
GSE81812	0.998034	Positive
GSE81812	0.999635	Positive
GSE81812	0.999635	Positive
GSE81812	0.999835	Positive
GSE81812	0.998548	Positive
GSE81812	0.99998	Positive
GSE81812	0.999737	Positive
GSE81812	0.995639	Positive
GSE81812	0.999603	Positive
GSE81812	0.999617	Positive
GSE81812	0.999617	Positive
GSE81812	0.999994	Positive
GSE81812	0.991174	Positive
GSE81812	0.999984	Positive
GSE81812	0.99954	Positive
GSE81812	0.993645	Positive
GSE81812	0.99957	Positive
GSE81812	0.999937	Positive
GSE81812	0.999974	Positive
GSE81812	0.999807	Positive
GSE81812	0.999615	Positive
GSE81812	0.999236	Positive
GSE81812	0.999352	Positive
GSE81812	0.999866	Positive
GSE81812	0.999866	Positive
GSE81812	0.999866	Positive
GSE81812	0.999927	Positive
GSE81812	0.999965	Positive
GSE81812	0.999986	Positive
GSE81812	0.9984	Positive
GSE81812	0.995483	Positive
GSE81812	0.999993	Positive
GSE81812	0.999993	Positive
GSE81812	0.999993	Positive
GSE81812	0.519527	Positive
GSE81812	0.519527	Positive
GSE81812	0.998972	Positive
GSE81812	0.995807	Positive
GSE81812	0.998206	Positive
GSE81812	0.97487	Positive
GSE81812	0.994829	Positive
GSE81812	0.943413	Positive
GSE81812	0.943413	Positive
GSE81812	0.999264	Positive
GSE81812	0.999797	Positive
GSE81812	0.999602	Positive
GSE81812	0.998557	Positive
GSE81812	0.999955	Positive
GSE81812	0.949266	Positive
GSE81812	0.998506	Positive
GSE81812	0.999874	Positive
GSE81812	0.999874	Positive
GSE81812	0.999901	Positive
GSE81812	0.999901	Positive
GSE81812	0.999901	Positive
GSE81812	0.999737	Positive
GSE81812	0.999799	Positive
GSE81812	0.899299	Positive
GSE81812	0.899299	Positive
GSE81812	0.998231	Positive
GSE81812	0.997966	Positive
GSE81812	0.999286	Positive
GSE81812	0.306496	Positive
GSE81812	0.999946	Positive
GSE81812	0.994829	Positive
GSE81812	0.3772	Positive
GSE81812	0.99723	Positive
GSE81812	0.361485	Positive
GSE81812	0.999943	Positive
GSE81812	0.999127	Positive
GSE81812	0.999459	Positive
GSE81812	0.999852	Positive
GSE81812	0.999539	Positive
GSE81812	0.999416	Positive
GSE81812	0.998908	Positive
GSE81812	0.99997	Positive
GSE81812	0.999592	Positive
GSE81812	0.999592	Positive
GSE81812	0.999592	Positive
GSE81812	0.99994	Positive
GSE81812	0.999871	Positive
GSE81812	0.999871	Positive
GSE81812	0.983533	Positive
GSE81812	0.998623	Positive
GSE81812	0.998623	Positive
GSE81812	0.999939	Positive
GSE81812	0.998191	Positive
GSE81812	0.999397	Positive
GSE81812	0.999851	Positive
GSE81812	0.997911	Positive
GSE81812	0.997911	Positive
GSE81812	0.957475	Positive
GSE81812	0.957475	Positive
GSE81812	0.992145	Positive
GSE81812	0.999324	Positive
GSE81812	0.99989	Positive
GSE81812	0.999524	Positive
GSE81812	0.133965	Positive
GSE81812	0.998554	Positive
GSE81812	0.999772	Positive
GSE81812	0.997731	Positive
GSE81812	0.999804	Positive
GSE81812	0.999997	Positive
GSE81812	0.199014	Positive
GSE81812	0.999016	Positive
GSE81812	0.999829	Positive
GSE81812	0.999976	Positive
GSE81812	0.999976	Positive
GSE81812	0.999996	Positive
GSE81812	0.999904	Positive
GSE81812	0.97293	Positive
GSE81812	0.143107	Positive
GSE81812	0.143107	Positive
GSE81812	0.999932	Positive
GSE81812	0.999842	Positive
GSE81812	0.987083	Positive
GSE81812	0.997253	Positive
GSE81812	0.995322	Positive
GSE81812	0.999815	Positive
GSE81812	0.999815	Positive
GSE81812	0.998833	Positive
GSE81812	0.997704	Positive
GSE81812	0.993384	Positive
GSE81812	0.99881	Positive
GSE81812	0.996771	Positive
GSE81812	0.993384	Positive
GSE81812	0.994863	Positive
GSE81812	0.998724	Positive
GSE81812	0.997222	Positive
GSE81812	0.998121	Positive
GSE81812	0.99887	Positive
GSE81812	0.809453	Positive
GSE81812	0.748483	Positive
GSE81812	0.944571	Positive
GSE81812	0.867732	Positive
GSE81812	0.824939	Positive
GSE81812	0.979181	Positive
GSE81812	0.947025	Positive
GSE81812	0.839621	Positive
GSE81812	0.809453	Positive
GSE81812	0.291664	Positive
GSE81812	0.748483	Positive
GSE81812	0.944571	Positive
GSE81812	0.867732	Positive
GSE81812	0.824939	Positive
GSE81812	0.979181	Positive
GSE81812	0.947025	Positive
GSE81812	0.296684	Positive
GSE81812	0.611864	Positive
GSE81812	0.0241299	Positive
GSE81812	0.589057	Positive
GSE81812	0.611864	Positive
GSE81812	0.0241299	Positive
GSE81812	0.589057	Positive
GSE81812	0.825841	Positive
GSE81812	0.999893	Positive
GSE81812	0.999739	Positive
GSE81812	0.999751	Positive
GSE81812	0.998591	Positive
GSE81812	0.998763	Positive
GSE81812	0.999917	Positive
GSE81812	0.999422	Positive
GSE81812	0.277207	Positive
GSE81812	0.277207	Positive
GSE81812	0.998787	Positive
GSE81812	0.809453	Positive
GSE81812	0.748483	Positive
GSE81812	0.944571	Positive
GSE81812	0.867732	Positive
GSE81812	0.824939	Positive
GSE81812	0.979181	Positive
GSE81812	0.947025	Positive
GSE81812	0.839621	Positive
GSE81812	0.809453	Positive
GSE81812	0.748483	Positive
GSE81812	0.944571	Positive
GSE81812	0.867732	Positive
GSE81812	0.824939	Positive
GSE81812	0.979181	Positive
GSE81812	0.947025	Positive
GSE81812	0.839621	Positive
GSE81812	0.296684	Positive
GSE81812	0.996405	Positive
GSE81812	0.999634	Positive
GSE81812	0.999347	Positive
GSE81812	0.99975	Positive
GSE81812	0.999957	Positive
GSE81812	0.999861	Positive
GSE81812	0.999024	Positive
GSE81812	0.999024	Positive
GSE81812	0.998726	Positive
GSE81812	0.998726	Positive
GSE81812	0.998121	Positive
GSE81812	0.999542	Positive
GSE81812	0.999033	Positive
GSE81812	0.999507	Positive
GSE81812	0.999961	Positive
GSE81812	0.999932	Positive
GSE81812	0.122329	Positive
GSE81812	0.122329	Positive
GSE81812	0.997214	Positive
GSE81812	0.981792	Positive
GSE81812	0.999125	Positive
GSE81812	0.287833	Positive
GSE81812	0.287833	Positive
GSE81812	0.998724	Positive
GSE81812	0.996139	Positive
GSE81812	0.999957	Positive
GSE81812	0.967857	Positive
GSE81812	0.993516	Positive
GSE81812	0.998724	Positive
GSE81812	0.997484	Positive
GSE81812	0.52106	Positive
GSE81812	0.999612	Positive
GSE81812	0.999837	Positive
GSE81812	0.99974	Positive
GSE81812	0.999689	Positive
GSE81812	0.997704	Positive
GSE81812	0.996771	Positive
GSE81812	0.998574	Positive
GSE81812	0.994863	Positive
GSE81812	0.997222	Positive
GSE81812	0.99881	Positive
GSE81812	0.998357	Positive
GSE81812	0.999893	Positive
GSE81812	0.99946	Positive
GSE81812	0.99946	Positive
GSE81812	0.999839	Positive
GSE81812	0.999568	Positive
GSE81812	0.999846	Positive
GSE81812	0.99887	Positive
GSE81812	0.999885	Positive
GSE81812	0.972914	Positive
GSE81812	0.972914	Positive
GSE81812	0.999683	Positive
GSE81812	0.999709	Positive
GSE81812	0.999954	Positive
GSE81812	0.970745	Positive
GSE81812	0.970745	Positive
GSE81812	0.99975	Positive
GSE81812	0.999896	Positive
GSE81812	0.98955	Positive
GSE81812	0.999984	Positive
GSE81812	0.993972	Positive
GSE81812	0.988895	Positive
GSE81812	0.999112	Positive
GSE81812	0.999889	Positive
GSE81812	0.997724	Positive
GSE81812	0.999946	Positive
GSE81812	0.99947	Positive
GSE81812	0.998143	Positive
GSE81812	0.296684	Positive
GSE81812	0.999521	Positive
GSE81812	0.999018	Positive
GSE81812	0.999913	Positive
GSE81812	0.998895	Positive
GSE81812	0.999963	Positive
GSE81812	0.999924	Positive
GSE81812	0.989387	Positive
GSE81812	0.0426775	Positive
GSE81812	0.0426775	Positive
GSE81812	0.999122	Positive
GSE81812	0.998694	Positive
GSE81812	0.999279	Positive
GSE81812	0.999898	Positive
GSE81812	0.999786	Positive
GSE81812	0.999657	Positive
GSE81812	0.999795	Positive
GSE81812	0.999315	Positive
GSE81812	0.999849	Positive
GSE81812	0.999957	Positive
GSE81812	0.99567	Positive
GSE81812	0.24453	Positive
GSE81812	0.24453	Positive
GSE81812	0.24453	Positive
GSE81812	0.24453	Positive
GSE81812	0.999719	Positive
GSE81812	0.999829	Positive
GSE81812	0.073799	Positive
GSE81812	0.999618	Positive
GSE81812	0.999618	Positive
GSE81812	0.994645	Positive
GSE81812	0.994645	Positive
GSE81812	0.994645	Positive
GSE81812	0.296684	Positive
GSE81812	0.9994	Positive
GSE81812	0.998898	Positive
GSE81812	0.996325	Positive
GSE81812	0.996325	Positive
GSE81812	0.611864	Positive
GSE81812	0.0241299	Positive
GSE81812	0.589057	Positive
GSE81812	0.611864	Positive
GSE81812	0.0241299	Positive
GSE81812	0.589057	Positive
GSE81812	0.999944	Positive
GSE81812	0.976981	Positive
GSE81812	0.999907	Positive
GSE81812	0.986935	Positive
GSE81812	0.999117	Positive
GSE81812	0.999117	Positive
GSE81812	0.998953	Positive
GSE81812	0.988299	Positive
GSE81812	0.999793	Positive
GSE81812	0.999939	Positive
GSE81812	0.999721	Positive
GSE81812	0.99972	Positive
GSE81812	0.999242	Positive
GSE81812	0.999922	Positive
GSE81812	0.999922	Positive
GSE81812	0.999125	Positive
GSE81812	0.991934	Positive
GSE81812	0.991934	Positive
GSE81812	0.24098	Positive
GSE81812	0.24098	Positive
GSE81812	0.299837	Positive
GSE81812	0.299837	Positive
GSE81812	0.999897	Positive
GSE81812	0.999617	Positive
GSE81812	0.999821	Positive
GSE81812	0.999597	Positive
GSE81812	0.999727	Positive
GSE81812	0.994975	Positive
GSE81812	0.999775	Positive
GSE81812	0.999775	Positive
GSE81812	0.999906	Positive
GSE81812	0.999957	Positive
GSE81812	0.999724	Positive
GSE81812	0.411708	Positive
GSE81812	0.333213	Positive
GSE81812	0.309929	Positive
GSE81812	0.309929	Positive
GSE81812	0.951656	Positive
GSE81812	0.951656	Positive
GSE81812	0.998549	Positive
GSE81812	0.999624	Positive
GSE81812	0.999539	Positive
GSE81812	0.99986	Positive
GSE81812	0.999513	Positive
GSE81812	0.999846	Positive
GSE81812	0.99954	Positive
GSE81812	0.858958	Positive
GSE81812	0.994951	Positive
GSE81812	0.997275	Positive
GSE81812	0.997275	Positive
GSE81812	0.999763	Positive
GSE81812	0.999763	Positive
GSE81812	0.99921	Positive
GSE81812	0.999791	Positive
GSE81812	0.999791	Positive
GSE81812	0.999791	Positive
GSE81812	0.998944	Positive
GSE81812	0.947585	Positive
GSE81812	0.993336	Positive
GSE81812	0.152618	Positive
GSE81812	0.996566	Positive
GSE81812	0.999816	Positive
GSE81812	0.999929	Positive
GSE81812	0.999929	Positive
GSE81812	0.99999	Positive
GSE81812	0.999982	Positive
GSE81812	0.984824	Positive
GSE81812	0.998722	Positive
GSE81812	0.999427	Positive
GSE81812	0.997222	Positive
GSE81812	0.999251	Positive
GSE81812	0.99954	Positive
GSE81812	0.999417	Positive
GSE81812	0.999959	Positive
GSE81812	0.999183	Positive
GSE81812	0.998991	Positive
GSE81812	0.999005	Positive
GSE81812	0.998914	Positive
GSE81812	0.999948	Positive
GSE81812	0.353062	Positive
GSE81812	0.353062	Positive
GSE81812	0.353062	Positive
GSE81812	0.999905	Positive
GSE81812	0.999905	Positive
GSE81812	0.999643	Positive
GSE81812	0.99975	Positive
GSE81812	0.0383021	Positive
GSE81812	0.0383021	Positive
GSE81812	0.999596	Positive
GSE81812	0.999596	Positive
GSE81812	0.999939	Positive
GSE81812	0.999939	Positive
GSE81812	0.994609	Positive
GSE81812	0.994609	Positive
GSE81812	0.999837	Positive
GSE81812	0.999658	Positive
GSE81812	0.991327	Positive
GSE81812	0.999837	Positive
GSE81812	0.49746	Positive
GSE81812	0.99897	Positive
GSE81812	0.99982	Positive
GSE81812	0.99982	Positive
GSE81812	0.999838	Positive
GSE81812	0.999859	Positive
GSE81812	0.999859	Positive
GSE81812	0.999032	Positive
GSE81812	0.999201	Positive
GSE81812	0.999956	Positive
GSE81812	0.999986	Positive
GSE81812	0.982854	Positive
GSE81812	0.999671	Positive
GSE81812	0.999245	Positive
GSE81812	0.943319	Positive
GSE81812	0.923202	Positive
GSE81812	0.998194	Positive
GSE81812	0.997155	Positive
GSE81812	0.818379	Positive
GSE81812	0.998724	Positive
GSE81812	0.975754	Positive
GSE81812	0.917373	Positive
GSE81812	0.917373	Positive
GSE81812	0.99996	Positive
GSE81812	0.998257	Positive
GSE81812	0.998928	Positive
GSE81812	0.996961	Positive
GSE81812	0.995471	Positive
GSE81812	0.373641	Positive
GSE81812	0.999577	Positive
GSE81812	0.999951	Positive
GSE81812	0.999993	Positive
GSE81812	0.999993	Positive
GSE81812	0.99893	Positive
GSE81812	0.996607	Positive
GSE81812	0.997425	Positive
GSE81812	0.997425	Positive
GSE81812	0.988817	Positive
GSE81812	0.999865	Positive
GSE81812	0.992517	Positive
GSE81812	0.998746	Positive
GSE81812	0.999429	Positive
GSE81812	0.999846	Positive
GSE81812	0.99951	Positive
GSE81812	0.999853	Positive
GSE81812	0.999296	Positive
GSE81812	0.999921	Positive
GSE81812	0.995343	Positive
GSE81812	0.995343	Positive
GSE81812	0.99969	Positive
GSE81812	0.999898	Positive
GSE81812	0.999898	Positive
GSE81812	0.997711	Positive
GSE81812	0.997711	Positive
GSE81812	0.999292	Positive
GSE81812	0.999757	Positive
GSE81812	0.99963	Positive
GSE81812	0.999817	Positive
GSE81812	0.999817	Positive
GSE81812	0.0918756	Positive
GSE81812	0.0918756	Positive
GSE81812	0.997755	Positive
GSE81812	0.997597	Positive
GSE81812	0.998113	Positive
GSE81812	0.999954	Positive
GSE81812	0.999837	Positive
GSE81812	0.999947	Positive
GSE81812	0.999975	Positive
GSE81812	0.242385	Positive
GSE81812	0.999803	Positive
GSE81812	0.99893	Positive
GSE81812	0.989929	Positive
GSE81812	0.999899	Positive
GSE81812	0.999899	Positive
GSE81812	0.991926	Positive
GSE81812	0.999369	Positive
GSE81812	0.999369	Positive
GSE81812	0.99995	Positive
GSE81812	0.999849	Positive
GSE81812	0.999756	Positive
GSE81812	0.999756	Positive
GSE81812	0.999529	Positive
GSE81812	0.994762	Positive
GSE81812	0.999489	Positive
GSE81812	0.999489	Positive
GSE81812	0.999521	Positive
GSE81812	0.998158	Positive
GSE81812	0.999932	Positive
GSE81812	0.999932	Positive
GSE81812	0.999866	Positive
GSE81812	0.999428	Positive
GSE81812	0.999336	Positive
GSE81812	0.999336	Positive
GSE81812	0.990114	Positive
GSE81812	0.999831	Positive
GSE81812	0.999831	Positive
GSE81812	0.999975	Positive
GSE81812	0.999899	Positive
GSE81812	0.999776	Positive
GSE81812	0.999752	Positive
GSE81812	0.133965	Positive
GSE81812	0.995578	Positive
GSE81812	0.999771	Positive
GSE81812	0.999771	Positive
GSE81812	0.045464	Positive
GSE81812	0.045464	Positive
GSE81812	0.283377	Positive
GSE81812	0.283377	Positive
GSE81812	0.283377	Positive
GSE81812	0.999927	Positive
GSE81812	0.999926	Positive
GSE81812	0.999926	Positive
GSE81812	0.18971	Positive
GSE81812	0.18971	Positive
GSE81812	0.999684	Positive
GSE81812	0.999684	Positive
GSE81812	0.999341	Positive
GSE81812	0.99979	Positive
GSE81812	0.99983	Positive
GSE81812	0.99983	Positive
GSE81812	0.996138	Positive
GSE81812	0.996138	Positive
GSE81812	0.999845	Positive
GSE81812	0.999997	Positive
GSE81812	0.997507	Positive
GSE81812	0.992219	Positive
GSE81812	0.999746	Positive
GSE81812	0.999473	Positive
GSE81812	0.996151	Positive
GSE81812	0.996151	Positive
GSE81812	0.97293	Positive
GSE81812	0.998761	Positive
GSE81812	0.852732	Positive
GSE81812	0.999963	Positive
GSE81812	0.977804	Positive
GSE81812	0.999552	Positive
GSE81812	0.998549	Positive
GSE81812	0.999223	Positive
GSE81812	0.999037	Positive
GSE81812	0.052709	Positive
GSE81812	0.989216	Positive
GSE81812	0.827386	Positive
GSE81812	0.272752	Positive
GSE81812	0.272752	Positive
GSE81812	0.287833	Positive
GSE81812	0.287833	Positive
GSE81812	0.999866	Positive
GSE81812	0.999529	Positive
GSE81812	0.998033	Positive
GSE81812	0.999271	Positive
GSE81812	0.992646	Positive
GSE81812	0.992646	Positive
GSE81812	0.996569	Positive
GSE81812	0.999912	Positive
GSE81812	0.999972	Positive
GSE81812	0.998477	Positive
GSE81812	0.999961	Positive
GSE81812	0.99999	Positive
GSE81812	0.99359	Positive
GSE81812	0.99359	Positive
GSE81812	0.0928566	Positive
GSE81812	0.0928566	Positive
GSE81812	0.0928566	Positive
GSE81812	0.0928566	Positive
GSE81812	0.158348	Positive
GSE81812	0.174611	Positive
GSE81812	0.999904	Positive
GSE81812	0.999891	Positive
GSE81812	0.995822	Positive
GSE81812	0.998889	Positive
GSE81812	0.99679	Positive
GSE81812	0.995142	Positive
GSE81812	0.999742	Positive
GSE81812	0.997566	Positive
GSE81812	0.998816	Positive
GSE81812	0.456794	Positive
GSE81812	0.226289	Positive
GSE81812	0.961314	Positive
GSE81812	0.0966342	Positive
GSE81812	0.574176	Positive
GSE81812	0.839621	Positive
GSE81812	0.15204	Positive
GSE81812	0.812147	Positive
GSE81812	0.539365	Positive
GSE81812	0.317559	Positive
GSE81812	0.664935	Positive
GSE81812	0.656885	Positive
GSE81812	0.868737	Positive
GSE81812	0.671537	Positive
GSE81812	0.599001	Positive
GSE81812	0.456794	Positive
GSE81812	0.226289	Positive
GSE81812	0.961314	Positive
GSE81812	0.0966342	Positive
GSE81812	0.147701	Positive
GSE81812	0.734788	Positive
GSE81812	0.574176	Positive
GSE81812	0.550314	Positive
GSE81812	0.15204	Positive
GSE81812	0.812147	Positive
GSE81812	0.015732	Positive
GSE81812	0.015732	Positive
GSE81812	0.071551	Positive
GSE81812	0.539365	Positive
GSE81812	0.664935	Positive
GSE81812	0.98926	Positive
GSE81812	0.319679	Positive
GSE81812	0.656885	Positive
GSE81812	0.868737	Positive
GSE81812	0.599001	Positive
GSE81812	0.671537	Positive
GSE81812	0.998313	Positive
GSE81812	0.999464	Positive
GSE81812	0.999935	Positive
GSE81812	0.999645	Positive
GSE81812	0.66506	Positive
GSE81812	0.999953	Positive
GSE81812	0.999576	Positive
GSE81812	0.9999	Positive
GSE81812	0.9999	Positive
GSE81812	0.999996	Positive
GSE81812	0.456794	Positive
GSE81812	0.226289	Positive
GSE81812	0.961314	Positive
GSE81812	0.574176	Positive
GSE81812	0.839621	Positive
GSE81812	0.15204	Positive
GSE81812	0.812147	Positive
GSE81812	0.539365	Positive
GSE81812	0.656885	Positive
GSE81812	0.868737	Positive
[truncated: 55,885 more rows]

## Sheet: Figure2e
Dataset	Prob
GSE81812	0.0488989
GSE81812	0.502254
GSE81812	0.214559
GSE81812	0.0922936
GSE81812	0.0317268
GSE81812	0.256751
GSE81812	0.609524
GSE81812	0.184532
GSE81812	0.312723
GSE81812	0.359228
GSE81812	0.439293
GSE81812	0.325447
GSE81812	0.553652
GSE81812	0.0851262
GSE81812	0.226781
GSE81812	0.528385
GSE81812	0.114449
GSE81812	0.0922936
GSE81812	0.0922936
GSE81812	0.103736
GSE81812	0.393255
GSE81812	0.140376
GSE81812	0.180319
GSE81812	0.108871
GSE81812	0.80916
GSE81812	0.528873
GSE81812	0.535854
GSE81812	0.345972
GSE81812	0.0919907
GSE81812	0.271306
GSE81812	0.124014
GSE81812	0.16809
GSE81812	0.16657
GSE81812	0.106349
GSE81812	0.206792
GSE81812	0.167868
GSE81812	0.215511
GSE81812	0.215511
GSE81812	0.167868
GSE81812	0.215511
GSE81812	0.256936
GSE81812	0.244047
GSE81812	0.470949
GSE81812	0.210279
GSE81812	0.261511
GSE81812	0.0936255
GSE81812	0.222685
GSE81812	0.359123
GSE81812	0.250078
GSE81812	0.359123
GSE81812	0.70003
GSE81812	0.13166
GSE81812	0.150782
GSE81812	0.24265
GSE81812	0.503869
GSE81812	0.288831
GSE81812	0.401882
GSE81812	0.183919
GSE81812	0.44469
GSE81812	0.215511
GSE81812	0.147676
GSE81812	0.279546
GSE81812	0.199978
GSE81812	0.660109
GSE81812	0.279546
GSE81812	0.0936255
GSE81812	0.678663
GSE81812	0.174666
GSE81812	0.312611
GSE81812	0.147676
GSE81812	0.678663
GSE81812	0.199978
GSE81812	0.215391
GSE81812	0.514493
GSE81812	0.755268
GSE81812	0.167275
GSE81812	0.277781
GSE81812	0.377951
GSE81812	0.184024
GSE81812	0.162862
GSE81812	0.219464
GSE81812	0.20928
GSE81812	0.562763
GSE81812	0.1628
GSE81812	0.237392
GSE81812	0.459848
GSE81812	0.0266393
GSE81812	0.167868
GSE81812	0.978946
GSE81812	0.0922936
GSE81812	0.11647
GSE81812	0.292606
GSE81812	0.425933
GSE81812	0.134161
GSE81812	0.251011
GSE81812	0.379264
GSE81812	0.33201
GSE81812	0.112755
GSE81812	0.609449
GSE81812	0.1473
GSE81812	0.167868
GSE81812	0.167868
GSE81812	0.379264
GSE81812	0.0118073
GSE81812	0.324324
GSE81812	0.0791297
GSE81812	0.0993695
GSE81812	0.125353
GSE81812	0.214132
GSE81812	0.235486
GSE81812	0.133527
GSE81812	0.0437812
GSE81812	0.322631
GSE81812	0.828334
GSE81812	0.107239
GSE81812	0.276166
GSE81812	0.292672
GSE81812	0.140234
GSE81812	0.0968781
GSE81812	0.364585
GSE81812	0.0231846
GSE81812	0.225089
GSE81812	0.393118
GSE81812	0.0967599
GSE81812	0.0960704
GSE81812	0.378478
GSE81812	0.35022
GSE81812	0.621211
GSE81812	0.42519
GSE81812	0.111662
GSE81812	0.263425
GSE81812	0.0568953
GSE81812	0.352109
GSE81812	0.062027
GSE81812	0.323661
GSE81812	0.112559
GSE81812	0.190577
GSE81812	0.121298
GSE81812	0.173257
GSE81812	0.230947
GSE81812	0.758912
GSE81812	0.416832
GSE81812	0.160283
GSE81812	0.380659
GSE81812	0.215577
GSE81812	0.205521
GSE81812	0.167964
GSE81812	0.310119
GSE81812	0.405067
GSE81812	0.177675
GSE81812	0.102871
GSE81812	0.215045
GSE81812	0.224303
GSE81812	0.082375
GSE81812	0.10617
GSE81812	0.297328
GSE81812	0.113413
GSE81812	0.0208428
GSE81812	0.105147
GSE81812	0.293945
GSE81812	0.0981309
GSE81812	0.457196
GSE81812	0.459287
GSE81812	0.120006
GSE81812	0.290854
GSE81812	0.0598497
GSE81812	0.169522
GSE81812	0.453511
GSE81812	0.129376
GSE81812	0.162433
GSE81812	0.145606
GSE81812	0.118432
GSE81812	0.284547
GSE81812	0.187003
GSE81812	0.112119
GSE81812	0.346976
GSE81812	0.192923
GSE81812	0.270353
GSE81812	0.437839
GSE81812	0.056338
GSE81812	0.0983982
GSE81812	0.079396
GSE81812	0.0691791
GSE81812	0.108854
GSE81812	0.0820115
GSE81812	0.244224
GSE81812	0.163658
GSE81812	0.289032
GSE81812	0.372566
GSE81812	0.390299
GSE81812	0.295494
GSE81812	0.101999
GSE81812	0.165176
GSE81812	0.215527
GSE81812	0.237034
GSE81812	0.428344
GSE81812	0.082815
GSE81812	0.0871266
GSE81812	0.316003
GSE81812	0.64333
GSE81812	0.0491992
GSE81812	0.090424
GSE81812	0.313584
GSE81812	0.146749
GSE81812	0.179002
GSE81812	0.294713
GSE81812	0.187003
GSE81812	0.253468
GSE81812	0.45285
GSE81812	0.0893777
GSE81812	0.171057
GSE81812	0.171477
GSE81812	0.092704
GSE81812	0.728432
GSE81812	0.265423
GSE81812	0.237144
GSE81812	0.150909
GSE81812	0.169004
GSE81812	0.0810219
GSE81812	0.33413
GSE81812	0.0747246
GSE81812	0.224826
GSE81812	0.200724
GSE81812	0.0734989
GSE81812	0.412614
GSE81812	0.148722
GSE81812	0.0927056
GSE81812	0.107416
GSE81812	0.391306
GSE81812	0.260108
GSE81812	0.0873734
GSE81812	0.208195
GSE81812	0.416172
GSE81812	0.195215
GSE81812	0.153798
GSE81812	0.207458
GSE81812	0.127628
GSE81812	0.542921
GSE81812	0.204821
GSE81812	0.163595
GSE81812	0.162576
GSE81812	0.259684
GSE81812	0.175672
GSE81812	0.122107
GSE81812	0.57747
GSE81812	0.118432
GSE81812	0.0885525
GSE81812	0.348523
GSE81812	0.0164851
GSE81812	0.116406
GSE81812	0.0323164
GSE81812	0.168394
GSE81812	0.130638
GSE81812	0.0916126
GSE81812	0.433241
GSE81812	0.163573
GSE81812	0.514821
GSE81812	0.4213
GSE81812	0.228578
GSE81812	0.383783
GSE81812	0.159386
GSE81812	0.169532
GSE81812	0.427715
GSE81812	0.190109
GSE81812	0.147944
GSE81812	0.540739
GSE81812	0.157674
GSE81812	0.287408
GSE81812	0.0340018
GSE81812	0.279588
GSE81812	0.445476
GSE81812	0.308085
GSE81812	0.387192
GSE81812	0.241067
GSE81812	0.118432
GSE81812	0.261048
GSE81812	0.328771
GSE81812	0.0237476
GSE81812	0.140244
GSE81812	0.221444
GSE81812	0.183685
GSE81812	0.25983
GSE81812	0.0889337
GSE81812	0.220189
GSE81812	0.231792
GSE81812	0.541925
GSE81812	0.0841055
GSE81812	0.503274
GSE81812	0.523419
GSE81812	0.031015
GSE81812	0.054832
GSE81812	0.303432
GSE81812	0.147807
GSE81812	0.336933
GSE81812	0.185704
GSE81812	0.258314
GSE81812	0.110882
GSE81812	0.269997
GSE81812	0.0851262
GSE81812	0.170156
GSE81812	0.158845
GSE81812	0.298406
GSE81812	0.104424
GSE81812	0.721694
GSE81812	0.36044
GSE81812	0.588784
GSE81812	0.305176
GSE81812	0.207918
GSE81812	0.548942
GSE81812	0.1635
GSE81812	0.135692
GSE81812	0.155573
GSE81812	0.551879
GSE81812	0.269978
GSE81812	0.0668186
GSE81812	0.295902
GSE81812	0.204672
GSE81812	0.819316
GSE81812	0.184536
GSE81812	0.121786
GSE81812	0.230288
GSE81812	0.185098
GSE81812	0.14508
GSE81812	0.146956
GSE81812	0.19355
GSE81812	0.212711
GSE81812	0.136796
GSE81812	0.123825
GSE81812	0.177371
GSE81812	0.0195111
GSE81812	0.0441546
GSE81812	0.205044
GSE81812	0.195476
GSE81812	0.0753782
GSE81812	0.0271575
GSE81812	0.4586
GSE81812	0.425997
GSE81812	0.0646839
GSE81812	0.388164
GSE81812	0.0517795
GSE81812	0.279385
GSE81812	0.187468
GSE81812	0.21494
GSE81812	0.172335
GSE81812	0.0529751
GSE81812	0.0869338
GSE81812	0.215543
GSE81812	0.134606
GSE81812	0.146932
GSE81812	0.461844
GSE81812	0.445616
GSE81812	0.0426778
GSE81812	0.151866
GSE81812	0.105879
GSE81812	0.282524
GSE81812	0.155859
GSE81812	0.218136
GSE81812	0.196009
GSE81812	0.182403
GSE81812	0.061651
GSE81812	0.134979
GSE81812	0.155991
GSE81812	0.0879224
GSE81812	0.459899
GSE81812	0.0459986
GSE81812	0.250794
GSE81812	0.15575
GSE81812	0.12355
GSE81812	0.354446
GSE81812	0.147322
GSE81812	0.189027
GSE81812	0.0608473
GSE81812	0.35202
GSE81812	0.612716
GSE81812	0.242429
GSE81812	0.233062
GSE81812	0.102852
GSE81812	0.375795
GSE81812	0.341405
GSE81812	0.21007
GSE81812	0.539247
GSE81812	0.131831
GSE81812	0.191318
GSE81812	0.250137
GSE81812	0.0979352
GSE81812	0.255574
GSE81812	0.165234
GSE81812	0.101807
GSE81812	0.117522
GSE81812	0.281689
GSE81812	0.214929
GSE81812	0.405413
GSE81812	0.152664
GSE81812	0.220106
GSE81812	0.362577
GSE81812	0.290001
GSE81812	0.308372
GSE81812	0.309792
GSE81812	0.142589
GSE81812	0.443282
GSE81812	0.266091
GSE81812	0.314386
GSE81812	0.132351
GSE81812	0.0360991
GSE81812	0.236185
GSE81812	0.208315
GSE81812	0.224017
GSE81812	0.0760893
GSE81812	0.0435569
GSE81812	0.33327
GSE81812	0.0332445
GSE81812	0.150253
GSE81812	0.107626
GSE81812	0.134923
GSE81812	0.19653
GSE81812	0.0194423
GSE81812	0.266692
GSE81812	0.207396
GSE81812	0.412476
GSE81812	0.227579
GSE81812	0.0740256
GSE81812	0.155205
GSE81812	0.254762
GSE81812	0.251266
GSE81812	0.510546
GSE81812	0.136652
GSE81812	0.0683028
GSE81812	0.314302
GSE81812	0.0757658
GSE81812	0.152834
GSE81812	0.393592
GSE81812	0.174547
GSE81812	0.306644
GSE81812	0.53504
GSE81812	0.347542
GSE81812	0.300729
GSE81812	0.294726
GSE81812	0.300464
GSE81812	0.405628
GSE81812	0.171219
GSE81812	0.553315
GSE81812	0.467598
GSE81812	0.469684
GSE81812	0.221423
GSE81812	0.0616546
GSE81812	0.229726
GSE81812	0.064903
GSE81812	0.175628
GSE81812	0.105475
GSE81812	0.161082
GSE81812	0.0248473
GSE81812	0.137941
GSE81812	0.221186
GSE81812	0.567771
GSE81812	0.351798
GSE81812	0.21966
GSE81812	0.0983915
GSE81812	0.160351
GSE81812	0.37689
GSE81812	0.183484
GSE81812	0.373429
GSE81812	0.157478
GSE81812	0.33016
GSE81812	0.576219
GSE81812	0.0691273
GSE81812	0.248413
GSE81812	0.253849
GSE81812	0.0815614
GSE81812	0.299144
GSE81812	0.575261
GSE81812	0.455383
GSE81812	0.144055
GSE81812	0.8051
GSE81812	0.16928
GSE81812	0.43833
GSE81812	0.310979
GSE81812	0.0923837
GSE81812	0.198205
GSE81812	0.317189
GSE81812	0.161303
GSE81812	0.484345
GSE81812	0.299649
GSE81812	0.562431
GSE81812	0.214009
GSE81812	0.459799
GSE81812	0.219174
GSE81812	0.332528
GSE81812	0.09724
GSE81812	0.0997587
GSE81812	0.252305
GSE81812	0.102727
GSE81812	0.223822
GSE81812	0.377976
GSE81812	0.149119
GSE81812	0.121135
GSE81812	0.441419
GSE81812	0.400615
GSE81812	0.0702541
GSE81812	0.0907466
GSE81812	0.486455
GSE81812	0.245443
GSE81812	0.363464
GSE81812	0.471576
GSE81812	0.403614
GSE81812	0.569575
GSE81812	0.228737
GSE81812	0.0237476
GSE81812	0.424892
GSE81812	0.405882
GSE81812	0.135357
GSE81812	0.396547
GSE81812	0.143022
GSE81812	0.315349
GSE81812	0.365575
GSE81812	0.0626598
GSE81812	0.324937
GSE81812	0.052501
GSE81812	0.0729932
GSE81812	0.165424
GSE81812	0.177023
GSE81812	0.109842
GSE81812	0.35534
GSE81812	0.199001
GSE81812	0.160447
GSE81812	0.157696
GSE81812	0.366769
GSE81812	0.304041
GSE81812	0.285986
GSE81812	0.017013
GSE81812	0.0399207
GSE81812	0.540685
GSE81812	0.234599
GSE81812	0.131374
GSE81812	0.0272564
GSE81812	0.060035
GSE81812	0.146328
GSE81812	0.0973776
GSE81812	0.0685595
GSE81812	0.406597
GSE81812	0.204352
GSE81812	0.127216
GSE81812	0.100509
GSE81812	0.176893
GSE81812	0.432896
GSE81812	0.232687
GSE81812	0.110286
GSE81812	0.29767
GSE81812	0.0752133
GSE81812	0.220362
GSE81812	0.224323
GSE81812	0.215511
GSE81812	0.132606
GSE81812	0.29341
GSE81812	0.226234
GSE81812	0.569498
GSE81812	0.354795
GSE81812	0.212239
GSE81812	0.161158
GSE81812	0.145017
GSE81812	0.569498
GSE81812	0.2063
GSE81812	0.354795
GSE81812	0.0806143
GSE81812	0.569498
GSE81812	0.377287
GSE81812	0.296087
GSE81812	0.401434
GSE81812	0.147676
GSE81812	0.0744709
GSE81812	0.239116
GSE81812	0.237777
GSE81812	0.042046
GSE81812	0.0967972
GSE81812	0.469562
GSE81812	0.078424
GSE81812	0.123977
GSE81812	0.311637
GSE81812	0.172895
GSE81812	0.0652127
GSE81812	0.401434
GSE81812	0.638402
GSE81812	0.810543
GSE81812	0.354795
GSE81812	0.319883
GSE81812	0.144967
GSE81812	0.190706
GSE81812	0.412038
GSE81812	0.296626
GSE81812	0.354795
GSE81812	0.0806143
GSE81812	0.144967
GSE81812	0.0795734
GSE81812	0.223604
GSE81812	0.15103
GSE81812	0.421698
GSE81812	0.0926178
GSE81812	0.0879646
GSE81812	0.211043
GSE81812	0.317568
GSE81812	0.149658
GSE81812	0.120992
GSE81812	0.416523
GSE81812	0.0222229
GSE81812	0.664578
GSE81812	0.194603
GSE81812	0.354795
GSE81812	0.0983128
GSE81812	0.259684
GSE81812	0.150893
GSE81812	0.164385
GSE81812	0.071783
GSE81812	0.0152452
GSE81812	0.0984978
GSE81812	0.0515182
GSE81812	0.278683
GSE81812	0.292935
GSE81812	0.0473727
GSE81812	0.227508
GSE81812	0.261253
GSE81812	0.313069
GSE81812	0.294699
GSE81812	0.400738
GSE81812	0.0450535
GSE81812	0.00899916
GSE81812	0.400138
GSE81812	0.0888609
GSE81812	0.132076
GSE81812	0.0395124
GSE81812	0.611365
GSE81812	0.180099
GSE81812	0.115951
GSE81812	0.270469
GSE81812	0.0925768
GSE81812	0.309488
GSE81812	0.308524
GSE81812	0.156934
GSE81812	0.109484
GSE81812	0.398031
GSE81812	0.0272684
GSE81812	0.109727
GSE81812	0.212017
GSE81812	0.0822248
GSE81812	0.11223
GSE81812	0.0482688
GSE81812	0.182983
GSE81812	0.254561
GSE81812	0.117467
GSE81812	0.339694
GSE81812	0.331353
GSE81812	0.460018
GSE81812	0.652409
GSE81812	0.38667
GSE81812	0.476021
GSE81812	0.412606
GSE81812	0.113737
GSE81812	0.164253
GSE81812	0.244464
GSE81812	0.476747
GSE81812	0.115199
GSE81812	0.334894
GSE81812	0.100739
GSE81812	0.252058
GSE81812	0.609811
GSE81812	0.254136
GSE81812	0.508065
GSE81812	0.175234
GSE81812	0.167478
GSE81812	0.439005
GSE81812	0.272152
GSE81812	0.426103
GSE81812	0.908648
GSE81812	0.584749
GSE81812	0.202365
GSE81812	0.284821
GSE81812	0.138599
GSE81812	0.258188
GSE81812	0.123905
GSE81812	0.518322
GSE81812	0.0498601
GSE81812	0.31724
GSE81812	0.336683
GSE81812	0.569498
GSE81812	0.358049
GSE81812	0.147676
GSE81812	0.250078
GSE81812	0.215391
GSE81812	0.156446
GSE81812	0.281782
GSE81812	0.0936255
GSE81812	0.638402
GSE81812	0.0881088
GSE81812	0.335738
GSE81812	0.396664
GSE81812	0.72819
GSE81812	0.402807
GSE81812	0.678663
GSE81812	0.263553
GSE81812	0.215391
GSE81812	0.136495
GSE81812	0.2623
GSE81812	0.105952
GSE81812	0.0559716
GSE81812	0.172175
GSE81812	0.40701
GSE81812	0.970668
GSE81812	0.834408
GSE81812	0.0861146
GSE81812	0.0949506
GSE81812	0.251269
GSE81812	0.231436
GSE81812	0.0789154
GSE81812	0.292906
GSE81812	0.181666
GSE81812	0.0704545
GSE81812	0.333024
GSE81812	0.353234
GSE81812	0.16672
GSE81812	0.239379
GSE81812	0.970668
GSE81812	0.387926
GSE81812	0.129125
GSE81812	0.172419
GSE81812	0.117214
GSE81812	0.343207
GSE81812	0.040639
GSE81812	0.621248
GSE81812	0.0461063
GSE81812	0.0983354
GSE81812	0.162227
GSE81812	0.558936
GSE81812	0.31764
GSE81812	0.309721
GSE81812	0.401059
GSE81812	0.584749
GSE81812	0.254874
GSE81812	0.43356
GSE81812	0.466226
GSE81812	0.166135
GSE81812	0.490452
GSE81812	0.146127
GSE81812	0.40999
GSE81812	0.0648422
GSE81812	0.415655
GSE81812	0.413534
GSE81812	0.0468857
GSE81812	0.122725
GSE81812	0.168168
GSE81812	0.0786353
GSE81812	0.412815
GSE81812	0.0788624
GSE81812	0.123749
GSE81812	0.0930506
GSE81812	0.618348
GSE81812	0.214008
GSE81812	0.410808
GSE81812	0.296235
GSE81812	0.307972
GSE81812	0.244696
GSE81812	0.277305
GSE81812	0.201705
GSE81812	0.804225
GSE81812	0.150373
GSE81812	0.602684
GSE81812	0.836549
GSE81812	0.0497593
GSE81812	0.0411444
GSE81812	0.129131
GSE81812	0.147345
GSE81812	0.495002
GSE81812	0.178491
GSE81812	0.527085
GSE81812	0.178352
GSE81812	0.1342
GSE81812	0.0131271
GSE81812	0.0313997
GSE81812	0.198016
GSE81812	0.114508
GSE81812	0.191619
GSE81812	0.0806058
GSE81812	0.117285
GSE81812	0.0612127
GSE81812	0.427505
GSE81812	0.317321
GSE81812	0.208102
GSE81812	0.0261683
GSE81812	0.794642
GSE81812	0.0699018
GSE81812	0.215416
GSE81812	0.0611275
GSE81812	0.0741809
GSE81812	0.193105
GSE81812	0.168055
GSE81812	0.571971
GSE81812	0.221769
GSE81812	0.0287145
GSE81812	0.119753
GSE81812	0.410784
GSE81812	0.0972397
GSE81812	0.0843809
GSE81812	0.533833
GSE81812	0.449223
GSE81812	0.499242
GSE81812	0.379099
GSE81812	0.300077
GSE81812	0.263016
GSE81812	0.110733
GSE81812	0.877738
GSE81812	0.111972
GSE81812	0.379162
GSE81812	0.173283
GSE81812	0.247515
GSE81812	0.150909
GSE81812	0.227612
GSE81812	0.243555
GSE81812	0.237875
GSE81812	0.096155
GSE81812	0.307262
GSE81812	0.170693
GSE81812	0.365504
GSE81812	0.489514
GSE81812	0.822887
GSE81812	0.462594
GSE81812	0.17561
GSE81812	0.10474
GSE81812	0.19269
GSE81812	0.461653
GSE81812	0.260937
GSE81812	0.15606
GSE81812	0.239394
GSE81812	0.600734
GSE81812	0.276478
GSE81812	0.0489412
GSE81812	0.112374
GSE81812	0.0291436
GSE81812	0.402044
GSE81812	0.366551
GSE81812	0.219578
GSE81812	0.172703
GSE81812	0.370268
GSE81812	0.43982
GSE81812	0.239429
GSE81812	0.0921865
GSE81812	0.3097
GSE81812	0.136652
GSE81812	0.151319
GSE81812	0.0774685
GSE81812	0.413538
GSE81812	0.148937
GSE81812	0.178579
GSE81812	0.0758097
GSE81812	0.259626
GSE81812	0.225978
GSE81812	0.439804
GSE81812	0.355272
GSE81812	0.162456
GSE81812	0.189695
GSE81812	0.127651
GSE81812	0.207634
GSE81812	0.145159
GSE81812	0.0921919
GSE81812	0.0908503
GSE81812	0.173266
GSE81812	0.363397
GSE81812	0.970668
GSE81812	0.116916
GSE81812	0.255558
GSE81812	0.0275937
GSE81812	0.173987
GSE81812	0.138063
GSE81812	0.271716
GSE81812	0.567258
GSE81812	0.350933
GSE81812	0.197021
GSE81812	0.38675
GSE81812	0.0604622
GSE81812	0.274899
GSE81812	0.155005
GSE81812	0.34429
GSE81812	0.259018
GSE81812	0.408672
GSE81812	0.245376
GSE81812	0.564069
GSE81812	0.40639
GSE81812	0.11186
GSE81812	0.455583
GSE81812	0.129585
GSE81812	0.0787054
GSE81812	0.327685
GSE81812	0.207105
GSE81812	0.115952
GSE81812	0.143653
GSE81812	0.25247
GSE81812	0.181666
GSE81812	0.14416
GSE81812	0.199023
GSE81812	0.370331
GSE81812	0.626333
GSE81812	0.197918
GSE81812	0.248097
GSE81812	0.558936
GSE81812	0.244785
GSE81812	0.361432
GSE81812	0.3091
GSE81812	0.26721
GSE81812	0.181666
GSE81812	0.181666
GSE81812	0.25615
GSE81812	0.436446
GSE81812	0.181666
GSE81812	0.494378
GSE81812	0.46456
GSE81812	0.16308
GSE81812	0.154836
GSE81812	0.194786
GSE81812	0.0909869
GSE81812	0.696664
GSE81812	0.181666
GSE81812	0.181666
GSE81812	0.0469878
GSE81812	0.32579
GSE81812	0.207153
GSE81812	0.183625
GSE81812	0.376674
GSE81812	0.0791385
GSE81812	0.10046
GSE81812	0.51154
GSE81812	0.225681
GSE81812	0.211279
GSE81812	0.224916
GSE81812	0.117924
GSE81812	0.343958
GSE81812	0.237723
GSE81812	0.0531601
GSE81812	0.259788
GSE81812	0.181847
GSE81812	0.213755
GSE81812	0.201972
GSE81812	0.257325
GSE81812	0.0178065
GSE81812	0.361888
GSE81812	0.359392
GSE81812	0.116161
GSE81812	0.442614
GSE81812	0.267184
GSE81812	0.136686
GSE81812	0.0733098
GSE81812	0.0885318
GSE81812	0.970668
GSE81812	0.970668
GSE81812	0.970668
GSE81812	0.323616
GSE81812	0.253275
GSE81812	0.0648602
GSE81812	0.104169
GSE81812	0.126191
GSE81812	0.106874
GSE81812	0.174087
GSE81812	0.175154
GSE81812	0.243567
GSE81812	0.144919
GSE81812	0.137786
GSE81812	0.26404
GSE81812	0.105103
GSE81812	0.0237476
GSE81812	0.0899558
GSE81812	0.312517
GSE81812	0.325835
GSE81812	0.0687505
GSE81812	0.0473727
GSE81812	0.13819
GSE81812	0.0818955
GSE81812	0.395225
GSE81812	0.233062
GSE81812	0.162223
GSE81812	0.0922001
GSE81812	0.195973
GSE81812	0.0315603
GSE81812	0.0284542
GSE81812	0.0983842
GSE81812	0.135249
GSE81812	0.353234
GSE81812	0.167369
GSE81812	0.199456
GSE81812	0.164027
GSE81812	0.259415
GSE81812	0.107144
GSE81812	0.21028
GSE81812	0.438212
GSE81812	0.219857
GSE81812	0.162554
GSE81812	0.146855
GSE81812	0.145943
GSE81812	0.0682293
GSE81812	0.436585
GSE81812	0.643994
GSE81812	0.220676
GSE81812	0.339069
GSE81812	0.067996
GSE81812	0.0906287
GSE81812	0.0964012
GSE81812	0.0719191
GSE81812	0.0871121
GSE81812	0.232918
GSE81812	0.113143
GSE81812	0.107368
GSE81812	0.142913
GSE81812	0.558123
GSE81812	0.296472
GSE81812	0.668393
GSE81812	0.171537
GSE81812	0.227853
GSE81812	0.528432
GSE81812	0.0269849
GSE81812	0.224563
GSE81812	0.113205
GSE81812	0.36239
GSE81812	0.122687
GSE81812	0.134241
GSE81812	0.112787
GSE81812	0.287909
GSE81812	0.110021
GSE81812	0.2504
GSE81812	0.248003
GSE81812	0.0772168
GSE81812	0.517268
GSE81812	0.360946
GSE81812	0.272489
GSE81812	0.122385
GSE81812	0.269202
GSE81812	0.240229
GSE81812	0.294554
GSE81812	0.353491
GSE81812	0.388144
GSE81812	0.219218
GSE81812	0.389573
GSE81812	0.0708975
GSE81812	0.380374
GSE81812	0.0305321
GSE81812	0.0922936
GSE81812	0.217218
GSE81812	0.283314
GSE81812	0.130808
GSE81812	0.244089
GSE81812	0.165026
GSE81812	0.192968
GSE81812	0.102544
GSE81812	0.187012
GSE81812	0.245893
GSE81812	0.380753
GSE81812	0.293546
GSE81812	0.214499
GSE81812	0.106286
GSE81812	0.228183
GSE81812	0.345459
GSE81812	0.411438
GSE81812	0.0305614
GSE81812	0.269446
GSE81812	0.601932
GSE81812	0.358915
GSE81812	0.581328
GSE81812	0.706179
GSE81812	0.850429
GSE81812	0.13618
GSE81812	0.3942
GSE81812	0.532787
GSE81812	0.344897
GSE81812	0.361238
GSE81812	0.206466
GSE81812	0.186518
GSE81812	0.0674586
GSE81812	0.2618
GSE81812	0.151122
GSE81812	0.183436
GSE81812	0.271634
GSE81812	0.048928
GSE81812	0.119766
GSE81812	0.468157
GSE81812	0.188906
GSE81812	0.221694
GSE81812	0.199839
GSE81812	0.294058
GSE81812	0.13255
GSE81812	0.461383
GSE81812	0.122096
GSE81812	0.715988
GSE81812	0.145064
GSE81812	0.138281
GSE81812	0.205384
GSE81812	0.528679
GSE81812	0.100284
GSE81812	0.173639
GSE81812	0.0498235
GSE81812	0.0485406
GSE81812	0.0619926
GSE81812	0.517393
GSE81812	0.430783
GSE81812	0.134019
GSE81812	0.280251
GSE81812	0.0158423
GSE81812	0.216084
GSE81812	0.0399358
GSE81812	0.324809
GSE81812	0.0444867
GSE81812	0.241096
GSE81812	0.101969
GSE81812	0.252203
GSE81812	0.219804
GSE81812	0.0688505
GSE81812	0.399824
GSE81812	0.263219
GSE81812	0.273454
GSE81812	0.499792
GSE81812	0.126982
GSE81812	0.09405
GSE81812	0.154349
GSE81812	0.127482
GSE81812	0.268542
GSE81812	0.491937
GSE81812	0.293623
GSE81812	0.103873
GSE81812	0.249346
GSE81812	0.331005
GSE81812	0.480736
GSE81812	0.0387622
GSE81812	0.122773
GSE81812	0.0446897
GSE81812	0.387183
GSE81812	0.264519
GSE81812	0.177866
GSE81812	0.220848
GSE81812	0.302799
GSE81812	0.0736072
GSE81812	0.620194
GSE81812	0.700473
GSE81812	0.198629
GSE81812	0.263171
GSE81812	0.458713
GSE81812	0.100674
GSE81812	0.438601
GSE81812	0.268542
GSE81812	0.256589
GSE81812	0.19065
GSE81812	0.290594
GSE81812	0.082957
GSE81812	0.300491
GSE81812	0.71942
GSE81812	0.625963
GSE81812	0.209933
GSE81812	0.209933
GSE81812	0.185554
GSE81812	0.279919
GSE81812	0.567902
GSE81812	0.246231
GSE81812	0.297896
GSE81812	0.313708
GSE81812	0.0712075
GSE81812	0.0972235
GSE81812	0.133513
GSE81812	0.128692
GSE81812	0.284992
GSE81812	0.102031
GSE81812	0.0969411
GSE81812	0.0989219
GSE81812	0.0148299
GSE81812	0.431222
GSE81812	0.376027
GSE81812	0.188931
GSE81812	0.180567
GSE81812	0.346639
GSE81812	0.563053
GSE81812	0.844639
GSE81812	0.114852
GSE81812	0.0574646
GSE81812	0.440133
GSE81812	0.292846
GSE81812	0.231971
GSE81812	0.556087
GSE81812	0.460894
GSE81812	0.0269846
GSE81812	0.0850392
GSE81812	0.675237
GSE81812	0.435425
GSE81812	0.1304
GSE81812	0.194445
GSE81812	0.133998
GSE81812	0.0670196
GSE81812	0.115177
GSE81812	0.188634
GSE81812	0.328703
GSE81812	0.0595186
GSE81812	0.20871
GSE81812	0.233999
GSE81812	0.260964
GSE81812	0.418659
GSE81812	0.27611
GSE81812	0.213604
GSE81812	0.127208
GSE81812	0.484391
GSE81812	0.172954
GSE81812	0.233963
GSE81812	0.398453
GSE81812	0.0292486
GSE81812	0.210645
GSE81812	0.0118702
GSE81812	0.031943
GSE81812	0.026168
GSE81812	0.174385
GSE81812	0.228206
GSE81812	0.185962
GSE81812	0.42809
GSE81812	0.167611
GSE81812	0.213379
GSE81812	0.143229
GSE81812	0.111169
GSE81812	0.297414
GSE81812	0.36892
GSE81812	0.257484
GSE81812	0.126665
GSE81812	0.253822
GSE81812	0.0592831
GSE81812	0.578595
GSE81812	0.0987776
GSE81812	0.0334966
GSE81812	0.339008
GSE81812	0.414606
GSE81812	0.492888
GSE81812	0.281812
GSE81812	0.153267
GSE81812	0.081699
GSE81812	0.411573
GSE81812	0.182906
GSE81812	0.391669
GSE81812	0.287156
GSE81812	0.149736
GSE81812	0.0686396
GSE81812	0.18581
GSE81812	0.10118
GSE81812	0.163303
GSE81812	0.146669
GSE81812	0.0547897
GSE81812	0.158715
GSE81812	0.280541
GSE81812	0.276319
GSE81812	0.186756
GSE81812	0.146238
GSE81812	0.411478
GSE81812	0.1447
GSE81812	0.0662491
GSE81812	0.120264
GSE81812	0.353234
GSE81812	0.0772256
GSE81812	0.353234
GSE81812	0.165817
GSE81812	0.389415
GSE81812	0.353234
GSE81812	0.162682
GSE81812	0.190832
GSE81812	0.264798
GSE81812	0.13188
GSE81812	0.168029
GSE81812	0.111045
GSE81812	0.596192
GSE81812	0.116256
GSE81812	0.323067
GSE81812	0.0777572
GSE81812	0.385187
GSE81812	0.104046
GSE81812	0.314978
GSE81812	0.649237
GSE81812	0.193416
GSE81812	0.353234
GSE81812	0.305554
GSE81812	0.103937
GSE81812	0.686833
GSE81812	0.192258
GSE81812	0.175783
GSE81812	0.0585728
GSE81812	0.542512
GSE81812	0.0687534
GSE81812	0.183741
GSE81812	0.252115
GSE81812	0.242678
GSE81812	0.250639
GSE81812	0.336572
GSE81812	0.177366
GSE81812	0.245853
GSE81812	0.176987
GSE81812	0.258893
GSE81812	0.0679732
GSE81812	0.270356
GSE81812	0.0640844
GSE81812	0.234432
GSE81812	0.0740656
GSE81812	0.0706162
GSE81812	0.185328
GSE81812	0.0505398
GSE81812	0.374083
GSE81812	0.0681398
GSE81812	0.0944439
GSE81812	0.0617534
GSE81812	0.114386
GSE81812	0.188914
GSE81812	0.346682
GSE81812	0.290526
GSE81812	0.254426
GSE81812	0.189025
GSE81812	0.302142
GSE81812	0.0786734
GSE81812	0.0273699
GSE81812	0.100251
GSE81812	0.11815
GSE81812	0.21458
GSE81812	0.164473
GSE81812	0.177908
GSE81812	0.490709
GSE81812	0.0879062
GSE81812	0.211241
GSE81812	0.312382
GSE81812	0.212104
GSE81812	0.0725543
GSE81812	0.235414
GSE81812	0.206134
GSE81812	0.155222
GSE81812	0.123427
GSE81812	0.388247
GSE81812	0.212463
GSE81812	0.163315
GSE81812	0.328307
GSE81812	0.520833
GSE81812	0.503983
GSE81812	0.226973
GSE81812	0.238822
GSE81812	0.0666869
GSE81812	0.138643
GSE81812	0.195471
GSE81812	0.191424
GSE81812	0.0658099
GSE81812	0.0271215
GSE81812	0.0863312
GSE81812	0.135783
GSE81812	0.0436169
GSE81812	0.296932
GSE81812	0.271249
GSE81812	0.498549
GSE81812	0.283069
GSE81812	0.560844
GSE81812	0.0116689
GSE81812	0.367306
GSE81812	0.0661487
GSE81812	0.507464
GSE81812	0.994974
GSE81812	0.155483
GSE81812	0.21662
GSE81812	0.242866
GSE81812	0.162495
GSE81812	0.229786
GSE81812	0.0625437
GSE81812	0.138621
GSE81812	0.084683
GSE81812	0.0874192
GSE81812	0.277323
GSE81812	0.449905
GSE81812	0.183985
GSE81812	0.459511
GSE81812	0.672494
GSE81812	0.0845945
GSE81812	0.244919
GSE81812	0.530834
GSE81812	0.210146
GSE81812	0.823207
GSE81812	0.0934657
GSE81812	0.272851
GSE81812	0.0972827
GSE81812	0.0734761
GSE81812	0.253545
GSE81812	0.179128
GSE81812	0.0869802
GSE81812	0.16786
GSE81812	0.0254442
GSE81812	0.0556285
GSE81812	0.333625
GSE81812	0.384123
GSE81812	0.281594
GSE81812	0.21548
GSE81812	0.285194
GSE81812	0.0956734
GSE81812	0.467023
GSE81812	0.157001
GSE81812	0.0373379
GSE81812	0.0732911
GSE81812	0.359228
GSE81812	0.429934
GSE81812	0.432496
GSE81812	0.154798
GSE81812	0.0926404
GSE81812	0.357109
GSE81812	0.0461709
GSE81812	0.175248
GSE81812	0.134
GSE81812	0.31107
GSE81812	0.36787
GSE81812	0.208826
GSE81812	0.124494
GSE81812	0.128767
GSE81812	0.384606
GSE81812	0.0703045
GSE81812	0.169486
GSE81812	0.256974
GSE81812	0.633077
GSE81812	0.0859627
GSE81812	0.175199
GSE81812	0.15643
GSE81812	0.180469
GSE81812	0.0680579
GSE81812	0.141002
GSE81812	0.389596
GSE81812	0.281188
GSE81812	0.353772
GSE81812	0.371269
GSE81812	0.248511
GSE81812	0.220342
GSE81812	0.318306
GSE81812	0.255875
GSE81812	0.489683
GSE81812	0.335933
GSE81812	0.1938
GSE81812	0.332881
GSE81812	0.641297
GSE81812	0.198726
GSE81812	0.349111
GSE81812	0.255078
GSE81812	0.220942
GSE81812	0.504173
GSE81812	0.210564
GSE81812	0.376766
GSE81812	0.61001
GSE81812	0.0528595
GSE81812	0.210673
GSE81812	0.0811626
GSE81812	0.0892042
GSE81812	0.310376
GSE81812	0.0340414
GSE81812	0.41239
GSE81812	0.183251
GSE81812	0.27016
GSE81812	0.086242
GSE81812	0.409805
GSE81812	0.209223
GSE81812	0.217276
GSE81812	0.249572
GSE81812	0.0193798
GSE81812	0.424792
GSE81812	0.405483
GSE81812	0.178747
GSE81812	0.33462
GSE81812	0.0793722
GSE81812	0.190429
GSE81812	0.21122
GSE81812	0.381948
GSE81812	0.132712
GSE81812	0.308477
GSE81812	0.193352
GSE81812	0.10248
GSE81812	0.0251294
GSE81812	0.316264
GSE81812	0.0917595
GSE81812	0.356836
GSE81812	0.443598
GSE81812	0.0241101
GSE81812	0.396673
GSE81812	0.171977
GSE81812	0.252342
GSE81812	0.0729044
GSE81812	0.151336
GSE81812	0.0732838
GSE81812	0.108486
GSE81812	0.055055
GSE81812	0.700158
GSE81812	0.149055
GSE81812	0.0273866
GSE81812	0.328755
GSE81812	0.376478
GSE81812	0.50317
GSE81812	0.125463
GSE81812	0.429934
GSE81812	0.174208
GSE81812	0.26162
GSE81812	0.192666
GSE81812	0.0721053
GSE81812	0.35511
GSE81812	0.324516
GSE81812	0.122158
GSE81812	0.0419366
GSE81812	0.302616
GSE81812	0.170337
GSE81812	0.141824
GSE81812	0.0649192
GSE81812	0.347563
GSE81812	0.0913144
GSE81812	0.156269
GSE81812	0.480007
GSE81812	0.392213
GSE81812	0.239481
GSE81812	0.226751
GSE81812	0.0846699
GSE81812	0.0869
GSE81812	0.293046
GSE81812	0.146167
GSE81812	0.218636
GSE81812	0.224656
GSE81812	0.10641
GSE81812	0.132448
GSE81812	0.22765
GSE81812	0.39823
GSE81812	0.244644
GSE81812	0.0265445
GSE81812	0.443719
GSE81812	0.167932
GSE81812	0.345972
GSE81812	0.171033
GSE81812	0.108696
GSE81812	0.0900977
GSE81812	0.337263
GSE81812	0.293745
GSE81812	0.112699
GSE81812	0.762476
GSE81812	0.350483
GSE81812	0.429963
GSE81812	0.079603
GSE81812	0.240264
GSE81812	0.502372
GSE81812	0.543884
GSE81812	0.213001
GSE81812	0.101913
GSE81812	0.0622288
GSE81812	0.157723
GSE81812	0.260264
GSE81812	0.248082
GSE81812	0.0564989
GSE81812	0.314078
GSE81812	0.419083
GSE81812	0.215155
GSE81812	0.192598
GSE81812	0.274407
GSE81812	0.0845244
GSE81812	0.143127
GSE81812	0.207236
GSE81812	0.186842
GSE81812	0.340444
GSE81812	0.0843395
GSE81812	0.0761132
GSE81812	0.150994
GSE81812	0.454426
GSE81812	0.373281
GSE81812	0.409378
GSE81812	0.356368
GSE81812	0.109143
GSE81812	0.204078
GSE81812	0.0961865
GSE81812	0.380444
GSE81812	0.0824744
GSE81812	0.251528
GSE81812	0.248499
GSE81812	0.162101
GSE81812	0.0699022
GSE81812	0.441421
GSE81812	0.172158
GSE81812	0.156464
GSE81812	0.302236
GSE81812	0.15816
GSE81812	0.354106
GSE81812	0.092434
GSE81812	0.298328
GSE81812	0.669105
GSE81812	0.290173
GSE81812	0.107188
GSE81812	0.0633941
GSE81812	0.119671
GSE81812	0.55505
GSE81812	0.133266
GSE81812	0.109955
GSE81812	0.630565
GSE81812	0.489519
GSE81812	0.0541069
GSE81812	0.0932188
GSE81812	0.167618
GSE81812	0.217116
GSE81812	0.169212
GSE81812	0.191763
GSE81812	0.384376
GSE81812	0.102625
GSE81812	0.856567
GSE81812	0.139027
GSE81812	0.116846
GSE81812	0.119411
GSE81812	0.107909
GSE81812	0.189524
GSE81812	0.167949
GSE81812	0.246582
GSE81812	0.220472
GSE81812	0.277491
GSE81812	0.471047
GSE81812	0.241919
GSE81812	0.129988
GSE81812	0.441634
GSE81812	0.0893391
GSE81812	0.256416
GSE81812	0.124882
GSE81812	0.32599
GSE81812	0.336742
GSE81812	0.292098
GSE81812	0.476231
GSE81812	0.147634
GSE81812	0.560753
GSE81812	0.468862
GSE81812	0.326533
GSE81812	0.611378
GSE81812	0.0410358
GSE81812	0.0397919
GSE81812	0.164175
GSE81812	0.246157
GSE81812	0.325742
GSE81812	0.164597
GSE81812	0.215635
GSE81812	0.168625
GSE81812	0.191892
GSE81812	0.337048
GSE81812	0.376675
GSE81812	0.691254
GSE81812	0.366938
GSE81812	0.228696
GSE81812	0.308612
GSE81812	0.0343972
GSE81812	0.202621
GSE81812	0.452078
GSE81812	0.250291
GSE81812	0.172679
GSE81812	0.143982
GSE81812	0.224291
GSE81812	0.367069
GSE81812	0.138385
GSE81812	0.674968
GSE81812	0.551688
GSE81812	0.10212
GSE81812	0.223199
GSE81812	0.622318
GSE81812	0.123847
GSE81812	0.362237
GSE81812	0.601949
GSE81812	0.115827
GSE81812	0.0493301
GSE81812	0.274362
GSE81812	0.118075
GSE81812	0.135258
GSE81812	0.575541
GSE81812	0.243247
GSE81812	0.336261
GSE81812	0.115196
GSE81812	0.306152
GSE81812	0.0697178
GSE81812	0.150185
GSE81812	0.0405048
GSE81812	0.259943
GSE81812	0.157907
GSE81812	0.282573
GSE81812	0.0120553
GSE81812	0.359199
GSE81812	0.275428
GSE81812	0.246604
GSE81812	0.66974
GSE81812	0.111221
GSE81812	0.193687
GSE81812	0.146559
GSE81812	0.0304903
GSE81812	0.451587
GSE81812	0.054957
GSE81812	0.444511
GSE81812	0.0402191
GSE81812	0.243133
GSE81812	0.113191
GSE81812	0.234
GSE81812	0.529097
GSE81812	0.347157
GSE81812	0.0456933
GSE81812	0.0539105
GSE81812	0.246357
GSE81812	0.810543
GSE81812	0.0746605
GSE81812	0.011209
GSE81812	0.313619
GSE81812	0.216397
GSE81812	0.206933
GSE81812	0.129719
GSE81812	0.305392
GSE81812	0.141182
GSE81812	0.253687
GSE81812	0.215042
GSE81812	0.295815
GSE81812	0.0965997
GSE81812	0.253693
GSE81812	0.208346
GSE81812	0.481158
GSE81812	0.206685
GSE81812	0.322297
GSE81812	0.268064
GSE81812	0.0759459
GSE81812	0.41712
GSE81812	0.0686369
GSE81812	0.0551989
GSE81812	0.558412
GSE81812	0.0473439
GSE81812	0.095326
GSE81812	0.27704
GSE81812	0.0222799
GSE81812	0.106569
GSE81812	0.516602
GSE81812	0.147486
GSE81812	0.118581
GSE81812	0.261048
GSE81812	0.405498
GSE81812	0.219526
GSE81812	0.0798563
GSE81812	0.478629
GSE81812	0.0668186
GSE81812	0.0538929
GSE81812	0.258649
GSE81812	0.127576
GSE81812	0.0358364
GSE81812	0.230092
GSE81812	0.331635
GSE81812	0.106763
GSE81812	0.458764
GSE81812	0.607052
GSE81812	0.225505
GSE81812	0.560262
GSE81812	0.0669727
GSE81812	0.0690788
GSE81812	0.173304
GSE81812	0.464299
GSE81812	0.304827
GSE81812	0.124091
GSE81812	0.223807
GSE81812	0.169134
GSE81812	0.0180338
GSE81812	0.388815
GSE81812	0.0751808
GSE81812	0.242422
GSE81812	0.152157
GSE81812	0.113444
GSE81812	0.251363
GSE81812	0.384403
GSE81812	0.0967252
GSE81812	0.527354
GSE81812	0.0691785
GSE81812	0.00544412
GSE81812	0.233722
GSE81812	0.173304
GSE81812	0.0693977
GSE81812	0.656794
GSE81812	0.154331
GSE81812	0.20175
GSE81812	0.471589
GSE81812	0.309226
GSE81812	0.142373
GSE81812	0.210651
GSE81812	0.0719712
GSE81812	0.080729
GSE81812	0.305872
GSE81812	0.36069
GSE81812	0.0325219
GSE81812	0.490763
GSE81812	0.506515
GSE81812	0.277697
GSE81812	0.785206
GSE81812	0.13542
GSE81812	0.143332
GSE81812	0.21148
GSE81812	0.0960977
GSE81812	0.288126
GSE81812	0.500807
GSE81812	0.0526525
GSE81812	0.177887
GSE81812	0.281797
GSE81812	0.136921
GSE81812	0.236495
GSE81812	0.0397072
GSE81812	0.118621
GSE81812	0.100512
GSE81812	0.536566
GSE81812	0.141904
GSE81812	0.19729
GSE81812	0.162459
GSE81812	0.0632094
GSE81812	0.298566
GSE81812	0.222163
GSE81812	0.135633
GSE81812	0.0551681
GSE81812	0.0223013
GSE81812	0.142543
GSE81812	0.0763527
GSE81812	0.0784123
GSE81812	0.313906
GSE81812	0.953369
GSE81812	0.337449
GSE81812	0.275236
GSE81812	0.345239
GSE81812	0.0581957
GSE81812	0.184559
GSE81812	0.0952383
GSE81812	0.548814
GSE81812	0.1178
GSE81812	0.199674
GSE81812	0.0559643
GSE81812	0.461174
GSE81812	0.0897858
GSE81812	0.292406
GSE81812	0.657218
GSE81812	0.234987
GSE81812	0.0893676
GSE81812	0.0440131
GSE81812	0.126831
GSE81812	0.32989
GSE81812	0.16058
GSE81812	0.044115
GSE81812	0.170431
GSE81812	0.55133
GSE81812	0.312201
GSE81812	0.25256
GSE81812	0.364101
GSE81812	0.110506
GSE81812	0.264498
GSE81812	0.144785
GSE81812	0.367878
GSE81812	0.426847
GSE81812	0.44834
GSE81812	0.293521
GSE81812	0.186397
GSE81812	0.42605
GSE81812	0.130715
GSE81812	0.24999
GSE81812	0.168148
GSE81812	0.363339
GSE81812	0.516129
GSE81812	0.311103
GSE81812	0.0308976
GSE81812	0.135656
GSE81812	0.175304
GSE81812	0.0595594
GSE81812	0.160797
GSE81812	0.364845
GSE81812	0.304409
GSE81812	0.261313
GSE81812	0.0474092
GSE81812	0.189128
GSE81812	0.362727
GSE81812	0.267375
GSE81812	0.0225187
GSE81812	0.222716
GSE81812	0.0934537
GSE81812	0.273818
GSE81812	0.2064
GSE81812	0.149862
GSE81812	0.20537
GSE81812	0.0660115
GSE81812	0.155364
GSE81812	0.168134
GSE81812	0.0910726
GSE81812	0.0843949
GSE81812	0.179301
GSE81812	0.0923047
GSE81812	0.462555
GSE81812	0.0779232
GSE81812	0.147642
GSE81812	0.133801
GSE81812	0.0440691
GSE81812	0.118688
GSE81812	0.244989
GSE81812	0.538819
GSE81812	0.158023
GSE81812	0.167882
GSE81812	0.250647
GSE81812	0.195352
GSE81812	0.0493401
GSE81812	0.303773
GSE81812	0.140385
GSE81812	0.180561
GSE81812	0.0589322
GSE81812	0.136931
GSE81812	0.333052
GSE81812	0.255994
GSE81812	0.411495
GSE81812	0.114727
GSE81812	0.13983
GSE81812	0.227159
GSE81812	0.108035
GSE81812	0.153282
GSE81812	0.11628
GSE81812	0.247852
GSE81812	0.236339
GSE81812	0.181051
GSE81812	0.488557
GSE81812	0.044369
GSE81812	0.495416
GSE81812	0.0762709
GSE81812	0.0886021
GSE81812	0.123956
GSE81812	0.434167
GSE81812	0.369259
GSE81812	0.293758
GSE81812	0.0276009
GSE81812	0.243598
GSE81812	0.258747
GSE81812	0.199379
GSE81812	0.124296
GSE81812	0.303443
GSE81812	0.284466
GSE81812	0.104717
GSE81812	0.620727
GSE81812	0.462794
GSE81812	0.120057
GSE81812	0.302663
GSE81812	0.487472
GSE81812	0.105029
GSE81812	0.157081
GSE81812	0.119099
GSE81812	0.157951
GSE81812	0.146082
GSE81812	0.169645
GSE81812	0.0461995
GSE81812	0.266036
GSE81812	0.0087655
GSE81812	0.344166
GSE81812	0.109552
GSE81812	0.430804
GSE81812	0.206998
GSE81812	0.155266
GSE81812	0.154905
GSE81812	0.14218
GSE81812	0.492733
GSE81812	0.038066
GSE81812	0.553421
GSE81812	0.852694
GSE81812	0.146639
GSE81812	0.21592
GSE81812	0.216409
GSE81812	0.230938
GSE81812	0.617459
GSE81812	0.238283
GSE81812	0.136018
GSE81812	0.0623391
GSE81812	0.317983
GSE81812	0.393561
GSE81812	0.14657
GSE81812	0.0357069
GSE81812	0.46457
GSE81812	0.13958
GSE81812	0.367579
GSE81812	0.243374
GSE81812	0.163007
GSE81812	0.073333
GSE81812	0.433659
GSE81812	0.390049
GSE81812	0.200205
GSE81812	0.192181
GSE81812	0.215687
GSE81812	0.254637
GSE81812	0.140166
GSE81812	0.0745203
GSE81812	0.136315
GSE81812	0.110934
GSE81812	0.293898
GSE81812	0.246444
GSE81812	0.456879
GSE81812	0.27866
GSE81812	0.0907505
GSE81812	0.225287
GSE81812	0.137985
GSE81812	0.0753458
GSE81812	0.0204902
GSE81812	0.194677
GSE81812	0.115633
GSE81812	0.0680831
GSE81812	0.234065
GSE81812	0.336755
GSE81812	0.503875
GSE81812	0.251907
GSE81812	0.0255008
GSE81812	0.234148
GSE81812	0.130216
GSE81812	0.171912
GSE81812	0.144413
GSE81812	0.169248
GSE81812	0.522953
GSE81812	0.146655
GSE81812	0.12967
GSE81812	0.106663
GSE81812	0.0987832
GSE81812	0.239013
GSE81812	0.0773962
[truncated: 19,241 more rows]

## Sheet: Figure2f
Dataset	Prob
GSE81812	0.999608
GSE81812	0.999976
GSE81812	0.999976
GSE81812	0.999986
GSE81812	0.999986
GSE81812	0.999986
GSE81812	0.999986
GSE81812	0.999937
GSE81812	0.999727
GSE81812	0.999414
GSE81812	0.99936
GSE81812	0.999414
GSE81812	0.994193
GSE81812	0.994193
GSE81812	0.999191
GSE81812	0.945727
GSE81812	0.44481
GSE81812	0.44481
GSE81812	0.999811
GSE81812	0.999811
GSE81812	0.999811
GSE81812	0.0882357
GSE81812	0.0882357
GSE81812	0.999397
GSE81812	0.945727
GSE81812	0.999496
GSE81812	0.999496
GSE81812	0.999191
GSE81812	0.999677
GSE81812	0.993781
GSE81812	0.993781
GSE81812	0.999766
GSE81812	0.305282
GSE81812	0.999968
GSE81812	0.99614
GSE81812	0.994599
GSE81812	0.994599
GSE81812	0.999277
GSE81812	0.999986
GSE81812	0.99936
GSE81812	0.999921
GSE81812	0.957423
GSE81812	0.999531
GSE81812	0.999912
GSE81812	0.999327
GSE81812	0.995352
GSE81812	0.96815
GSE81812	0.999677
GSE81812	0.999677
GSE81812	0.779558
GSE81812	0.779558
GSE81812	0.779558
GSE81812	0.779558
GSE81812	0.998537
GSE81812	0.999231
GSE81812	0.999231
GSE81812	0.96815
GSE81812	0.99978
GSE81812	0.999531
GSE81812	0.995352
GSE81812	0.566565
GSE81812	0.722708
GSE81812	0.722708
GSE81812	0.999138
GSE81812	0.999942
GSE81812	0.998596
GSE81812	0.998596
GSE81812	0.998354
GSE81812	0.999715
GSE81812	0.999873
GSE81812	0.999721
GSE81812	0.99728
GSE81812	0.999826
GSE81812	0.999826
GSE81812	0.999826
GSE81812	0.998707
GSE81812	0.999058
GSE81812	0.99728
GSE81812	0.999936
GSE81812	0.961859
GSE81812	0.99944
GSE81812	0.99964
GSE81812	0.999857
GSE81812	0.999857
GSE81812	0.999904
GSE81812	0.805144
GSE81812	0.969619
GSE81812	0.969619
GSE81812	0.969619
GSE81812	0.969619
GSE81812	0.999298
GSE81812	0.45386
GSE81812	0.999764
GSE81812	0.996045
GSE81812	0.99969
GSE81812	0.99969
GSE81812	0.99969
GSE81812	0.997479
GSE81812	0.999298
GSE81812	0.999298
GSE81812	0.999659
GSE81812	0.997478
GSE81812	0.988857
GSE81812	0.988857
GSE81812	0.999926
GSE81812	0.999764
GSE81812	0.995615
GSE81812	0.995615
GSE81812	0.995615
GSE81812	0.995615
GSE81812	0.999175
GSE81812	0.982964
GSE81812	0.982964
GSE81812	0.982964
GSE81812	0.982964
GSE81812	0.741947
GSE81812	0.741947
GSE81812	0.958205
GSE81812	0.958205
GSE81812	0.252304
GSE81812	0.85193
GSE81812	0.85193
GSE81812	0.85193
GSE81812	0.85193
GSE81812	0.99887
GSE81812	0.957901
GSE81812	0.790392
GSE81812	0.957901
GSE81812	0.957901
GSE81812	0.957901
GSE81812	0.99904
GSE81812	0.404094
GSE81812	0.404094
GSE81812	0.993517
GSE81812	0.999678
GSE81812	0.999678
GSE81812	0.999772
GSE81812	0.999772
GSE81812	0.99887
GSE81812	0.999845
GSE81812	0.99838
GSE81812	0.954267
GSE81812	0.954267
GSE81812	0.999871
GSE81812	0.759623
GSE81812	0.999842
GSE81812	0.999636
GSE81812	0.999993
GSE81812	0.999944
GSE81812	0.997614
GSE81812	0.999735
GSE81812	0.999298
GSE81812	0.999537
GSE81812	0.984342
GSE81812	0.9999
GSE81812	0.9999
GSE81812	0.997376
GSE81812	0.988725
GSE81812	0.996891
GSE81812	0.999853
GSE81812	0.999853
GSE81812	0.984342
GSE81812	0.999476
GSE81812	0.619038
GSE81812	0.998818
GSE81812	0.999537
GSE81812	0.99974
GSE81812	0.99974
GSE81812	0.999972
GSE81812	0.999869
GSE81812	0.263657
GSE81812	0.999534
GSE81812	0.996607
GSE81812	0.996607
GSE81812	0.999688
GSE81812	0.874036
GSE81812	0.998793
GSE81812	0.998793
GSE81812	0.999031
GSE81812	0.999696
GSE81812	0.0737897
GSE81812	0.999803
GSE81812	0.993051
GSE81812	0.99935
GSE81812	0.99756
GSE81812	0.847637
GSE81812	0.994986
GSE81812	0.999861
GSE81812	0.340171
GSE81812	0.340171
GSE81812	0.999677
GSE81812	0.99756
GSE81812	0.999616
GSE81812	0.999616
GSE81812	0.817167
GSE81812	0.817167
GSE81812	0.817167
GSE81812	0.817167
GSE81812	0.817167
GSE81812	0.817167
GSE81812	0.999279
GSE81812	0.711658
GSE81812	0.711658
GSE81812	0.99985
GSE81812	0.999369
GSE81812	0.99898
GSE81812	0.0878158
GSE81812	0.0878158
GSE81812	0.98955
GSE81812	0.998442
GSE81812	0.995216
GSE81812	0.997708
GSE81812	0.997708
GSE81812	0.998579
GSE81812	0.9666
GSE81812	0.999765
GSE81812	0.999765
GSE81812	0.988697
GSE81812	0.999884
GSE81812	0.999737
GSE81812	0.999737
GSE81812	0.999646
GSE81812	0.997554
GSE81812	0.997554
GSE81812	0.99977
GSE81812	0.940411
GSE81812	0.940411
GSE81812	0.908259
GSE81812	0.908259
GSE81812	0.999487
GSE81812	0.999865
GSE81812	0.999865
GSE81812	0.999553
GSE81812	0.940411
GSE81812	0.940411
GSE81812	0.880861
GSE81812	0.880861
GSE81812	0.910432
GSE81812	0.970616
GSE81812	0.996918
GSE81812	0.99909
GSE81812	0.99909
GSE81812	0.999852
GSE81812	0.999852
GSE81812	0.99985
GSE81812	0.999432
GSE81812	0.999432
GSE81812	0.999432
GSE81812	0.999668
GSE81812	0.0452182
GSE81812	0.0452182
GSE81812	0.211072
GSE81812	0.999967
GSE81812	0.999821
GSE81812	0.992374
GSE81812	0.999864
GSE81812	0.999729
GSE81812	0.248797
GSE81812	0.248797
GSE81812	0.982082
GSE81812	0.998368
GSE81812	0.999711
GSE81812	0.99996
GSE81812	0.184125
GSE81812	0.184125
GSE81812	0.997082
GSE81812	0.998661
GSE81812	0.99748
GSE81812	0.99748
GSE81812	0.850635
GSE81812	0.850635
GSE81812	0.850635
GSE81812	0.850635
GSE81812	0.579635
GSE81812	0.579635
GSE81812	0.579635
GSE81812	0.579635
GSE81812	0.999833
GSE81812	0.45386
GSE81812	0.996994
GSE81812	0.0157119
GSE81812	0.959672
GSE81812	0.996994
GSE81812	0.0157119
GSE81812	0.959672
GSE81812	0.999952
GSE81812	0.999952
GSE81812	0.45386
GSE81812	0.996994
GSE81812	0.0157119
GSE81812	0.959672
GSE81812	0.45386
GSE81812	0.996994
GSE81812	0.0157119
GSE81812	0.959672
GSE81812	0.999897
GSE81812	0.999672
GSE81812	0.99985
GSE81812	0.997902
GSE81812	0.999723
GSE81812	0.999578
GSE81812	0.999578
GSE81812	0.173028
GSE81812	0.999607
GSE81812	0.969745
GSE81812	0.747643
GSE81812	0.747643
GSE81812	0.997942
GSE81812	0.999954
GSE81812	0.997288
GSE81812	0.999507
GSE81812	0.999802
GSE81812	0.996366
GSE81812	0.999829
GSE81812	0.999829
GSE81812	0.99931
GSE81812	0.992865
GSE81812	0.999753
GSE81812	0.999753
GSE81812	0.999922
GSE81812	0.999802
GSE81812	0.999588
GSE81812	0.987889
GSE81812	0.989878
GSE81812	0.987889
GSE81812	0.989878
GSE81812	0.999208
GSE81812	0.984775
GSE81812	0.999986
GSE81812	0.999986
GSE81812	0.220589
GSE81812	0.999384
GSE81812	0.934013
GSE81812	0.999208
GSE81812	0.999787
GSE81812	0.999787
GSE81812	0.999914
GSE81812	0.99971
GSE81812	0.99971
GSE81812	0.933152
GSE81812	0.984775
GSE81812	0.99919
GSE81812	0.994076
GSE81812	0.99993
GSE81812	0.99993
GSE81812	0.165169
GSE81812	0.999922
GSE81812	0.999922
GSE81812	0.999659
GSE81812	0.999864
GSE81812	0.994796
GSE81812	0.994796
GSE81812	0.999899
GSE81812	0.999954
GSE81812	0.999688
GSE81812	0.999688
GSE81812	0.999807
GSE81812	0.998666
GSE81812	0.992824
GSE81812	0.992824
GSE81812	0.999977
GSE81812	0.999986
GSE81812	0.999986
GSE81812	0.999834
GSE81812	0.999982
GSE81812	0.998844
GSE81812	0.947011
GSE81812	0.947011
GSE81812	0.947011
GSE81812	0.947011
GSE81812	0.999654
GSE81812	0.999845
GSE81812	0.999845
GSE81812	0.999937
GSE81812	0.999937
GSE81812	0.999937
GSE81812	0.999972
GSE81812	0.999937
GSE81812	0.999812
GSE81812	0.999555
GSE81812	0.99993
GSE81812	0.999857
GSE81812	0.999834
GSE81812	0.999991
GSE81812	0.854543
GSE81812	0.854543
GSE81812	0.998927
GSE81812	0.394328
GSE81812	0.394328
GSE81812	0.999918
GSE81812	0.999918
GSE81812	0.999843
GSE81812	0.394328
GSE81812	0.394328
GSE81812	0.999948
GSE81812	0.999826
GSE81812	0.999859
GSE81812	0.999428
GSE81812	0.998981
GSE81812	0.998981
GSE81812	0.251637
GSE81812	0.999946
GSE81812	0.999946
GSE81812	0.998498
GSE81812	0.999852
GSE81812	0.998958
GSE81812	0.998958
GSE81812	0.999864
GSE81812	0.470063
GSE81812	0.999205
GSE81812	0.999937
GSE81812	0.998733
GSE81812	0.999776
GSE81812	0.999447
GSE81812	0.994039
GSE81812	0.999665
GSE81812	0.999987
GSE81812	0.968511
GSE81812	0.999913
GSE81812	0.994994
GSE81812	0.999794
GSE81812	0.99982
GSE81812	0.996325
GSE81812	0.996325
GSE81812	0.999619
GSE81812	0.999619
GSE81812	0.999799
GSE81812	0.999956
GSE81812	0.999959
GSE81812	0.999601
GSE81812	0.998057
GSE81812	0.997666
GSE81812	0.995805
GSE81812	0.193106
GSE81812	0.193106
GSE81812	0.99993
GSE81812	0.99992
GSE81812	0.999828
GSE81812	0.996677
GSE81812	0.996677
GSE81812	0.998034
GSE81812	0.998034
GSE81812	0.999146
GSE81812	0.999576
GSE81812	0.999846
GSE81812	0.8085
GSE81812	0.999714
GSE81812	0.999714
GSE81812	0.997161
GSE81812	0.825081
GSE81812	0.825081
GSE81812	0.992859
GSE81812	0.992859
GSE81812	0.99931
GSE81812	0.999874
GSE81812	0.949386
GSE81812	0.999709
GSE81812	0.998424
GSE81812	0.999899
GSE81812	0.999429
GSE81812	0.579635
GSE81812	0.999634
GSE81812	0.971721
GSE81812	0.997503
GSE81812	0.997503
GSE81812	0.996725
GSE81812	0.758168
GSE81812	0.621012
GSE81812	0.550412
GSE81812	0.758168
GSE81812	0.621012
GSE81812	0.999627
GSE81812	0.999784
GSE81812	0.999784
GSE81812	0.758168
GSE81812	0.621012
GSE81812	0.550412
GSE81812	0.758168
GSE81812	0.621012
GSE81812	0.550412
GSE81812	0.999725
GSE81812	0.999634
GSE81812	0.998334
GSE81812	0.999929
GSE81812	0.999695
GSE81812	0.997547
GSE81812	0.997547
GSE81812	0.999919
GSE81812	0.996725
GSE81812	0.999946
GSE81812	0.999811
GSE81812	0.999811
GSE81812	0.997634
GSE81812	0.997634
GSE81812	0.997634
GSE81812	0.518248
GSE81812	0.340171
GSE81812	0.518248
GSE81812	0.340171
GSE81812	0.9931
GSE81812	0.999799
GSE81812	0.999799
GSE81812	0.999799
GSE81812	0.984496
GSE81812	0.993936
GSE81812	0.611988
GSE81812	0.999859
GSE81812	0.99996
GSE81812	0.99996
GSE81812	0.999402
GSE81812	0.999402
GSE81812	0.999952
GSE81812	0.999952
GSE81812	0.99994
GSE81812	0.999732
GSE81812	0.999987
GSE81812	0.999987
GSE81812	0.971721
GSE81812	0.984797
GSE81812	0.984797
GSE81812	0.999752
GSE81812	0.999752
GSE81812	0.961205
GSE81812	0.999909
GSE81812	0.999812
GSE81812	0.999646
GSE81812	0.999951
GSE81812	0.999951
GSE81812	0.994395
GSE81812	0.502964
GSE81812	0.502964
GSE81812	0.999108
GSE81812	0.999942
GSE81812	0.993936
GSE81812	0.999319
GSE81812	0.999881
GSE81812	0.999611
GSE81812	0.99987
GSE81812	0.999485
GSE81812	0.99833
GSE81812	0.976403
GSE81812	0.976403
GSE81812	0.195785
GSE81812	0.999603
GSE81812	0.998796
GSE81812	0.998796
GSE81812	0.113023
GSE81812	0.999749
GSE81812	0.999188
GSE81812	0.0444754
GSE81812	0.0444754
GSE81812	0.998969
GSE81812	0.999787
GSE81812	0.999936
GSE81812	0.996927
GSE81812	0.999128
GSE81812	0.998308
GSE81812	0.998308
GSE81812	0.999603
GSE81812	0.999722
GSE81812	0.999722
GSE81812	0.999962
GSE81812	0.997449
GSE81812	0.997449
GSE81812	0.999513
GSE81812	0.999977
GSE81812	0.999912
GSE81812	0.998308
GSE81812	0.995065
GSE81812	0.995065
GSE81812	0.997135
GSE81812	0.998041
GSE81812	0.236381
GSE81812	0.999706
GSE81812	0.999912
GSE81812	0.99996
GSE81812	0.999943
GSE81812	0.781947
GSE81812	0.998788
GSE81812	0.987913
GSE81812	0.998498
GSE81812	0.934013
GSE81812	0.934013
GSE81812	0.550412
GSE81812	0.999936
GSE81812	0.996367
GSE81812	0.996367
GSE81812	0.998187
GSE81812	0.999674
GSE81812	0.934013
GSE81812	0.999764
GSE81812	0.998788
GSE81812	0.987913
GSE81812	0.999164
GSE81812	0.966964
GSE81812	0.966964
GSE81812	0.997214
GSE81812	0.20156
GSE81812	0.20156
GSE81812	0.99996
GSE81812	0.99996
GSE81812	0.996924
GSE81812	0.956013
GSE81812	0.956013
GSE81812	0.956013
GSE81812	0.997974
GSE81812	0.999964
GSE81812	0.999889
GSE81812	0.652365
GSE81812	0.652365
GSE81812	0.652365
GSE81812	0.652365
GSE81812	0.652365
GSE81812	0.652365
GSE81812	0.999784
GSE81812	0.999468
GSE81812	0.999945
GSE81812	0.999923
GSE81812	0.999896
GSE81812	0.999977
GSE81812	0.999799
GSE81812	0.999772
GSE81812	0.997177
GSE81812	0.999929
GSE81812	0.999142
GSE81812	0.999593
GSE81812	0.999593
GSE81812	0.999931
GSE81812	0.999918
GSE81812	0.998666
GSE81812	0.98644
GSE81812	0.999867
GSE81812	0.991604
GSE81812	0.991604
GSE81812	0.999813
GSE81812	0.998191
GSE81812	0.99991
GSE81812	0.993304
GSE81812	0.999855
GSE81812	0.999885
GSE81812	0.385693
GSE81812	0.999989
GSE81812	0.999977
GSE81812	0.990386
GSE81812	0.990386
GSE81812	0.998828
GSE81812	0.999904
GSE81812	0.496683
GSE81812	0.496683
GSE81812	0.999744
GSE81812	0.215834
GSE81812	0.999734
GSE81812	0.999548
GSE81812	0.937728
GSE81812	0.999461
GSE81812	0.980419
GSE81812	0.999885
GSE81812	0.999364
GSE81812	0.999951
GSE81812	0.99999
GSE81812	0.99999
GSE81812	0.999914
GSE81812	0.999914
GSE81812	0.999899
GSE81812	0.999985
GSE81812	0.0970341
GSE81812	0.0970341
GSE81812	0.999252
GSE81812	0.999197
GSE81812	0.215834
GSE81812	0.999724
GSE81812	0.999724
GSE81812	0.99801
GSE81812	0.997938
GSE81812	0.999948
GSE81812	0.49448
GSE81812	0.999956
GSE81812	0.147474
GSE81812	0.147474
GSE81812	0.999871
GSE81812	0.999234
GSE81812	0.99977
GSE81812	0.999189
GSE81812	0.997683
GSE81812	0.99964
GSE81812	0.999902
GSE81812	0.998055
GSE81812	0.998055
GSE81812	0.999845
GSE81812	0.999845
GSE81812	0.999711
GSE81812	0.996268
GSE81812	0.999934
GSE81812	0.973352
GSE81812	0.978492
GSE81812	0.999863
GSE81812	0.99812
GSE81812	0.998814
GSE81812	0.999984
GSE81812	0.99683
GSE81812	0.999834
GSE81812	0.999153
GSE81812	0.999902
GSE81812	0.45517
GSE81812	0.999756
GSE81812	0.999756
GSE81812	0.999302
GSE81812	0.99812
GSE81812	0.996049
GSE81812	0.996049
GSE81812	0.996049
GSE81812	0.995501
GSE81812	0.999786
GSE81812	0.999043
GSE81812	0.99056
GSE81812	0.914471
GSE81812	0.997419
GSE81812	0.122869
GSE81812	0.122869
GSE81812	0.997222
GSE81812	0.998852
GSE81812	0.998927
GSE81812	0.999628
GSE81812	0.957246
GSE81812	0.957246
GSE81812	0.850635
GSE81812	0.472496
GSE81812	0.790392
GSE81812	0.850635
GSE81812	0.472496
GSE81812	0.999771
GSE81812	0.999771
GSE81812	0.999893
GSE81812	0.999893
GSE81812	0.999963
GSE81812	0.999769
GSE81812	0.999801
GSE81812	0.850635
GSE81812	0.472496
GSE81812	0.790392
GSE81812	0.850635
GSE81812	0.472496
GSE81812	0.790392
GSE81812	0.533137
GSE81812	0.533137
GSE81812	0.914471
GSE81812	0.998889
GSE81812	0.997419
GSE81812	0.54716
GSE81812	0.54716
GSE81812	0.54716
GSE81812	0.54716
GSE81812	0.999595
GSE81812	0.99998
GSE81812	0.997659
GSE81812	0.998704
GSE81812	0.999946
GSE81812	0.999864
GSE81812	0.277292
GSE81812	0.277292
GSE81812	0.999323
GSE81812	0.998302
GSE81812	0.998302
GSE81812	0.999695
GSE81812	0.999543
GSE81812	0.999572
GSE81812	0.993297
GSE81812	0.993297
GSE81812	0.99992
GSE81812	0.999703
GSE81812	0.985265
GSE81812	0.985265
GSE81812	0.999159
GSE81812	0.999623
GSE81812	0.999043
GSE81812	0.997222
GSE81812	0.999279
GSE81812	0.999562
GSE81812	0.890419
GSE81812	0.999152
GSE81812	0.999152
GSE81812	0.165169
GSE81812	0.165169
GSE81812	0.999956
GSE81812	0.999956
GSE81812	0.962366
GSE81812	0.999855
GSE81812	0.999498
GSE81812	0.995281
GSE81812	0.999432
GSE81812	0.999432
GSE81812	0.999432
GSE81812	0.998442
GSE81812	0.212043
GSE81812	0.23924
GSE81812	0.23924
GSE81812	0.999446
GSE81812	0.999504
GSE81812	0.999953
GSE81812	0.999546
GSE81812	0.998813
GSE81812	0.997402
GSE81812	0.999121
GSE81812	0.999799
GSE81812	0.999898
GSE81812	0.999986
GSE81812	0.999795
GSE81812	0.996881
GSE81812	0.996881
GSE81812	0.0393108
GSE81812	0.0393108
GSE81812	0.999574
GSE81812	0.999258
GSE81812	0.737447
GSE81812	0.737447
GSE81812	0.737447
GSE81812	0.737447
GSE81812	0.998988
GSE81812	0.99977
GSE81812	0.995432
GSE81812	0.995432
GSE81812	0.999725
GSE81812	0.999774
GSE81812	0.999121
GSE81812	0.99999
GSE81812	0.99999
GSE81812	0.99999
GSE81812	0.999605
GSE81812	0.99834
GSE81812	0.999368
GSE81812	0.998659
GSE81812	0.998659
GSE81812	0.999639
GSE81812	0.999713
GSE81812	0.999713
GSE81812	0.999408
GSE81812	0.999895
GSE81812	0.999772
GSE81812	0.999971
GSE81812	0.999158
GSE81812	0.998969
GSE81812	0.999768
GSE81812	0.998074
GSE81812	0.999837
GSE81812	0.989283
GSE81812	0.998801
GSE81812	0.500952
GSE81812	0.500952
GSE81812	0.500952
GSE81812	0.500952
GSE81812	0.998502
GSE81812	0.163751
GSE81812	0.833063
GSE81812	0.999952
GSE81812	0.840653
GSE81812	0.344625
GSE81812	0.999025
GSE81812	0.999025
GSE81812	0.0668605
GSE81812	0.0668605
GSE81812	0.0326743
GSE81812	0.999824
GSE81812	0.999814
GSE81812	0.999898
GSE81812	0.993529
GSE81812	0.999583
GSE81812	0.999947
GSE81812	0.999971
GSE81812	0.99
GSE81812	0.999912
GSE81812	0.999979
GSE81812	0.939724
GSE81812	0.999484
GSE81812	0.999885
GSE81812	0.999982
GSE81812	0.993208
GSE81812	0.999892
GSE81812	0.999884
GSE81812	0.999884
GSE81812	0.500952
GSE81812	0.999697
GSE81812	0.999697
GSE81812	0.999869
GSE81812	0.512638
GSE81812	0.512638
GSE81812	0.512638
GSE81812	0.512638
GSE81812	0.999715
GSE81812	0.999918
GSE81812	0.999918
GSE81812	0.979757
GSE81812	0.979757
GSE81812	0.979757
GSE81812	0.998425
GSE81812	0.999663
GSE81812	0.962366
GSE81812	0.99734
GSE81812	0.99989
GSE81812	0.998877
GSE81812	0.999912
GSE81812	0.406943
GSE81812	0.999942
GSE81812	0.999942
GSE81812	0.997857
GSE81812	0.981363
GSE81812	0.0249319
GSE81812	0.0505189
GSE81812	0.0505189
GSE81812	0.99457
GSE81812	0.99457
GSE81812	0.999944
GSE81812	0.703139
GSE81812	0.999801
GSE81812	0.997348
GSE81812	0.997348
GSE81812	0.999837
GSE81812	0.999777
GSE81812	0.999777
GSE81812	0.531436
GSE81812	0.733031
GSE81812	0.999803
GSE81812	0.999797
GSE81812	0.995367
GSE81812	0.999641
GSE81812	0.999807
GSE81812	0.999807
GSE81812	0.999985
GSE81812	0.99986
GSE81812	0.999956
GSE81812	0.99759
GSE81812	0.954157
GSE81812	0.171988
GSE81812	0.171988
GSE81812	0.171988
GSE81812	0.171988
GSE81812	0.171988
GSE81812	0.171988
GSE81812	0.999733
GSE81812	0.997801
GSE81812	0.275835
GSE81812	0.999941
GSE81812	0.99988
GSE81812	0.999831
GSE81812	0.999556
GSE81812	0.277292
GSE81812	0.277292
GSE81812	0.999509
GSE81812	0.992688
GSE81812	0.999509
GSE81812	0.999417
GSE81812	0.988983
GSE81812	0.99988
GSE81812	0.99935
GSE81812	0.998866
GSE81812	0.999834
GSE81812	0.998236
GSE81812	0.998866
GSE81812	0.999834
GSE81812	0.99822
GSE81812	0.999967
GSE81812	0.710517
GSE81812	0.554169
GSE81812	0.999985
GSE81812	0.999764
GSE81812	0.640868
GSE81812	0.934013
GSE81812	0.999985
GSE81812	0.710517
GSE81812	0.554169
GSE81812	0.999985
GSE81812	0.999764
GSE81812	0.934013
GSE81812	0.999985
GSE81812	0.605025
GSE81812	0.999979
GSE81812	0.196907
GSE81812	0.999472
GSE81812	0.999169
GSE81812	0.999957
GSE81812	0.999947
GSE81812	0.710517
GSE81812	0.554169
GSE81812	0.640868
GSE81812	0.934013
GSE81812	0.871784
GSE81812	0.710517
GSE81812	0.554169
GSE81812	0.640868
GSE81812	0.934013
GSE81812	0.871784
GSE81812	0.999316
GSE81812	0.999316
GSE81812	0.999959
GSE81812	0.99975
GSE81812	0.999487
GSE81812	0.999866
GSE81812	0.999795
GSE81812	0.999795
GSE81812	0.996813
GSE81812	0.999209
GSE81812	0.999894
GSE81812	0.998751
GSE81812	0.999976
GSE81812	0.998679
GSE81812	0.998679
GSE81812	0.998679
GSE81812	0.99943
GSE81812	0.999402
GSE81812	0.984496
GSE81812	0.999803
GSE81812	0.999803
GSE81812	0.999841
GSE81812	0.997875
GSE81812	0.997875
GSE81812	0.997875
GSE81812	0.997875
GSE81812	0.987541
GSE81812	0.999915
GSE81812	0.999417
GSE81812	0.992688
GSE81812	0.999893
GSE81812	0.999058
GSE81812	0.999058
GSE81812	0.999581
GSE81812	0.99975
GSE81812	0.999931
GSE81812	0.999487
GSE81812	0.914905
GSE81812	0.914905
GSE81812	0.998169
GSE81812	0.999868
GSE81812	0.999877
GSE81812	0.999674
GSE81812	0.999674
GSE81812	0.999112
GSE81812	0.999937
GSE81812	0.999899
GSE81812	0.999966
GSE81812	0.999966
GSE81812	0.989786
GSE81812	0.998644
GSE81812	0.999917
GSE81812	0.998836
GSE81812	0.999616
GSE81812	0.999616
GSE81812	0.999119
GSE81812	0.999978
GSE81812	0.99906
GSE81812	0.99906
GSE81812	0.999855
GSE81812	0.999904
GSE81812	0.999904
GSE81812	0.999904
GSE81812	0.999904
GSE81812	0.0934945
GSE81812	0.285533
GSE81812	0.0934945
GSE81812	0.285533
GSE81812	0.0934945
GSE81812	0.285533
GSE81812	0.0934945
GSE81812	0.285533
GSE81812	0.999305
GSE81812	0.999866
GSE81812	0.999952
GSE81812	0.999904
GSE81812	0.999904
GSE81812	0.999889
GSE81812	0.991827
GSE81812	0.991827
GSE81812	0.996256
GSE81812	0.996256
GSE81812	0.999863
GSE81812	0.999935
GSE81812	0.999443
GSE81812	0.998767
GSE81812	0.999541
GSE81812	0.999844
GSE81812	0.998204
GSE81812	0.999745
GSE81812	0.999885
GSE81812	0.9997
GSE81812	0.998755
GSE81812	0.999952
GSE81812	0.998972
GSE81812	0.998972
GSE81812	0.999982
GSE81812	0.996443
GSE81812	0.996443
GSE81812	0.99924
GSE81812	0.932606
GSE81812	0.999886
GSE81812	0.60302
GSE81812	0.360966
GSE81812	0.999802
GSE81812	0.999886
GSE81812	0.999903
GSE81812	0.999576
GSE81812	0.999655
GSE81812	0.997154
GSE81812	0.999563
GSE81812	0.999563
GSE81812	0.525619
GSE81812	0.999367
GSE81812	0.999367
GSE81812	0.999814
GSE81812	0.999814
GSE81812	0.999972
GSE81812	0.288649
GSE81812	0.288649
GSE81812	0.997937
GSE81812	0.419615
GSE81812	0.999289
GSE81812	0.999889
GSE81812	0.999889
GSE81812	0.961949
GSE81812	0.605025
GSE81812	0.359111
GSE81812	0.999745
GSE81812	0.169114
GSE81812	0.169114
GSE81812	0.996273
GSE81812	0.943326
GSE81812	0.344625
GSE81812	0.999867
GSE81812	0.999867
GSE81812	0.999956
GSE81812	0.246418
GSE81812	0.998457
GSE81812	0.086312
GSE81812	0.998283
GSE81812	0.999505
GSE81812	0.999505
GSE81812	0.999052
GSE81812	0.999052
GSE81812	0.999385
GSE81812	0.999985
GSE81812	0.999917
GSE81812	0.99984
GSE81812	0.998186
GSE81812	0.996238
GSE81812	0.999854
GSE81812	0.999165
GSE81812	0.999165
GSE81812	0.993287
GSE81812	0.500952
GSE81812	0.624841
GSE81812	0.999554
GSE81812	0.999931
GSE81812	0.999487
GSE81812	0.999791
GSE81812	0.993208
GSE81812	0.999158
GSE81812	0.7601
GSE81812	0.7601
GSE81812	0.999918
GSE81812	0.998564
GSE81812	0.0371191
GSE81812	0.999687
GSE81812	0.99576
GSE81812	0.947754
GSE81812	0.996736
GSE81812	0.996736
GSE81812	0.996736
GSE81812	0.999902
GSE81812	0.999875
GSE81812	0.998041
GSE81812	0.999763
GSE81812	0.376176
GSE81812	0.376176
GSE81812	0.376176
GSE81812	0.376176
GSE81812	0.999996
GSE81812	0.999518
GSE81812	0.999783
GSE81812	0.991492
GSE81812	0.419615
GSE81812	0.38966
GSE81812	0.38966
GSE81812	0.997524
GSE81812	0.997524
GSE81812	0.998751
GSE81812	0.999788
GSE81812	0.999536
GSE81812	0.972133
GSE81812	0.999524
GSE81812	0.999562
GSE81812	0.999217
GSE81812	0.995483
GSE81812	0.997561
GSE81812	0.999262
GSE81812	0.999813
GSE81812	0.999461
GSE81812	0.999461
GSE81812	0.789185
GSE81812	0.789185
GSE81812	0.999608
GSE81812	0.998733
GSE81812	0.999746
GSE81812	0.242953
GSE81812	0.997174
GSE81812	0.999434
GSE81812	0.999608
GSE81812	0.998512
GSE81812	0.999702
GSE81812	0.99997
GSE81812	0.999359
GSE81812	0.948915
GSE81812	0.999668
GSE81812	0.999903
GSE81812	0.836025
GSE81812	0.999685
GSE81812	0.999971
GSE81812	0.999971
GSE81812	0.998873
GSE81812	0.999956
GSE81812	0.789903
GSE81812	0.789903
GSE81812	0.999743
GSE81812	0.99927
GSE81812	0.996931
GSE81812	0.999878
GSE81812	0.132163
GSE81812	0.98171
GSE81812	0.98171
GSE81812	0.996453
GSE81812	0.98171
GSE81812	0.997419
GSE81812	0.993057
GSE81812	0.996888
GSE81812	0.970039
GSE81812	0.970039
GSE81812	0.995051
GSE81812	0.995051
GSE81812	0.995051
GSE81812	0.99988
GSE81812	0.999872
GSE81812	0.999872
GSE81812	0.994981
GSE81812	0.994161
GSE81812	0.999212
GSE81812	0.99977
GSE81812	0.291664
GSE81812	0.804377
GSE81812	0.874876
GSE81812	0.933136
GSE81812	0.291664
GSE81812	0.999298
GSE81812	0.804377
GSE81812	0.874876
GSE81812	0.933136
GSE81812	0.871657
GSE81812	0.626626
GSE81812	0.933808
GSE81812	0.996498
GSE81812	0.996498
GSE81812	0.999405
GSE81812	0.998666
GSE81812	0.999961
GSE81812	0.998993
GSE81812	0.999958
GSE81812	0.933808
GSE81812	0.933808
GSE81812	0.993251
GSE81812	0.998308
GSE81812	0.999759
GSE81812	0.999935
GSE81812	0.999935
GSE81812	0.999735
GSE81812	0.999906
GSE81812	0.291664
GSE81812	0.999985
GSE81812	0.804377
GSE81812	0.874876
GSE81812	0.933136
GSE81812	0.291664
GSE81812	0.999985
GSE81812	0.804377
GSE81812	0.804377
GSE81812	0.874876
GSE81812	0.874876
GSE81812	0.933136
GSE81812	0.998601
GSE81812	0.999513
GSE81812	0.999731
GSE81812	0.998579
GSE81812	0.99972
GSE81812	0.997419
GSE81812	0.809832
GSE81812	0.999164
GSE81812	0.996806
GSE81812	0.999742
GSE81812	0.996806
GSE81812	0.996806
GSE81812	0.996806
GSE81812	0.999853
GSE81812	0.999853
GSE81812	0.999953
GSE81812	0.986395
GSE81812	0.0827386
GSE81812	0.999875
GSE81812	0.900919
GSE81812	0.997908
GSE81812	0.959088
GSE81812	0.286343
GSE81812	0.959088
GSE81812	0.286343
GSE81812	0.305174
GSE81812	0.998923
GSE81812	0.99801
GSE81812	0.99994
GSE81812	0.99489
GSE81812	0.999472
GSE81812	0.999952
GSE81812	0.920898
GSE81812	0.999492
GSE81812	0.986738
GSE81812	0.987425
GSE81812	0.994966
GSE81812	0.999759
GSE81812	0.999759
GSE81812	0.994347
GSE81812	0.999872
GSE81812	0.997428
GSE81812	0.997428
GSE81812	0.999072
GSE81812	0.999212
GSE81812	0.996888
GSE81812	0.99881
GSE81812	0.999814
GSE81812	0.999852
GSE81812	0.999852
GSE81812	0.999858
GSE81812	0.999592
GSE81812	0.994981
GSE81812	0.431262
GSE81812	0.431262
GSE81812	0.431262
GSE81812	0.431262
GSE81812	0.999653
GSE81812	0.999963
GSE81812	0.0737897
GSE81812	0.999809
GSE81812	0.999809
GSE81812	0.99896
GSE81812	0.99966
GSE81812	0.94625
GSE81812	0.289204
GSE81812	0.998256
GSE81812	0.986738
GSE81812	0.549747
GSE81812	0.549747
GSE81812	0.999389
GSE81812	0.998535
GSE81812	0.998199
GSE81812	0.883651
GSE81812	0.999058
GSE81812	0.997978
GSE81812	0.998904
GSE81812	0.999446
GSE81812	0.99986
GSE81812	0.999408
GSE81812	0.998206
GSE81812	0.999869
GSE81812	0.998143
GSE81812	0.998143
GSE81812	0.997301
GSE81812	0.999928
GSE81812	0.99814
GSE81812	0.999521
GSE81812	0.991939
GSE81812	0.997429
GSE81812	0.997827
GSE81812	0.996735
GSE81812	0.999385
GSE81812	0.999908
GSE81812	0.999844
GSE81812	0.999875
GSE81812	0.998471
GSE81812	0.999967
GSE81812	0.99894
GSE81812	0.99774
GSE81812	0.999849
GSE81812	0.871278
GSE81812	0.999645
GSE81812	0.999966
GSE81812	0.788849
GSE81812	0.788849
GSE81812	0.999509
GSE81812	0.9994
GSE81812	0.559366
GSE81812	0.999976
GSE81812	0.999443
GSE81812	0.999443
GSE81812	0.99953
GSE81812	0.999884
GSE81812	0.999884
GSE81812	0.9961
GSE81812	0.999333
GSE81812	0.999333
GSE81812	0.999859
GSE81812	0.999894
GSE81812	0.999909
GSE81812	0.999909
GSE81812	0.999909
GSE81812	0.999487
GSE81812	0.999646
GSE81812	0.999774
GSE81812	0.871278
GSE81812	0.999492
GSE81812	0.920898
GSE81812	0.987425
GSE81812	0.999728
GSE81812	0.999929
GSE81812	0.998127
GSE81812	0.999097
GSE81812	0.999097
GSE81812	0.99961
GSE81812	0.999892
GSE81812	0.895249
GSE81812	0.895249
GSE81812	0.998633
GSE81812	0.999784
GSE81812	0.999926
GSE81812	0.999841
GSE81812	0.999315
GSE81812	0.999315
GSE81812	0.999853
GSE81812	0.987669
GSE81812	0.999797
GSE81812	0.999797
GSE81812	0.999872
GSE81812	0.998421
GSE81812	0.998421
GSE81812	0.99996
GSE81812	0.992374
GSE81812	0.999751
GSE81812	0.99953
GSE81812	0.99897
GSE81812	0.999916
GSE81812	0.999614
GSE81812	0.999614
GSE81812	0.989804
GSE81812	0.767932
GSE81812	0.9993
GSE81812	0.993462
GSE81812	0.993462
GSE81812	0.999542
GSE81812	0.999228
GSE81812	0.998107
GSE81812	0.999727
GSE81812	0.999277
GSE81812	0.999894
GSE81812	0.999829
GSE81812	0.996923
GSE81812	0.956013
GSE81812	0.99887
GSE81812	0.999832
GSE81812	0.999812
GSE81812	0.999812
GSE81812	0.998421
GSE81812	0.853598
GSE81812	0.99984
GSE81812	0.757645
GSE81812	0.757645
GSE81812	0.948903
GSE81812	0.999505
GSE81812	0.999505
GSE81812	0.999127
GSE81812	0.993235
GSE81812	0.999909
GSE81812	0.998062
GSE81812	0.996461
GSE81812	0.999477
GSE81812	0.999477
GSE81812	0.998879
GSE81812	0.999798
GSE81812	0.999798
GSE81812	0.998151
GSE81812	0.996841
GSE81812	0.998573
GSE81812	0.333927
GSE81812	0.998483
GSE81812	0.998483
GSE81812	0.773746
GSE81812	0.999742
GSE81812	0.999412
GSE81812	0.0717952
GSE81812	0.956013
GSE81812	0.999941
GSE81812	0.996673
GSE81812	0.999638
GSE81812	0.999638
GSE81812	0.999546
GSE81812	0.999592
GSE81812	0.989832
GSE81812	0.989832
GSE81812	0.999956
GSE81812	0.999696
GSE81812	0.999696
GSE81812	0.999658
GSE81812	0.998841
GSE81812	0.999752
GSE81812	0.804377
GSE81812	0.874876
GSE81812	0.998389
GSE81812	0.999974
GSE81812	0.999547
GSE81812	0.999853
GSE81812	0.736072
GSE81812	0.736072
GSE81812	0.998389
GSE81812	0.992636
GSE81812	0.999969
GSE81812	0.973148
GSE81812	0.973148
GSE81812	0.999644
GSE81812	0.999644
GSE81812	0.999644
GSE81812	0.999693
GSE81812	0.996347
GSE81812	0.996347
GSE81812	0.999948
GSE81812	0.99998
GSE81812	0.999008
GSE81812	0.999563
GSE81812	0.999901
GSE81812	0.999901
GSE81812	0.999945
GSE81812	0.999945
GSE81812	0.99874
GSE81812	0.99987
GSE81812	0.999761
GSE81812	0.999488
GSE81812	0.999589
GSE81812	0.982646
GSE81812	0.992412
GSE81812	0.956175
GSE81812	0.998998
GSE81812	0.0759477
GSE81812	0.0759477
GSE81812	0.999812
GSE81812	0.830788
GSE81812	0.997414
GSE81812	0.999871
GSE81812	0.99952
GSE81812	0.935011
GSE81812	0.999981
GSE81812	0.999935
GSE81812	0.987669
GSE81812	0.999907
GSE81812	0.999907
GSE81812	0.999583
GSE81812	0.99983
GSE81812	0.999969
GSE81812	0.999969
GSE81812	0.99969
GSE81812	0.999954
GSE81812	0.94924
GSE81812	0.999468
GSE81812	0.999903
GSE81812	0.999903
GSE81812	0.981079
GSE81812	0.997077
GSE81812	0.992495
GSE81812	0.999948
GSE81812	0.999928
GSE81812	0.996263
GSE81812	0.999995
GSE81812	0.999812
GSE81812	0.997882
GSE81812	0.997882
GSE81812	0.968034
GSE81812	0.9999
GSE81812	0.993296
GSE81812	0.998988
GSE81812	0.999952
GSE81812	0.999952
GSE81812	0.999832
GSE81812	0.939196
GSE81812	0.999051
GSE81812	0.513994
GSE81812	0.999953
GSE81812	0.999851
GSE81812	0.999817
GSE81812	0.999055
GSE81812	0.993068
GSE81812	0.99907
GSE81812	0.999859
GSE81812	0.999903
GSE81812	0.999683
GSE81812	0.999665
GSE81812	0.99874
GSE81812	0.996173
GSE81812	0.999005
GSE81812	0.999949
GSE81812	0.99987
GSE81812	0.999958
GSE81812	0.997331
GSE81812	0.984199
GSE81812	0.984199
GSE81812	0.999018
GSE81812	0.0969135
GSE81812	0.0969135
GSE81812	0.999337
GSE81812	0.999914
GSE81812	0.97293
GSE81812	0.991782
GSE81812	0.991782
GSE81812	0.931989
GSE81812	0.99938
GSE81812	0.169213
GSE81812	0.994761
GSE81812	0.999575
GSE81812	0.994189
GSE81812	0.999634
GSE81812	0.994794
GSE81812	0.979665
GSE81812	0.943256
GSE81812	0.999142
GSE81812	0.998889
GSE81812	0.993051
GSE81812	0.999891
GSE81812	0.994794
GSE81812	0.994735
GSE81812	0.998866
GSE81812	0.988101
GSE81812	0.999851
GSE81812	0.998866
GSE81812	0.99988
GSE81812	0.996819
GSE81812	0.988101
GSE81812	0.950376
GSE81812	0.999057
GSE81812	0.999889
GSE81812	0.998852
GSE81812	0.999212
GSE81812	0.736787
GSE81812	0.934013
GSE81812	0.736787
GSE81812	0.934013
GSE81812	0.839621
GSE81812	0.839621
GSE81812	0.999723
GSE81812	0.999928
GSE81812	0.589057
GSE81812	0.938415
GSE81812	0.999928
GSE81812	0.589057
GSE81812	0.938415
GSE81812	0.999842
GSE81812	0.999897
GSE81812	0.999921
GSE81812	0.999433
GSE81812	0.999654
GSE81812	0.99895
GSE81812	0.998915
GSE81812	0.62371
GSE81812	0.62371
GSE81812	0.999784
GSE81812	0.999759
GSE81812	0.999908
GSE81812	0.998799
GSE81812	0.999656
GSE81812	0.999603
GSE81812	0.999741
GSE81812	0.995181
GSE81812	0.999991
GSE81812	0.995181
GSE81812	0.999991
GSE81812	0.99777
GSE81812	0.999572
GSE81812	0.993542
GSE81812	0.993365
GSE81812	0.736787
GSE81812	0.554169
GSE81812	0.736787
GSE81812	0.934013
GSE81812	0.996405
GSE81812	0.69875
GSE81812	0.994368
GSE81812	0.998542
GSE81812	0.999421
GSE81812	0.999536
GSE81812	0.994735
GSE81812	0.999944
GSE81812	0.999575
GSE81812	0.994189
GSE81812	0.999634
GSE81812	0.979665
GSE81812	0.639951
GSE81812	0.639951
GSE81812	0.639951
GSE81812	0.639951
GSE81812	0.999502
GSE81812	0.999502
GSE81812	0.999982
GSE81812	0.880861
GSE81812	0.880861
GSE81812	0.99993
GSE81812	0.999853
GSE81812	0.994368
GSE81812	0.998542
GSE81812	0.997978
GSE81812	0.999744
GSE81812	0.999922
GSE81812	0.999744
GSE81812	0.999835
GSE81812	0.999807
GSE81812	0.999623
GSE81812	0.999623
GSE81812	0.952538
GSE81812	0.999851
GSE81812	0.999616
GSE81812	0.996819
GSE81812	0.999929
GSE81812	0.99869
GSE81812	0.999638
GSE81812	0.999638
GSE81812	0.997567
GSE81812	0.572726
GSE81812	0.999901
GSE81812	0.994464
GSE81812	0.172638
GSE81812	0.994332
GSE81812	0.999893
GSE81812	0.305174
GSE81812	0.950376
GSE81812	0.999895
GSE81812	0.999873
GSE81812	0.999803
GSE81812	0.999803
GSE81812	0.999501
GSE81812	0.999149
GSE81812	0.986738
GSE81812	0.94421
GSE81812	0.993936
GSE81812	0.999017
GSE81812	0.999027
GSE81812	0.992122
GSE81812	0.999976
GSE81812	0.999976
GSE81812	0.999471
GSE81812	0.999471
GSE81812	0.996949
GSE81812	0.999159
GSE81812	0.999582
GSE81812	0.999338
GSE81812	0.999294
GSE81812	0.999579
GSE81812	0.996875
GSE81812	0.996875
GSE81812	0.999441
GSE81812	0.999736
GSE81812	0.943256
GSE81812	0.993873
GSE81812	0.999594
GSE81812	0.999594
GSE81812	0.982891
GSE81812	0.998259
GSE81812	0.998259
GSE81812	0.999987
GSE81812	0.999833
GSE81812	0.431262
GSE81812	0.431262
GSE81812	0.99892
GSE81812	0.999873
GSE81812	0.999891
GSE81812	0.999579
GSE81812	0.999835
GSE81812	0.999835
GSE81812	0.999908
GSE81812	0.927715
GSE81812	0.999831
GSE81812	0.99985
GSE81812	0.999468
GSE81812	0.998817
GSE81812	0.998817
GSE81812	0.998817
GSE81812	0.999964
GSE81812	0.999192
GSE81812	0.94421
GSE81812	0.986738
GSE81812	0.999487
GSE81812	0.914905
GSE81812	0.914905
GSE81812	0.997645
GSE81812	0.995495
GSE81812	0.994664
GSE81812	0.999901
GSE81812	0.982041
GSE81812	0.999747
GSE81812	0.999949
GSE81812	0.999367
GSE81812	0.998632
GSE81812	0.998632
GSE81812	0.998632
GSE81812	0.999549
GSE81812	0.999725
GSE81812	0.999372
GSE81812	0.999549
GSE81812	0.999725
GSE81812	0.999372
GSE81812	0.999917
GSE81812	0.999981
GSE81812	0.999954
GSE81812	0.998262
GSE81812	0.999123
GSE81812	0.0215294
GSE81812	0.508984
GSE81812	0.508984
GSE81812	0.999909
GSE81812	0.999874
GSE81812	0.999933
GSE81812	0.999963
GSE81812	0.999124
GSE81812	0.998845
GSE81812	0.982361
GSE81812	0.998836
GSE81812	0.999772
GSE81812	0.999772
GSE81812	0.999772
GSE81812	0.999913
GSE81812	0.999913
GSE81812	0.999527
GSE81812	0.990516
GSE81812	0.999345
GSE81812	0.999489
GSE81812	0.999667
GSE81812	0.999898
GSE81812	0.999898
GSE81812	0.990327
GSE81812	0.998693
GSE81812	0.999064
GSE81812	0.999922
GSE81812	0.999416
GSE81812	0.998326
GSE81812	0.999955
GSE81812	0.999955
GSE81812	0.999953
GSE81812	0.999857
GSE81812	0.999958
GSE81812	0.999857
GSE81812	0.999958
GSE81812	0.999899
GSE81812	0.999942
GSE81812	0.999663
GSE81812	0.36958
GSE81812	0.36958
GSE81812	0.999278
GSE81812	0.966896
GSE81812	0.00856056
GSE81812	0.00856056
GSE81812	0.00856056
GSE81812	0.00856056
GSE81812	0.995516
GSE81812	0.999862
GSE81812	0.999948
GSE81812	0.999901
GSE81812	0.999546
GSE81812	0.999976
GSE81812	0.999875
GSE81812	0.999841
GSE81812	0.998967
GSE81812	0.998967
GSE81812	0.999463
GSE81812	0.999345
GSE81812	0.999489
GSE81812	0.999734
GSE81812	0.996021
GSE81812	0.999341
GSE81812	0.999271
GSE81812	0.999796
GSE81812	0.99983
GSE81812	0.99586
GSE81812	0.993936
GSE81812	0.999972
GSE81812	0.999799
GSE81812	0.999816
GSE81812	0.997722
GSE81812	0.999476
GSE81812	0.999976
GSE81812	0.998937
GSE81812	0.998612
GSE81812	0.999886
GSE81812	0.99985
GSE81812	0.999611
GSE81812	0.999046
GSE81812	0.999964
GSE81812	0.99966
GSE81812	0.98716
GSE81812	0.995333
GSE81812	0.99696
GSE81812	0.999872
GSE81812	0.999854
GSE81812	0.999944
GSE81812	0.998206
GSE81812	0.998659
GSE81812	0.998659
GSE81812	0.589057
GSE81812	0.938415
GSE81812	0.589057
GSE81812	0.938415
GSE81812	0.999889
GSE81812	0.999821
GSE81812	0.999907
GSE81812	0.0531406
GSE81812	0.0531406
GSE81812	0.999892
GSE81812	0.999962
GSE81812	0.199323
GSE81812	0.199323
GSE81812	0.999824
GSE81812	0.999448
GSE81812	0.501018
GSE81812	0.999585
GSE81812	0.999221
GSE81812	0.997621
GSE81812	0.999412
GSE81812	0.999338
GSE81812	0.999509
GSE81812	0.998242
GSE81812	0.999582
GSE81812	0.999299
GSE81812	0.999948
GSE81812	0.999948
GSE81812	0.999777
GSE81812	0.999837
GSE81812	0.999803
GSE81812	0.999737
GSE81812	0.999737
GSE81812	0.999737
GSE81812	0.0862875
GSE81812	0.143107
GSE81812	0.500952
GSE81812	0.143107
GSE81812	0.143107
GSE81812	0.99973
GSE81812	0.999944
GSE81812	0.999732
GSE81812	0.999782
GSE81812	0.999266
GSE81812	0.997887
GSE81812	0.997887
GSE81812	0.995005
GSE81812	0.243689
GSE81812	0.999655
GSE81812	0.999992
GSE81812	0.999796
GSE81812	0.999796
GSE81812	0.988041
GSE81812	0.501137
GSE81812	0.501137
GSE81812	0.999937
GSE81812	0.280997
GSE81812	0.999755
GSE81812	0.999466
GSE81812	0.999466
GSE81812	0.977362
GSE81812	0.970725
GSE81812	0.970725
GSE81812	0.999609
GSE81812	0.999815
GSE81812	0.999823
GSE81812	0.999823
GSE81812	0.99967
GSE81812	0.999567
GSE81812	0.999567
GSE81812	0.99985
GSE81812	0.99994
GSE81812	0.99994
GSE81812	0.411708
GSE81812	0.135617
GSE81812	0.998421
GSE81812	0.992645
GSE81812	0.999933
GSE81812	0.995843
GSE81812	0.998869
GSE81812	0.99988
GSE81812	0.996384
GSE81812	0.999878
GSE81812	0.999878
GSE81812	0.999956
GSE81812	0.999463
GSE81812	0.999871
GSE81812	0.994
GSE81812	0.994
GSE81812	0.995253
GSE81812	0.990472
GSE81812	0.990472
GSE81812	0.9997
GSE81812	0.996877
GSE81812	0.99989
GSE81812	0.999727
GSE81812	0.996677
GSE81812	0.996677
GSE81812	0.0356659
GSE81812	0.0356659
GSE81812	0.99954
[truncated: 412,953+ more rows]

## Sheet: Figure6cd
tSNE_1	tSNE_2	Cell	Expr
-2.5204	-26.5742	TRAJ33--TRAV1-2	1.98696
-19.0476	-5.68845	Other	0
-2.32757	-26.5013	TRAJ33--TRAV1-2	2.39481
-20.2028	0.664721	Other	0.0172645
-23.0943	-13.0415	Other	0
-21.4353	-1.66881	Other	0
2.50665	-21.5878	Other	0.759583
-2.77548	-26.3783	TRAJ33--TRAV1-2	2.8227
-20.8361	-0.0113907	Other	0
-21.7396	-8.24752	Other	0.0120247
-2.26131	-24.0423	TRAJ33--TRAV1-2	1.62304
-3.46723	-24.0695	TRAJ33--TRAV1-2	1.46078
2.67396	-17.4995	Other	0.021575
-18.2508	-4.29792	Other	0
-2.99975	-24.4597	TRAJ33--TRAV1-2	2.64725
-22.3241	-2.40839	Other	0
-31.7972	3.25487	Other	0
3.72225	21.3202	Other	0
-20.8049	0.271519	Other	0
-20.6508	1.50752	Other	0
-19.4725	-0.481623	Other	0.0137624
-18.9147	3.14568	Other	0.0142708
0.744863	26.2702	Other	0
-22.8938	1.61857	Other	0.0161499
-0.0857098	-26.9485	TRAJ33--TRAV1-2	3.06112
-2.36138	-26.7617	TRAJ33--TRAV1-2	1.1911
-20.0438	-0.623097	Other	0
-2.8076	-22.142	Other	2.41293
-19.9307	-0.411446	Other	0
-32.1264	3.62794	Other	0
-0.560607	-25.9926	TRAJ33--TRAV1-2	1.98396
-29.5545	1.17522	Other	0.0127047
-21.8108	-8.09283	Other	0
-20.6817	-7.99776	Other	0
-19.3148	-4.04677	Other	0
-30.3163	1.17261	Other	0
-21.9457	-0.0951151	Other	0
-21.4514	0.481927	Other	0
-20.5607	-8.17545	Other	0
-26.2649	-20.0859	Other	0
-21.2128	-1.49628	Other	0
0.436829	-28.2754	TRAJ33--TRAV1-2	2.6147
-18.6395	2.92461	Other	0.0193269
-0.617789	-39.0852	Other	2.47307
-18.3082	2.64521	Other	0
-22.2929	-0.116362	Other	0
-3.76229	16.3937	Other	0.261869
-3.26724	-26.4698	Other	2.13018
-0.484417	-23.9515	Other	1.64793
-20.8485	-0.174498	Other	0
-31.1648	2.97384	Other	0
-19.4709	-3.98477	Other	0
-20.6667	-1.18112	Other	0
-23.1375	3.3798	Other	0
-2.3214	23.037	Other	0
-6.26244	39.5731	Other	0
-8.88044	40.4101	Other	0
-40.8146	-3.0827	Other	0
-6.49083	40.8949	Other	0.0154841
-4.79215	20.762	Other	0.0115458
-35.7884	-4.53493	Other	0
-4.61618	-26.0477	TRAJ33--TRAV1-2	2.60044
-1.95857	29.0969	Other	0
1.62499	19.8411	Other	0.0166389
5.01206	24.821	Other	0
-35.1895	-4.43996	Other	0
-32.0136	4.10989	Other	0
-4.15366	-23.4913	TRAJ33--TRAV1-2	1.38507
-0.571368	24.6959	Other	0
-6.96021	35.7109	Other	0.0108149
-1.75967	23.6558	Other	0
4.78139	23.4016	Other	0
6.84642	28.0625	Other	0
6.84647	28.0634	Other	0
-8.24804	41.2674	TRAJ33--TRAV1-2	0.0134652
-1.2517	40.2598	Other	0
-32.1291	3.28865	Other	0
37.3278	17.6641	Other	0.128356
10.925	-19.6132	Other	0
12.7603	-24.8096	Other	0
38.0098	16.9917	Other	0
-12.242	-37.9082	Other	0
13.6694	-24.0155	Other	0.148889
9.87238	-30.452	Other	3.14058
-6.09614	16.0061	Other	0.0102435
37.5205	12.8822	Other	0
23.7263	10.9068	Other	0
9.88194	-21.1852	Other	0
4.57682	-16.9946	Other	0
19.8448	33.2935	Other	0.0128465
30.9493	-17.5022	Other	0
35.2992	16.2949	Other	0
27.8469	-2.25008	Other	0
12.218	-24.6438	Other	0
12.0978	-24.7277	Other	0
14.4166	-24.0108	Other	0
23.2397	13.5658	Other	0.015139
37.0116	17.9709	Other	0
38.1398	14.6901	Other	0
-20.1234	-1.5155	Other	0
37.06	17.3682	Other	0
34.1696	-2.67552	Other	0
37.6131	14.3399	Other	0
36.194	12.9165	Other	0
36.6519	12.8832	Other	0
-0.511367	-21.7095	Other	0.12598
3.09007	-33.152	Other	1.57939
38.1039	14.4283	Other	0
29.488	12.3785	Other	0
12.2885	-18.6962	Other	2.24553
11.2818	-18.3008	Other	0
1.58449	-18.4129	Other	0
36.128	13.4716	Other	0
29.3447	-14.3197	Other	0
10.466	-23.2077	Other	0
37.8013	17.1382	Other	0
10.258	-19.4479	Other	0
36.1026	13.6474	Other	0
-3.56148	17.5703	Other	0
36.3708	17.9968	Other	0
35.1426	17.1969	Other	0
28.3326	10.5273	Other	0
3.22681	15.7948	Other	0.0309713
-20.2523	-1.42122	Other	0
12.1002	-18.645	Other	0
12.1204	-25.5565	Other	0
30.988	-17.4315	Other	0.0173861
36.8707	12.9956	Other	0
37.8894	16.9022	Other	0
10.667	-18.0015	Other	0.015764
-19.7791	-3.8359	Other	0
10.1159	-22.9694	Other	0
14.2145	-24.2279	Other	0
9.25603	-28.0082	Other	2.85859
10.3518	-23.1629	Other	0
24.2516	9.91509	Other	0
10.3777	-22.1618	Other	0
37.2428	17.8477	Other	0.0132647
9.52036	-23.4244	Other	0
28.005	-2.59206	Other	0
18.7786	31.4697	Other	0
30.8683	-17.6264	Other	0
38.0993	17.6002	Other	0
-4.56385	-15.2251	Other	0
35.5052	17.2515	Other	0
19.3357	1.42	Other	0
-22.4559	-2.5028	Other	0
-2.54196	34.9941	Other	0
-4.93572	31.6282	Other	0
-11.1704	23.3815	Other	0
-7.58466	28.8599	Other	0
-11.0235	37.1668	Other	0
0.916777	23.0483	Other	0
23.1484	13.4472	Other	0
2.01898	9.72011	Other	0
-2.69728	36.0786	Other	0
3.24134	29.3567	Other	0
3.01444	37.4348	Other	0
0.732874	26.4699	Other	0
-26.0855	2.75606	Other	0
-11.3661	-37.4837	Other	0
9.57917	-21.3498	Other	0
9.4369	-20.833	Other	0
8.07024	-21.6811	Other	0
10.1132	-30.2372	TRAJ33--TRAV1-2	1.10706
-3.87677	-24.5227	Other	2.85307
2.83795	-21.0022	Other	0
8.82924	-23.0561	Other	0
-23.4247	-12.8839	Other	0
9.1669	-27.3161	TRAJ33--TRAV1-2	1.57815
3.95528	-22.2416	Other	0
12.2217	-23.2326	Other	0
3.79095	-20.2629	Other	0
5.30474	-21.3098	Other	0
-1.65937	-24.3066	Other	0.894734
-0.750287	-26.1973	TRAJ33--TRAV1-2	2.93582
-23.5144	-8.37826	Other	0
7.99827	-27.7702	TRAJ33--TRAV1-2	2.86494
11.8521	4.28321	Other	0
8.36118	-17.7613	Other	0
-20.5307	5.16816	Other	0
-16.4558	-20.4819	Other	0
2.20522	-23.1499	Other	2.49569
8.06887	-21.6562	Other	0
0.430638	-21.764	Other	2.94598
-26.0268	-18.809	Other	0
-18.4479	1.41825	Other	0.0780549
11.1145	-13.5568	Other	0
2.6971	-17.506	Other	0
2.08911	-17.2328	Other	0
-11.1287	20.097	Other	0
9.3669	-28.195	Other	0.0314694
-22.2051	3.59268	Other	0
3.80438	-22.1958	TRAJ33--TRAV1-2	0.759228
16.6821	-18.7863	Other	0.227696
6.34952	-17.2143	Other	0
-19.1616	3.60125	Other	0
8.32944	-18.1008	Other	0
-19.4868	4.44261	Other	0
2.35369	-23.5141	TRAJ33--TRAV1-2	1.84446
-16.1254	-20.7118	Other	0
2.20176	-21.971	Other	0
12.3771	-21.527	Other	0
1.60652	-21.3519	TRAJ33--TRAV1-2	0.947392
2.19568	-23.0139	TRAJ33--TRAV1-2	0.19856
11.8975	-28.3149	Other	0.022432
6.65699	-22.5916	Other	0
-17.7465	-19.2477	Other	0
13.0591	-10.1723	Other	0.0344428
3.26744	-21.0743	Other	0
-5.8702	-25.7896	TRAJ33--TRAV1-2	3.63645
-26.2842	-18.6341	Other	0
9.0161	-27.3832	Other	0.873606
-1.87351	-23.9413	TRAJ33--TRAV1-2	0.111634
-3.84357	-24.2146	TRAJ33--TRAV1-2	1.51906
2.2997	-21.6842	Other	0
-18.5915	-0.0977291	Other	0.0594329
11.8117	-30.9103	Other	2.47569
-21.7348	-8.5156	Other	0
8.38385	0.599525	Other	0
-0.229373	-26.5045	Other	3.14421
-36.1758	-6.94754	Other	0
15.4876	-25.2132	Other	0
1.84682	-16.9636	Other	0
-9.74106	-1.4791	Other	0
-32.9694	6.13069	Other	0
6.63366	-22.5429	Other	0
6.27484	-19.3747	Other	0
-40.8139	-5.43156	Other	0
-9.25191	40.3552	Other	0
-10.8102	35.2401	Other	0
-5.2603	-24.0697	Other	2.94309
-7.10448	33.2183	Other	0
-7.15284	25.2081	Other	0
-9.69395	31.2948	Other	0
-8.29764	41.4881	Other	0
1.81617	37.3741	Other	0
-4.83977	25.0832	Other	0
-0.366932	21.46	Other	0
-12.7221	29.3007	Other	0
-5.56678	37.9498	Other	0
2.47245	26.4409	Other	0
-4.6808	21.9432	Other	0.0307525
-9.72786	27.2461	Other	0
-6.64766	33.558	Other	0
-2.7663	33.4354	Other	0
-8.35668	36.5327	Other	0
17.9709	26.9736	Other	0
-1.92538	27.7146	Other	0
-6.26115	41.3614	Other	0
-2.44913	25.9423	Other	0
-17.3381	-2.06982	Other	0
22.0983	12.366	Other	0
-10.3134	26.5573	Other	0
-9.66323	30.7182	Other	0
-29.1791	1.29318	Other	0
-13.6466	24.7407	Other	0
-5.57448	35.9419	Other	0
-4.15001	38.6067	Other	0
-7.5437	30.7942	Other	0
-4.21384	29.6671	Other	0
0.510922	31.1429	Other	0
-26.4489	4.98468	Other	0
-7.99204	27.0748	Other	0
-3.75379	-24.9613	TRAJ33--TRAV1-2	2.91554
22.0852	12.5639	Other	0
-5.07856	23.1921	Other	0
-6.864	27.9998	Other	0
-1.98914	21.8559	Other	0
4.02949	26.2498	Other	0
-6.00818	42.1546	Other	0
-9.08071	32.0822	Other	0
-31.3176	3.66745	Other	0.844856
-4.82848	39.1085	Other	0
-8.7393	34.8531	Other	0
-4.01111	-25.7158	Other	2.15547
-40.3816	-2.70601	Other	0
-2.07638	30.6671	Other	0
-8.50716	34.7457	Other	0
-5.4536	-24.0174	TRAJ33--TRAV1-2	0.0674601
1.13938	36.7984	Other	0
0.788896	22.5467	Other	0.0309835
-1.42286	27.4663	Other	0
-39.0293	-2.43174	Other	0
-8.89242	37.0612	Other	0
-3.90836	27.4232	Other	0
-4.40354	17.217	Other	2.14645
-7.52799	27.2896	Other	0
-6.508	35.2949	Other	0
-5.6091	-24.8033	Other	2.99314
-1.01641	27.3388	Other	0
-3.2053	34.3539	Other	0
-6.18298	21.3708	Other	0
-10.666	36.4578	Other	0
-5.71393	38.0413	Other	0
-22.8763	4.93362	Other	0
-38.88	-6.3014	Other	0
-2.36722	-23.6505	Other	0.493684
-5.93633	26.6352	Other	0
-26.0076	5.01465	Other	0
-6.75038	30.2565	Other	0
-7.37476	29.0684	Other	0
-8.77413	25.3183	Other	0
-40.0516	-6.76077	Other	0
-4.3787	28.1867	Other	0
-38.1785	-5.73134	Other	0
-8.84649	25.349	Other	0
-5.71498	26.8074	Other	0
-20.4556	2.45975	Other	0
-2.52109	25.8609	Other	0
-9.44985	36.5543	Other	0
-4.01821	34.8238	Other	0
-5.84349	20.7096	Other	0
-5.076	-25.683	TRAJ33--TRAV1-2	2.75309
-4.3956	-22.8972	TRAJ33--TRAV1-2	1.85941
-6.71236	23.0137	Other	0
-3.50678	19.1944	Other	0
-5.75665	37.0052	Other	0
-11.8	27.8391	Other	0
-4.69934	21.5542	Other	0.790082
-22.3702	3.78337	Other	0
-23.1465	4.20549	TRAJ33--TRAV1-2	1.18303
-25.2492	5.10274	Other	0
-8.90083	27.4684	Other	0
-8.58554	34.7948	Other	0
-9.81784	19.5264	Other	1.71745
-7.7135	26.8314	Other	0.0254478
-1.54529	-24.855	Other	1.55514
-2.01287	28.0438	Other	0
-4.28168	25.9409	Other	0
-6.66383	31.424	Other	0
-12.2485	32.8328	Other	0
-6.15089	22.8634	Other	0
-8.08123	23.5137	Other	0
-7.39745	25.2948	Other	0
-11.408	23.1997	Other	0
-39.5545	2.72139	TRAJ33--TRAV1-2	0
-9.00591	32.9125	Other	0
-6.69033	24.053	Other	0.0402049
-3.21853	20.9375	Other	0
0.834702	22.2249	Other	0
-10.4009	22.7787	Other	0
-7.69127	26.3954	Other	0
-25.9697	4.93293	Other	0
-9.61859	31.8673	Other	0
-4.0455	-25.5343	Other	2.50995
-1.97145	22.4527	Other	0
-7.61083	25.055	Other	0
-1.59002	16.9288	Other	0
-8.82414	31.2983	Other	0
-8.99811	36.7659	Other	0
-5.51631	25.0394	Other	0
2.55085	26.9577	Other	0
-8.94923	36.5231	Other	0
-6.1499	33.8997	Other	0.0108831
-2.90021	20.8938	Other	0
-5.38756	-25.295	Other	1.13148
-5.77632	28.3402	Other	0
-3.51125	27.4857	Other	0
-8.64386	33.1625	Other	0
-6.54956	21.6201	Other	0
-11.2804	21.6838	Other	0
-3.01585	42.0092	Other	0
-1.18216	22.1519	Other	0
2.43718	22.5361	Other	0
-3.81812	30.3494	Other	0
-4.57521	29.54	Other	0
-9.51902	27.419	Other	0
-0.87553	16.831	Other	0
-8.16588	23.6554	Other	0
-10.6871	31.9028	Other	0
-5.937	33.6105	Other	0
-3.78969	-24.3079	TRAJ33--TRAV1-2	3.34123
-5.37633	-25.3303	TRAJ33--TRAV1-2	3.27731
-10.2963	31.5855	Other	0
-21.2633	5.03285	Other	0
-5.92298	35.353	Other	0
-4.82119	39.3777	Other	0
-10.501	32.0439	Other	0
-14.0316	24.6637	Other	0
-3.10942	36.1614	Other	0
-9.37476	31.5859	Other	0
-37.3691	-6.41293	Other	0
-36.6713	-5.82753	Other	0.0405957
-37.2731	-6.94452	Other	0
-39.6685	-5.1766	Other	0
-37.3091	-8.77228	Other	0
-38.9403	-2.90354	Other	0
-29.6597	3.39103	Other	0
-39.4017	-3.85199	Other	0
-41.2908	-6.31387	Other	0
-41.2314	-5.41005	Other	0
-37.1881	-6.13869	Other	0
15.7118	-8.38825	Other	0
12.6112	-22.2498	Other	0
5.80518	-9.49047	Other	0
36.6689	14.9874	Other	0.0273009
15.1401	-27.3707	Other	0
19.5818	-20.2997	Other	0
4.87319	-15.2414	Other	0.0247563
13.8878	-14.9221	Other	0
15.2428	-24.8329	Other	0
16.4295	-20.6987	Other	0.0361076
28.6643	8.26504	Other	0
12.8105	-3.32868	Other	0
15.1634	-25.3038	Other	0
19.4589	-24.401	Other	0.021016
12.5737	-30.11	TRAJ33--TRAV1-2	1.59291
6.73177	-23.6724	Other	0
14.5854	-18.7501	Other	0
-0.152515	-26.4047	Other	0.166517
14.8288	-6.76564	Other	0.0318927
19.0496	-21.649	Other	0
13.5876	-4.17126	Other	0
17.8886	-20.1637	Other	0.519997
9.22937	-19.3932	Other	0
-9.68667	-1.91802	Other	0
17.2058	-20.8304	Other	0
-0.43402	-25.654	Other	1.42211
16.3165	-5.09233	Other	0.0241246
6.77878	-16.6112	Other	0
15.6861	-7.97647	Other	0
16.4595	-22.1386	Other	0.0255019
15.2212	-23.1682	Other	0
13.1683	-12.4887	Other	0
14.4195	-10.3384	Other	0
11.6948	-30.6061	Other	2.40711
4.18684	-33.9404	Other	0.772882
10.1698	-25.8391	Other	0.626897
12.3493	-29.866	TRAJ33--TRAV1-2	2.35832
4.95099	-14.3357	Other	0.0241997
-9.41695	-0.120217	Other	0.0269393
15.3243	-22.1553	Other	0.537719
6.45466	-24.1786	Other	0.0224844
6.69514	-7.14785	Other	1.21773
11.104	-29.5199	TRAJ33--TRAV1-2	3.00701
14.6027	-21.6085	Other	0
14.2432	-23.3512	Other	0
9.50604	-16.608	Other	0.0231389
6.6041	-16.329	Other	0
15.6413	-7.53369	Other	0
3.41461	-14.9688	Other	0
18.5787	-23.0228	Other	0
11.6485	-6.71486	Other	0
14.9418	-22.0318	Other	0
13.5448	-27.1182	Other	0.731842
13.1978	0.957788	Other	0
12.314	-30.3572	Other	1.65868
14.9525	-24.6597	Other	0
12.6779	-17.8401	Other	0
8.00239	-15.6811	Other	0
0.177999	-4.73181	Other	0
17.2251	-21.3666	Other	0
4.03056	-15.2891	Other	0
12.737	-31.3857	TRAJ33--TRAV1-2	2.40044
10.1891	21.8988	Other	0
17.4998	-19.2546	Other	0
11.6132	-13.0412	Other	0
-9.83023	-2.04493	Other	0
14.0117	-3.34614	Other	0
15.4794	-3.09695	Other	0
18.7245	-22.5758	Other	1.32108
-6.15391	15.9537	Other	0
16.8721	-21.3023	Other	0
12.8652	-28.7291	TRAJ12--TRAV1-2	0.868654
15.9313	-21.0365	Other	0
17.8627	-20.573	Other	0
18.3966	27.6431	Other	0
28.2239	12.7502	TRAJ12--TRAV1-2	0
13.252	-26.8963	Other	0
14.0871	-27.4445	TRAJ12--TRAV1-2	0
-22.3597	-2.45094	Other	0
7.36827	-24.6278	Other	0
10.4951	-26.5303	TRAJ33--TRAV1-2	0
6.73112	-3.84814	Other	0
16.6673	-21.7121	Other	0
15.3941	-23.5545	Other	0
13.5389	-23.576	Other	0
-9.9963	-2.16743	Other	0
7.01081	-23.767	Other	0
18.5545	30.2882	Other	0
9.94157	-30.9461	TRAJ12--TRAV1-2	2.52566
13.5083	-11.2525	Other	0
6.62748	-24.2231	Other	0
3.45705	-15.7735	Other	0
18.7122	-22.4918	Other	0.0488937
19.5405	-20.9753	Other	0
11.4173	-29.5993	TRAJ33--TRAV1-2	2.45697
3.68237	-15.9042	Other	0
15.7724	-19.8938	Other	0
5.12376	-14.697	Other	0.0563328
1.33266	-16.5032	Other	0
11.0081	-29.6139	Other	2.91883
17.6544	-22.0243	Other	0
5.97599	-16.9382	Other	0
12.2267	-13.1006	Other	0
-4.2466	16.3598	Other	0
13.3666	-28.63	Other	2.32501
17.9385	25.8957	Other	0
15.5924	-3.82826	Other	0
11.8633	-14.2546	Other	0
13.2699	-30.4776	TRAJ33--TRAV1-2	2.06938
10.5178	-29.2368	Other	2.64647
14.5091	-24.8571	Other	0
3.45184	-30.7833	Other	0
17.1818	-22.2708	Other	0
13.9609	-1.44633	Other	0
10.8171	-30.8954	TRAJ33--TRAV1-2	2.387
7.27673	-14.5748	Other	0
12.3152	-22.8575	Other	0
10.8318	-19.3946	Other	0
15.7216	-8.41589	Other	0
5.38288	-21.1642	Other	0
16.6816	-25.1314	Other	0
14.2505	-28.6361	Other	2.09295
6.31705	-7.05324	TRAJ33--TRAV1-2	0
9.54717	-16.5219	Other	0.0762194
14.3632	-20.205	Other	0
-1.54646	-24.0031	TRAJ33--TRAV1-2	1.5104
13.6864	-16.6458	Other	0.0278471
7.90488	-15.8171	Other	0
14.2014	-27.3753	Other	1.25656
11.0524	-14.0824	Other	0
19.4934	-20.4007	Other	0
26.3013	11.4936	Other	0
15.5619	-23.9436	Other	0.0563392
16.0628	-4.92882	Other	0
-2.14578	-21.5318	Other	3.27509
28.0354	12.553	Other	0
13.5915	-31.4936	Other	3.16254
15.6033	-19.8286	Other	0
10.9221	-26.4839	TRAJ33--TRAV1-2	0.616175
9.47588	-18.8713	Other	0
6.7061	-25.4993	Other	0
19.6718	-21.1849	Other	0
12.1557	-27.3517	Other	3.80432
10.7364	-28.9842	Other	2.11056
5.19053	7.46622	Other	0.0302771
9.72179	-17.9174	Other	0
13.9067	-7.229	Other	0
26.6864	11.5708	Other	0
10.0566	-29.2179	TRAJ33--TRAV1-2	1.01732
12.4209	-12.9541	Other	0.0527586
10.6976	-11.9664	Other	0.0203297
17.4077	-21.181	Other	0
8.77158	-4.02861	TRAJ33--TRAV1-2	2.18512
17.134	-23.3674	Other	0
15.6346	-28.9781	Other	0
2.67995	-31.4034	Other	3.47933
15.5843	-0.465924	Other	0
12.8037	-14.5765	Other	0
15.224	-27.2752	Other	0.824059
8.63127	0.973649	Other	0
7.32223	-24.5616	Other	0.0234515
13.6861	-31.5631	TRAJ33--TRAV1-2	2.595
17.4198	-21.9904	Other	0.0487851
16.8923	-24.2682	Other	0
15.2853	-28.7743	TRAJ33--TRAV1-2	0
12.6409	-29.3764	Other	0
6.40666	-18.0466	Other	0
2.74199	-17.7372	Other	0
-5.83834	-35.723	TRAJ33--TRAV1-2	2.13369
-12.7465	-41.8798	Other	0
-8.90156	-39.1948	TRAJ33--TRAV1-2	2.80918
0.0617745	-9.54536	Other	0
-21.6298	-26.9852	Other	0
-11.1728	-37.5094	Other	0
-2.42323	-35.6835	TRAJ33--TRAV1-2	2.75089
-12.131	-37.9593	Other	0
1.35382	-38.7704	Other	1.62552
-5.30149	-0.59386	Other	0
-0.987923	-35.9291	TRAJ33--TRAV1-2	3.72953
1.31296	-35.617	Other	2.59494
2.95378	-36.3597	TRAJ33--TRAV1-2	2.44164
7.29537	-13.3668	Other	0.0597157
-32.9863	-9.78366	Other	0.135447
-11.159	-38.8809	Other	1.2094
-1.45658	-38.2445	TRAJ33--TRAV1-2	3.02587
-11.4523	-41.1555	TRAJ33--TRAV1-2	3.32703
-3.18089	-32.3993	Other	0.0256486
-1.23994	-38.6177	Other	2.74454
10.1112	-6.14029	Other	0.0370581
4.28664	-37.525	TRAJ33--TRAV1-2	3.12069
8.37534	-32.3329	TRAJ33--TRAV1-2	3.07268
-9.40615	-6.5901	TRAJ33--TRAV1-2	0
1.91565	-37.3355	Other	1.73529
-0.300979	-35.575	Other	0.484219
-22.3892	-25.0972	Other	0.0291054
-0.830957	-34.2508	Other	0
-4.22458	-1.02093	Other	0.033125
-1.23413	-35.1986	TRAJ33--TRAV1-2	2.42375
0.556548	-33.9617	TRAJ33--TRAV1-2	3.70117
9.93348	-6.44877	Other	1.37204
6.14484	-0.768799	Other	0.0202777
1.24456	-24.426	TRAJ33--TRAV1-2	0.602963
-8.97037	-37.648	Other	0
-1.44359	-38.1227	TRAJ33--TRAV1-2	2.85282
1.45068	-38.5471	TRAJ33--TRAV1-2	2.69197
-9.45791	-37.6845	Other	0
-22.9581	-25.0901	Other	0
-2.2778	-33.3815	TRAJ33--TRAV1-2	0.163422
0.931931	-35.3883	Other	3.28859
-4.2104	-31.6252	Other	0.0432382
-16.9731	-18.7894	Other	0
8.0956	3.56898	Other	0
-9.46582	-37.8991	Other	2.91394
-8.80459	-37.3785	Other	0.0356307
-4.73557	-34.6622	TRAJ33--TRAV1-2	2.9275
2.23435	-36.7013	TRAJ12--TRAV1-2	3.13704
0.886865	0.189375	Other	0
-5.91797	-38.7078	TRAJ33--TRAV1-2	3.23491
-9.02323	-14.0227	Other	0
-11.8976	-41.0078	Other	0
0.844313	-36.368	TRAJ33--TRAV1-2	2.14862
9.92295	3.86607	Other	0.201904
-5.26218	-33.6602	Other	3.39765
-20.5756	-19.713	Other	0
1.2888	-38.6165	TRAJ33--TRAV1-2	3.4955
-22.8329	-25.7909	Other	0.0302518
0.392867	-34.3218	Other	2.00371
-3.22684	-32.4632	Other	3.03964
-2.53046	-34.5075	TRAJ33--TRAV1-2	4.19586
0.632749	-34.1129	TRAJ33--TRAV1-2	0
-0.610736	-36.4376	Other	2.67159
1.85129	-38.7201	Other	2.28733
-0.604747	-34.1309	TRAJ12--TRAV1-2	2.42292
-0.656437	-35.7084	TRAJ33--TRAV1-2	2.65507
-17.4415	-18.7466	Other	0
-9.0799	-6.96825	Other	0
-23.3991	-25.8403	Other	0
-11.1376	-8.71444	Other	0
-4.42311	-36.9585	TRAJ33--TRAV1-2	2.92413
-21.8818	-22.4896	Other	0
-22.165	-23.7064	Other	0
-5.39253	-33.4994	TRAJ33--TRAV1-2	2.61015
-7.75874	-12.1055	Other	0
2.60265	-31.6035	TRAJ33--TRAV1-2	0.352144
-5.29996	-7.95533	Other	0
-20.9576	-20.1182	Other	0.0400048
5.47095	-1.63648	Other	0
-0.574872	-35.7798	Other	2.61248
9.82519	3.44589	Other	0.0254907
-11.161	-8.70179	Other	0
-8.00725	-13.0305	Other	0
-9.52707	-38.4841	TRAJ33--TRAV1-2	2.69912
-8.62773	-11.3298	Other	0
-6.07106	-38.2452	Other	2.35064
-0.763588	-37.1144	TRAJ33--TRAV1-2	0.0344293
-10.9387	-40.9858	Other	2.92387
-9.54449	-9.88119	Other	0
1.74657	-37.7372	TRAJ12--TRAV1-2	2.59627
-1.01643	-38.7897	TRAJ33--TRAV1-2	2.59275
-22.9088	-24.9026	Other	0
-3.24917	-33.3684	TRAJ33--TRAV1-2	1.57519
-2.25234	-32.7597	TRAJ33--TRAV1-2	0.148211
-10.7036	-37.0942	Other	0
-11.2237	-6.60666	Other	0
-9.00978	-39.511	TRAJ33--TRAV1-2	3.31544
-5.38818	-33.5603	TRAJ33--TRAV1-2	0.0299224
-3.38776	-34.527	TRAJ33--TRAV1-2	2.49882
1.07025	-39.3562	Other	2.93169
-4.86926	-32.8823	Other	2.1144
-12.7246	-41.8822	TRAJ33--TRAV1-2	1.26548
4.82502	5.27601	Other	0
-6.20895	-38.6013	TRAJ33--TRAV1-2	2.76247
12.2886	12.1867	Other	0
0.69044	-33.0896	TRAJ12--TRAV1-2	1.13282
6.70125	-33.3261	TRAJ33--TRAV1-2	3.39344
10.0504	6.31827	Other	0.0281772
7.98583	-32.6647	TRAJ33--TRAV1-2	1.82726
-8.17062	-11.8344	Other	1.73413
-9.14391	-38.9706	TRAJ33--TRAV1-2	2.14941
1.19731	-38.4741	Other	2.63852
6.16017	-33.4893	Other	0
-10.4009	-39.6778	Other	1.87664
0.609575	-28.5255	TRAJ12--TRAV1-2	1.45195
-4.0962	-34.7332	TRAJ12--TRAV1-2	2.34605
-10.9369	-40.9411	TRAJ33--TRAV1-2	3.72658
-9.67189	-5.34706	Other	0.0256422
-11.0822	20.1523	Other	0
-20.4235	-19.7371	Other	0.0270862
-11.7464	-38.5681	TRAJ33--TRAV1-2	1.56036
-9.05343	-39.1478	TRAJ33--TRAV1-2	2.25739
-0.751278	35.0166	Other	0.0753649
-11.9212	-6.82754	Other	0
-5.08043	-9.50477	Other	0
-12.8052	-41.9364	TRAJ33--TRAV1-2	0
-3.05865	-38.164	Other	0.998375
-13.0586	-6.86961	Other	0.0496368
-1.59324	-36.5778	TRAJ33--TRAV1-2	0
-10.6531	-36.8297	Other	0
-1.2104	-38.7786	TRAJ33--TRAV1-2	3.40657
0.277866	-31.8738	TRAJ33--TRAV1-2	2.34568
-11.1351	-41.1613	Other	2.60473
-3.13188	-32.9811	TRAJ33--TRAV1-2	0.53801
-23.5429	-24.777	Other	0
1.99976	-6.84135	Other	0
7.31881	-19.8811	TRAJ12--TRAV1-2	2.94791
-7.55419	-6.54069	Other	0.0331573
11.3876	-6.37131	TRAJ33--TRAV1-2	0
10.5729	13.0573	Other	0
-12.4011	-37.7661	Other	0.0264776
-9.81161	-6.28228	Other	0.0541992
23.5129	-13.1493	Other	0
-9.26874	-39.101	TRAJ12--TRAV1-2	3.44486
8.40997	-32.2923	TRAJ33--TRAV1-2	1.69038
-10.0113	-39.4222	TRAJ12--TRAV1-2	1.88621
-10.4031	-6.21179	TRAJ33--TRAV1-2	0.0316813
7.21058	0.788144	Other	0
-1.31976	-36.4363	Other	2.81336
-12.0372	-41.1641	Other	0
-32.8573	1.09842	Other	0
-22.5262	-19.8117	Other	0
3.94317	0.134106	Other	0
-1.31858	-33.0323	Other	0
-31.6885	-9.02758	Other	0
-32.886	-9.79718	Other	0
-31.9615	-9.04741	Other	0
-31.5049	-9.02276	Other	0
-15.9932	-20.7961	Other	0
1.07503	27.6761	Other	0
-15.822	25.3304	Other	0
-0.68191	39.1004	Other	0.0337892
0.61397	18.6784	Other	0
-3.5187	30.0292	Other	0
-2.56963	19.7371	Other	0
-5.58072	10.3528	Other	0.0304424
-5.31779	37.9348	Other	0
-1.4208	35.1097	Other	0
-4.61793	28.3797	Other	0
-5.471	36.8499	Other	0
0.692716	38.5863	Other	0
0.988856	26.7026	Other	0
-0.720358	37.1273	Other	0
1.36313	39.1084	Other	0
6.10512	23.7388	Other	0
-5.27512	43.4246	Other	0
2.3352	33.7141	Other	0
-10.7644	35.0613	Other	0
-1.16104	34.4572	Other	0
-3.71106	38.4238	Other	0
1.30106	40.1931	Other	0
-4.92054	35.7659	Other	0
0.132406	35.7448	Other	0
2.53043	25.5019	Other	0
-4.62238	29.2449	Other	0
6.42049	24.4233	Other	0
-4.06045	22.9416	Other	0
3.28838	18.9536	Other	0
-0.743206	38.8005	Other	0
-1.56504	35.129	Other	0
0.937953	31.4462	Other	0
-4.05774	26.2531	Other	0.03007
3.02667	29.3392	Other	0
-5.62157	24.6191	Other	0
-30.2331	2.20876	Other	0
-3.01722	19.7463	Other	0
3.41876	37.3982	Other	0
-10.4712	39.1722	Other	0
-1.11271	16.5414	Other	0.0300304
23.2354	12.0816	Other	0
-5.87818	42.6446	Other	0
1.30039	29.521	Other	0
0.746814	38.5811	Other	0
-3.31256	31.6292	Other	0
-2.12213	37.481	Other	0.026177
0.592918	36.8327	Other	0
-4.11969	36.9338	Other	0
3.58868	37.3087	Other	0
-2.96603	26.9698	Other	0
-4.36535	37.7238	Other	0
-5.45496	35.4109	Other	0
3.16742	26.6197	Other	0
0.868553	16.0391	Other	0
-12.0533	19.4692	Other	0.388881
-2.85284	34.0618	Other	0
-4.34838	37.0777	Other	0
0.472117	38.7152	Other	0
-2.61066	23.6636	Other	0
-7.03201	38.8523	Other	0
-3.61586	18.8372	Other	0
-38.5102	-2.08631	Other	0
-3.5897	38.6815	Other	0
-8.02761	40.0643	Other	0
-4.89997	30.1306	Other	0
-4.3241	31.312	Other	0
-3.52155	36.8954	Other	0
-6.19758	29.9838	Other	0
-3.52754	41.6126	Other	0
0.433105	37.9873	Other	0
-36.5222	-0.179964	Other	0
-1.41568	34.6438	Other	0
-10.6697	37.6525	Other	0
-0.281459	26.631	Other	0
1.61711	29.135	Other	0
1.90886	39.3488	Other	0
2.26946	24.6726	Other	0
-2.91758	37.8592	Other	0
-38.7436	-0.457807	Other	0
4.21505	25.3468	Other	0
0.744709	18.4639	Other	0.0250136
-11.0847	21.2386	Other	0.0400369
-5.68948	29.0352	Other	0
-2.9629	37.2529	Other	0
-3.17568	23.8371	Other	0.0315243
-4.22462	23.8046	Other	0
-5.40257	18.4036	Other	0
-6.34756	41.8962	Other	0
1.25113	30.6022	Other	0.0278065
0.66847	20.6722	Other	0
-0.939618	37.2848	Other	0
-5.03137	23.2833	Other	0
-8.02493	40.1371	Other	0
-6.14966	39.5461	Other	0
-11.1206	21.3124	Other	0
-0.440456	36.621	Other	0
-5.80986	42.9398	Other	0
-7.2415	39.5984	Other	0.0366758
-0.0951188	39.5149	Other	0.0352127
2.50279	33.5828	Other	0
-3.57889	27.0414	Other	0
1.44113	36.5946	Other	0
-10.6104	34.4088	Other	0
-0.355216	29.532	Other	0
-29.1855	3.87529	Other	0
-3.54327	35.4834	Other	0
-8.08001	38.5077	Other	0
-4.8981	24.2922	Other	0
0.179843	17.3386	Other	0
-23.516	-12.847	Other	0
0.665469	34.0558	Other	0
-3.59591	35.56	Other	0
-6.1997	33.0507	Other	0
-20.6474	1.08117	Other	0
-3.08721	24.7235	Other	0
-1.80345	36.576	Other	0
-3.89206	41.1346	Other	0
6.44951	24.5655	Other	0
-4.96999	-23.7678	Other	2.5099
-2.78555	40.004	Other	0
-0.761585	21.7164	Other	0
0.167906	37.4014	Other	0
-26.6052	0.138091	Other	0
-36.7269	3.77152	Other	0
-2.50291	38.1635	Other	0
-9.68912	19.4218	Other	0.0920692
-2.84099	36.7528	Other	0
-2.15388	14.8193	Other	0.709159
1.42343	39.0158	Other	0
-2.39444	31.8556	Other	0
3.96479	32.8561	Other	0
-1.78334	35.7465	Other	0
0.946016	30.7072	Other	0
-4.98011	-24.7165	Other	1.85606
3.79458	25.8629	Other	0.0526816
-31.0629	2.15876	Other	0
-6.05702	29.7101	Other	0
-6.7222	-22.6599	Other	0.374023
-2.98952	36.6129	Other	0
-4.17312	18.9582	Other	0
-4.53689	32.8978	Other	0
-3.37772	36.6219	Other	0
-0.31914	14.5816	Other	0
-5.80828	28.638	Other	0
-5.75918	42.9227	Other	0
-3.64341	29.3996	Other	0
-39.1196	-10.901	Other	0
-5.62028	18.4751	Other	0
-7.0053	27.8621	Other	0
-0.362599	29.4608	Other	0
-35.3334	-8.4174	Other	0.228695
-41.7911	-5.56152	Other	0
-41.9647	-5.68245	Other	0
-37.3254	-10.2448	Other	0.029484
-42.0777	-5.34197	Other	0
-34.9069	-8.59444	Other	0
-40.2743	-8.1751	Other	0
-14.3306	24.5128	Other	0
0.699174	-36.5964	TRAJ33--TRAV1-2	2.87908
-12.4498	-7.93944	Other	0.0275616
-7.03049	-6.20478	Other	0
-21.7495	-25.602	Other	0
-1.4364	-11.6635	Other	0
9.68854	-7.26869	Other	0
11.1692	4.87181	Other	0
-12.4155	-41.5666	Other	0
6.53404	-4.37372	Other	0
5.73736	-15.4014	Other	0
11.0487	-15.3979	Other	0
0.954523	-1.58416	Other	0
-7.10486	-13.7612	Other	0
7.02805	-0.150533	Other	0.0302816
27.7838	12.1026	Other	0
11.3982	-3.06391	Other	0
19.4333	29.9945	Other	0
8.86304	-7.45188	Other	0.0313813
-5.11738	-33.2947	TRAJ33--TRAV1-2	0
12.5594	-20.1327	Other	0.0303627
-2.27135	-35.2719	TRAJ12--TRAV1-2	2.68474
5.57606	7.2361	Other	0.110954
-4.37818	-36.9909	TRAJ12--TRAV1-2	3.52124
11.2476	4.94498	Other	0
10.4505	-1.27962	Other	0.0285629
20.2139	31.6127	Other	0
7.22711	1.3359	Other	0.0465794
9.66282	-13.7746	Other	0
9.46649	-15.4611	Other	0
35.0344	16.8864	Other	0
7.72688	-1.23288	Other	0
10.9256	-16.647	Other	0
7.45303	6.3492	Other	0
9.65273	-1.39066	Other	0
17.3199	25.8176	Other	0
7.13807	-14.4136	Other	0
21.4963	35.8095	TRAJ33--TRAV1-2	2.47499
-3.02291	-8.43634	Other	0.0300339
7.30149	-14.5214	Other	0
-7.65148	-12.3918	Other	0
0.405431	-4.41154	Other	0
-7.03582	3.31298	Other	0
-0.32275	-10.2013	Other	0
10.554	-0.330806	Other	0
6.4159	-17.928	Other	0
6.44716	-1.68004	Other	0
38.2544	14.7637	Other	0
-4.88344	-7.83874	Other	0
-32.3521	6.74832	Other	0
10.6741	-1.06278	Other	0
3.51729	-0.165856	TRAJ33--TRAV1-2	0
6.28949	4.659	Other	0
19.4639	30.1668	Other	0
26.5857	-14.577	Other	0
8.36905	0.972957	Other	0
27.8755	12.3566	Other	0
-5.50166	-9.82553	Other	0
2.73319	-4.9748	Other	0
-3.34507	-9.92814	Other	0
-7.47541	-11.1327	Other	0
11.3358	-15.7749	Other	0
4.62762	-3.52128	Other	0
11.8473	-13.5432	Other	0.0373533
-2.5029	-37.2941	TRAJ12--TRAV1-2	2.99758
-0.473016	-35.2538	TRAJ33--TRAV1-2	2.36897
7.81624	2.76118	Other	0
36.6228	16.2209	Other	0
-4.51833	-9.55718	Other	0
36.64	15.626	Other	0
-22.7411	-18.1624	Other	0
12.8257	-1.53031	Other	0.0420373
-9.32909	-12.7051	Other	0
-4.58602	3.99073	Other	0
-14.4432	-9.80897	Other	2.44791
-0.929519	6.71392	Other	0
21.5768	35.8914	Other	0.0226532
9.47837	-15.1947	Other	0
21.9284	34.277	Other	0
-0.934162	-33.351	Other	0
9.99537	14.2127	Other	0
-6.08141	-12.6066	Other	1.42657
-3.12901	-11.2352	Other	0
9.89482	-0.339152	Other	0
8.74918	-19.4539	Other	0
2.15544	-4.83199	Other	0
9.51707	-0.532455	Other	0
12.8738	-1.74772	Other	0
9.2815	-12.5687	Other	0
-14.0154	-16.2203	Other	0
8.18933	-16.3809	Other	0
1.08109	-9.07932	Other	0
-7.88793	-12.9669	Other	0
-19.6006	-24.5597	Other	0
-2.96664	-8.2776	Other	0
-2.36151	-1.75208	Other	0
9.68492	-29.2421	Other	2.73911
12.8664	-1.72122	Other	0
9.43272	7.5722	Other	0
20.4627	31.8434	TRAJ12--TRAV1-2	1.39333
0.6396	-34.8425	TRAJ33--TRAV1-2	0.0268112
0.314553	-6.72577	Other	0
13.6224	-15.8102	Other	0
-17.764	-18.8472	Other	0
-5.06701	-9.53302	Other	0
-0.0183296	-5.88158	Other	0
10.0771	-4.64248	Other	0
-6.38469	-10.8662	Other	0
12.7862	5.64891	Other	0
3.23101	-8.34893	Other	0
-1.51735	-8.85288	Other	0
36.0336	16.059	Other	0
13.1338	-17.1651	Other	0
15.956	-26.2551	Other	0
12.5585	-25.2554	Other	0
12.8229	-22.238	Other	0
4.50145	-4.32155	Other	0.156327
-2.64079	-31.2662	TRAJ33--TRAV1-2	2.28758
20.0341	31.3708	Other	0
8.60235	-23.0331	Other	0
-0.538883	-7.94567	Other	0
-7.39247	-10.1692	Other	0
10.6518	-3.70478	Other	0
12.0068	-2.7544	Other	1.85046
16.7301	-26.9058	Other	0
3.16667	-33.8825	TRAJ33--TRAV1-2	2.01846
1.14959	-3.28337	Other	0
10.6011	-0.150175	Other	0
9.13534	8.46294	Other	0
-1.14246	-34.8703	Other	3.90964
6.7636	3.84384	Other	0
10.6959	-5.30899	Other	0
0.146963	-6.8591	Other	0
6.58962	-4.1653	Other	0
13.1104	-23.5758	Other	0
-30.6035	-12.9289	Other	0
2.07803	-7.42788	Other	0
2.30349	-34.2624	TRAJ12--TRAV1-2	0.484211
-6.43402	-8.03376	Other	0
-2.35506	-37.1661	TRAJ33--TRAV1-2	3.21432
6.97997	3.8235	Other	0
-4.9519	-34.9083	Other	1.76649
21.3733	35.2747	Other	0
4.62713	-3.9242	Other	0
-4.21384	-31.6506	Other	0
-4.65671	-34.9607	TRAJ12--TRAV1-2	2.23124
11.71	0.947358	Other	0
16.5304	-26.8446	Other	0
2.09973	-5.94827	Other	0
5.84268	8.52927	Other	0
12.9839	-17.1863	Other	0.033965
-6.89779	5.94455	Other	0
3.3969	-2.9499	Other	0
13.66	-23.531	Other	0
-0.293615	-8.08086	Other	0
-1.92011	-33.6617	TRAJ33--TRAV1-2	1.75355
9.54135	-15.7691	Other	0
6.84119	-2.62725	Other	0
-8.49926	-7.23067	Other	0
14.546	-15.2668	Other	0
11.9207	1.08917	Other	0
17.7646	26.4087	Other	0
10.4662	1.70794	Other	0.0734844
2.89584	-5.87956	Other	0
27.9358	-2.2304	Other	0
6.77812	7.64695	Other	0
10.3182	4.60089	Other	0
-6.85311	-10.4124	Other	0
-13.6866	-15.8034	Other	0
2.36991	-34.3613	Other	3.5841
11.4997	4.9165	Other	0.0376234
-6.77423	-10.6475	Other	0
-6.76011	-38.5969	TRAJ33--TRAV1-2	3.02726
0.386391	-5.44269	Other	0
11.0174	-3.49882	Other	0
11.137	2.21549	Other	0
27.3198	13.8178	Other	0.0517598
3.35444	-8.30285	Other	0
6.49253	-0.767662	Other	0
7.69789	-2.18813	Other	0
9.41104	-19.4548	Other	0
-2.37604	-9.25734	Other	0
32.9425	17.8556	Other	0
13.7412	2.41303	Other	0
-5.5543	-11.8844	Other	0
11.768	0.823096	TRAJ33--TRAV1-2	0
6.04598	-33.5206	TRAJ12--TRAV1-2	1.42924
10.4572	-0.338402	Other	0
-25.5025	-5.24338	Other	0
2.35154	-33.3072	Other	1.08074
36.9127	17.8953	Other	0
3.65058	-34.2373	TRAJ33--TRAV1-2	0.246243
2.50163	-4.72639	Other	0
9.41751	-1.36737	Other	0
12.7927	-19.3378	Other	0.0228332
-6.7649	-13.6302	Other	0
-5.78752	-7.69713	Other	0
16.0801	-20.3754	Other	0.0243634
-3.77962	-31.9514	TRAJ33--TRAV1-2	1.53035
10.9269	2.62168	Other	0
13.186	1.75179	Other	0
-5.28178	-33.1033	Other	0.717666
4.02991	0.47786	Other	0
14.7731	-27.0486	Other	0
9.17965	0.242122	Other	0
-25.9731	-2.5795	Other	0.0275951
6.78771	-1.07585	Other	0
10.9431	-0.857269	Other	0
6.7637	-3.31514	Other	0
27.5441	13.3296	Other	0.0183061
-12.3761	-41.4857	Other	0.0217042
16.4278	-25.2507	Other	0.0239947
9.52786	-7.40513	Other	1.00169
33.1961	16.5608	Other	0
20.6173	36.9388	Other	0
9.81278	-1.51638	Other	0.0490177
-1.86187	-8.84674	Other	0.0423427
3.48368	-3.0563	Other	0
5.01548	1.08387	Other	0
19.0191	-26.6137	Other	0.0276394
-1.30365	-32.3069	Other	2.77844
6.51908	3.61826	Other	0
32.9028	18.0105	Other	0
26.4878	12.4815	Other	0.0546057
-11.8711	-41.0475	Other	0
12.9925	-19.6694	Other	0
1.67798	-35.982	TRAJ33--TRAV1-2	2.9403
10.6082	-2.10731	Other	2.2286
17.9365	27.3762	Other	0
6.63128	-2.49473	Other	0
4.39982	-0.994918	Other	0
1.13911	-2.39902	TRAJ33--TRAV1-2	0.0269655
-10.634	-36.427	Other	0
11.4175	-24.1221	Other	0
11.5856	-0.70499	Other	0.0262272
8.84869	8.94433	Other	0
2.18812	-34.5214	TRAJ12--TRAV1-2	1.74668
-11.9893	-37.9045	Other	0
10.3546	-21.3456	Other	0
2.31284	-7.94529	Other	0
-3.93495	-35.8141	Other	1.77463
8.0464	-32.578	TRAJ33--TRAV1-2	3.1451
2.22548	-35.2265	Other	1.47419
0.164201	-9.1344	Other	0
6.8462	3.8583	Other	0
21.4679	35.6566	TRAJ33--TRAV1-2	0.836139
35.1116	17.6615	Other	0
-11.1133	-37.462	Other	0
4.03489	-19.6402	Other	0
-2.32526	4.18529	Other	0
13.1337	-14.7057	Other	0
6.89287	7.92972	Other	0
-21.7793	-26.1763	Other	0
6.21122	-19.4743	Other	0
35.6712	15.9955	Other	0
-31.3074	-13.0558	Other	0
6.31603	-18.8955	Other	0
-16.2316	-4.19528	Other	0
-25.2984	-20.4504	Other	0
-18.8961	-5.69362	Other	0
2.60426	-21.0132	Other	0
-3.32202	15.1166	Other	0.030722
-25.3527	-22.8562	Other	0
-17.053	-3.54856	Other	0
-25.0934	-20.5822	Other	0
-20.4664	5.81255	Other	0
-19.8416	-7.63002	Other	0
32.9187	16.1813	Other	0
2.03832	-32.9868	TRAJ33--TRAV1-2	1.76849
15.5842	-0.888103	Other	0
-23.6887	-8.55032	Other	0
-38.2118	-7.59152	Other	0
-26.8891	-21.9584	Other	0
-14.88	-2.11322	Other	0
-25.4392	-22.4552	Other	0
-0.127253	-23.7875	Other	1.33267
15.7505	-0.692502	Other	0
-1.93573	-28.1315	Other	2.28337
-27.2948	-20.0308	Other	0
-15.4756	-2.8295	Other	0
-9.51204	-0.292597	Other	0
13.907	-1.63313	Other	0
-24.5013	-19.8524	Other	0
-23.4161	-18.2906	Other	0
-15.2106	-5.82347	Other	0
30.7218	3.84529	Other	0
-41.3295	-5.37685	Other	0
-26.6782	-21.2006	Other	0
24.0437	3.27607	Other	0
0.243671	-19.5514	Other	0
-15.9983	-9.57511	Other	0
-21.4768	-8.61075	Other	0
-17.2759	-6.04553	Other	0
-23.3776	-16.0783	Other	0
34.7733	-13.507	Other	0
-23.856	-17.7766	Other	0
6.95305	-22.1417	Other	0
-2.96325	-38.1889	TRAJ33--TRAV1-2	1.29445
33.8654	-14.8944	Other	0
-27.2382	-21.2207	Other	0
-19.372	2.27557	Other	0
-21.1324	-11.8742	TRAJ33--TRAV1-2	0
-24.5452	-19.9595	Other	0
-15.2084	-5.72718	Other	0
5.28535	11.1936	Other	0.0211542
-25.764	-21.6369	Other	0
20.8108	-0.852399	Other	0
-24.9905	-23.0427	Other	0
-16.344	-4.35803	Other	0
-16.7575	-4.18703	Other	0
-18.911	-7.22765	Other	0
-18.8853	-7.1483	Other	0
21.3351	-1.90028	Other	0
-17.2501	-5.11422	Other	0
-3.52477	-22.3141	Other	0
-16.9217	-4.13999	Other	0.0181958
-11.8859	1.50129	Other	0
-13.9775	-6.53093	Other	0
-1.93878	-34.8005	TRAJ33--TRAV1-2	2.70146
-27.422	-20.821	Other	0.0262055
-13.1441	-6.78026	Other	0
-18.2007	1.78784	Other	0
-0.101334	-37.3545	Other	3.21773
-26.4689	-21.7518	Other	0
-26.8415	-21.4129	Other	0
-24.5001	-20.1969	TRAJ33--TRAV1-2	0
-14.2158	-6.23464	Other	0
-13.5014	-4.70582	Other	0
-16.0056	-2.53167	Other	0
-3.78096	-22.7616	TRAJ33--TRAV1-2	2.76868
16.2675	-0.446931	Other	0
-27.2974	-21.301	Other	0.0283994
-4.12221	-30.2083	TRAJ33--TRAV1-2	1.32699
-12.0461	1.58607	Other	0
-18.0193	-5.10904	Other	0
-18.92	-0.111657	Other	0
-5.48534	-5.96094	Other	0
-14.1045	-2.7042	Other	0
-25.4682	-20.4714	Other	0
-15.0638	-2.42217	Other	0
-10.3633	22.7515	Other	0
-13.3314	-14.5863	Other	0
-25.8373	-20.1806	Other	0
-16.735	-6.28073	Other	0
-19.6432	-9.01605	Other	0
-12.1138	19.4414	Other	0
-37.1693	-8.58202	Other	0
7.29104	-19.9475	Other	0
-7.69556	34.3741	Other	0
-8.30456	28.084	Other	0
-38.2293	-7.65627	Other	0
-36.6813	4.38064	Other	0
-8.96379	29.2419	Other	0.0461759
19.3377	30.919	Other	0
-2.7623	40.7472	Other	0
9.11936	22.1653	Other	0
-2.27438	28.854	Other	0
-4.95455	27.3978	Other	0
0.351586	23.5291	Other	0
-24.635	2.27405	Other	0
-34.5699	3.97932	Other	0
-6.83044	29.0408	Other	0
0.939307	34.1414	Other	0
-38.3519	-6.0219	Other	0
-28.1097	3.79578	Other	0
-4.27047	34.6195	Other	0
22.1286	12.4687	Other	0
-2.20734	41.9449	Other	0
-41.0824	-4.18235	Other	0
-7.2236	39.4885	Other	0
-12.662	28.7139	Other	0
2.44949	27.7356	Other	0
-0.798625	24.9033	Other	0
-40.9572	-1.54717	Other	0
0.224531	20.9875	Other	0
-5.52413	20.2274	Other	0
-10.5019	26.3186	Other	0
-8.08502	21.2235	Other	0
1.55	30.7402	Other	0
-40.9679	-3.01809	Other	0
-5.41951	33.1816	Other	0
-29.4633	3.58103	Other	0
-25.847	-19.2729	Other	0
-23.0813	3.04222	Other	0
23.1992	11.9693	Other	0
-39.026	-11.2104	Other	0
-11.5903	28.2066	Other	0
21.4196	34.3181	Other	0
-39.1733	-8.10829	Other	0
-37.7227	-7.55777	Other	0
-10.4568	29.4428	Other	0
-1.88236	25.5377	Other	0
-28.1161	3.69198	Other	0
-1.48445	23.2161	Other	0
-21.7237	-15.9349	Other	0
-23.7536	3.63122	Other	0
-38.8253	-11.325	Other	0
-35.2008	0.984811	Other	0
-11.8043	30.9741	Other	0
-2.83297	20.9619	Other	0
-32.8458	4.11766	Other	0
-34.1549	5.44657	Other	0
-1.59799	40.7548	Other	0
-7.40844	30.5613	Other	0
-2.60516	23.967	Other	0
-7.17679	35.585	Other	0
-39.7449	-8.23971	Other	0
-34.0368	5.54554	Other	0
-6.07455	20.9564	Other	0
-40.2076	-2.80654	Other	0
-9.34975	32.6899	Other	0
23.5411	12.0375	Other	0
-5.00281	24.8053	Other	0
-39.0512	-11.0188	Other	0
-11.9402	27.9085	Other	0
-22.5416	6.12615	Other	0
-3.46944	18.8234	Other	0.0287237
-4.3332	30.5267	Other	0
-38.7941	-11.3336	Other	0
-37.7056	-0.2334	Other	0
-11.8639	27.3875	Other	0
-0.497055	21.4239	Other	0
-22.7918	5.33123	Other	0
-2.83074	28.5582	Other	0
-19.4288	9.54929	Other	0
-33.6617	3.94784	Other	0
-7.18062	37.7364	Other	0
-35.3362	4.27459	Other	0
-8.42563	32.4059	Other	0
-8.65923	26.8568	Other	0
-40.3139	-2.99414	Other	0
-3.76591	32.1792	Other	0
-38.9395	-11.2672	Other	0
-24.3636	2.26734	Other	0.0345807
-17.9196	3.02362	Other	0
-8.07401	27.5191	Other	0
-8.21564	23.2528	Other	0
-20.4534	4.87095	Other	0
-35.2918	4.13888	Other	0
-37.9745	-6.39176	Other	0
-39.7753	-2.15629	Other	0
-8.01595	21.1935	Other	0
-12.949	29.5826	Other	0
21.5477	12.4342	Other	0
-6.16759	37.4348	Other	0
-28.4712	2.77612	Other	0
-11.3816	32.002	Other	0
-35.4424	4.05535	Other	0
-36.4369	0.297662	Other	0
-1.28319	33.4557	Other	0
-8.05579	21.2252	Other	0.279109
-29.3259	3.96313	Other	0
-6.83902	19.5941	Other	0
-10.6157	34.3929	Other	0
-36.9799	-8.08378	Other	0
-10.4324	20.285	Other	0
-5.81713	28.6099	Other	0
-41.3003	-5.69634	Other	0
-6.05851	30.4463	Other	0
18.8105	29.751	Other	0
-38.5955	-8.78491	Other	0.0276779
-5.52761	33.4795	Other	0
-36.5239	-11.9847	Other	0
-36.2755	3.89723	Other	0.0265535
-22.8742	1.72612	Other	0
0.523631	33.9556	Other	0
-3.42598	41.9159	Other	0
-7.0907	26.2825	Other	0
-5.84503	36.1006	Other	0
-32.0022	1.87021	Other	0
-33.2357	2.32509	Other	0
-1.96425	22.667	Other	0
-38.4854	-11.5684	Other	0.0313246
-38.4284	-7.53365	Other	0
-4.79149	20.1279	Other	0
-5.72735	20.4482	Other	0
-3.23545	28.6132	Other	0
-38.695	-9.90894	Other	0
-39.6314	-8.17316	Other	0
2.46007	22.4967	Other	0
-21.6654	4.63395	Other	0
-27.2898	3.60633	Other	0
-35.3882	4.16578	Other	0
-1.14794	38.4247	Other	0
21.8623	34.4299	Other	0
-3.26778	25.9874	Other	0
-1.4651	25.624	Other	0
-1.65347	41.4281	Other	0
-39.1371	-11.0029	Other	0
-36.8006	-11.7724	Other	0
-7.81805	37.5973	Other	0
-23.3581	5.22259	Other	0
-40.8976	-1.54324	Other	0
-25.539	5.24577	Other	0
-37.1068	-7.01084	Other	0
9.13902	22.1379	Other	0
-36.202	-5.40681	Other	0
-37.9403	-5.76662	Other	0
-36.8074	-7.12546	Other	0
-37.1071	-6.86045	Other	0
-40.2613	-5.24419	Other	0
-15.3764	11.7952	Other	0.690009
-35.5541	-4.76014	Other	0
25.0351	1.89386	Other	0
21.0224	-0.353224	Other	0
31.1679	-10.1016	Other	0.0255901
32.7891	8.70123	Other	0
21.5992	34.9779	Other	0
32.2919	10.9983	Other	0
29.9908	-10.3443	Other	0
29.1313	1.97666	Other	0
33.275	-0.56586	Other	0
31.663	-9.95146	Other	0
19.5761	2.1121	Other	0
33.4329	-0.58692	Other	0
31.4022	15.9171	Other	0
18.9973	1.512	Other	1.3396
32.1401	17.156	Other	0
32.1011	3.65838	Other	0
21.0147	-1.2283	Other	0
32.9385	-12.6033	Other	0
28.1328	6.10794	Other	0
33.645	12.7255	Other	0
-16.0277	-7.39279	Other	0
21.1716	0.163235	Other	0
24.1513	-2.13159	Other	0
31.0838	9.85578	Other	0
-24.7958	-23.1548	Other	0
25.9809	1.89607	Other	0.0327438
32.4292	0.462472	Other	0
34.5861	-14.2296	Other	0
32.2407	12.9404	Other	0
33.9834	-12.8423	Other	0
33.2458	-0.60056	Other	0
17.5304	27.9143	Other	0
33.2093	-0.390856	Other	0
24.5088	2.26638	Other	0
29.5385	2.7858	Other	0
19.6224	32.9842	Other	0
19.7598	2.34133	Other	0
25.3319	0.616068	Other	0
26.305	2.74412	Other	0
31.7126	-11.2519	Other	0
33.3622	-14.1936	Other	0
27.2143	-10.401	Other	0
35.0842	-13.5007	Other	0
31.8373	-8.59872	Other	0
33.2604	-0.0146376	Other	0
21.2705	1.87714	Other	0
33.0288	-12.4619	Other	0
33.5504	10.1846	Other	0
25.3089	0.762944	Other	0
32.6413	-13.2679	Other	0
34.4259	-12.4958	Other	0
25.5654	6.07017	Other	0
29.1044	-12.551	Other	0
31.3678	13.1752	Other	0
29.4968	-8.23526	Other	0
-2.15955	-5.61179	Other	0
23.328	2.2216	Other	0
32.2119	12.7361	Other	0
33.5559	-14.1936	Other	0
32.9027	8.21802	Other	0
26.613	6.5931	Other	0
19.4181	-2.69	Other	0
31.9614	16.8792	Other	0
32.217	-9.32983	Other	0
32.0326	11.139	Other	0
16.2305	-2.40411	Other	0
31.8477	-9.87662	Other	0
19.4544	1.64318	Other	0
32.7332	16.2705	Other	0
36.133	-0.475564	Other	0
31.8173	-9.7792	Other	0
31.7072	-11.6429	Other	0
28.626	7.59488	Other	0
21.284	1.41387	Other	0
32.0589	13.4513	Other	0
-16.8797	-8.95291	Other	0
1.64698	7.96273	Other	0
28.2332	2.02057	Other	0.317364
20.9255	-0.952139	Other	0
28.6804	7.49287	Other	0
36.2947	-0.437408	Other	0
24.3687	3.03487	Other	0
29.6853	-8.66794	Other	0
34.4295	-13.0151	Other	0
-12.3345	-17.5985	Other	0
22.0323	-11.2246	Other	0
27.9499	5.404	Other	0
33.478	-14.85	Other	0
19.4887	1.70755	Other	0
-15.9552	-7.73547	Other	0
14.715	-6.58752	Other	0
29.6988	3.58445	Other	0
32.0402	-10.4955	Other	0
23.796	4.16776	Other	0
24.8394	12.1437	Other	0
33.0738	16.7009	Other	0
29.8997	-10.219	Other	0
27.1997	8.49065	Other	0
19.4292	31.3701	Other	0
25.4924	6.07526	Other	0
30.9621	4.33386	Other	0
23.3038	-3.45107	Other	0
-10.6772	-0.946049	Other	0
-16.72	-6.21784	Other	0.0272571
-0.680069	7.50564	Other	0
13.098	-10.2266	Other	0
27.1434	2.05041	Other	0
-32.8581	4.40994	Other	0
32.8901	-13.2761	Other	0
21.3677	34.5836	Other	0.013933
32.3076	-13.5887	Other	0
33.8794	9.65142	Other	0
18.1643	-1.95998	Other	0
18.3269	-1.82797	Other	0
29.7061	-10.5531	Other	0
28.2429	6.13832	Other	0
24.6272	3.8717	Other	0
-16.0949	-8.51331	Other	0
7.79273	-1.4428	Other	0
-4.40476	5.5954	Other	0
19.0674	30.7738	Other	0
30.7347	4.38147	Other	0
13.2741	14.8649	Other	0
21.5418	-2.61863	Other	0
29.7387	-9.11024	Other	0
23.2241	2.06867	Other	0
18.2142	1.1212	Other	0.582551
32.7309	15.7421	Other	0
32.1964	-9.95965	Other	0
32.1172	-13.0156	Other	0
26.3945	1.23009	Other	0
34.3316	12.1328	Other	0
18.5818	29.083	Other	0
-17.3004	-18.4426	Other	0
31.0898	-1.28065	Other	0
34.6954	-14.2807	Other	0
32.4877	-12.3667	Other	0
33.246	9.73898	Other	0
32.9712	12.1886	Other	0
30.1831	12.4645	Other	0
9.93636	14.3222	Other	0
24.5452	2.57561	Other	0
-23.8673	-17.388	Other	0
20.6465	3.97867	Other	0
-4.38076	5.62495	Other	0
30.4774	6.07813	Other	0
36.1988	-0.388681	Other	0
29.3472	-7.54065	Other	0
22.6313	-3.56416	Other	0
21.3806	2.87404	Other	0
-1.12738	19.7903	Other	0
24.8809	-1.62923	Other	0
27.8573	5.12991	Other	0
3.98231	-37.4076	TRAJ33--TRAV1-2	3.05251
-1.78519	-29.061	TRAJ33--TRAV1-2	2.17864
18.4541	-1.96344	Other	0
25.9038	4.17474	Other	0
34.1154	-2.5586	Other	0
31.7895	15.6108	Other	0
19.3585	1.25944	Other	1.81583
21.3032	-2.06424	Other	0
34.1375	-0.248218	Other	0
25.5254	1.32215	Other	0
21.8589	-3.45395	Other	0
36.1806	-0.469002	Other	0
33.6322	0.32984	Other	0
31.3753	12.5831	Other	0
33.0862	12.3568	Other	0
20.9868	1.69029	Other	0
1.05493	-11.9097	Other	0
-1.7992	-28.9466	Other	3.05135
35.8194	-0.399162	Other	0
28.3908	3.82618	Other	0
30.6389	-11.3314	Other	0
32.8187	-9.80053	Other	0
27.811	5.17942	Other	0
26.331	2.65241	Other	0
30.6712	-10.724	Other	0
21.7126	-3.45967	Other	0
30.4005	-11.1622	Other	0
24.6888	4.12149	Other	0
31.1193	-1.27468	Other	0
32.8694	-11.823	Other	0
34.0769	11.3239	Other	0
26.4607	1.93322	Other	0
26.076	3.25184	Other	0
24.2267	2.63771	Other	0
26.7054	2.05025	Other	0
32.8176	17.4969	Other	0
-5.37532	-16.1819	Other	0
33.2658	-14.4429	Other	0
31.6977	13.9747	Other	0
29.6866	3.00914	Other	0
33.146	-15.4908	Other	0
34.4509	10.1142	Other	0
30.6528	3.53836	Other	0
25.0106	-1.38332	Other	0
-15.3479	-5.80338	Other	0
27.5557	8.91398	Other	0
-13.8828	-3.32903	Other	0
26.8999	-10.5827	Other	0
32.7758	3.75054	Other	0
30.1279	3.88679	Other	0
35.8074	-0.472599	Other	0
28.3667	3.93419	Other	0
33.7451	11.659	Other	0
32.3016	11.0664	Other	0
31.3356	12.8975	Other	0
28.1602	3.90819	Other	0
29.6944	8.61683	Other	0
30.1452	2.05199	Other	0.0300691
31.4276	11.2288	Other	0
33.0726	3.83777	Other	0
27.932	-13.5802	Other	0
34.0078	0.00513797	Other	0
32.3375	-13.7967	Other	0
28.4286	-13.2754	Other	0
34.4575	11.7757	Other	0
29.7635	-10.0216	Other	0
23.1579	11.5201	Other	0
25.9863	7.48183	Other	0
31.3804	2.44453	Other	0
31.4425	2.42646	Other	0
33.8412	4.06344	Other	0
-12.3076	-17.6377	Other	0
-9.86658	-4.75445	Other	0
32.7864	-14.8365	Other	0
25.47	6.20594	Other	0
32.1119	-12.7052	Other	0
26.6827	6.87947	Other	0
33.0873	17.6026	Other	0
36.4362	-0.522671	Other	0
25.8234	7.36463	Other	0
33.5557	10.4498	Other	0
34.138	4.08538	Other	0
31.1257	2.34745	Other	0
29.3914	4.94341	Other	0
35.0422	-13.6292	Other	0
24.0274	-12.3415	Other	0
-1.1213	-13.2306	Other	0
32.131	-12.9661	Other	0
15.5239	-2.53279	Other	0
21.5108	1.86237	Other	0
29.6042	1.79463	Other	0
34.144	4.0839	Other	0
33.6113	11.2225	Other	0
26.9071	7.17653	Other	0
32.3117	17.4662	Other	0
31.9615	11.0998	Other	0
22.247	-3.15254	Other	0
30.667	2.80115	Other	0
33.3521	-13.9419	Other	0
26.7971	2.59527	Other	0
22.7834	34.6644	Other	0.0254918
33.0783	-15.0054	Other	0
-9.04305	6.55867	Other	0
5.02962	11.4395	Other	0
25.2298	3.72409	Other	0
31.6997	13.4543	Other	0
25.6538	2.95009	Other	0
30.5358	2.42078	Other	0
33.1751	11.8292	Other	0
21.5728	1.76409	Other	0
31.6846	12.8055	Other	0
11.5367	22.1112	Other	0
11.4879	22.1029	Other	0
11.41	22.0907	Other	0.0462533
1.44353	18.0715	Other	0
30.502	6.48525	Other	0.0352104
11.5085	22.1037	Other	0
11.0827	22.0207	Other	0
22.5885	35.9519	Other	0
22.8199	35.5884	Other	1.59431
-4.54632	11.321	Other	0
18.4235	27.9732	Other	0
-7.33965	7.20859	Other	0
-20.4268	4.96123	Other	0
-13.2873	-2.56484	Other	0
-15.232	5.88827	Other	0
-8.46735	10.2713	Other	0
-22.7032	-14.1266	Other	0
0.279726	13.7274	Other	0
-5.59438	6.86884	Other	0
-14.0987	-6.9417	Other	0
-4.79614	12.5764	Other	0
-13.7705	0.366078	Other	0.952486
-22.8303	-16.3247	Other	0.0217525
1.91563	12.8435	Other	0
-8.25104	8.58744	Other	0
-0.134369	11.3355	Other	0
-5.30223	7.10424	Other	0
4.55139	18.0187	Other	0
-5.48604	9.19616	Other	0
-6.50999	9.5564	Other	0
-11.6647	5.1023	Other	0
-6.95761	9.23487	Other	0
-9.10875	9.913	Other	0.872746
-4.03335	12.5917	Other	0
4.87353	3.49146	Other	0
-13.6559	-2.26488	Other	0
-22.3689	-16.7601	Other	0
-13.687	3.55559	Other	0
-11.6567	-11.4625	Other	0
4.17873	6.68847	Other	0
6.57639	15.6507	Other	0
-7.71011	7.68465	Other	0
6.34354	14.9265	Other	0
6.5583	16.3762	Other	0
-6.58135	2.37911	Other	0
-12.8708	5.81248	Other	0
-10.9806	10.2654	Other	0
8.46557	15.1388	Other	0
-0.803846	-4.73204	Other	0
-9.38675	11.5772	Other	0
-16.9861	-3.01674	Other	0
-12.5452	-0.0873872	Other	0
2.81241	7.12567	Other	0
-8.70239	10.2568	Other	0
-11.3067	-3.95117	Other	0
-12.816	11.2732	Other	0
-12.4078	-2.01102	Other	0
3.48811	14.0922	Other	0
-9.57298	-1.28171	Other	0
-8.52886	6.05724	Other	0
-11.6977	5.22824	Other	0
-1.92172	13.5203	Other	0
-17.9459	2.91582	Other	0
-2.49499	11.3149	Other	0
-8.88899	8.33244	Other	0
-2.61217	4.03453	Other	0
-12.3781	9.633	Other	0
-6.22125	4.20807	Other	0
-6.31665	10.4466	Other	0
-22.0809	-17.1806	Other	0
-4.96517	11.598	Other	0
-7.36292	9.54201	Other	0
-9.48473	10.2091	Other	0
-7.19326	11.3407	Other	0
-6.99584	9.76244	Other	0
3.89388	15.0169	Other	1.11944
-10.6472	1.39452	Other	0
-14.0731	7.63154	Other	0
-1.38797	18.863	Other	0
3.07886	16.2727	Other	0
-12.9598	5.83753	Other	0
-7.53897	-3.68885	Other	0
-7.22004	8.74403	Other	0
-4.64076	11.0885	Other	0
-34.9975	-3.64958	Other	0
-10.1662	6.21192	Other	0
-13.3942	-13.916	Other	0
-13.0495	-2.4306	Other	0
9.45843	21.4184	Other	0
-13.8036	0.398756	Other	0
-22.7829	-16.5627	Other	0.58355
-10.6144	12.2696	Other	0
-4.4747	8.69651	Other	0
-10.152	11.2508	Other	0
-5.28749	11.3531	Other	0
4.87175	14.3051	Other	0
-22.2328	-13.2874	Other	0
-9.13548	11.4121	Other	0
0.0345058	11.3511	Other	0
-11.5093	9.10878	Other	0
1.16446	12.9325	Other	0
-8.48573	1.98524	Other	0
-15.1163	5.83202	Other	0
1.42104	-4.07335	Other	0.0220839
-22.7067	-13.5723	Other	0
-13.8541	-9.42293	Other	0
-13.3066	-0.406553	Other	0
-8.52342	2.03908	Other	0
-15.7082	1.58147	Other	0
17.946	26.4146	Other	0
-8.94207	8.31431	Other	0
5.76729	-9.43745	Other	0
18.226	27.5007	Other	0
1.82241	7.48648	Other	0
5.75558	5.53267	Other	0
-8.79222	4.29545	Other	0
-10.8534	7.3597	Other	0
-10.5049	1.29104	TRAJ33--TRAV1-2	0.477677
-6.16791	3.96396	Other	0
-5.63168	12.7346	Other	0
17.9463	26.7102	Other	0
-11.0714	7.28714	Other	0
-21.5643	-17.3328	Other	0
10.0642	21.8862	Other	0
-3.06532	7.14284	Other	0
-9.96465	9.07699	Other	0
-12.418	9.41745	Other	0
-11.8537	-1.86634	Other	0
-11.8043	9.7743	Other	0
-5.79198	9.76162	Other	0
-9.53391	8.74724	Other	0
9.59831	11.7913	Other	0
-12.8451	11.3042	Other	0
-22.7012	-14.1225	Other	0
-12.4075	8.711	Other	0
18.5585	28.9798	Other	0
-3.34238	3.92464	Other	0
3.16787	13.0441	Other	0
-8.98822	9.58118	Other	0
-2.9472	-1.96221	Other	0
-12.9905	-4.7159	Other	0
-3.88209	9.38258	Other	0
4.68823	14.3696	Other	0
1.01977	15.9766	Other	0
6.1748	15.5277	Other	0
-3.84762	13.8059	Other	0.198461
-12.08	5.50942	Other	0
-24.2596	-19.3466	Other	0
-8.50944	12.7028	Other	0
6.47795	14.8122	Other	0
-22.2774	-17.204	Other	0
-2.72832	13.0557	Other	0
-21.5726	-12.4543	Other	0
-4.67842	-5.43631	Other	0
-16.4495	1.93972	Other	0
-4.42419	9.71798	Other	0
-14.6937	-9.86709	Other	0
-6.22834	9.04961	Other	0
-10.483	12.0098	Other	0
4.37048	8.24863	Other	0
-7.23328	10.5746	Other	0
-10.64	2.40454	Other	0
-6.01736	10.7053	Other	0
3.053	11.388	Other	0
-11.4943	9.66148	Other	0
-10.4042	7.23156	Other	0
10.5267	13.8258	Other	0
9.60064	12.2592	Other	0
-8.02542	-0.338744	Other	0
-8.7991	-0.51604	Other	0
-10.8627	4.93812	Other	0
-9.95992	11.0085	Other	0
-6.12222	3.98536	Other	0
-15.8782	2.02982	Other	0
7.84768	15.3597	Other	0
-37.0833	3.57282	Other	0
0.496912	1.44094	Other	0
-2.22113	0.351865	Other	0
11.1156	2.23081	Other	0
2.06566	2.41558	Other	0
10.7041	11.3381	Other	0
0.652133	3.23308	Other	0
8.80168	-15.7044	Other	0
10.0333	-15.4742	Other	0
7.03125	1.86869	Other	0
2.42715	2.86253	Other	0
-2.79805	3.02534	Other	0
-13.3767	-9.81179	Other	0
8.23029	-17.656	Other	0
12.8774	7.1285	Other	0
14.3786	11.008	Other	0
25.6202	-4.631	Other	0
13.3522	-14.6218	Other	0
-5.94975	1.17792	Other	0
-2.38245	-5.36109	Other	0
3.2055	4.48664	Other	0
12.2013	11.4087	Other	0
12.3854	-17.339	Other	0
10.6768	14.8105	Other	0
-2.02188	-0.122211	Other	0
-3.16654	-4.41921	Other	0
8.75819	5.21334	Other	0.701169
-1.95774	-4.39351	Other	0
2.21651	2.9437	Other	0
1.0763	3.25231	Other	0
-9.7413	-5.30062	Other	0
-4.87937	1.90347	Other	0
19.9207	-2.88268	Other	0
-0.462531	-5.15397	Other	0
0.779105	0.0789942	Other	0
-13.5062	-13.9118	Other	0
-0.379799	-1.13095	Other	0
-1.00586	-2.15435	Other	0
-2.88613	3.03946	Other	0
13.6119	3.95426	Other	0
-4.04012	-7.01513	Other	0
6.46468	-14.6791	Other	0
8.41297	-16.0471	Other	0
2.05007	3.10271	Other	0
2.14397	-1.35244	Other	0
-2.90626	-4.60163	Other	0
-1.16994	-2.46837	Other	0
11.1251	8.00108	Other	0
-13.9375	-11.6761	Other	0
-9.41836	-8.29061	Other	0
11.2156	8.01942	Other	0
5.84492	11.2662	Other	0
-3.8926	1.49544	Other	0
-0.0563224	2.55879	Other	0
12.0768	7.16007	Other	0
26.5235	-11.05	Other	0
33.7121	9.41678	Other	0
27.4218	9.19539	Other	0
-1.69736	0.10097	Other	0
4.67748	4.88937	Other	0
-6.68035	5.6745	Other	0
-21.2494	-23.2587	Other	0
-3.90721	-5.31396	Other	0
13.278	7.46776	Other	0
0.525139	1.5561	Other	0
9.7527	7.52476	Other	0
-1.11233	2.42198	Other	0
4.90185	1.10749	Other	0
-1.63731	1.83378	Other	0
-17.2148	-14.7563	Other	0
-8.75778	3.83997	Other	0
9.34134	4.8463	Other	0.936834
13.7528	7.82117	Other	0
-3.77565	16.37	Other	0
-18.4445	-19.7925	Other	0
-1.51553	1.60858	Other	0
36.8748	-0.663768	Other	0
11.0388	9.04825	Other	0
33.9824	-0.797927	Other	0
2.26281	5.03097	Other	0
6.39532	11.2088	Other	0
5.97426	4.59503	Other	0
2.45234	6.61866	Other	0
-2.77168	6.7066	Other	0
0.376897	3.17795	Other	0
-4.08988	-5.89944	Other	0
19.6377	-2.65953	Other	0
-1.28262	2.08707	Other	0
-11.5529	-11.5937	Other	0
-4.33713	-3.26109	Other	0
14.3626	10.9844	Other	0
33.7971	8.50157	Other	0
-24.8953	-23.0861	Other	0
-2.99117	-16.2706	Other	0
12.1341	14.4251	Other	0
0.485858	-1.4939	Other	0
-14.0518	-11.9355	Other	0
36.301	-0.603687	Other	0
2.56539	4.71779	Other	0
12.8185	2.06406	Other	0
-13.9042	-6.53171	Other	0
2.72824	-2.34326	Other	0
-4.69038	1.56251	Other	0
36.0424	15.0552	Other	0
0.346744	-2.79261	Other	0
-21.6462	-22.9842	Other	0
9.86754	6.10337	Other	0
13.4428	5.13458	Other	0
13.2574	-3.4787	Other	0
0.656816	11.0665	Other	0
-9.38859	-12.3061	Other	0
-9.47288	-8.50292	Other	0
-5.38474	-4.68534	Other	0
11.3884	14.0964	Other	0
7.69943	6.57828	Other	0
13.6274	4.14444	Other	0
-12.5284	-13.4321	Other	0
-4.08812	-5.20045	Other	0
-12.6823	-13.5475	Other	0
12.9112	3.38417	Other	0
6.11372	5.8017	Other	0
-22.5356	-22.8586	Other	0
-5.67081	1.05424	Other	0
-12.7721	-7.90508	Other	0
-0.705241	-6.07647	Other	0
-21.5838	-23.0822	Other	0
-3.43939	-3.70329	Other	0
-19.5263	-18.1693	Other	0
-6.13624	-12.2534	Other	0
-1.49181	-2.74966	Other	0
-3.79796	8.04388	Other	0
-20.2704	-23.2079	Other	0
-7.3065	-8.64232	Other	0
2.27642	-0.900582	Other	0
-0.452308	2.50862	Other	0
11.9614	-13.1342	Other	0
9.6627	10.3005	Other	0
11.2264	3.69433	Other	0
13.3189	14.8785	Other	0
-1.71089	-4.42029	Other	0
-14.0213	-11.3978	Other	0
10.1139	4.44062	Other	0
11.4122	12.0121	Other	0
26.1833	-15.3142	Other	0
9.94121	6.68705	Other	0
0.659457	5.14986	Other	0
12.3779	6.46714	Other	0
10.2416	14.231	Other	0
-13.5281	-14.1618	Other	0
-13.7556	-15.8398	Other	0
-4.01877	-3.65243	Other	0
4.86743	2.1663	Other	0
9.07569	6.73205	Other	0
20.2222	-9.50744	Other	0
-21.2501	-24.0542	Other	0
10.3861	1.76592	Other	0
-11.1877	-3.85585	Other	0
-9.5685	-12.3086	Other	0
-5.16004	-7.36878	Other	0
-9.80009	5.84709	Other	0
-35.3698	-4.47398	Other	0
6.42327	16.7812	Other	0
3.08817	13.0091	Other	0
-11.4856	4.86669	Other	0
-9.32942	-5.69609	Other	0.466533
-11.3882	-4.28276	Other	0
-22.5379	-13.4271	Other	0
-0.759167	6.88352	Other	0
-2.89489	-32.1374	Other	1.03011
-9.66542	7.0443	Other	0
-29.2342	-0.613919	Other	0
0.729224	14.0576	Other	0
-10.2983	12.1004	Other	0
5.03917	1.44835	Other	0
12.0185	11.8805	Other	0
8.57621	6.09579	Other	0
2.58281	-1.99606	Other	0
-3.09813	-6.45544	Other	0
-6.10181	-12.47	Other	0
1.26449	-35.2097	Other	0.265309
[truncated: 356 more rows]

## Sheet: Figure7cd
tSNE_1	tSNE_2	FusionGroup	CellGroup	WHSC1_Expr
-5.18298	2.21719	Other	Others	0
9.54473	-25.3681	Other	Others	0
-14.5339	10.0665	Other	Others	0
-13.4879	11.1274	Other	Others	0
-17.7947	-3.86639	Other	Others	0
-7.50032	0.570619	Other	Others	0
4.84005	5.5362	Other	Others	0
-8.50407	5.95582	Other	Others	0
-8.32513	10.3985	Other	Others	0.064004
5.34114	5.8432	Other	Others	1.65903
-17.1957	18.1264	Other	Others	0.869236
12.9076	2.54609	Other	Others	0.0219908
1.96277	-17.9233	Other	Others	0.00240155
-9.34745	9.31719	Other	Others	0.0291825
6.50579	7.12331	Other	Others	0.39991
-16.9864	3.6454	Other	Others	0
-10.8726	14.9946	Other	Others	0
-10.886	13.4865	Other	Others	1.32345
-10.6242	13.3653	Other	Others	0.00575527
-15.9381	15.9738	Other	Others	0
-11.4261	10.7351	Other	Others	0
-7.77724	12.0079	Other	Others	0
-13.5964	13.3216	Other	Others	0
-7.50959	5.32378	Other	Others	0
-15.9789	3.71381	Other	Others	0
-13.4083	-5.10916	Other	Others	0
-8.37814	-2.30251	Other	Others	0
12.0364	10.8826	Other	Others	0.00922438
-12.6433	8.58121	Other	Others	1.26496
-18.0666	8.56045	Other	Others	0
12.0636	10.9983	Other	Others	0.00886286
-13.1249	8.00181	Other	Others	0
-15.2467	-1.51226	Other	Others	0
-10.1344	-2.84309	Other	Others	0
-14.2042	-4.72365	Other	Others	0
-12.6696	9.72341	Other	Others	0
-12.208	-1.94383	Other	Others	0
-5.26471	-0.876279	Other	Others	0
-10.9108	3.71641	Other	Others	0
-17.0195	4.59368	Other	Others	0
-16.4054	5.83926	Other	Others	0.417515
-23.4067	-7.77736	Other	Others	0
-5.76912	5.24683	Other	Others	0
3.82609	8.15843	Other	Others	0
-11.6656	-3.57059	Other	Others	0
-6.46775	11.9239	Other	Others	0
1.88084	8.6187	Other	Others	0
-16.6074	-1.75327	Other	Others	0
-13.1341	-1.82185	Other	Others	0
-4.43038	-10.1392	Other	Others	0
-16.4403	-2.0551	Other	Others	0
-7.28091	2.72334	Other	Others	0
-9.48721	-3.00771	Other	Others	0.01922
-5.54632	6.02453	Other	Others	0
-7.22337	12.1237	Other	Others	0
-16.7309	5.02638	Other	Others	0.344699
-16.3348	8.62917	Other	Others	0
-16.7481	9.97198	Other	Others	0.00865486
-15.5218	-3.63718	Other	Others	0.00595409
-22.2409	-3.4376	Other	Others	0.0143516
0.180134	5.10977	Other	Others	0.136678
-13.5426	-10.6967	Other	Others	0.106343
-17.0715	8.70363	Other	Others	0.0667946
-17.1289	-0.710681	Other	Others	0.0292433
-21.5808	4.42274	Other	Others	0.220306
-22.2128	-3.39916	Other	Others	2.09144
-6.99383	-5.22374	Other	Others	0.0119546
-14.6805	-1.24223	Other	Others	0
12.1891	-6.72655	Other	Others	0.0396905
-10.5528	2.78128	Other	Others	0.00702311
7.0819	-8.17016	Other	Others	0
-1.07661	4.94093	Other	Others	0
10.7165	-7.93409	Other	Others	0
1.77174	-16.4461	Other	Others	0
14.064	0.514437	Other	Others	0
2.63302	9.10101	Other	Others	0
4.31745	7.82457	Other	Others	0
-18.8703	-11.7737	Other	Others	0.015141
-10.2367	8.00731	Other	Others	0
1.86726	-17.3854	Other	Others	0
-8.61422	10.2804	Other	Others	0
-12.9607	12.5048	Other	Others	0
0.90405	4.28398	Other	Others	0
5.48021	4.94083	Other	Others	0
-0.8239	6.31859	Other	Others	0
2.67652	5.23583	Other	Others	0
-5.7905	4.50243	Other	Others	0
-5.66331	3.59608	Other	Others	0
-10.2317	8.01312	Other	Others	0
2.12569	3.67478	Other	Others	0.00615594
-9.61751	11.8993	Other	Others	0
0.370215	3.18423	Other	Others	0
-15.1244	-14.6533	Other	Others	0
-16.1427	9.05124	Other	Others	0
-13.2812	5.16423	Other	Others	0
17.0464	31.0321	IgHJ4-WHSC1	SMM0	2.39051
16.4311	26.6008	IgHJ4-WHSC1	SMM0	1.74205
12.2853	26.4832	Other	SMM0	1.16908
14.408	20.8624	IgHJ4-WHSC1	SMM0	2.9454
11.4563	16.4863	IgHJ4-WHSC1	SMM0	2.16514
14.9062	20.1031	Other	SMM0	2.33437
19.515	28.9273	IgHJ4-WHSC1	SMM0	2.77437
21.3291	24.9863	Other	SMM0	1.01879
13.0271	30.2364	Other	SMM0	3.03088
15.1111	28.028	IgHJ4-WHSC1	SMM0	2.86413
-18.2328	4.73318	IgHJ4-WHSC1	SMM0	2.49829
18.9694	20.5889	IgHJ4-WHSC1	SMM0	1.75361
19.0505	27.3011	IgHJ4-WHSC1	SMM0	1.87207
15.9477	30.1269	IgHJ4-WHSC1	SMM0	2.19624
20.2079	29.1851	Other	SMM0	1.18772
15.2032	28.0446	IgHJ4-WHSC1	SMM0	2.57931
10.1686	21.8061	Other	SMM0	0.660584
18.1752	23.307	IgHJ4-WHSC1	SMM0	1.55606
15.755	25.8847	IgHJ4-WHSC1	SMM0	1.83438
20.831	25.8932	IgHJ4-WHSC1	SMM0	2.83366
15.0085	30.644	IgHJ4-WHSC1	SMM0	2.91074
15.0248	23.5416	IgHJ4-WHSC1	SMM0	2.2021
11.1556	22.1183	Other	SMM0	0.889842
13.535	25.766	IgHJ4-WHSC1	SMM0	1.72925
18.372	26.8998	IgHJ4-WHSC1	SMM0	1.98958
15.3983	31.944	IgHJ4-WHSC1	SMM0	3.06981
14.3218	27.9285	IgHJ4-WHSC1	SMM0	1.33202
13.5002	18.68	Other	SMM0	1.90011
13.8058	30.1431	IgHJ4-WHSC1	SMM0	1.94495
16.9554	23.8913	IgHJ4-WHSC1	SMM0	1.38721
11.3479	20.2529	IgHJ4-WHSC1	SMM0	2.71324
13.1098	28.1365	IgHJ4-WHSC1	SMM0	2.32484
12.4843	23.9066	IgHJ4-WHSC1	SMM0	1.43703
20.2261	26.525	IgHJ4-WHSC1	SMM0	1.47589
18.8858	30.6578	Other	SMM0	1.61068
14.5459	21.5061	Other	SMM0	0.889387
12.4865	19.7624	IgHJ4-WHSC1	SMM0	2.47772
17.9931	28.1826	IgHJ4-WHSC1	SMM0	0.849886
15.8606	21.573	Other	SMM0	0.132688
12.5926	26.5345	IgHJ4-WHSC1	SMM0	1.93456
15.9477	28.504	IgHJ4-WHSC1	SMM0	2.03095
12.1085	26.9031	IgHJ4-WHSC1	SMM0	2.12665
-6.96504	13.0579	Other	SMM0	0.160372
16.5564	17.2116	Other	SMM0	2.72284
-10.7478	4.70078	IgHJ4-WHSC1	SMM0	0.400633
13.1607	18.1898	IgHJ4-WHSC1	SMM0	1.82255
19.7976	24.8841	Other	SMM0	2.40169
15.0939	29.6014	Other	SMM0	1.7132
14.7528	24.5145	IgHJ4-WHSC1	SMM0	1.93081
12.1662	22.1299	Other	SMM0	0.861406
20.7766	25.8575	Other	SMM0	0.742807
18.1344	26.7385	Other	SMM0	1.88962
17.7817	32.1139	IgHJ4-WHSC1	SMM0	2.39077
12.1823	11.6066	IgHJ4-WHSC1	SMM0	2.15982
12.5546	21.8829	IgHJ4-WHSC1	SMM0	1.7616
15.4038	27.1729	IgHJ4-WHSC1	SMM0	1.90963
16.9044	21.2398	Other	SMM0	0.880896
20.5718	29.2723	IgHJ4-WHSC1	SMM0	1.53408
2.44852	9.56925	IgHJ4-WHSC1	SMM0	2.31785
14.3641	24.4697	Other	SMM0	2.48799
16.7531	28.9404	IgHJ4-WHSC1	SMM0	1.84142
11.7448	24.3699	IgHJ4-WHSC1	SMM0	2.32938
17.2576	31.2586	IgHJ4-WHSC1	SMM0	1.27027
10.7417	22.1069	Other	SMM0	1.03914
16.4676	24.8065	IgHJ4-WHSC1	SMM0	1.94868
12.9883	21.0134	IgHJ4-WHSC1	SMM0	1.81518
16.768	17.9959	IgHJ4-WHSC1	SMM0	3.29845
10.4797	19.6942	IgHJ4-WHSC1	SMM0	3.21309
17.1056	10.1668	Other	SMM0	2.91769
18.628	25.848	IgHJ4-WHSC1	SMM0	2.39816
15.329	32.0637	IgHJ4-WHSC1	SMM0	2.72298
18.2087	22.6984	IgHJ4-WHSC1	SMM0	1.3484
12.8361	22.9635	Other	SMM0	0.0127259
16.372	28.1225	IgHJ4-WHSC1	SMM0	2.20577
15.4765	25.2598	IgHJ4-WHSC1	SMM0	1.96177
9.51697	22.4764	Other	SMM0	1.05862
12.4443	20.9027	Other	SMM0	0.709823
4.53005	8.58319	Other	Others	0.0021897
-15.0526	2.83169	Other	Others	0
1.68853	8.12405	Other	Others	0
6.8714	5.882	Other	Others	0
-15.869	15.8043	Other	Others	0.167081
2.60598	4.35773	Other	Others	0
-12.4429	8.48851	Other	Others	0
-9.49695	-7.71112	Other	Others	0.0719567
3.31085	-4.65334	Other	Others	0.294481
1.56302	3.77629	Other	Others	0
-9.33914	-11.3999	Other	Others	0
8.21543	-20.5481	Other	Others	0
-17.1826	18.1096	Other	Others	0.0558268
3.01178	-3.36483	Other	Others	0
6.14708	-2.26539	Other	Others	0
-3.38813	-1.648	Other	Others	0.00364992
4.13542	-25.9579	Other	Others	0.0105505
-8.75875	-6.00654	Other	Others	0.0121507
-2.78249	-4.89472	Other	Others	0
1.95186	1.71957	Other	Others	0.0535718
-16.1886	7.29446	Other	Others	0
-7.41474	-8.14932	Other	Others	0
-2.86303	-9.12281	Other	Others	0.00162333
-9.04082	-10.0079	Other	Others	0.00195483
-24.9156	0.423107	Other	Others	0
4.56762	-2.50294	Other	Others	0
-11.5003	0.896186	Other	Others	0
-7.21721	-8.79465	Other	Others	0.00694293
-13.1504	-6.44503	Other	Others	0.00218487
-8.00221	-3.68443	Other	Others	0
-11.5504	0.77252	Other	Others	0
-5.19435	1.61645	Other	Others	0
-1.53093	-2.88592	Other	Others	0.501948
-15.8632	-6.48731	Other	Others	0
-6.49493	-11.6626	Other	Others	0
-13.2419	-5.45218	Other	Others	0
-0.647271	-10.4475	Other	Others	0.895142
-9.68724	-7.16606	Other	Others	0
10.0566	-7.02275	Other	Others	0
-17.5227	2.3408	Other	Others	2.12766
1.90615	-0.0298354	Other	Others	1.75623
-2.46784	-2.70887	Other	Others	0
1.80866	0.373939	Other	Others	0
1.72976	-2.58909	Other	Others	0
-10.7079	3.04153	Other	Others	0
-7.33994	-0.131635	Other	Others	0.118667
2.88709	-19.3528	Other	Others	0
-8.27952	-8.93486	Other	Others	0
-20.8143	0.249992	Other	Others	0.00685907
2.4429	1.95613	Other	Others	0
16.6332	-5.42866	Other	Others	0
-20.1992	-0.153119	Other	Others	0.00363881
2.22938	-5.97557	Other	Others	0
-1.08379	1.47953	Other	Others	0.0903164
-8.01356	-8.70888	Other	Others	0.00263831
-7.73298	-6.94467	Other	Others	0
-10.7911	-7.90779	Other	Others	0
1.6433	-13.2755	Other	Others	0
7.97275	-4.29742	Other	Others	0
-11.6837	-4.1048	Other	Others	0
-6.574	-10.8329	Other	Others	0
-10.6526	-1.02435	Other	Others	0.00207157
-2.21731	12.6861	Other	Others	0.00335524
4.4619	-6.69924	Other	Others	0
-1.29824	0.536969	Other	Others	0
-10.8737	-2.57654	Other	Others	0
-3.91947	3.13748	Other	Others	0
4.152	15.4745	Other	Others	0
-15.5322	-3.56535	Other	Others	0
3.28667	12.7124	Other	Others	0
3.66752	14.9764	Other	Others	0
4.83102	15.1465	Other	Others	0
4.0169	14.1996	Other	Others	0
3.16088	12.6093	Other	Others	0.294858
-10.142	-0.582461	Other	Others	0
5.28437	14.708	Other	Others	0
4.39303	14.3895	Other	Others	0
4.87312	15.9229	Other	Others	0
2.37728	14.8777	Other	Others	0
9.98624	-2.95199	Other	Others	0
6.67804	12.0374	Other	Others	0
1.89806	14.2288	Other	Others	0.110068
2.99262	16.0449	Other	Others	0
2.68177	-21.9885	Other	Others	0.730983
5.54241	-2.14272	Other	Others	0
13.7825	5.40419	Other	Others	0
-3.67917	-14.6098	Other	Others	0.0161645
-3.30203	-14.5414	Other	Others	0
-6.52138	-17.3635	Other	Others	0.0112194
-8.24197	-17.658	Other	Others	0
-1.60954	-15.1149	Other	Others	0
-4.51549	-22.0989	Other	Others	0
-5.20153	-13.2511	Other	Others	0.00766304
-4.85458	-4.69286	Other	Others	0
-8.25898	-12.4776	Other	Others	0
-4.70431	-21.9115	Other	Others	0
5.56392	-4.83777	Other	Others	0
-8.23904	-14.651	Other	Others	0
-4.45103	-22.9525	Other	Others	0.0277897
-5.17645	-13.4147	Other	Others	0
-1.67068	-15.0819	Other	Others	0
-9.68549	-16.7689	Other	Others	0.0262726
0.557361	-11.5684	Other	Others	0.150365
-6.1411	-17.2487	Other	Others	0
-9.16549	-14.441	Other	Others	0
3.3262	-22.5226	Other	Others	0
24.3127	3.18219	Other	Others	0
-9.56187	-17.0475	Other	Others	0.00921783
-7.12799	-18.1724	Other	Others	0
-2.6854	-22.0439	Other	Others	0.0646915
-8.71169	-15.5466	Other	Others	0
-9.97693	-13.1064	Other	Others	0
-1.0149	-21.7367	Other	Others	0
-5.43623	-14.4044	Other	Others	0.0369417
-1.80167	-12.6509	Other	Others	0
7.29754	5.88768	Other	Others	0
-7.93941	23.0202	Other	Others	0
-3.73376	-14.232	Other	Others	0.00258334
-1.75969	-18.2861	Other	Others	1.24525
-10.8329	14.4117	Other	Others	0
-9.66452	-14.4178	Other	Others	0
-7.88103	-14.0299	Other	Others	0.0136578
-1.88145	25.8793	Other	Others	2.11086
-6.4576	23.8884	Other	Others	0.35382
-0.969422	24.8913	Other	Others	2.70441
-0.615362	20.7555	Other	Others	1.53147
-3.03292	26.4403	Other	Others	0.966533
-2.03695	29.2681	Other	Others	1.69966
2.2604	27.4464	Other	Others	1.38874
-2.79068	23.2952	Other	Others	1.86542
-3.15086	25.0085	Other	Others	0.509685
-4.69849	26.1411	Other	Others	0.988725
-3.75966	27.7221	Other	Others	1.41269
-1.27285	23.311	Other	Others	0.306182
-2.764	29.0361	Other	Others	0.979357
-4.36175	32.3665	Other	Others	1.75396
-2.62871	24.8795	Other	Others	1.48905
1.60937	23.4256	Other	Others	0.775565
-4.83215	25.8772	Other	Others	1.36626
-1.06805	26.9382	Other	Others	2.81202
-8.83368	27.4988	Other	Others	0.311792
-1.52393	24.4993	Other	Others	1.5393
-3.96893	26.6943	Other	Others	1.30205
-4.85812	24.4888	Other	Others	1.16293
-4.84962	21.7433	Other	Others	0.148318
-3.87889	23.2445	Other	Others	0.503163
-1.15104	2.18072	Other	Others	0.2662
-1.10107	26.2337	Other	Others	0.310614
0.563411	29.6401	Other	Others	2.04825
-2.30006	21.176	Other	Others	1.23035
-2.11588	27.2436	Other	Others	1.36616
-5.75465	27.1503	Other	Others	1.10749
-3.04757	22.7343	Other	Others	0.988313
-2.86926	27.7959	Other	Others	2.04814
-2.99878	24.6184	Other	Others	1.46903
-4.35534	28.8393	Other	Others	1.87809
0.500581	29.6033	Other	Others	1.11724
-4.64941	24.1525	Other	Others	0.10328
-0.0958173	23.9571	Other	Others	0.295447
-0.659812	25.8084	Other	Others	0.149465
-2.07299	22.0126	Other	Others	1.41066
-2.50499	28.6524	Other	Others	1.06785
-4.36216	32.3663	Other	Others	1.67131
-8.83316	27.4977	Other	Others	0.344841
-5.60545	6.7223	Other	Others	1.17348
-2.25378	12.8176	Other	Others	0.0136088
-0.549481	20.8576	Other	Others	1.7498
-4.61325	22.3409	Other	Others	1.80049
23.3314	1.00126	IgHJ6-WHSC1	RRMM2	2.00645
18.6361	4.11699	Other	RRMM2	2.47421
20.845	1.71756	IgHJ6-WHSC1	RRMM2	0.43161
14.5545	5.13722	IgHJ6-WHSC1	RRMM2	2.9857
21.1811	5.23355	Other	RRMM2	2.2675
-14.8664	2.37689	Other	RRMM2	1.66147
18.6327	2.84382	Other	RRMM2	0.51557
21.1693	0.567605	IgHJ6-WHSC1	RRMM2	2.6937
19.4822	5.53097	IgHJ6-WHSC1	RRMM2	2.79637
4.66987	-30.6303	IgHJ6-WHSC1	RRMM2	0.997395
22.2019	3.33575	IgHJ6-WHSC1	RRMM2	2.37887
-18.0011	-5.2042	Other	RRMM2	2.72943
17.2195	9.96057	IgHJ6-WHSC1	RRMM2	2.63173
10.2592	-2.50991	Other	RRMM2	1.00959
-19.2856	-0.826632	Other	RRMM2	2.75292
7.55249	2.51259	IgHJ6-WHSC1	RRMM2	2.79022
-14.7648	1.57348	Other	RRMM2	1.40804
17.7856	-1.1989	IgHJ6-WHSC1	RRMM2	2.76013
17.7023	2.08126	Other	RRMM2	0.610943
17.6336	6.14735	Other	RRMM2	2.03548
-16.4684	17.1815	Other	RRMM2	1.28048
22.1808	-2.34353	IgHJ6-WHSC1	RRMM2	1.78965
18.2178	4.0804	Other	RRMM2	2.46434
-8.53375	-15.8708	IgHJ6-WHSC1	RRMM2	3.20548
17.4712	1.74407	Other	RRMM2	0.708688
22.5488	5.53012	IgHJ6-WHSC1	RRMM2	2.00072
6.92993	1.0219	Other	RRMM2	1.91925
23.7632	2.82827	Other	RRMM2	2.43151
20.8413	1.64072	IgHJ6-WHSC1	RRMM2	2.68094
16.6135	1.61377	Other	RRMM2	2.45976
13.6975	2.26548	Other	RRMM2	0.735807
14.8743	1.33823	Other	RRMM2	1.70665
21.2274	4.5036	IgHJ6-WHSC1	RRMM2	1.15409
19.7654	2.55519	IgHJ6-WHSC1	RRMM2	1.7708
-4.75795	0.848542	Other	RRMM2	0.60432
7.75226	2.637	Other	RRMM2	1.17466
24.9222	2.76132	IgHJ6-WHSC1	RRMM2	1.3228
21.0815	4.37166	IgHJ6-WHSC1	RRMM2	2.77492
-3.1136	8.46806	IgHJ6-WHSC1	RRMM2	1.27744
18.491	4.61583	Other	RRMM2	2.04166
23.3203	2.64353	IgHJ6-WHSC1	RRMM2	3.27981
23.8202	1.58805	Other	RRMM2	2.47082
10.0347	-8.78003	Other	Others	0
1.60112	-19.2103	Other	Others	0
-0.00592202	-22.0526	Other	Others	0
1.6893	-29.6303	Other	Others	0
3.47331	-30.188	Other	Others	0.0584294
-0.326407	-30.9422	Other	Others	0
0.0919469	-32.5959	Other	Others	0.718725
3.66106	-32.7762	Other	Others	0
2.16051	-31.6878	Other	Others	0.0248346
1.35955	-30.6021	Other	Others	0
5.88358	-28.8501	Other	Others	0
1.14069	-25.2807	Other	Others	0
-3.65901	-29.8177	Other	Others	0.0508975
-17.1856	-11.2745	Other	Others	0
0.499418	-27.1754	Other	Others	0
3.22025	-28.1294	Other	Others	0.00363057
-0.101761	-29.5744	Other	Others	0
3.81076	-30.9349	Other	Others	0
-19.2613	-13.8308	Other	Others	0
-0.759183	-20.0235	Other	Others	0
-21.6125	4.38136	Other	Others	0
0.740054	-28.1112	Other	Others	0
10.4337	-14.2635	Other	Others	0
6.05743	-18.2579	Other	Others	0
3.84828	-26.6383	Other	Others	0
-14.7688	-16.0361	Other	Others	0
10.1537	3.42624	Other	Others	0
-4.07302	-28.8116	Other	Others	0
1.06467	-32.5917	Other	Others	0
1.18564	-28.8984	Other	Others	0
-14.7492	-15.2051	Other	Others	0.151684
-16.9189	-6.0577	Other	Others	0
0.591833	-30.6031	Other	Others	0.0345234
-12.969	-16.1827	Other	Others	0.122712
0.218744	-28.4323	Other	Others	0.0084771
2.68445	-30.5044	Other	Others	0
4.59896	-32.2979	Other	Others	0.0406283
0.706581	-27.0634	Other	Others	0
2.38676	-31.8114	Other	Others	0
1.47104	-27.1948	Other	Others	0
-2.15362	-18.3907	Other	Others	0
11.5421	-8.92196	Other	Others	0
2.44309	-34.6545	Other	Others	0
2.55515	-23.4101	Other	Others	0
9.05164	-9.45684	Other	Others	0
7.88157	-26.9332	Other	Others	0
-0.774745	-29.3034	Other	Others	0
5.0761	-32.2895	Other	Others	0
8.66869	-25.524	Other	Others	0
-0.553905	-25.2891	Other	Others	0
-13.6953	-15.4045	Other	Others	0.38982
3.76901	-22.819	Other	Others	0
-0.454327	-27.5438	Other	Others	0
-1.52475	-30.3454	Other	Others	0
-12.0115	-16.9491	Other	Others	0
-7.24376	-3.3471	Other	Others	0
11.2662	-11.6677	Other	Others	0
1.21966	-30.3456	Other	Others	0
2.41901	-34.7687	Other	Others	0.00384671
15.429	-17.3249	Other	Others	0
-19.2326	-15.132	Other	Others	0
7.41422	-15.9249	Other	Others	0
8.777	0.10001	Other	Others	0
-22.7138	-12.5826	Other	Others	0
-23.3859	-16.7936	Other	Others	0
-16.8506	-8.09104	Other	Others	0
-23.5152	-12.121	Other	Others	0
-18.2317	-8.2455	Other	Others	0
-19.8933	-3.10672	Other	Others	0
-22.1541	-9.78536	Other	Others	1.98233
-22.1526	-10.0188	Other	Others	0
-21.8301	-14.8055	Other	Others	0
-19.7929	-8.30672	Other	Others	0
8.08136	-0.326462	Other	Others	0
-23.5744	-13.9895	Other	Others	0.271125
-22.0863	-10.9599	Other	Others	0
-20.3306	-17.9886	Other	Others	0
-18.7342	-15.5756	Other	Others	0
-21.2229	-15.1477	Other	Others	0
-4.21666	-28.6672	Other	Others	0.0168875
-16.0157	-7.49256	Other	Others	0
-22.2277	-16.2103	Other	Others	0
-20.5836	-14.2453	Other	Others	0
-20.2713	-16.1578	Other	Others	0
-22.6696	-14.2646	Other	Others	0
-22.4658	-11.984	Other	Others	0
-19.6615	-12.0466	Other	Others	0
-22.7714	-8.99985	Other	Others	0
-20.034	-7.50333	Other	Others	0
-22.474	-16.6129	Other	Others	0.674554
-19.55	-3.94852	Other	Others	0
-21.9693	-14.3653	Other	Others	1.54491
3.65958	-14.3619	Other	Others	0
7.40102	-4.53666	Other	Others	0
-11.0796	-23.8054	Other	Others	0
3.51047	-0.85232	Other	Others	0
3.11334	-13.0398	Other	Others	0
3.18519	-13.0783	Other	Others	0
-3.21699	1.3962	Other	Others	0
1.33691	-12.5808	Other	Others	0
2.29229	-7.87691	Other	Others	0.00969865
-7.94875	-4.09195	Other	Others	0
2.49515	-7.50619	Other	Others	0
-10.7566	-22.9706	Other	Others	0.486929
6.28094	-9.9485	Other	Others	0
-10.9358	-23.3907	Other	Others	0
2.39324	-9.84627	Other	Others	0
3.66723	-12.1799	Other	Others	0.0562006
-0.383929	-1.7119	Other	Others	0
-10.653	-22.3487	Other	Others	0.239321
1.20011	3.13712	Other	Others	0
2.24085	-10.2855	Other	Others	0.190012
5.47032	1.08301	Other	Others	0
-0.801705	-6.53736	Other	Others	0.0997033
-25.0541	0.0853412	Other	Others	0
-12.7348	0.422988	Other	Others	0
4.77071	-10.6976	Other	Others	0
-0.570129	-6.51544	Other	Others	0
5.01632	-3.36706	Other	Others	0
4.03864	-13.9457	Other	Others	0.00424285
7.38737	-2.84748	Other	Others	1.36755
-24.704	1.29321	Other	Others	0
-10.6985	-5.59608	Other	Others	0
2.86323	-8.76329	Other	Others	0
8.35421	-19.4824	Other	Others	0
7.52818	-12.7648	Other	Others	0
7.54939	-24.264	Other	Others	0
12.9127	-12.1643	Other	Others	0
9.08741	-14.2144	Other	Others	0
7.06806	-0.198149	Other	Others	0
7.34129	-7.50675	Other	Others	0
2.75991	1.90542	Other	Others	0
10.9821	-17.7475	Other	Others	0
4.71716	2.59274	Other	Others	0
-2.46468	-1.52434	Other	Others	0
9.44219	-5.5344	Other	Others	0
10.1325	-14.8422	Other	Others	0
12.9528	-18.3644	Other	Others	0
13.0343	-12.1597	Other	Others	0
10.1455	-11.7625	Other	Others	0.00431576
-5.09931	7.34965	Other	Others	1.0803
11.5737	-4.1075	Other	Others	0.0447206
-19.4739	-17.6004	Other	Others	0
8.61015	-18.3736	Other	Others	0
3.66698	-19.8961	Other	Others	0
11.4664	-16.8652	Other	Others	0
9.00504	-11.7728	Other	Others	0
-4.02403	7.25437	Other	Others	0
12.562	-6.41111	Other	Others	0
11.8321	-16.6132	Other	Others	0
15.7394	-12.9457	Other	Others	0.206715
8.07365	-17.6457	Other	Others	0
6.84714	-12.0481	Other	Others	0
5.24481	1.12747	Other	Others	0
14.7378	-15.3072	Other	Others	0
7.8853	-16.2904	Other	Others	0
14.2452	-16.9204	Other	Others	0
11.2622	-19.7471	Other	Others	0
8.17288	-18.2432	Other	Others	0
-18.1144	-3.65241	Other	Others	0
13.1439	-17.3755	Other	Others	0
15.2114	-17.1992	Other	Others	0
-4.39283	3.00095	Other	Others	0
9.45778	-5.50475	Other	Others	0.845275
-8.37303	-5.51003	Other	Others	0.0340782
10.5986	-18.0637	Other	Others	0
0.475002	-25.1393	Other	Others	1.11978
-4.10474	7.21258	Other	Others	0
6.86763	-16.58	Other	Others	0
9.24887	-14.5458	Other	Others	0
9.30293	-16.6994	Other	Others	0
2.63452	-5.22388	Other	Others	0.636643
4.38253	-6.11152	Other	Others	0
-4.39158	-6.96355	Other	Others	0.0100438
4.11316	-3.50746	Other	Others	0
7.07154	-5.67263	Other	Others	0
3.0335	-3.56906	Other	Others	0
1.24844	-0.404844	Other	Others	0
3.50594	-0.838272	Other	Others	0
3.1681	-3.74442	Other	Others	0
-2.61237	-10.1215	Other	Others	0.0166081
5.0707	-5.29103	Other	Others	0
-3.98242	-9.39557	Other	Others	0.0714585
1.11096	-8.91311	Other	Others	0
-4.20033	-6.90624	Other	Others	0.0984626
1.92671	-8.84314	Other	Others	1.33479
4.77085	-5.80329	Other	Others	0.0441257
-3.72163	-15.8133	Other	Others	0.00893612
1.18054	-4.62202	Other	Others	0.211782
-3.32468	-3.64135	Other	Others	0
-7.32184	-1.0517	Other	Others	0
1.25358	-19.4667	Other	Others	0
8.21954	-10.7718	Other	Others	0
4.39117	0.657875	Other	Others	0
5.41646	-11.3279	Other	Others	0
1.13405	-11.6623	Other	Others	0
-1.61829	-22.0066	Other	Others	0.0234363
-4.41709	-4.07266	Other	Others	0
-1.25871	-8.95817	Other	Others	0
-9.57564	13.3274	Other	Others	1.44166
-2.41269	-11.2911	Other	Others	0
5.92101	-0.676355	Other	Others	0.0248328
0.810329	-2.55477	Other	Others	0.00138451
-1.98231	-7.19625	Other	Others	0
-2.98012	-2.88743	Other	Others	0.00276771
-6.38195	-10.2065	Other	Others	0.00223252
-13.4403	-10.571	Other	Others	0
-16.7608	13.759	Other	Others	0
0.655854	-2.56878	Other	Others	0
-1.86839	-11.5566	Other	Others	0
9.20734	-11.7695	Other	Others	0
-2.43325	-10.6181	Other	Others	0
-1.11455	0.72334	Other	Others	0.022637
-4.01945	-10.6203	Other	Others	0
5.23882	-11.1986	Other	Others	0

## Sheet: FigureS1a
Pattern	Freq
AAAA	0.0440104
AGGT	0.0305594
GGGG	0.0165526
AGGC	0.0163197
CCCA	0.0161971
GGGC	0.013235
GGAG	0.0154432
AGGA	0.0148758
ACCC	0.0121179
GGGA	0.0125625
GCTG	0.0124755
AGCC	0.0133081
CCAG	0.0126483
GCAG	0.0108868
GGCC	0.00684418
CAGG	0.011691
AGGG	0.0113231
GAGG	0.00987349
GCCG	0.00458503
GGCG	0.0046847
ACCA	0.0108415
GCCA	0.00978196
GGTG	0.0108652
GGCA	0.0107371
CGGG	0.00424775
CTCA	0.0124652
ATGG	0.00986216
CATG	0.0072129
GAGC	0.00753157
ACAG	0.00917263
CACG	0.00381573
GGAC	0.00727514
AGCT	0.00659951
GTGG	0.00709506
AGAG	0.01137
GCAC	0.00609455
CAAA	0.0144902
ACCG	0.00253526
ACTG	0.00868671
CGCG	0.00103387
GACC	0.00726444
GTAC	0.00342049
AGCG	0.00266594
ACTC	0.00692417
GCGG	0.00545315
GAGA	0.00760515
AAGT	0.0101552
CGAG	0.00243816
AGCA	0.0106332
GGAA	0.0101267
GACG	0.00203116
ACAC	0.00591191
CGGA	0.00198197
ATCC	0.00793259
AGTG	0.0106079
CGCA	0.00215221
CCGG	0.00279811
GCGC	0.00200036
GTCG	0.00134848
AGAC	0.00729332
ACAT	0.00742699
TGCA	0.00502968
TGGA	0.00831093
GAAG	0.00800274
AGAA	0.0126626
CTGA	0.00764728
AAGA	0.0103188
CAGA	0.00790436
CGAA	0.00177601
ATCG	0.0011222
GCTA	0.0047433
TACA	0.00818924
GTGA	0.00524055
CGTA	0.000737224
TCAA	0.00982751
ATGC	0.00538321
AACG	0.00132324
AGTA	0.00747768
GATC	0.00220333
CACA	0.00922524
ACGC	0.00350775
GAAA	0.00950349
ACGT	0.00138997
AGAT	0.00880113
ACAA	0.00802241
GGTA	0.00497172
AAGC	0.00678686
AAAG	0.0110085
GCAA	0.00657684
CAAG	0.00836418
CCAA	0.00783934
AGTC	0.00665383
AAGG	0.00787719
GAAC	0.00420925
TATA	0.00189514
GTTG	0.00544994
GATG	0.00651161
ACGG	0.00346797
ATAT	0.00292879
CTAG	0.00264733
ACTA	0.0043286
GTCA	0.00520313
TCGA	0.0011361
GTAG	0.00496829
GACA	0.00625731
GCGA	0.00299167
CCTA	0.00399923
ATGA	0.00575834
AAAC	0.00663202
TAAA	0.00848481
CCGA	0.00329623
ATAC	0.00417161
TAGA	0.00404628
AACC	0.00638671
AATT	0.00479677
ACGA	0.0027763
ATTC	0.00495803
TTAA	0.00470801
GTTA	0.00280667
AAAT	0.00951761
TGAA	0.00937367
ATCA	0.00637516
GATA	0.00325088
ATTA	0.00467871
GTAA	0.00514089
AATC	0.00646905
AACA	0.00894164
AACT	0.00830858
CTTA	0.00393143
AATA	0.00669811
CATA	0.00407537
ATAG	0.00485558
ATTG	0.00533936
AATG	0.00705699
ATAA	0.00658411
CTAA	0.00607915

## Sheet: FigureS2a
Prob	Cat
0.935208	High
1	High
0.995861	High
0.0363464	High
0.815942	High
1	High
1	High
0.40708	High
0.40708	High
0.999996	High
0.616213	High
0.998989	High
0.984547	High
0.984547	High
0.998582	High
0.989783	High
1	High
0.819659	High
1	High
0.798098	High
0.930301	High
0.998161	High
1	High
1	High
0.691667	High
1	High
1	High
1	High
0.999999	High
0.999999	High
0.766393	High
0.798098	High
0.16797	High
0.908032	High
0.825039	High
0.999998	High
0.426101	High
0.691667	High
0.424704	High
0.719991	High
0.0220495	High
0.0995803	High
0.520644	High
0.766393	High
0.486269	High
0.288102	High
0.1069	High
1	High
0.999987	High
0.966707	High
0.969722	High
0.999995	High
0.798098	High
0.851448	High
1	High
0.691963	High
0.109661	High
0.103826	High
0.103826	High
0.999907	High
1	High
0.885802	High
0.691963	High
1	High
0.0420001	High
0.652439	High
0.240334	High
0.930301	High
0.0689652	High
0.169891	High
0.999997	High
0.999997	High
0.999997	High
0.34972	High
0.999981	High
0.999981	High
0.999981	High
0.585065	High
1	High
0.99999	High
0.99999	High
0.99999	High
1	High
1	High
0.309418	High
0.885802	High
0.318854	High
0.708113	High
0.103826	High
0.103826	High
0.766393	High
0.999999	High
0.737932	High
0.99999	High
1	High
1	High
0.830659	High
0.987932	High
0.693751	High
0.706946	High
0.980569	High
0.980569	High
0.980569	High
0.960021	High
0.132272	High
0.758904	High
0.124516	High
0.999934	High
1	High
0.93581	High
0.989783	High
0.602477	High
0.0591787	High
0.999969	High
0.999969	High
0.248632	High
0.248632	High
0.248632	High
0.896799	High
1	High
0.999998	High
0.716221	High
1	High
0.863217	High
1	High
0.50075	High
1	High
0.595428	High
0.989842	High
1	High
0.999987	High
0.999999	High
0.999999	High
0.999999	High
0.798098	High
1	High
1	High
1	High
0.999992	High
0.999992	High
0.999992	High
0.77245	High
0.77245	High
0.77245	High
0.000409892	High
0.589472	High
0.0992259	High
0.998584	High
0.585065	High
0.80623	High
0.902615	High
0.509168	High
0.613729	High
0.82229	High
0.908032	High
0.735864	High
0.80982	High
0.827127	High
0.577419	High
0.291668	High
0.154521	High
0.291668	High
0.993101	High
0.999939	High
1	High
0.0407378	High
0.989783	High
0.989783	High
1	High
0.998342	High
0.998342	High
0.998342	High
0.911976	High
0.424704	High
0.999995	High
0.999995	High
1	High
0.991475	High
0.991475	High
0.991475	High
0.267661	High
1	High
1	High
0.999674	High
1	High
1	High
0.373925	High
0.154521	High
0.0309837	High
0.110113	High
0.164127	High
0.999995	High
0.623827	High
0.623827	High
0.948228	High
0.999934	High
1	High
0.999994	High
1	High
1	High
1	High
0.691811	High
0.691811	High
0.100587	High
0.999999	High
1	High
1	High
0.896799	High
0.140281	High
0.930115	High
0.503361	High
0.309418	High
0.506744	High
0.997244	High
1	High
0.999992	High
0.999992	High
0.999992	High
1	High
1	High
1	High
0.899195	High
1	High
0.99999	High
0.99999	High
0.168833	High
0.489642	High
1	High
1	High
1	High
0.999934	High
0.790202	High
0.651087	High
0.651087	High
0.651087	High
1	High
0.154521	High
1	High
1	High
0.389228	High
0.162795	High
0.00333413	High
0.12559	High
0.248417	High
0.993675	High
0.485575	High
0.485575	High
0.999994	High
0.998051	High
0.972908	High
0.476593	High
0.476593	High
0.978781	High
0.930301	High
0.628738	High
1	High
1	High
1	High
0.999991	High
0.999991	High
0.999994	High
0.999994	High
0.999999	High
0.999999	High
0.999999	High
0.999999	High
0.999999	High
0.999999	High
0.999981	High
0.157764	High
1	High
0.578608	High
0.999985	High
0.99999	High
0.99999	High
0.0495466	High
0.0495466	High
0.99993	High
0.64827	High
0.999999	High
0.999999	High
0.999999	High
1	High
0.209435	High
1	High
0.252575	High
0.525178	High
1	High
1	High
1	High
1	High
0.659375	High
0.770863	High
0.909446	High
0.909446	High
1	High
1	High
1	High
0.0615355	High
0.0615355	High
0.87418	High
0.87418	High
0.999892	High
1	High
0.104825	High
1	High
1	High
1	High
1	High
1	High
0.615746	High
0.000795216	High
1	High
0.388671	High
1	High
0.922429	High
0.984353	High
0.960425	High
0.999999	High
1	High
1	High
0.999995	High
0.999995	High
0.752208	High
0.752208	High
0.752208	High
0.257925	High
0.888462	High
0.966307	High
0.966307	High
0.99999	High
0.896799	High
0.714628	High
0.329652	High
1	High
1	High
1	High
1	High
1	High
0.539688	High
0.539688	High
0.539688	High
0.939518	High
0.91354	High
0.939518	High
0.91354	High
0.939518	High
0.91354	High
0.939518	High
0.91354	High
0.999998	High
0.589063	High
0.483001	High
0.483001	High
1	High
0.99999	High
1	High
1	High
0.999998	High
0.654687	High
0.761986	High
0.761986	High
0.770406	High
0.847893	High
1	High
1	High
1	High
0.999996	High
0.999996	High
0.999996	High
0.885802	High
0.110113	High
0.999939	High
0.999939	High
0.809115	High
0.809115	High
0.809115	High
1	High
1	High
0.999987	High
1	High
0.983681	High
0.983681	High
0.983681	High
0.108426	High
0.117597	High
0.506904	High
0.904824	High
0.945643	High
0.945643	High
1	High
1	High
0.999711	High
0.999711	High
0.977521	High
0.999855	High
0.00518931	High
0.00518931	High
0.117597	High
1	High
0.994192	High
0.999983	High
0.752208	High
0.752208	High
0.752208	High
1	High
1	High
0.567094	High
0.567094	High
0.567094	High
1	High
1	High
0.999907	High
0.999964	High
0.999964	High
0.999964	High
1	High
0.999999	High
0.963952	High
0.714379	High
0.714379	High
0.714379	High
0.997764	High
0.997764	High
0.997764	High
0.872396	High
0.205855	High
0.205855	High
0.205855	High
0.770191	High
0.999182	High
0.999182	High
0.999182	High
0.602166	High
0.000332887	High
0.532754	High
0.267661	High
0.958198	High
0.958198	High
0.668408	High
0.668408	High
0.999998	High
0.107743	High
0.857125	High
0.963952	High
0.99993	High
0.99993	High
0.99993	High
0.999456	High
0.999456	High
0.999456	High
0.998877	High
0.998877	High
0.998877	High
0.999806	High
0.999806	High
0.999806	High
0.58118	High
0.0615355	High
0.91938	High
0.0575553	High
0.0575553	High
0.0575553	High
0.757918	High
0.863217	High
0.529891	High
0.999961	High
0.999961	High
0.999961	High
1	High
0.389228	High
0.999999	High
0.999999	High
0.0193024	High
0.0193024	High
1	High
1	High
1	High
1	High
1	High
0.872396	High
0.992963	High
0.992963	High
0.992963	High
0.999995	High
0.999995	High
0.999995	High
0.999998	High
0.999998	High
0.999998	High
0.999998	High
0.00101384	High
0.00101384	High
0.566616	High
1	High
0.978743	High
0.924832	High
0.924832	High
0.999857	High
0.756031	High
0.98551	High
0.98551	High
0.98551	High
0.98551	High
0.98551	High
0.98551	High
0.379889	High
0.379889	High
0.379889	High
0.379889	High
0.379889	High
0.379889	High
0.0665759	High
0.0665759	High
0.327523	High
0.186819	High
1	High
0.0495466	High
0.000813011	High
0.267661	High
0.116642	High
1	High
0.593105	High
0.846234	High
0.999994	High
0.77245	High
0.77245	High
0.77245	High
0.731902	High
0.731902	High
0.731902	High
0.569579	High
0.999999	High
0.999999	High
0.999999	High
1	High
1	High
1	High
1	High
0.998883	High
0.998883	High
0.998883	High
0.45452	High
0.782046	High
0.951556	High
0.838506	High
0.838506	High
0.838506	High
0.344516	High
0.999357	High
0.999357	High
0.999357	High
0.999918	High
0.999817	High
0.999817	High
0.999817	High
0.999837	High
0.999837	High
0.999997	High
0.999993	High
0.999995	High
0.0420778	High
0.99998	High
0.99998	High
0.99998	High
0.773582	High
0.996031	High
0.996031	High
0.996031	High
0.380604	High
1	High
1	High
1	High
0.960021	High
0.520805	High
0.520805	High
0.520805	High
0.624524	High
0.0553542	High
1	High
1	High
1	High
1	High
0.648868	High
1	High
0.0777734	High
0.999998	High
0.999998	High
0.611034	High
0.999999	High
1	High
0.382754	High
0.146761	High
0.999987	High
0.961815	High
0.866591	High
0.350833	High
0.961815	High
0.489642	High
0.242713	High
0.138662	High
0.317037	High
1	High
0.411393	High
0.151541	High
0.151541	High
0.994347	High
0.527623	High
0.527623	High
1	High
0.999999	High
1	High
0.999895	High
0.0984353	High
0.529276	High
0.515609	High
0.363327	High
0.665382	High
1	High
1	High
1	High
0.353304	High
0.440106	High
0.440106	High
0.999944	High
1	High
0.999734	High
0.999734	High
0.999734	High
0.999575	High
0.999575	High
0.999575	High
0.99938	High
0.327414	High
0.327414	High
0.327414	High
0.0984353	High
0.0984353	High
0.630776	High
0.905423	High
0.116286	High
0.846493	High
0.989842	High
0.236094	High
0.773582	High
0.981143	High
1	High
0.376932	High
0.376932	High
0.236094	High
1	High
0.999991	High
0.999982	High
0.999982	High
0.999982	High
0.999999	High
1	High
0.999993	High
0.999999	High
0.999999	High
0.999999	High
0.999999	High
0.999996	High
0.999996	High
0.999996	High
0.425989	High
0.425989	High
0.425989	High
0.905423	High
0.529276	High
0.529276	High
0.12559	High
0.61066	High
0.879525	High
0.381864	High
0.616828	High
0.831179	High
0.927289	High
0.927289	High
0.113471	High
0.113471	High
0.902615	High
0.999937	High
0.999937	High
0.162168	High
0.959485	High
0.16219	High
1	High
0.547697	High
0.547697	High
0.547697	High
0.422243	High
0.422243	High
0.422243	High
1	High
0.927289	High
0.927289	High
0.927289	High
0.999989	High
0.927289	High
0.786858	High
0.999837	High
0.999837	High
0.953569	High
0.999837	High
0.168833	High
0.566648	High
0.566648	High
0.896799	High
0.999989	High
0.999989	High
0.999989	High
0.878639	High
1	High
0.0127397	High
0.0127397	High
0.603166	High
0.000270385	High
0.186594	High
1	High
0.776358	High
0.776358	High
0.43121	High
0.43121	High
0.293202	High
0.293202	High
0.293202	High
0.999996	High
0.999996	High
0.999996	High
0.999993	High
0.936364	High
0.327414	High
0.327414	High
1	High
0.327414	High
1	High
1	High
0.529276	High
0.595552	High
0.159689	High
0.97878	High
0.510161	High
0.536075	High
0.536075	High
1	High
1	High
1	High
0.999983	High
0.999983	High
0.999983	High
0.870207	High
0.998366	High
0.999982	High
0.998983	High
0.998983	High
0.998983	High
0.998983	High
0.998983	High
0.998983	High
1	High
0.301006	High
0.287285	High
0.99892	High
0.999718	High
0.999718	High
0.999718	High
0.426722	High
0.786858	High
0.999837	High
1	High
0.36847	High
0.825942	High
0.233978	High
0.905423	High
0.905423	High
0.348456	High
0.275026	High
1	High
0.016022	High
1	High
1	High
1	High
0.916045	High
0.999999	High
0.499117	High
0.999999	High
1	High
0.971948	High
1	High
0.977521	High
1	High
0.992504	High
0.999999	High
0.0219986	High
0.999974	High
0.016022	High
0.217013	High
0.999895	High
0.24516	High
0.999855	High
0.580573	High
0.271866	High
0.99882	High
1	High
0.800678	High
0.936364	High
0.0575553	High
0.0575553	High
0.0575553	High
0.108426	High
0.999992	High
1	High
1	High
1	High
0.529276	High
0.529276	High
0.0424085	High
0.671333	High
0.183995	High
0.999995	High
0.513535	High
0.561948	High
0.760501	High
0.995093	High
0.995093	High
0.995093	High
1	High
1	High
1	High
0.991435	High
0.991435	High
0.991435	High
0.991435	High
1	High
1	High
1	High
0.000332887	High
0.996682	High
0.999999	High
0.999977	High
0.999977	High
1	High
1	High
0.231574	High
0.57627	High
1	High
0.999978	High
1	High
1	High
0.847728	High
0.999996	High
0.999996	High
0.999996	High
0.272377	High
1	High
0.999935	High
0.999935	High
1	High
0.0386131	High
0.780156	High
0.780156	High
0.105479	High
0.65166	High
0.999991	High
0.999991	High
0.999991	High
1	High
1	High
1	High
0.551213	High
0.565514	High
0.955698	High
0.955698	High
0.152028	High
1	High
0.290672	High
0.713189	High
0.12394	High
0.275026	High
0.924457	High
1	High
1	High
1	High
0.131917	High
0.794021	High
0.334548	High
1	High
1	High
1	High
0.331323	High
0.000415063	High
0.98664	High
0.54656	High
0.520805	High
0.520805	High
0.520805	High
0.664914	High
0.0596661	High
0.131917	High
0.0463127	High
0.451914	High
0.180028	High
0.209435	High
0.0712458	High
1	High
0.999874	High
0.790438	High
0.593661	High
0.593661	High
0.88956	High
0.109853	High
0.593661	High
0.225592	High
0.635105	High
0.979616	High
0.268192	High
0.785538	High
0.386113	High
0.297225	High
0.999981	High
1	High
0.999981	High
1	High
0.999981	High
1	High
0.814631	High
0.814631	High
0.814631	High
0.991259	High
0.971948	High
0.999999	High
0.999975	High
0.209856	High
0.999999	High
0.980602	High
1	High
0.999841	High
0.999841	High
0.999841	High
0.351511	High
0.84259	High
1	High
0.99998	High
0.297225	High
0.994518	High
0.183025	High
0.999993	High
0.999997	High
0.999999	High
1	High
0.99997	High
0.99997	High
0.999998	High
0.999998	High
0.999998	High
0.999997	High
0.999997	High
0.999997	High
0.999928	High
0.999928	High
0.999998	High
0.999997	High
0.999997	High
0.999997	High
0.858359	High
0.858359	High
0.858359	High
0.427934	High
0.999858	High
0.999858	High
0.999858	High
0.731164	High
0.731164	High
0.247604	High
0.458259	High
0.998926	High
0.992375	High
0.293268	High
0.384736	High
0.506904	High
0.864602	High
0.25087	High
0.463368	High
0.314003	High
1	High
1	High
1	High
0.821002	High
0.00252337	High
1	High
0.0518875	High
0.0357921	High
0.0930718	High
0.175374	High
1	High
1	High
0.396333	High
1	High
0.199369	High
0.0577188	High
1	High
0.993771	High
0.993771	High
0.999997	High
1	High
0.982604	High
0.821002	High
0.00252337	High
0.996663	High
0.618322	High
0.999963	High
0.999963	High
0.999963	High
0.999929	High
0.999929	High
0.999929	High
1	High
0.999988	High
0.936715	High
1	High
0.998471	High
0.998471	High
0.998471	High
0.998471	High
0.998471	High
0.998471	High
0.998471	High
0.998471	High
0.998471	High
0.998471	High
0.998471	High
0.998471	High
1	High
0.691963	High
0.41368	High
0.465519	High
0.370862	High
0.844465	High
0.204549	High
0.985973	High
0.0733141	High
0.00197972	High
0.999999	High
0.999999	High
0.999999	High
0.518629	High
0.518629	High
0.45452	High
0.999975	High
0.999975	High
0.99769	High
0.0137599	High
0.0691418	High
0.178334	High
0.178334	High
0.178334	High
0.92178	High
0.691389	High
0.176087	High
0.731102	High
0.632586	High
1	High
0.990022	High
0.990022	High
0.184182	High
0.0765496	High
0.0733141	High
0.00197972	High
0.256839	High
0.999366	High
0.999999	High
0.301823	High
0.301823	High
0.301823	High
0.543677	High
0.543677	High
0.543677	High
0.543677	High
0.543677	High
0.543677	High
0.543677	High
0.543677	High
0.543677	High
0.943239	High
0.999998	High
0.999998	High
0.999998	High
0.999984	High
0.999984	High
0.999984	High
0.999984	High
0.999984	High
0.999984	High
0.999997	High
0.999997	High
0.999997	High
0.999997	High
0.999997	High
0.999997	High
0.999939	High
0.999939	High
0.999939	High
0.319219	High
0.00315616	High
0.993315	High
0.444723	High
0.569869	High
0.487762	High
0.199998	High
0.999997	High
0.253761	High
0.999999	High
0.999999	High
0.999999	High
1	High
0.999998	High
1	High
0.999998	High
1	High
0.999998	High
1	High
0.999788	High
1	High
0.999788	High
1	High
0.999788	High
0.999983	High
0.999983	High
0.999983	High
0.98818	High
0.884888	High
0.786991	High
1	High
7.47e-05	High
0.0394706	High
1	High
1	High
0.126922	High
0.126922	High
0.126922	High
1	High
1	High
1	High
1	High
0.999999	High
1	High
0.872396	High
0.872396	High
0.999992	High
1	High
1	High
0.999874	High
0.619701	High
1	High
1	High
0.226951	High
0.999908	High
0.999908	High
0.999908	High
0.999991	High
0.999991	High
0.999991	High
0.296691	High
0.296691	High
0.0765496	High
0.296691	High
0.991677	High
0.193178	High
0.594019	High
0.594019	High
0.594019	High
0.999908	High
0.999908	High
0.999908	High
0.0141628	High
0.603166	High
0.603166	High
0.514338	High
0.565514	High
0.0141628	High
0.41368	High
0.506904	High
0.149273	High
0.29174	High
0.428916	High
0.395285	High
0.949866	High
0.364394	High
0.752951	High
0.949866	High
0.236302	High
0.402031	High
0.402031	High
1	High
1	High
1	High
1	High
0.999999	High
0.334548	High
1	High
1	High
1	High
0.996381	High
0.865589	High
0.999993	High
0.999999	High
0.956146	High
0.0394706	High
0.00447975	High
0.120986	High
0.999994	High
0.131641	High
0.999907	High
0.958198	High
0.958198	High
1	High
0.202523	High
0.909048	High
0.463798	High
0.999999	High
0.743389	High
0.743389	High
0.743389	High
1	High
1	High
0.131641	High
0.999993	High
0.313374	High
0.587193	High
0.573171	High
0.999901	High
1	High
0.0765496	High
0.327717	High
0.327717	High
0.327717	High
0.774989	High
0.774989	High
0.462226	High
0.462226	High
0.732399	High
0.732399	High
0.732399	High
0.0515407	High
0.0515407	High
0.0515407	High
0.999867	High
0.225592	High
0.958367	High
0.0938395	High
0.455626	High
0.985294	High
0.402031	High
0.147067	High
0.147067	High
0.329652	High
0.581478	High
0.75769	High
0.999998	High
0.999998	High
0.999998	High
0.999999	High
0.00254941	High
0.0175336	High
0.00393651	High
0.999999	High
0.971948	High
1	High
1	High
0.979084	High
0.948559	High
0.0646682	High
1	High
0.999454	High
0.999999	High
0.876211	High
0.876211	High
0.876211	High
0.572124	High
0.445074	High
0.999943	High
1	High
1	High
1	High
0.822745	High
1	High
1	High
0.828869	High
0.999969	High
0.999969	High
0.999994	High
0.999994	High
0.999994	High
1	High
0.989661	High
0.999999	High
0.952979	High
1	High
1	High
1	High
0.852584	High
0.185139	High
0.999999	High
0.225267	High
0.225267	High
0.174342	High
0.174342	High
0.00808337	High
0.174342	High
0.520953	High
0.713731	High
1	High
1	High
1	High
0.998844	High
0.998844	High
0.998844	High
0.773582	High
0.691963	High
0.166672	High
0.226901	High
0.700393	High
0.797797	High
0.24379	High
0.650454	High
0.9793	High
0.994126	High
0.999999	High
1	High
0.157775	High
1	High
1	High
1	High
0.986421	High
0.419354	High
0.993101	High
0.757918	High
0.168524	High
0.168524	High
0.953707	High
0.753472	High
0.999991	High
0.999991	High
0.0159746	High
0.0134925	High
0.127229	High
0.00132572	High
1	High
0.0250407	High
0.999924	High
1	High
0.991259	High
1	High
1	High
1	High
1	High
0.996682	High
0.998019	High
0.99997	High
0.99997	High
0.999997	High
1	High
0.213503	High
0.460721	High
0.0182358	High
0.681441	High
0.116148	High
0.246424	High
1	High
0.999998	High
0.999983	High
0.999997	High
0.376988	High
1	High
1	High
0.0751587	High
0.999645	High
0.999645	High
1	High
1	High
1	High
0.999924	High
0.714379	High
0.714379	High
0.714379	High
0.15706	High
0.15706	High
0.15706	High
0.963717	High
0.963717	High
0.999997	High
0.875095	High
0.998684	High
0.999977	High
0.737992	High
1	High
1	High
0.271224	High
0.112509	High
0.558179	High
1	High
1	High
1	High
0.379818	High
0.379818	High
0.396227	High
0.396227	High
0.396227	High
0.997026	High
0.999997	High
0.999997	High
0.999997	High
0.999986	High
0.999986	High
0.999986	High
0.843004	High
0.843004	High
0.843004	High
0.905384	High
0.905384	High
0.905384	High
0.60221	High
0.999949	High
0.153636	High
0.410956	High
0.809552	High
0.294674	High
0.809552	High
0.294674	High
0.999996	High
1	High
1	High
1	High
1	High
1	High
1	High
1	High
1	High
1	High
0.999998	High
0.999999	High
0.999999	High
0.999999	High
0.996919	High
0.996919	High
0.996919	High
0.0422662	High
0.995486	High
0.963947	High
0.999998	High
0.963947	High
0.999996	High
1	High
0.603428	High
0.00600688	High
1	High
0.51648	High
0.60944	High
0.629159	High
0.629159	High
0.629159	High
1	High
1	High
0.145857	High
0.999991	High
1	High
0.47496	High
0.47496	High
0.0474371	High
0.575916	High
0.991435	High
0.991435	High
0.999996	High
1	High
1	High
0.999995	High
0.992639	High
0.888419	High
1	High
0.880122	High
0.999996	High
0.108426	High
0.00315616	High
0.911193	High
0.973804	High
0.960563	High
0.782606	High
0.547525	High
0.901636	High
0.356229	High
0.0440817	High
0.415962	High
0.316446	High
0.421353	High
0.917951	High
0.589472	High
0.565745	High
0.924457	High
0.540712	High
0.97604	High
1	High
1	High
1	High
1	High
1	High
0.389754	High
1	High
1	High
0.999999	High
1	High
0.983136	High
0.832572	High
0.999995	High
0.999995	High
0.00105835	High
0.664601	High
0.999999	High
1	High
0.676405	High
0.999961	High
0.999961	High
0.999961	High
0.999999	High
0.074409	High
0.0139388	High
0.15101	High
0.742942	High
0.143267	High
0.452979	High
0.481734	High
0.313686	High
0.422952	High
0.123569	High
0.0921772	High
0.363806	High
0.0921772	High
0.999997	High
0.999989	High
0.999989	High
0.999989	High
0.999997	High
0.0139388	High
0.706964	High
0.573171	High
0.389754	High
0.701854	High
1	High
1	High
1	High
1	High
1	High
1	High
0.998617	High
1	High
0.992754	High
0.992754	High
0.992754	High
0.999962	High
0.999962	High
0.999962	High
0.956858	High
0.621383	High
0.999995	High
0.999791	High
0.53044	High
0.575896	High
0.575896	High
0.53044	High
0.341171	High
0.999996	High
0.228841	High
0.999999	High
0.896787	High
0.53044	High
0.575896	High
0.620957	High
0.999999	High
0.999999	High
0.999999	High
0.999999	High
0.999999	High
0.999999	High
0.999986	High
0.999986	High
0.999986	High
0.330261	High
0.210471	High
0.973786	High
0.35524	High
0.795134	High
0.582536	High
0.362901	High
0.834643	High
0.999986	High
1	High
1	High
1	High
1	High
0.120182	High
0.0144725	High
0.119028	High
0.334548	High
0.999946	High
0.999946	High
0.999946	High
0.240334	High
1	High
1	High
0.999999	High
1	High
1	High
1	High
0.431746	High
0.492843	High
0.999995	High
0.999995	High
0.86954	High
0.999588	High
0.999588	High
0.000522337	High
0.00244079	High
0.00271741	High
0.341133	High
0.125922	High
1	High
1	High
1	High
0.125922	High
0.999892	High
0.999892	High
0.169605	High
0.293873	High
0.899683	High
0.359449	High
0.302872	High
0.0921772	High
0.19605	High
0.565514	High
0.999892	High
0.917196	High
0.917196	High
0.917196	High
1	High
1	High
1	High
0.999997	High
0.0751587	High
0.885908	High
1	High
0.120182	High
0.0144725	High
0.119028	High
0.346107	High
1	High
0.998372	High
0.998372	High
0.998372	High
0.998372	High
0.998372	High
0.998372	High
0.00189446	High
0.020173	High
0.130267	High
0.999999	High
0.775206	High
0.999718	High
0.997475	High
0.997475	High
0.997475	High
0.999999	High
0.999999	High
1	High
0.999999	High
1	High
1	High
1	High
0.86954	High
0.86954	High
0.86954	High
1	High
0.17062	High
0.018593	High
1	High
1	High
1	High
1	High
0.987126	High
0.999867	High
0.999996	High
0.108426	High
0.999998	High
1	High
1	High
1	High
0.536075	High
0.536075	High
0.536075	High
0.536075	High
0.794267	High
0.297489	High
0.297489	High
0.467364	High
0.478134	High
0.286496	High
0.196796	High
0.561948	High
0.421353	High
0.565299	High
0.323721	High
0.653807	High
0.825695	High
0.426519	High
0.966307	High
0.814191	High
0.421353	High
0.609728	High
0.641174	High
0.999999	High
1	High
0.999999	High
1	High
0.999999	High
1	High
0.984415	High
0.999999	High
1	High
1	High
1	High
0.140089	High
0.000658483	High
0.060926	High
0.174055	High
0.00501616	High
1	High
1	High
1	High
1	High
1	High
1	High
0.786991	High
0.326022	High
0.997542	High
0.997542	High
0.99999	High
0.99999	High
0.113471	High
0.113471	High
0.115295	High
0.525292	High
0.999998	High
0.999998	High
0.999972	High
0.999972	High
0.98252	High
0.212174	High
1	High
0.0750034	High
1	High
1	High
1	High
1	High
0.955698	High
0.917242	High
0.955698	High
0.917242	High
0.955698	High
0.917242	High
0.863946	High
0.991259	High
0.999998	High
0.465481	High
0.0359046	High
0.088719	High
0.124516	High
0.12167	High
0.0634399	High
1	High
1	High
1	High
1	High
0.794267	High
0.140089	High
0.000658483	High
0.060926	High
0.00501616	High
0.0364631	High
0.0364631	High
0.917868	High
0.624546	High
1	High
1	High
1	High
1	High
1	High
1	High
0.999977	High
0.999977	High
0.999977	High
0.993271	High
0.999982	High
1	High
0.99999	High
0.999998	High
0.999958	High
1	High
1	High
0.999893	High
0.999893	High
0.999893	High
0.0552301	High
1	High
1	High
0.314323	High
0.314323	High
0.314323	High
0.929208	High
0.999997	High
0.999893	High
0.999893	High
0.999893	High
0.496694	High
0.573904	High
0.0206535	High
0.0736821	High
0.0736821	High
0.0736821	High
0.279537	High
0.660345	High
0.96728	High
1	High
0.998701	High
0.343314	High
0.469898	High
0.819182	High
0.785538	High
0.151182	High
0.443278	High
0.779356	High
0.706214	High
0.927139	High
0.779356	High
0.0474371	High
0.00782314	High
0.998584	High
0.998584	High
0.998584	High
0.924851	High
0.977803	High
0.999993	High
0.842849	High
0.147097	High
0.216516	High
0.216516	High
0.147097	High
0.147097	High
0.0170116	High
0.110113	High
0.221408	High
0.0930718	High
0.999999	High
0.999999	High
0.31672	High
0.842705	High
0.999999	High
0.507684	High
0.507684	High
0.507684	High
1	High
0.844822	High
0.233074	High
0.0627035	High
0.10292	High
0.469442	High
0.0702854	High
0.651772	High
1	High
1	High
1	High
1	High
0.999993	High
0.919712	High
0.0857404	High
1	High
0.458987	High
0.803731	High
0.803731	High
0.803731	High
0.803731	High
0.00782314	High
1	High
0.999999	High
0.998952	High
0.999999	High
0.979866	High
0.999969	High
0.660865	High
0.660865	High
0.660865	High
1	High
1	High
1	High
0.782606	High
0.782606	High
0.999999	High
0.999999	High
0.999999	High
0.999999	High
0.999999	High
0.41368	High
0.996495	High
0.996495	High
0.825212	High
1	High
0.609874	High
0.309123	High
0.309123	High
0.309123	High
0.999997	High
0.0237821	High
0.218277	High
1	High
0.847073	High
0.847073	High
0.998314	High
1	High
0.998327	High
0.108306	High
0.999984	High
0.999984	High
0.0857404	High
1	High
1	High
0.999999	High
0.999999	High
1	High
0.991677	High
0.999998	High
0.193178	High
0.999936	High
0.609476	High
0.0200583	High
0.385893	High
0.813733	High
0.161262	High
0.445011	High
0.538244	High
0.727689	High
0.142497	High
0.282018	High
0.657905	High
1	High
0.105212	High
0.104044	High
0.0248549	High
0.999999	High
0.999967	High
0.999999	High
0.999967	High
0.999999	High
0.999967	High
0.719585	High
0.908032	High
0.389248	High
0.977803	High
0.999857	High
0.999997	High
0.999999	High
0.506289	High
0.116608	High
0.506289	High
1	High
1	High
1	High
1	High
1	High
0.999998	High
0.999999	High
0.784889	High
0.213677	High
0.287421	High
0.00570932	High
0.114395	High
0.00983063	High
0.999994	High
1	High
1	High
1	High
0.0750034	High
0.982361	High
0.982361	High
0.982361	High
1	High
0.999999	High
0.830131	High
0.999999	High
0.999999	High
0.999999	High
0.999999	High
[truncated: 430,490+ more rows]

## Sheet: FigureS2b
Prob	Cat
0.340725	High
0.0864849	High
0.890494	High
0.99999	High
0.726802	High
0.726802	High
0.99982	High
0.99982	High
0.324923	High
0.199045	High
0.997944	High
0.151417	High
0.692518	High
0.692518	High
0.999996	High
0.692518	High
0.692518	High
0.999984	High
0.313453	High
0.999891	High
0.999806	High
1	High
1	High
0.438925	High
0.328324	High
0.328324	High
0.999891	High
0.934736	High
0.408874	High
0.408874	High
0.993885	High
1	High
0.313453	High
0.527458	High
0.527458	High
0.408874	High
1	High
0.999906	High
0.51508	High
0.51508	High
0.999891	High
0.99979	High
0.99979	High
0.99979	High
0.99979	High
0.999997	High
0.999998	High
0.999432	High
0.939974	High
0.999998	High
0.999849	High
0.999849	High
0.999978	High
0.999156	High
1	High
1	High
0.999999	High
0.999999	High
0.999977	High
1	High
1	High
0.659055	High
0.999658	High
1	High
1	High
0.999996	High
0.999996	High
0.999996	High
1	High
0.999665	High
1	High
0.592887	High
0.592887	High
0.592887	High
0.592887	High
0.592887	High
0.592887	High
0.300704	High
0.922147	High
0.922147	High
0.408874	High
0.995565	High
0.408874	High
0.408874	High
0.999777	High
0.516015	High
0.516015	High
0.516015	High
0.516015	High
0.516015	High
0.516015	High
0.999968	High
0.999997	High
0.162272	High
0.999999	High
0.632992	High
0.632992	High
0.995211	High
0.995211	High
0.162272	High
0.590618	High
0.590618	High
0.590618	High
0.590618	High
0.590618	High
0.590618	High
0.590618	High
0.590618	High
0.590618	High
0.999999	High
0.590618	High
0.590618	High
0.590618	High
0.495444	High
1	High
0.999719	High
0.116316	High
0.116316	High
0.116316	High
0.116316	High
0.116316	High
0.116316	High
0.116316	High
0.116316	High
0.116316	High
0.116316	High
0.116316	High
0.116316	High
0.300704	High
0.999612	High
0.0360832	High
0.0360832	High
0.963936	High
1	High
0.998159	High
0.999996	High
0.868928	High
0.999996	High
0.999996	High
0.99999	High
0.868928	High
0.999984	High
0.999984	High
0.999324	High
0.0360832	High
0.23941	High
0.0227253	High
0.999999	High
0.999999	High
0.999999	High
0.999999	High
0.118011	High
0.118011	High
0.118011	High
0.118011	High
0.300704	High
0.726802	High
0.726802	High
0.999893	High
0.999893	High
0.999893	High
0.0644513	High
1	High
1	High
0.999996	High
1	High
0.0263558	High
1	High
0.999977	High
0.0921609	High
0.999999	High
0.648748	High
0.648748	High
0.102202	High
0.692518	High
0.692518	High
0.999697	High
0.999697	High
0.812233	High
0.812233	High
0.999996	High
0.999996	High
0.614884	High
0.614884	High
0.988607	High
0.999998	High
0.999974	High
0.484023	High
1	High
0.161155	High
0.161155	High
0.999996	High
0.868866	High
0.999995	High
0.868866	High
0.999932	High
0.340889	High
0.998565	High
0.998743	High
0.999996	High
0.999998	High
0.999997	High
0.162272	High
1	High
1	High
0.45022	High
0.999995	High
0.228818	High
0.228818	High
0.999846	High
1	High
0.956408	High
0.999999	High
0.999726	High
0.812951	High
0.552335	High
0.552335	High
0.999124	High
0.139661	High
0.999992	High
0.21856	High
0.559761	High
0.999997	High
0.999997	High
0.0572736	High
0.999998	High
0.749549	High
0.749549	High
0.998786	High
0.976922	High
0.976922	High
0.976922	High
0.976922	High
0.976922	High
0.976922	High
0.976922	High
0.976922	High
0.976922	High
0.976922	High
0.976922	High
0.976922	High
0.812951	High
0.999933	High
0.420814	High
0.420814	High
0.996543	High
0.999997	High
0.999998	High
0.999996	High
0.999996	High
0.498945	High
0.310857	High
0.945355	High
0.247474	High
0.982064	High
0.99955	High
0.999991	High
0.999892	High
0.854528	High
0.854528	High
0.642387	High
0.642387	High
0.999996	High
0.999996	High
0.725632	High
0.999999	High
0.470424	High
1	High
0.999999	High
1	High
0.998673	High
0.379078	High
0.559761	High
0.0568329	High
0.999852	High
0.470424	High
0.999881	High
0.997342	High
0.662114	High
0.662114	High
0.16774	High
0.998985	High
0.998752	High
1	High
0.868928	High
0.950937	High
0.757992	High
0.757992	High
0.999999	High
0.659055	High
0.999624	High
0.353676	High
0.353676	High
0.988607	High
1	High
0.0337786	High
1	High
0.26314	High
0.369625	High
0.99999	High
0.99999	High
0.999972	High
0.663813	High
0.999989	High
0.999999	High
0.21856	High
0.166769	High
0.166769	High
0.166769	High
0.166769	High
0.166769	High
0.166769	High
0.997581	High
0.997581	High
0.16774	High
0.999999	High
1	High
0.663813	High
1	High
0.444911	High
0.444911	High
0.999953	High
0.996118	High
0.966473	High
0.966473	High
0.966473	High
0.966473	High
0.951299	High
1	High
0.790742	High
0.790742	High
0.999495	High
0.999999	High
0.999999	High
0.284541	High
0.559761	High
0.999989	High
0.26314	High
0.999973	High
0.0500346	High
0.951299	High
0.999995	High
0.999967	High
0.999913	High
0.470424	High
0.999726	High
0.995582	High
0.624854	High
0.21856	High
0.166769	High
0.166769	High
0.166769	High
0.999846	High
0.999998	High
1	High
0.999953	High
0.999953	High
1	High
1	High
1	High
1	High
0.976756	High
0.0500346	High
0.536751	High
0.999996	High
0.999998	High
1	High
1	High
0.999978	High
0.999997	High
0.999977	High
0.999977	High
0.820041	High
0.999943	High
0.247474	High
0.247474	High
0.874815	High
0.998705	High
0.999997	High
0.999997	High
0.894518	High
0.894518	High
0.999837	High
0.999837	High
0.99999	High
1	High
0.166769	High
0.166769	High
0.166769	High
0.999992	High
0.26314	High
0.999969	High
0.99995	High
0.988607	High
0.999989	High
0.294525	High
0.74869	High
0.964754	High
0.964754	High
0.999036	High
0.999989	High
0.999942	High
0.999942	High
0.999983	High
0.999845	High
0.999845	High
0.999979	High
0.142606	High
1	High
0.999993	High
0.999914	High
1	High
0.999943	High
0.999998	High
0.999993	High
0.999993	High
0.999583	High
0.276343	High
0.52683	High
0.614884	High
0.614884	High
1	High
0.639687	High
0.639687	High
0.639687	High
0.639687	High
0.639687	High
0.639687	High
0.723005	High
0.998935	High
0.139194	High
0.276343	High
0.150708	High
0.416106	High
0.515223	High
1	High
1	High
0.999999	High
0.15348	High
0.45022	High
1	High
0.999938	High
1	High
0.999996	High
0.999994	High
0.999994	High
0.723005	High
0.142606	High
0.637914	High
0.470424	High
0.999993	High
1	High
1	High
0.946207	High
0.946207	High
0.837398	High
0.837398	High
0.67244	High
0.999997	High
0.67244	High
0.67244	High
0.67244	High
0.67244	High
0.67244	High
1	High
0.999876	High
0.999999	High
0.999884	High
0.999995	High
0.996391	High
0.999999	High
0.150708	High
1	High
1	High
0.999995	High
0.999974	High
0.999999	High
0.999999	High
1	High
0.280788	High
1	High
0.45022	High
0.211056	High
0.999997	High
0.52683	High
0.926703	High
0.926703	High
0.319298	High
0.319298	High
0.319298	High
0.319298	High
0.999927	High
0.189465	High
0.951789	High
0.951789	High
0.998327	High
0.999977	High
1	High
0.999622	High
0.999998	High
0.0820539	High
0.996423	High
0.996423	High
0.935437	High
0.935437	High
0.498945	High
0.985347	High
0.716833	High
0.716833	High
0.999069	High
0.161942	High
0.812951	High
1	High
0.449515	High
0.449515	High
0.449515	High
1	High
0.0820539	High
0.999996	High
0.999933	High
0.999933	High
0.999998	High
0.99832	High
0.577356	High
0.577356	High
0.498945	High
0.999995	High
0.999943	High
0.999859	High
0.999244	High
0.999524	High
0.999999	High
0.0675805	High
0.99992	High
0.950379	High
0.201423	High
1	High
0.999999	High
0.999999	High
0.999999	High
0.999999	High
0.999965	High
0.999322	High
0.999982	High
0.999956	High
0.52683	High
1	High
1	High
0.0347763	High
0.848993	High
0.99994	High
0.99994	High
1	High
0.999749	High
0.994801	High
0.99999	High
0.830748	High
0.830748	High
1	High
0.990179	High
0.990179	High
0.999519	High
0.54017	High
1	High
0.999992	High
0.999964	High
0.99723	High
0.99723	High
0.54017	High
0.54017	High
0.54017	High
0.999995	High
0.999995	High
0.999566	High
0.339913	High
0.998349	High
0.999998	High
0.999997	High
0.999997	High
0.999996	High
0.0133692	High
0.999765	High
0.999765	High
0.339913	High
0.948928	High
0.340372	High
0.340372	High
0.966473	High
0.966473	High
0.999906	High
1	High
1	High
0.999974	High
0.999974	High
0.123085	High
0.171144	High
0.923951	High
0.590053	High
0.639687	High
0.639687	High
0.639687	High
1	High
1	High
1	High
0.999999	High
0.986845	High
0.999586	High
1	High
1	High
0.0970915	High
0.999982	High
0.997536	High
0.999609	High
0.999999	High
0.999738	High
0.424419	High
0.812951	High
0.999998	High
0.999997	High
0.999993	High
0.999984	High
0.999984	High
0.201423	High
0.999804	High
0.997033	High
0.998325	High
0.999945	High
0.999878	High
0.912663	High
0.999959	High
0.999572	High
0.999572	High
0.923951	High
0.950937	High
0.950937	High
1	High
0.114508	High
0.114508	High
0.639687	High
0.639687	High
0.639687	High
0.999994	High
0.999994	High
0.54017	High
0.54017	High
1	High
1	High
0.996237	High
0.749859	High
0.940532	High
0.940532	High
0.921571	High
0.52683	High
0.982708	High
0.409726	High
0.409726	High
1	High
0.99999	High
0.964211	High
0.997856	High
0.34293	High
0.34293	High
0.34293	High
0.230398	High
0.999653	High
0.999664	High
0.998889	High
0.999982	High
1	High
1	High
0.997988	High
0.997988	High
0.999438	High
1	High
0.997718	High
0.989579	High
0.307038	High
0.307038	High
1	High
0.939964	High
0.939964	High
0.100413	High
0.524502	High
0.698382	High
0.698382	High
0.377359	High
0.377359	High
0.999998	High
0.999998	High
0.999999	High
0.13068	High
0.999999	High
0.155017	High
0.155017	High
0.999999	High
0.999999	High
0.999999	High
0.999999	High
0.948928	High
0.168453	High
0.147804	High
0.437394	High
0.437394	High
0.437394	High
0.999658	High
0.999474	High
0.416106	High
0.97734	High
0.999997	High
1	High
0.171144	High
0.997284	High
0.595466	High
0.595466	High
0.436499	High
0.436499	High
1	High
0.999998	High
0.999998	High
0.999829	High
1	High
0.999999	High
0.0982027	High
0.999998	High
1	High
0.999486	High
0.759331	High
0.759331	High
0.999999	High
0.999999	High
0.999846	High
0.999999	High
1	High
0.996707	High
0.995995	High
0.99996	High
0.99996	High
0.999975	High
0.999997	High
0.515049	High
0.999979	High
0.34293	High
0.825336	High
0.825336	High
0.999914	High
0.178472	High
0.178472	High
0.178472	High
0.515118	High
0.999924	High
0.999024	High
0.999981	High
0.999981	High
0.698698	High
0.698698	High
1	High
0.999975	High
0.891462	High
0.891462	High
0.999965	High
0.100413	High
0.0109526	High
0.784162	High
0.775503	High
0.775503	High
0.360358	High
0.994504	High
0.191043	High
0.191043	High
0.191043	High
0.191043	High
0.405717	High
0.0463972	High
0.0463972	High
0.671675	High
1	High
0.994942	High
0.994942	High
0.34293	High
0.353652	High
0.353652	High
0.353652	High
1	High
0.991331	High
0.991331	High
0.999999	High
0.595812	High
0.595812	High
0.168453	High
0.910085	High
0.910085	High
0.386802	High
0.386802	High
0.448593	High
0.448593	High
0.999915	High
0.999915	High
0.590053	High
0.86954	High
0.86954	High
1	High
1	High
0.999998	High
0.360484	High
0.999588	High
0.284318	High
0.284318	High
0.975726	High
0.999999	High
1	High
0.603234	High
0.603234	High
0.998596	High
0.999029	High
0.42445	High
0.42445	High
0.42445	High
0.42445	High
0.999992	High
0.153863	High
0.831832	High
0.999999	High
0.16774	High
0.998057	High
0.998057	High
0.999627	High
0.999968	High
0.847375	High
0.847375	High
0.404733	High
0.404733	High
0.0371575	High
0.998829	High
0.999962	High
0.999999	High
0.996544	High
0.999783	High
1	High
0.472017	High
0.999803	High
0.999418	High
0.847375	High
0.999997	High
0.999975	High
0.847375	High
1	High
0.999743	High
0.999696	High
0.999696	High
0.658528	High
0.658528	High
0.658528	High
0.658528	High
0.999991	High
0.999989	High
0.999989	High
0.999989	High
0.603234	High
0.999691	High
0.22312	High
0.22312	High
0.999983	High
0.896258	High
0.992889	High
0.998054	High
0.976066	High
0.999584	High
0.999584	High
0.999993	High
0.97788	High
0.999757	High
0.999757	High
0.998164	High
0.998164	High
0.999974	High
0.999974	High
0.999974	High
0.999974	High
0.999974	High
0.999974	High
0.999997	High
1	High
0.145198	High
0.145198	High
0.789924	High
0.0925418	High
0.995008	High
0.966473	High
0.966473	High
0.999997	High
0.5125	High
0.5125	High
0.828648	High
0.847375	High
0.847375	High
0.999996	High
0.998975	High
0.936353	High
0.999979	High
0.999996	High
0.999996	High
0.999996	High
0.999893	High
0.999893	High
0.999893	High
0.999016	High
0.556605	High
0.471497	High
0.556605	High
0.471497	High
1	High
0.839768	High
0.99999	High
0.999943	High
0.999943	High
0.999943	High
0.958956	High
0.958956	High
0.999963	High
0.189465	High
1	High
0.188879	High
0.999081	High
0.999999	High
0.999999	High
0.998017	High
0.998017	High
0.999982	High
0.999982	High
0.0590141	High
0.0590141	High
0.749859	High
0.0666057	High
0.0666057	High
1	High
0.0412502	High
0.0412502	High
0.0412502	High
0.999946	High
0.666095	High
0.666095	High
0.666095	High
0.666095	High
0.666095	High
0.666095	High
0.998767	High
0.998767	High
0.998767	High
1	High
0.410119	High
0.410119	High
0.410119	High
0.410119	High
0.999999	High
0.999988	High
0.999624	High
0.985593	High
0.0133692	High
0.999991	High
0.736268	High
0.671675	High
0.868121	High
0.868121	High
0.868121	High
0.868121	High
1	High
0.999999	High
0.999771	High
1	High
0.488046	High
0.0986676	High
0.0986676	High
0.0986676	High
0.0572736	High
1	High
1	High
0.385009	High
0.385009	High
0.999688	High
0.999688	High
1	High
0.936353	High
0.999997	High
0.826304	High
0.826304	High
1	High
0.99723	High
0.995841	High
0.975598	High
1	High
0.0500346	High
0.471509	High
0.999887	High
0.999994	High
0.954198	High
0.954198	High
0.747079	High
0.747079	High
0.999997	High
0.999997	High
0.999999	High
0.0350364	High
0.992768	High
0.99913	High
0.99913	High
0.239461	High
0.999998	High
0.999439	High
0.999999	High
0.0416844	High
0.91418	High
0.91418	High
0.999989	High
0.99906	High
0.999989	High
0.999697	High
0.986457	High
0.872357	High
0.872357	High
0.997087	High
0.999412	High
0.912777	High
0.133345	High
0.999634	High
0.999888	High
0.999888	High
0.999886	High
0.999886	High
0.999886	High
0.999999	High
0.985216	High
0.985216	High
0.999849	High
1	High
1	High
0.99917	High
0.99917	High
0.99917	High
0.0270379	High
1	High
1	High
0.971594	High
0.999997	High
1	High
0.0558602	High
0.0558602	High
0.99991	High
0.84463	High
0.84463	High
0.990341	High
0.0354169	High
0.973328	High
0.831832	High
0.584109	High
0.584109	High
0.584109	High
0.584109	High
0.584109	High
0.584109	High
1	High
1	High
0.35236	High
0.35236	High
0.842841	High
1	High
0.999961	High
0.999961	High
0.999999	High
0.999999	High
0.999935	High
0.999935	High
1	High
1	High
1	High
1	High
1	High
1	High
0.995688	High
0.995688	High
0.999898	High
0.999898	High
0.999898	High
0.999998	High
0.729391	High
0.729391	High
0.999994	High
0.999994	High
0.999931	High
0.999931	High
0.527603	High
0.527603	High
0.999998	High
1	High
0.972791	High
0.999977	High
0.999957	High
0.444738	High
0.444738	High
0.999975	High
0.999999	High
0.832336	High
0.999922	High
0.641671	High
0.641671	High
0.999976	High
1	High
1	High
1	High
1	High
1	High
0.999999	High
0.99998	High
0.25992	High
0.25992	High
1	High
0.999562	High
0.999663	High
0.795685	High
0.795685	High
0.795685	High
0.795685	High
0.795685	High
0.795685	High
0.999975	High
0.999958	High
0.999958	High
0.999958	High
0.999958	High
0.321122	High
1	High
0.998839	High
0.998839	High
0.999998	High
0.999831	High
0.997433	High
0.997433	High
0.282836	High
0.282836	High
0.999959	High
0.999959	High
0.999999	High
0.999998	High
0.999998	High
0.64212	High
0.999608	High
0.999608	High
0.999587	High
1	High
1	High
0.99007	High
0.174533	High
0.672155	High
0.672155	High
1	High
0.999944	High
0.999944	High
0.989523	High
0.998605	High
0.99936	High
0.999235	High
1	High
1	High
1	High
0.999187	High
0.999187	High
0.998921	High
0.999953	High
0.0317147	High
0.0317147	High
0.999994	High
0.999994	High
0.999998	High
0.641938	High
0.16103	High
0.150602	High
1	High
0.999998	High
0.999999	High
0.979792	High
0.123085	High
0.979792	High
0.568801	High
0.568801	High
0.0371575	High
0.999988	High
0.889649	High
0.889649	High
1	High
0.999999	High
0.999999	High
0.857021	High
1	High
0.565498	High
0.999999	High
0.999999	High
0.999666	High
0.999965	High
0.999957	High
0.999957	High
0.966814	High
0.999996	High
1	High
0.189465	High
0.999989	High
0.999995	High
0.999848	High
0.999989	High
0.188879	High
0.0416844	High
0.986844	High
0.999998	High
0.999999	High
0.698382	High
0.321122	High
0.135391	High
0.999996	High
0.997244	High
0.999998	High
0.973472	High
0.997642	High
0.997642	High
1	High
0.999869	High
0.999869	High
0.999999	High
0.734712	High
0.734712	High
0.999949	High
0.999973	High
0.999973	High
0.0133692	High
0.999997	High
0.0821529	High
0.999999	High
0.999991	High
0.999991	High
0.999993	High
0.999996	High
0.745084	High
0.745084	High
0.282696	High
0.282696	High
0.126267	High
0.99994	High
1	High
0.999993	High
0.109302	High
0.109302	High
0.109302	High
0.109302	High
0.109302	High
0.109302	High
0.109302	High
0.109302	High
0.109302	High
0.109302	High
0.999998	High
0.999998	High
0.999991	High
0.999903	High
1	High
1	High
1	High
0.238425	High
0.400685	High
0.0345598	High
0.38497	High
0.559712	High
0.559712	High
0.108141	High
0.119176	High
0.38497	High
0.22815	High
0.179999	High
0.179999	High
0.758528	High
1	High
1	High
1	High
0.999977	High
0.416106	High
0.99994	High
1	High
1	High
0.999995	High
0.999759	High
0.634763	High
0.634763	High
0.123085	High
0.999998	High
0.179999	High
0.179999	High
0.749961	High
0.749961	High
0.999988	High
0.999988	High
0.999988	High
0.948928	High
0.999999	High
0.999999	High
0.27753	High
0.27753	High
0.980523	High
0.980523	High
0.986721	High
0.986721	High
0.997091	High
0.997091	High
0.976003	High
0.999758	High
0.996894	High
0.999988	High
0.999999	High
0.999999	High
0.999176	High
0.999995	High
0.999999	High
0.999899	High
0.999984	High
0.999998	High
0.999904	High
0.530048	High
0.530048	High
0.999991	High
0.999991	High
0.999999	High
0.998746	High
0.998746	High
1	High
0.99846	High
0.999763	High
0.896783	High
0.999169	High
0.999997	High
0.999977	High
0.999991	High
0.165336	High
0.999993	High
0.999999	High
0.999999	High
0.971437	High
0.990878	High
0.990878	High
0.999999	High
0.999994	High
0.999994	High
0.999981	High
0.999968	High
0.999958	High
0.999935	High
0.999392	High
0.999942	High
0.999991	High
0.99888	High
0.99888	High
1	High
0.350587	High
0.350587	High
0.999998	High
0.998827	High
0.999982	High
1	High
1	High
1	High
0.999218	High
0.999928	High
0.999928	High
0.999928	High
0.999928	High
0.999988	High
0.99937	High
0.999998	High
1	High
0.221209	High
0.0315406	High
0.0315406	High
0.310488	High
0.999989	High
0.999989	High
0.999948	High
0.670815	High
0.995784	High
0.94415	High
0.831832	High
0.156289	High
0.156289	High
0.519549	High
0.38497	High
0.38497	High
0.243694	High
1	High
0.999999	High
0.999999	High
0.142606	High
0.999914	High
0.999636	High
0.35236	High
0.35236	High
0.656308	High
0.999325	High
0.983019	High
0.983019	High
1	High
0.999995	High
0.999998	High
0.999128	High
0.999903	High
0.699541	High
0.699541	High
0.749226	High
0.749226	High
0.999954	High
0.308062	High
0.802116	High
0.802116	High
0.999996	High
0.999996	High
0.999976	High
0.9994	High
0.99999	High
0.99999	High
0.99999	High
0.99999	High
0.993487	High
0.993487	High
0.9991	High
0.0360832	High
0.999861	High
0.776676	High
0.776676	High
0.999932	High
0.308062	High
0.999998	High
0.999872	High
0.996629	High
0.996629	High
1	High
0.933861	High
0.933861	High
0.999989	High
0.999864	High
1	High
0.999974	High
1	High
1	High
0.999952	High
0.832336	High
0.999998	High
0.639687	High
0.639687	High
0.639687	High
0.999997	High
1	High
0.999994	High
1	High
1	High
0.998332	High
0.999997	High
0.620355	High
0.999995	High
0.999997	High
0.999819	High
0.988627	High
0.918811	High
0.99996	High
1	High
1	High
0.999998	High
1	High
0.999998	High
0.999998	High
0.512265	High
0.999995	High
0.95937	High
0.95937	High
0.95937	High
0.999521	High
0.999975	High
0.999997	High
0.999691	High
0.999996	High
0.999967	High
1	High
0.353536	High
0.353536	High
0.999935	High
0.999645	High
0.999645	High
0.999853	High
0.999853	High
0.999853	High
0.219771	High
0.219771	High
0.999999	High
0.566113	High
0.566113	High
1	High
1	High
0.993573	High
0.925963	High
0.999918	High
0.99947	High
0.999539	High
0.999986	High
0.999995	High
0.997805	High
0.999997	High
0.987525	High
0.999937	High
0.999999	High
0.999999	High
0.999837	High
0.999837	High
0.869601	High
0.999999	High
0.997628	High
0.999998	High
0.999998	High
0.999999	High
1	High
1	High
1	High
1	High
0.999986	High
0.157748	High
0.157748	High
0.999996	High
0.650671	High
0.650671	High
0.999999	High
0.990207	High
0.119176	High
0.130632	High
0.999997	High
0.671675	High
0.999827	High
0.999827	High
0.999877	High
0.999999	High
0.967515	High
0.997832	High
0.999819	High
1	High
0.999911	High
0.310488	High
0.999801	High
0.999794	High
0.999472	High
1	High
0.96325	High
0.999788	High
0.982316	High
0.93825	High
0.999979	High
0.999979	High
0.999979	High
0.998735	High
0.999959	High
0.290838	High
0.704302	High
0.704302	High
0.704302	High
0.704302	High
0.704302	High
0.704302	High
0.131991	High
0.0949769	High
0.0312043	High
0.293207	High
0.293207	High
0.290838	High
0.995599	High
0.999996	High
0.999864	High
0.999999	High
0.99984	High
1	High
0.721402	High
1	High
0.937137	High
0.937137	High
0.42923	High
1	High
0.889649	High
0.889649	High
0.131991	High
0.999862	High
0.0763521	High
0.999949	High
0.999949	High
0.999991	High
1	High
0.50122	High
1	High
0.999993	High
0.999993	High
0.999821	High
0.999857	High
0.999998	High
0.825956	High
1	High
0.114508	High
0.975376	High
0.99884	High
0.696372	High
1	High
1	High
0.999994	High
0.197836	High
0.999771	High
0.0216927	High
0.620355	High
0.999996	High
0.99176	High
0.0725387	High
0.0725387	High
0.99999	High
0.999998	High
0.506654	High
0.506654	High
0.999988	High
0.999571	High
0.32424	High
0.999682	High
0.999682	High
0.422698	High
0.99999	High
0.999961	High
0.964872	High
0.918811	High
0.998999	High
0.999985	High
0.999345	High
0.999345	High
0.999345	High
0.886715	High
0.886715	High
0.999923	High
0.209123	High
0.209123	High
0.999998	High
0.999967	High
0.999998	High
0.999972	High
1	High
0.997162	High
0.997162	High
0.999977	High
0.999998	High
0.999998	High
0.936156	High
1	High
0.999999	High
0.999999	High
0.999999	High
0.999999	High
0.999999	High
0.0453738	High
0.999691	High
0.999981	High
0.999998	High
0.999998	High
0.999998	High
0.36704	High
0.999849	High
0.9997	High
0.999867	High
0.99978	High
0.99978	High
0.999999	High
0.998359	High
0.999934	High
0.994491	High
1	High
1	High
0.999437	High
0.999973	High
0.999919	High
0.981552	High
0.981552	High
0.99992	High
0.981684	High
0.999961	High
0.999961	High
0.999998	High
0.16973	High
0.16973	High
0.999852	High
0.899167	High
0.899167	High
0.999998	High
0.99999	High
0.995027	High
1	High
1	High
0.169761	High
0.0366049	High
0.541254	High
0.999999	High
0.999929	High
1	High
0.899167	High
0.899167	High
1	High
0.0306841	High
0.95285	High
0.999993	High
1	High
0.119176	High
0.496051	High
1	High
0.286393	High
1	High
0.999989	High
0.999989	High
0.999212	High
0.999212	High
0.999844	High
0.993874	High
0.999994	High
0.999989	High
0.999795	High
0.999946	High
0.998866	High
0.999997	High
0.854563	High
0.945619	High
0.999926	High
0.368694	High
0.999999	High
0.999996	High
0.999996	High
0.106232	High
1	High
0.999999	High
1	High
0.845485	High
0.0674374	High
0.0453738	High
0.0756214	High
0.120957	High
0.120957	High
0.130995	High
0.130995	High
0.290838	High
0.0312043	High
0.131991	High
0.0756214	High
0.480911	High
0.480911	High
0.39349	High
0.999875	High
1	High
0.999906	High
0.998172	High
0.999977	High
0.999977	High
0.999949	High
0.999949	High
0.999949	High
0.999949	High
0.999949	High
0.999949	High
0.999949	High
0.999949	High
0.999744	High
0.998985	High
0.0674374	High
0.553589	High
0.994014	High
0.747759	High
1	High
0.909262	High
0.909262	High
0.99999	High
0.447966	High
0.447966	High
0.999966	High
0.999999	High
0.248109	High
0.733637	High
0.733637	High
0.353984	High
0.605059	High
0.605059	High
0.999892	High
0.999977	High
0.999487	High
1	High
1	High
0.999957	High
0.984688	High
0.999966	High
0.658974	High
0.658974	High
0.999912	High
0.999912	High
0.999912	High
0.999996	High
0.999996	High
0.999948	High
0.857021	High
0.42923	High
0.204383	High
0.189471	High
0.999997	High
0.960673	High
0.960673	High
0.999996	High
0.999916	High
0.706105	High
0.706105	High
0.248109	High
0.993368	High
0.993368	High
0.39349	High
0.999935	High
0.999935	High
0.999981	High
0.999981	High
1	High
0.639687	High
0.639687	High
0.639687	High
0.999997	High
1	High
0.999999	High
1	High
0.0454323	High
0.0454323	High
1	High
1	High
1	High
0.999999	High
0.999999	High
0.999999	High
1	High
0.878309	High
0.999999	High
0.728728	High
0.728728	High
1	High
0.887163	High
0.887163	High
1	High
0.999998	High
0.999741	High
0.999999	High
0.99992	High
0.99992	High
1	High
0.749859	High
0.0892571	High
0.999998	High
0.998421	High
0.998418	High
0.998418	High
0.698382	High
0.99797	High
0.99797	High
0.999346	High
0.321122	High
0.988333	High
0.988333	High
0.999999	High
1	High
0.999954	High
1	High
1	High
0.999792	High
0.991785	High
0.873045	High
0.873045	High
0.873045	High
0.873045	High
0.873045	High
0.873045	High
0.994311	High
0.994311	High
0.999998	High
0.999998	High
0.999788	High
0.470201	High
0.470201	High
0.999568	High
1	High
0.0801255	High
0.0801255	High
0.999999	High
0.999983	High
0.999997	High
0.999998	High
0.999948	High
0.999948	High
0.999632	High
1	High
1	High
0.998852	High
0.999741	High
0.999998	High
0.999242	High
0.999242	High
0.675901	High
0.999981	High
0.999999	High
0.999999	High
1	High
1	High
0.998778	High
0.998778	High
0.999977	High
0.999977	High
0.999997	High
0.999997	High
0.999992	High
0.962767	High
0.993214	High
0.993214	High
0.999983	High
0.0306841	High
0.986083	High
1	High
1	High
0.999979	High
0.208452	High
0.9999	High
0.9999	High
1	High
1	High
0.455052	High
0.455052	High
1	High
0.999999	High
0.994673	High
0.999848	High
0.999996	High
0.990286	High
0.999976	High
0.999997	High
1	High
1	High
1	High
0.272896	High
0.272896	High
0.747075	High
0.747075	High
0.747075	High
0.747075	High
1	High
1	High
0.330908	High
1	High
0.999999	High
0.999853	High
0.999853	High
0.999853	High
0.999853	High
0.999853	High
0.999853	High
0.999853	High
0.999853	High
0.999853	High
0.999853	High
0.999853	High
0.999853	High
0.713325	High
0.713325	High
1	High
0.999993	High
0.999919	High
1	High
1	High
0.169432	High
0.160075	High
0.160075	High
0.999998	High
0.99984	High
0.999998	High
0.999817	High
0.999999	High
0.999988	High
0.999999	High
0.999998	High
0.997588	High
0.793176	High
0.99995	High
1	High
0.999994	High
0.999994	High
0.999994	High
0.999999	High
1	High
0.999996	High
0.986083	High
0.826296	High
0.999565	High
0.999986	High
0.558867	High
0.0953866	High
[truncated: 299,179+ more rows]

## Sheet: FigureS2c
Score	Dataset
0.999989	GSE81812
0.999989	GSE81812
0.999989	GSE81812
0.999989	GSE81812
0.999989	GSE81812
0.999989	GSE81812
0.999989	GSE81812
0.999989	GSE81812
0.999989	GSE81812
0.999989	GSE81812
0.999989	GSE81812
0.999989	GSE81812
0.999989	GSE81812
0.999989	GSE81812
0.999989	GSE81812
0.999989	GSE81812
0.999989	GSE81812
0.999989	GSE81812
0.999989	GSE81812
0.999989	GSE81812
0.999989	GSE81812
0.999989	GSE81812
0.999989	GSE81812
0.999989	GSE81812
0.999989	GSE81812
0.999989	GSE81812
0.999989	GSE81812
0.999989	GSE81812
0.999989	GSE81812
0.999989	GSE81812
0.999989	GSE81812
0.999989	GSE81812
0.999989	GSE81812
0.999989	GSE81812
0.999989	GSE81812
0.999989	GSE81812
0.999989	GSE81812
0.999989	GSE81812
0.999989	GSE81812
0.999989	GSE81812
0.999989	GSE81812
0.999989	GSE81812
0.999989	GSE81812
0.999989	GSE81812
0.999989	GSE81812
0.999989	GSE81812
0.999989	GSE81812
0.999989	GSE81812
0.999989	GSE81812
0.999989	GSE81812
0.999989	GSE81812
0.999989	GSE81812
0.999989	GSE81812
0.999989	GSE81812
0.999989	GSE81812
0.999989	GSE81812
0.999989	GSE81812
0.999989	GSE81812
0.999989	GSE81812
0.999989	GSE81812
0.999989	GSE81812
0.999989	GSE81812
0.999989	GSE81812
0.999989	GSE81812
0.999989	GSE81812
0.999989	GSE81812
0.999989	GSE81812
0.999989	GSE81812
0.999989	GSE81812
0.999989	GSE81812
0.999989	GSE81812
0.999989	GSE81812
0.999989	GSE81812
0.999989	GSE81812
0.999989	GSE81812
0.999989	GSE81812
0.999989	GSE81812
0.999989	GSE81812
0.999989	GSE81812
0.999989	GSE81812
0.999989	GSE81812
0.999989	GSE81812
0.999989	GSE81812
0.999989	GSE81812
0.999989	GSE81812
0.999989	GSE81812
0.999989	GSE81812
0.999989	GSE81812
0.999989	GSE81812
0.999989	GSE81812
0.999989	GSE81812
0.999989	GSE81812
0.999989	GSE81812
0.999989	GSE81812
0.999989	GSE81812
0.999989	GSE81812
0.999989	GSE81812
0.999989	GSE81812
0.999989	GSE81812
0.999989	GSE81812
0.999989	GSE81812
0.999989	GSE81812
0.999989	GSE81812
0.999989	GSE81812
0.999989	GSE81812
0.999989	GSE81812
0.999989	GSE81812
0.999989	GSE81812
0.999989	GSE81812
0.999989	GSE81812
0.999989	GSE81812
0.999989	GSE81812
0.999989	GSE81812
0.999989	GSE81812
0.999989	GSE81812
0.999989	GSE81812
0.999989	GSE81812
0.999989	GSE81812
0.999989	GSE81812
0.999989	GSE81812
0.999989	GSE81812
0.999989	GSE81812
0.999989	GSE81812
0.999989	GSE81812
0.999989	GSE81812
0.999989	GSE81812
0.999989	GSE81812
0.999989	GSE81812
0.999989	GSE81812
0.999989	GSE81812
0.999989	GSE81812
0.999989	GSE81812
0.999989	GSE81812
0.999989	GSE81812
0.999989	GSE81812
0.999989	GSE81812
0.999989	GSE81812
0.999989	GSE81812
0.999989	GSE81812
0.999989	GSE81812
0.999989	GSE81812
0.999989	GSE81812
0.999989	GSE81812
0.999989	GSE81812
0.999989	GSE81812
0.999989	GSE81812
0.999989	GSE81812
0.999989	GSE81812
0.999989	GSE81812
0.999989	GSE81812
0.999989	GSE81812
0.999989	GSE81812
0.999989	GSE81812
0.999989	GSE81812
0.999989	GSE81812
0.999989	GSE81812
0.999989	GSE81812
0.999989	GSE81812
0.999989	GSE81812
0.999989	GSE81812
0.999989	GSE81812
0.999989	GSE81812
0.999989	GSE81812
0.999989	GSE81812
0.999989	GSE81812
0.999989	GSE81812
0.999989	GSE81812
0.999989	GSE81812
0.999989	GSE81812
0.999989	GSE81812
0.999989	GSE81812
0.999989	GSE81812
0.999989	GSE81812
0.999989	GSE81812
0.999989	GSE81812
0.999989	GSE81812
0.999989	GSE81812
0.999989	GSE81812
0.999989	GSE81812
0.999989	GSE81812
0.999989	GSE81812
0.999989	GSE81812
0.999989	GSE81812
0.999989	GSE81812
0.999989	GSE81812
0.999989	GSE81812
0.999989	GSE81812
0.999989	GSE81812
0.999989	GSE81812
0.999989	GSE81812
0.999989	GSE81812
0.999989	GSE81812
0.999989	GSE81812
0.999989	GSE81812
0.999989	GSE81812
0.999989	GSE81812
0.999989	GSE81812
0.999989	GSE81812
0.999989	GSE81812
0.999989	GSE81812
0.999989	GSE81812
0.999989	GSE81812
0.999989	GSE81812
0.999989	GSE81812
0.999989	GSE81812
0.999989	GSE81812
0.999989	GSE81812
0.999989	GSE81812
0.999989	GSE81812
0.999989	GSE81812
0.999989	GSE81812
0.999989	GSE81812
0.999989	GSE81812
0.999989	GSE81812
0.999989	GSE81812
0.999989	GSE81812
0.999989	GSE81812
0.999989	GSE81812
0.999989	GSE81812
0.999989	GSE81812
0.999989	GSE81812
0.999989	GSE81812
0.999989	GSE81812
0.999989	GSE81812
0.999989	GSE81812
0.999989	GSE81812
0.999989	GSE81812
0.999989	GSE81812
0.999989	GSE81812
0.999989	GSE81812
0.999989	GSE81812
0.999989	GSE81812
0.999989	GSE81812
0.999989	GSE81812
0.999989	GSE81812
0.999989	GSE81812
0.999989	GSE81812
0.999989	GSE81812
0.999989	GSE81812
0.999989	GSE81812
0.999989	GSE81812
0.999989	GSE81812
0.999989	GSE81812
0.999989	GSE81812
0.999989	GSE81812
0.999989	GSE81812
0.999989	GSE81812
0.999989	GSE81812
0.999989	GSE81812
0.999989	GSE81812
0.999989	GSE81812
0.999989	GSE81812
0.999989	GSE81812
0.999989	GSE81812
0.999989	GSE81812
0.999989	GSE81812
0.999989	GSE81812
0.999989	GSE81812
0.999989	GSE81812
0.999989	GSE81812
0.999989	GSE81812
0.999989	GSE81812
0.999989	GSE81812
0.999989	GSE81812
0.999989	GSE81812
0.999989	GSE81812
0.999989	GSE81812
0.999989	GSE81812
0.999989	GSE81812
0.999989	GSE81812
0.999989	GSE81812
0.999989	GSE81812
0.999989	GSE81812
0.999989	GSE81812
0.999989	GSE81812
0.999989	GSE81812
0.999989	GSE81812
0.999989	GSE81812
0.999989	GSE81812
0.999989	GSE81812
0.999989	GSE81812
0.999989	GSE81812
0.999989	GSE81812
0.999989	GSE81812
0.999989	GSE81812
0.999989	GSE81812
0.999989	GSE81812
0.999989	GSE81812
0.999989	GSE81812
0.999989	GSE81812
0.999989	GSE81812
0.999989	GSE81812
0.999989	GSE81812
0.999989	GSE81812
0.999989	GSE81812
0.999989	GSE81812
0.999989	GSE81812
0.999989	GSE81812
0.999989	GSE81812
0.999989	GSE81812
0.999989	GSE81812
0.999989	GSE81812
0.999989	GSE81812
0.999989	GSE81812
0.999989	GSE81812
0.999989	GSE81812
0.999989	GSE81812
0.999989	GSE81812
0.999989	GSE81812
0.999989	GSE81812
0.999989	GSE81812
0.999989	GSE81812
0.999989	GSE81812
0.999989	GSE81812
0.999989	GSE81812
0.999989	GSE81812
0.999989	GSE81812
0.999989	GSE81812
0.999989	GSE81812
0.999989	GSE81812
0.999989	GSE81812
0.999989	GSE81812
0.999989	GSE81812
0.999989	GSE81812
0.999989	GSE81812
0.999989	GSE81812
0.999989	GSE81812
0.999989	GSE81812
0.999989	GSE81812
0.999989	GSE81812
0.999989	GSE81812
0.999989	GSE81812
0.999989	GSE81812
0.999989	GSE81812
0.999989	GSE81812
0.999989	GSE81812
0.999989	GSE81812
0.999989	GSE81812
0.999989	GSE81812
0.999989	GSE81812
0.999989	GSE81812
0.999989	GSE81812
0.999989	GSE81812
0.999989	GSE81812
0.999989	GSE81812
0.999989	GSE81812
0.999989	GSE81812
0.999989	GSE81812
0.999989	GSE81812
0.999989	GSE81812
0.999989	GSE81812
0.999989	GSE81812
0.999989	GSE81812
0.999989	GSE81812
0.999989	GSE81812
0.999989	GSE81812
0.999989	GSE81812
0.999989	GSE81812
0.999989	GSE81812
0.999989	GSE81812
0.999989	GSE81812
0.999989	GSE81812
0.999989	GSE81812
0.999989	GSE81812
0.999989	GSE81812
0.999989	GSE81812
0.999989	GSE81812
0.999989	GSE81812
0.999989	GSE81812
0.999989	GSE81812
0.999989	GSE81812
0.999989	GSE81812
0.999989	GSE81812
0.999989	GSE81812
0.999989	GSE81812
0.999989	GSE81812
0.999989	GSE81812
0.999989	GSE81812
0.999989	GSE81812
0.999989	GSE81812
0.999989	GSE81812
0.999989	GSE81812
0.999989	GSE81812
0.999989	GSE81812
0.999989	GSE81812
0.999989	GSE81812
0.999989	GSE81812
0.999989	GSE81812
0.999989	GSE81812
0.999989	GSE81812
0.999989	GSE81812
0.999989	GSE81812
0.999989	GSE81812
0.999989	GSE81812
0.999989	GSE81812
0.999989	GSE81812
0.999989	GSE81812
0.999989	GSE81812
0.999989	GSE81812
0.999989	GSE81812
0.999989	GSE81812
0.999989	GSE81812
0.999989	GSE81812
0.999989	GSE81812
0.999989	GSE81812
0.999989	GSE81812
0.999989	GSE81812
0.999989	GSE81812
0.999989	GSE81812
0.999989	GSE81812
0.999989	GSE81812
0.999989	GSE81812
0.999989	GSE81812
0.999989	GSE81812
0.999989	GSE81812
0.999989	GSE81812
0.999989	GSE81812
0.999989	GSE81812
0.999989	GSE81812
0.999989	GSE81812
0.999989	GSE81812
0.999989	GSE81812
0.999989	GSE81812
0.999989	GSE81812
0.999989	GSE81812
0.999989	GSE81812
0.999989	GSE81812
0.999989	GSE81812
0.999989	GSE81812
0.999989	GSE81812
0.999989	GSE81812
0.999989	GSE81812
0.999989	GSE81812
0.999989	GSE81812
0.999989	GSE81812
0.999989	GSE81812
0.999989	GSE81812
0.999989	GSE81812
0.999989	GSE81812
0.999989	GSE81812
0.999989	GSE81812
0.999989	GSE81812
0.999989	GSE81812
0.999989	GSE81812
0.999989	GSE81812
0.999989	GSE81812
0.999989	GSE81812
0.999989	GSE81812
0.999989	GSE81812
0.999989	GSE81812
0.999989	GSE81812
0.999989	GSE81812
0.999989	GSE81812
0.999989	GSE81812
0.999989	GSE81812
0.999989	GSE81812
0.999989	GSE81812
0.999989	GSE81812
0.999989	GSE81812
0.999989	GSE81812
0.999989	GSE81812
0.999989	GSE81812
0.999989	GSE81812
0.999989	GSE81812
0.999989	GSE81812
0.999989	GSE81812
0.999989	GSE81812
0.999989	GSE81812
0.999989	GSE81812
0.999989	GSE81812
0.999989	GSE81812
0.999989	GSE81812
0.999989	GSE81812
0.999989	GSE81812
0.999989	GSE81812
0.999989	GSE81812
0.999989	GSE81812
0.999989	GSE81812
0.999989	GSE81812
0.999989	GSE81812
0.999989	GSE81812
0.999989	GSE81812
0.999989	GSE81812
0.999989	GSE81812
0.999989	GSE81812
0.999989	GSE81812
0.999989	GSE81812
0.999989	GSE81812
0.999989	GSE81812
0.999989	GSE81812
0.999989	GSE81812
0.999989	GSE81812
0.999989	GSE81812
0.999989	GSE81812
0.999989	GSE81812
0.999989	GSE81812
0.999989	GSE81812
0.999989	GSE81812
0.999989	GSE81812
0.999989	GSE81812
0.999989	GSE81812
0.999989	GSE81812
0.999989	GSE81812
0.999989	GSE81812
0.999989	GSE81812
0.999989	GSE81812
0.999989	GSE81812
0.999989	GSE81812
0.999989	GSE81812
0.999989	GSE81812
0.999989	GSE81812
0.999989	GSE81812
0.999989	GSE81812
0.999989	GSE81812
0.999989	GSE81812
0.999989	GSE81812
0.999989	GSE81812
0.999989	GSE81812
0.999989	GSE81812
0.999989	GSE81812
0.999989	GSE81812
0.999989	GSE81812
0.999989	GSE81812
0.999989	GSE81812
0.999989	GSE81812
0.999989	GSE81812
0.999989	GSE81812
0.999989	GSE81812
0.999989	GSE81812
0.999989	GSE81812
0.999989	GSE81812
0.999989	GSE81812
0.999989	GSE81812
0.999989	GSE81812
0.999989	GSE81812
0.999989	GSE81812
0.999989	GSE81812
0.999989	GSE81812
0.999989	GSE81812
0.999989	GSE81812
0.999989	GSE81812
0.999989	GSE81812
0.999989	GSE81812
0.999989	GSE81812
0.999989	GSE81812
0.999989	GSE81812
0.999989	GSE81812
0.999989	GSE81812
0.999989	GSE81812
0.999989	GSE81812
0.999989	GSE81812
0.999989	GSE81812
0.999989	GSE81812
0.999989	GSE81812
0.999989	GSE81812
0.999989	GSE81812
0.999989	GSE81812
0.999989	GSE81812
0.999989	GSE81812
0.999989	GSE81812
0.999989	GSE81812
0.999989	GSE81812
0.999989	GSE81812
0.999989	GSE81812
0.999989	GSE81812
0.999989	GSE81812
0.999989	GSE81812
0.999989	GSE81812
0.999989	GSE81812
0.999989	GSE81812
0.999989	GSE81812
0.999989	GSE81812
0.999989	GSE81812
0.999989	GSE81812
0.999989	GSE81812
0.999989	GSE81812
0.999989	GSE81812
0.999989	GSE81812
0.999989	GSE81812
0.999989	GSE81812
0.999989	GSE81812
0.999989	GSE81812
0.999989	GSE81812
0.999989	GSE81812
0.999989	GSE81812
0.999989	GSE81812
0.999989	GSE81812
0.999989	GSE81812
0.999989	GSE81812
0.999989	GSE81812
0.999989	GSE81812
0.999989	GSE81812
0.999989	GSE81812
0.999989	GSE81812
0.999989	GSE81812
0.999989	GSE81812
0.999989	GSE81812
0.999989	GSE81812
0.999989	GSE81812
0.999989	GSE81812
0.999989	GSE81812
0.999989	GSE81812
0.999989	GSE81812
0.999989	GSE81812
0.999989	GSE81812
0.999989	GSE81812
0.999989	GSE81812
0.999989	GSE81812
0.999989	GSE81812
0.999989	GSE81812
0.999989	GSE81812
0.999989	GSE81812
0.999989	GSE81812
0.999989	GSE81812
0.999989	GSE81812
0.999989	GSE81812
0.999989	GSE81812
0.999989	GSE81812
0.999989	GSE81812
0.999989	GSE81812
0.999989	GSE81812
0.999989	GSE81812
0.999989	GSE81812
0.999989	GSE81812
0.999989	GSE81812
0.993121	GSE81812
0.993121	GSE81812
0.993121	GSE81812
0.993121	GSE81812
0.993121	GSE81812
0.993121	GSE81812
0.993121	GSE81812
0.993121	GSE81812
0.993121	GSE81812
0.993121	GSE81812
0.993121	GSE81812
0.993121	GSE81812
0.993121	GSE81812
0.993121	GSE81812
0.993121	GSE81812
0.993121	GSE81812
0.993121	GSE81812
0.993121	GSE81812
0.993121	GSE81812
0.993121	GSE81812
0.993121	GSE81812
0.993121	GSE81812
0.993121	GSE81812
0.993121	GSE81812
0.993121	GSE81812
0.993121	GSE81812
0.993121	GSE81812
0.993121	GSE81812
0.993121	GSE81812
0.993121	GSE81812
0.993121	GSE81812
0.993121	GSE81812
0.993121	GSE81812
0.993121	GSE81812
0.993121	GSE81812
0.993121	GSE81812
0.993121	GSE81812
0.993121	GSE81812
0.993121	GSE81812
0.993121	GSE81812
0.993121	GSE81812
0.993121	GSE81812
0.993121	GSE81812
0.993121	GSE81812
0.993121	GSE81812
0.993121	GSE81812
0.993121	GSE81812
0.993121	GSE81812
0.993121	GSE81812
0.993121	GSE81812
0.993121	GSE81812
0.993121	GSE81812
0.993121	GSE81812
0.993121	GSE81812
0.993121	GSE81812
0.993121	GSE81812
0.993121	GSE81812
0.993121	GSE81812
0.993121	GSE81812
0.993121	GSE81812
0.993121	GSE81812
0.993121	GSE81812
0.993121	GSE81812
0.993121	GSE81812
0.993121	GSE81812
0.993121	GSE81812
0.993121	GSE81812
0.993121	GSE81812
0.993121	GSE81812
0.993121	GSE81812
0.993121	GSE81812
0.993121	GSE81812
0.993121	GSE81812
0.993121	GSE81812
0.993121	GSE81812
0.993121	GSE81812
0.993121	GSE81812
0.993121	GSE81812
0.993121	GSE81812
0.993121	GSE81812
0.993121	GSE81812
0.993121	GSE81812
0.993121	GSE81812
0.993121	GSE81812
0.993121	GSE81812
0.993121	GSE81812
0.993121	GSE81812
0.993121	GSE81812
0.993121	GSE81812
0.993121	GSE81812
0.993121	GSE81812
0.993121	GSE81812
0.993121	GSE81812
0.993121	GSE81812
0.993121	GSE81812
0.993121	GSE81812
0.993121	GSE81812
0.993121	GSE81812
0.993121	GSE81812
0.993121	GSE81812
0.993121	GSE81812
0.993121	GSE81812
0.993121	GSE81812
0.993121	GSE81812
0.993121	GSE81812
0.993121	GSE81812
0.993121	GSE81812
0.993121	GSE81812
0.993121	GSE81812
0.993121	GSE81812
0.993121	GSE81812
0.993121	GSE81812
0.993121	GSE81812
0.993121	GSE81812
0.993121	GSE81812
0.993121	GSE81812
0.993121	GSE81812
0.993121	GSE81812
0.993121	GSE81812
0.993121	GSE81812
0.993121	GSE81812
0.993121	GSE81812
0.993121	GSE81812
0.993121	GSE81812
0.993121	GSE81812
0.993121	GSE81812
0.993121	GSE81812
0.993121	GSE81812
0.993121	GSE81812
0.993121	GSE81812
0.993121	GSE81812
0.993121	GSE81812
0.993121	GSE81812
0.993121	GSE81812
0.993121	GSE81812
0.993121	GSE81812
0.993121	GSE81812
0.993121	GSE81812
0.993121	GSE81812
0.993121	GSE81812
0.993121	GSE81812
0.993121	GSE81812
0.993121	GSE81812
0.993121	GSE81812
0.993121	GSE81812
0.993121	GSE81812
0.993121	GSE81812
0.993121	GSE81812
0.993121	GSE81812
0.993121	GSE81812
0.993121	GSE81812
0.993121	GSE81812
0.993121	GSE81812
0.993121	GSE81812
0.993121	GSE81812
0.993121	GSE81812
0.993121	GSE81812
0.993121	GSE81812
0.993121	GSE81812
0.993121	GSE81812
0.993121	GSE81812
0.993121	GSE81812
0.993121	GSE81812
0.993121	GSE81812
0.993121	GSE81812
0.993121	GSE81812
0.993121	GSE81812
0.993121	GSE81812
0.993121	GSE81812
0.993121	GSE81812
0.993121	GSE81812
0.993121	GSE81812
0.993121	GSE81812
0.993121	GSE81812
0.993121	GSE81812
0.993121	GSE81812
0.993121	GSE81812
0.993121	GSE81812
0.993121	GSE81812
0.993121	GSE81812
0.993121	GSE81812
0.993121	GSE81812
0.993121	GSE81812
0.993121	GSE81812
0.993121	GSE81812
0.993121	GSE81812
0.993121	GSE81812
0.993121	GSE81812
0.993121	GSE81812
0.993121	GSE81812
0.993121	GSE81812
0.993121	GSE81812
0.993121	GSE81812
0.993121	GSE81812
0.993121	GSE81812
0.993121	GSE81812
0.993121	GSE81812
0.993121	GSE81812
0.993121	GSE81812
0.993121	GSE81812
0.993121	GSE81812
0.993121	GSE81812
0.993121	GSE81812
0.993121	GSE81812
0.993121	GSE81812
0.993121	GSE81812
0.993121	GSE81812
0.993121	GSE81812
0.993121	GSE81812
0.993121	GSE81812
0.993121	GSE81812
0.993121	GSE81812
0.993121	GSE81812
0.993121	GSE81812
0.993121	GSE81812
0.993121	GSE81812
0.993121	GSE81812
0.993121	GSE81812
0.993121	GSE81812
0.993121	GSE81812
0.993121	GSE81812
0.993121	GSE81812
0.993121	GSE81812
0.993121	GSE81812
0.993121	GSE81812
0.993121	GSE81812
0.993121	GSE81812
0.993121	GSE81812
0.993121	GSE81812
0.993121	GSE81812
0.993121	GSE81812
0.993121	GSE81812
0.993121	GSE81812
0.993121	GSE81812
0.993121	GSE81812
0.993121	GSE81812
0.993121	GSE81812
0.993121	GSE81812
0.993121	GSE81812
0.993121	GSE81812
0.993121	GSE81812
0.993121	GSE81812
0.993121	GSE81812
0.99999	GSE81812
0.99999	GSE81812
0.99999	GSE81812
0.99999	GSE81812
0.99999	GSE81812
0.99999	GSE81812
0.99999	GSE81812
0.99999	GSE81812
0.99999	GSE81812
0.99999	GSE81812
0.99999	GSE81812
0.99999	GSE81812
0.99999	GSE81812
0.99999	GSE81812
0.99999	GSE81812
0.99999	GSE81812
0.99999	GSE81812
0.99999	GSE81812
0.99999	GSE81812
0.99999	GSE81812
0.99999	GSE81812
0.99999	GSE81812
0.99999	GSE81812
0.99999	GSE81812
0.99999	GSE81812
0.99999	GSE81812
0.99999	GSE81812
0.99999	GSE81812
0.99999	GSE81812
0.99999	GSE81812
0.99999	GSE81812
0.99999	GSE81812
0.99999	GSE81812
0.99999	GSE81812
0.99999	GSE81812
0.99999	GSE81812
0.99999	GSE81812
0.99999	GSE81812
0.99999	GSE81812
0.99999	GSE81812
0.99999	GSE81812
0.99999	GSE81812
0.99999	GSE81812
0.99999	GSE81812
0.99999	GSE81812
0.99999	GSE81812
0.99999	GSE81812
0.99999	GSE81812
0.99999	GSE81812
0.99999	GSE81812
0.99999	GSE81812
0.99999	GSE81812
0.99999	GSE81812
0.99999	GSE81812
0.99999	GSE81812
0.99999	GSE81812
0.99999	GSE81812
0.99999	GSE81812
0.99999	GSE81812
0.99999	GSE81812
0.99999	GSE81812
0.99999	GSE81812
0.99999	GSE81812
0.99999	GSE81812
0.99999	GSE81812
0.99999	GSE81812
0.99999	GSE81812
0.99999	GSE81812
0.99999	GSE81812
0.99999	GSE81812
0.99999	GSE81812
0.99999	GSE81812
0.99999	GSE81812
0.99999	GSE81812
0.99999	GSE81812
0.99999	GSE81812
0.99999	GSE81812
0.99999	GSE81812
0.99999	GSE81812
0.99999	GSE81812
0.99999	GSE81812
0.99999	GSE81812
0.99999	GSE81812
0.99999	GSE81812
0.99999	GSE81812
0.99999	GSE81812
0.99999	GSE81812
0.99999	GSE81812
0.99999	GSE81812
0.99999	GSE81812
0.99999	GSE81812
0.99999	GSE81812
0.99999	GSE81812
0.99999	GSE81812
0.99999	GSE81812
0.99999	GSE81812
0.99999	GSE81812
0.99999	GSE81812
0.99999	GSE81812
0.99999	GSE81812
0.99999	GSE81812
0.99999	GSE81812
0.99999	GSE81812
0.99999	GSE81812
0.99999	GSE81812
0.99999	GSE81812
0.99999	GSE81812
0.99999	GSE81812
0.99999	GSE81812
0.99999	GSE81812
0.99999	GSE81812
0.99999	GSE81812
0.99999	GSE81812
0.99999	GSE81812
0.99999	GSE81812
0.99999	GSE81812
0.99999	GSE81812
0.99999	GSE81812
0.99999	GSE81812
0.99999	GSE81812
0.99999	GSE81812
0.99999	GSE81812
0.99999	GSE81812
0.99999	GSE81812
0.99999	GSE81812
0.99999	GSE81812
0.99999	GSE81812
0.99999	GSE81812
0.99999	GSE81812
0.99999	GSE81812
0.99999	GSE81812
0.99999	GSE81812
0.99999	GSE81812
0.99999	GSE81812
0.99999	GSE81812
0.99999	GSE81812
0.99999	GSE81812
0.99999	GSE81812
0.99999	GSE81812
0.99999	GSE81812
0.99999	GSE81812
0.99999	GSE81812
0.99999	GSE81812
0.99999	GSE81812
0.99999	GSE81812
0.99999	GSE81812
0.99999	GSE81812
0.99999	GSE81812
0.99999	GSE81812
0.99999	GSE81812
0.99999	GSE81812
0.99999	GSE81812
0.99999	GSE81812
0.99999	GSE81812
0.99999	GSE81812
0.99999	GSE81812
0.99999	GSE81812
0.99999	GSE81812
0.99999	GSE81812
0.99999	GSE81812
0.99999	GSE81812
0.99999	GSE81812
0.99999	GSE81812
0.99999	GSE81812
0.99999	GSE81812
0.99999	GSE81812
0.99999	GSE81812
0.99999	GSE81812
0.99999	GSE81812
0.99999	GSE81812
0.99999	GSE81812
0.99999	GSE81812
0.99999	GSE81812
0.99999	GSE81812
0.99999	GSE81812
0.99999	GSE81812
0.99999	GSE81812
0.99999	GSE81812
0.99999	GSE81812
0.99999	GSE81812
0.99999	GSE81812
0.99999	GSE81812
0.99999	GSE81812
0.99999	GSE81812
0.99999	GSE81812
0.99999	GSE81812
0.99999	GSE81812
0.99999	GSE81812
0.99999	GSE81812
0.99999	GSE81812
0.99999	GSE81812
0.99999	GSE81812
0.99999	GSE81812
0.99999	GSE81812
0.99999	GSE81812
0.99999	GSE81812
0.99999	GSE81812
0.99999	GSE81812
0.99999	GSE81812
0.99999	GSE81812
0.99999	GSE81812
0.99999	GSE81812
0.99999	GSE81812
0.99999	GSE81812
0.99999	GSE81812
0.99999	GSE81812
0.99999	GSE81812
0.99999	GSE81812
0.99999	GSE81812
0.99999	GSE81812
0.99999	GSE81812
0.99999	GSE81812
0.99999	GSE81812
0.99999	GSE81812
0.99999	GSE81812
0.99999	GSE81812
0.99999	GSE81812
0.99999	GSE81812
0.99999	GSE81812
0.99999	GSE81812
0.99999	GSE81812
0.99999	GSE81812
0.99999	GSE81812
0.99999	GSE81812
0.99999	GSE81812
0.99999	GSE81812
0.99999	GSE81812
0.99999	GSE81812
0.99999	GSE81812
0.99999	GSE81812
0.99999	GSE81812
0.99999	GSE81812
0.99999	GSE81812
0.99999	GSE81812
0.99999	GSE81812
0.99999	GSE81812
0.99999	GSE81812
0.99999	GSE81812
0.99999	GSE81812
0.99999	GSE81812
0.99999	GSE81812
0.99999	GSE81812
0.99999	GSE81812
0.99999	GSE81812
0.99999	GSE81812
0.99999	GSE81812
0.99999	GSE81812
0.99999	GSE81812
0.99999	GSE81812
0.99999	GSE81812
0.99999	GSE81812
0.99999	GSE81812
0.99999	GSE81812
0.99999	GSE81812
0.99999	GSE81812
0.99999	GSE81812
0.99999	GSE81812
0.99999	GSE81812
0.99999	GSE81812
0.99999	GSE81812
0.99999	GSE81812
0.99999	GSE81812
0.99999	GSE81812
0.99999	GSE81812
0.99999	GSE81812
0.99999	GSE81812
0.99999	GSE81812
0.99999	GSE81812
0.99999	GSE81812
0.99999	GSE81812
0.99999	GSE81812
0.99999	GSE81812
0.99999	GSE81812
0.99999	GSE81812
0.99999	GSE81812
0.99999	GSE81812
0.99999	GSE81812
0.99999	GSE81812
0.99999	GSE81812
0.99999	GSE81812
0.99999	GSE81812
0.99999	GSE81812
0.99999	GSE81812
0.99999	GSE81812
0.99999	GSE81812
0.99999	GSE81812
0.99999	GSE81812
0.99999	GSE81812
0.99999	GSE81812
0.99999	GSE81812
0.99999	GSE81812
0.99999	GSE81812
0.99999	GSE81812
0.99999	GSE81812
0.99999	GSE81812
0.99999	GSE81812
0.99999	GSE81812
0.99999	GSE81812
0.99999	GSE81812
0.99999	GSE81812
0.99999	GSE81812
0.99999	GSE81812
0.99999	GSE81812
0.99999	GSE81812
0.99999	GSE81812
0.99999	GSE81812
0.99999	GSE81812
0.99999	GSE81812
0.99999	GSE81812
0.99999	GSE81812
0.99999	GSE81812
0.99999	GSE81812
0.99999	GSE81812
0.99999	GSE81812
0.99999	GSE81812
0.99999	GSE81812
0.99999	GSE81812
0.99999	GSE81812
0.99999	GSE81812
0.99999	GSE81812
0.99999	GSE81812
0.99999	GSE81812
0.99999	GSE81812
0.99999	GSE81812
0.99999	GSE81812
0.99999	GSE81812
0.99999	GSE81812
0.99999	GSE81812
0.99999	GSE81812
0.99999	GSE81812
0.99999	GSE81812
0.99999	GSE81812
0.99999	GSE81812
0.99999	GSE81812
0.99999	GSE81812
0.99999	GSE81812
0.99999	GSE81812
0.99999	GSE81812
0.99999	GSE81812
0.99999	GSE81812
0.99999	GSE81812
0.99999	GSE81812
0.99999	GSE81812
0.99999	GSE81812
0.99999	GSE81812
0.99999	GSE81812
0.99999	GSE81812
0.99999	GSE81812
0.99999	GSE81812
0.99999	GSE81812
0.99999	GSE81812
0.99999	GSE81812
0.99999	GSE81812
0.99999	GSE81812
0.99999	GSE81812
0.99999	GSE81812
0.99999	GSE81812
0.99999	GSE81812
0.99999	GSE81812
0.99999	GSE81812
0.99999	GSE81812
0.99999	GSE81812
0.99999	GSE81812
0.99999	GSE81812
0.99999	GSE81812
0.99999	GSE81812
0.99999	GSE81812
0.99999	GSE81812
0.99999	GSE81812
0.99999	GSE81812
0.99999	GSE81812
0.99999	GSE81812
0.99999	GSE81812
0.99999	GSE81812
0.99999	GSE81812
0.99999	GSE81812
0.99999	GSE81812
0.99999	GSE81812
0.99999	GSE81812
0.99999	GSE81812
0.99999	GSE81812
0.99999	GSE81812
0.99999	GSE81812
0.99999	GSE81812
0.99999	GSE81812
0.99999	GSE81812
0.99999	GSE81812
0.99999	GSE81812
0.99999	GSE81812
0.99999	GSE81812
0.99999	GSE81812
0.99999	GSE81812
0.99999	GSE81812
0.99999	GSE81812
0.99999	GSE81812
0.99999	GSE81812
0.99999	GSE81812
0.99999	GSE81812
0.99999	GSE81812
0.99999	GSE81812
0.99999	GSE81812
0.99999	GSE81812
0.99999	GSE81812
0.99999	GSE81812
0.99999	GSE81812
0.99999	GSE81812
0.99999	GSE81812
0.99999	GSE81812
0.99999	GSE81812
0.99999	GSE81812
0.99999	GSE81812
0.99999	GSE81812
0.99999	GSE81812
0.99999	GSE81812
0.99999	GSE81812
0.99999	GSE81812
0.99999	GSE81812
0.99999	GSE81812
0.99999	GSE81812
0.99999	GSE81812
0.99999	GSE81812
0.99999	GSE81812
0.99999	GSE81812
0.99999	GSE81812
0.99999	GSE81812
0.99999	GSE81812
0.99999	GSE81812
0.99999	GSE81812
0.99999	GSE81812
0.99999	GSE81812
0.99999	GSE81812
0.99999	GSE81812
0.99999	GSE81812
0.99999	GSE81812
0.99999	GSE81812
0.99999	GSE81812
0.99999	GSE81812
0.99999	GSE81812
0.99999	GSE81812
0.99999	GSE81812
0.99999	GSE81812
0.99999	GSE81812
0.99999	GSE81812
0.99999	GSE81812
0.99999	GSE81812
0.99999	GSE81812
0.99999	GSE81812
0.99999	GSE81812
0.99999	GSE81812
0.99999	GSE81812
0.99999	GSE81812
0.99999	GSE81812
0.99999	GSE81812
0.99999	GSE81812
0.99999	GSE81812
0.99999	GSE81812
0.99999	GSE81812
0.99999	GSE81812
0.99999	GSE81812
0.99999	GSE81812
0.99999	GSE81812
0.99999	GSE81812
0.99999	GSE81812
0.99999	GSE81812
0.99999	GSE81812
0.99999	GSE81812
0.99999	GSE81812
0.99999	GSE81812
0.99999	GSE81812
0.99999	GSE81812
0.99999	GSE81812
0.99999	GSE81812
0.99999	GSE81812
0.99999	GSE81812
0.99999	GSE81812
0.99999	GSE81812
0.99999	GSE81812
0.99999	GSE81812
0.99999	GSE81812
0.99999	GSE81812
0.99999	GSE81812
0.99999	GSE81812
0.99999	GSE81812
0.99999	GSE81812
0.99999	GSE81812
0.99999	GSE81812
0.99999	GSE81812
0.99999	GSE81812
0.99999	GSE81812
0.99999	GSE81812
0.99999	GSE81812
0.99999	GSE81812
0.99999	GSE81812
0.99999	GSE81812
0.99999	GSE81812
0.99999	GSE81812
0.99999	GSE81812
0.99999	GSE81812
0.99999	GSE81812
0.99999	GSE81812
0.99999	GSE81812
0.99999	GSE81812
0.99999	GSE81812
0.99999	GSE81812
0.99999	GSE81812
0.99999	GSE81812
0.99999	GSE81812
0.99999	GSE81812
0.99999	GSE81812
0.99999	GSE81812
0.99999	GSE81812
0.99999	GSE81812
0.99999	GSE81812
0.99999	GSE81812
0.99999	GSE81812
0.99999	GSE81812
0.99999	GSE81812
0.99999	GSE81812
0.99999	GSE81812
0.99999	GSE81812
0.99999	GSE81812
0.99999	GSE81812
0.99999	GSE81812
0.99999	GSE81812
0.99999	GSE81812
0.99999	GSE81812
0.99999	GSE81812
0.99999	GSE81812
0.99999	GSE81812
0.99999	GSE81812
0.99999	GSE81812
0.99999	GSE81812
0.99999	GSE81812
0.99999	GSE81812
0.99999	GSE81812
0.99999	GSE81812
0.99999	GSE81812
0.99999	GSE81812
0.99999	GSE81812
0.99999	GSE81812
0.99999	GSE81812
0.99999	GSE81812
0.99999	GSE81812
0.99999	GSE81812
0.99999	GSE81812
0.99999	GSE81812
0.99999	GSE81812
0.99999	GSE81812
0.99999	GSE81812
0.99999	GSE81812
0.99999	GSE81812
0.99999	GSE81812
0.99999	GSE81812
0.99999	GSE81812
0.99999	GSE81812
0.99999	GSE81812
0.99999	GSE81812
0.99999	GSE81812
0.99999	GSE81812
0.99999	GSE81812
0.99999	GSE81812
0.99999	GSE81812
0.99999	GSE81812
0.99999	GSE81812
0.99999	GSE81812
0.99999	GSE81812
0.99999	GSE81812
0.99999	GSE81812
0.99999	GSE81812
0.99999	GSE81812
0.99999	GSE81812
0.99999	GSE81812
0.99999	GSE81812
0.99999	GSE81812
0.99999	GSE81812
0.99999	GSE81812
0.99999	GSE81812
0.99999	GSE81812
0.99999	GSE81812
0.99999	GSE81812
0.99999	GSE81812
0.99999	GSE81812
0.99999	GSE81812
0.99999	GSE81812
0.99999	GSE81812
0.99999	GSE81812
0.99999	GSE81812
0.99999	GSE81812
0.99999	GSE81812
0.99999	GSE81812
0.99999	GSE81812
0.99999	GSE81812
0.99999	GSE81812
0.99999	GSE81812
0.99999	GSE81812
0.99999	GSE81812
0.99999	GSE81812
0.99999	GSE81812
0.99999	GSE81812
0.99999	GSE81812
0.99999	GSE81812
0.99999	GSE81812
0.99999	GSE81812
0.99999	GSE81812
0.99999	GSE81812
0.99999	GSE81812
0.99999	GSE81812
0.99999	GSE81812
0.99999	GSE81812
0.99999	GSE81812
0.99999	GSE81812
0.99999	GSE81812
0.99999	GSE81812
0.99999	GSE81812
0.99999	GSE81812
0.99999	GSE81812
0.99999	GSE81812
0.99999	GSE81812
0.99999	GSE81812
0.99999	GSE81812
0.99999	GSE81812
0.99999	GSE81812
0.99999	GSE81812
0.99999	GSE81812
0.99999	GSE81812
0.99999	GSE81812
0.99999	GSE81812
0.99999	GSE81812
0.99999	GSE81812
0.99999	GSE81812
0.99999	GSE81812
0.99999	GSE81812
0.99999	GSE81812
0.99999	GSE81812
0.99999	GSE81812
0.99999	GSE81812
0.99999	GSE81812
0.99999	GSE81812
0.99999	GSE81812
0.99999	GSE81812
0.99999	GSE81812
0.99999	GSE81812
0.99999	GSE81812
0.99999	GSE81812
0.99999	GSE81812
0.99999	GSE81812
0.99999	GSE81812
0.99999	GSE81812
0.99999	GSE81812
0.99999	GSE81812
0.99999	GSE81812
0.99999	GSE81812
0.99999	GSE81812
0.99999	GSE81812
0.99999	GSE81812
0.99999	GSE81812
0.99999	GSE81812
0.99999	GSE81812
0.99999	GSE81812
0.99999	GSE81812
0.99999	GSE81812
0.99999	GSE81812
0.99999	GSE81812
0.99999	GSE81812
0.99999	GSE81812
0.99999	GSE81812
0.99999	GSE81812
0.99999	GSE81812
0.99999	GSE81812
0.99999	GSE81812
0.99999	GSE81812
0.99999	GSE81812
0.99999	GSE81812
0.99999	GSE81812
0.99999	GSE81812
0.99999	GSE81812
0.99999	GSE81812
0.99999	GSE81812
0.99999	GSE81812
0.99999	GSE81812
0.99999	GSE81812
0.99999	GSE81812
0.99999	GSE81812
0.99999	GSE81812
0.99999	GSE81812
0.99999	GSE81812
0.99999	GSE81812
0.99999	GSE81812
0.99999	GSE81812
0.99999	GSE81812
0.99999	GSE81812
0.99999	GSE81812
0.99999	GSE81812
0.99999	GSE81812
0.99999	GSE81812
0.99999	GSE81812
0.99999	GSE81812
0.99999	GSE81812
0.99999	GSE81812
0.99999	GSE81812
0.99999	GSE81812
0.99999	GSE81812
0.99999	GSE81812
0.99999	GSE81812
0.99999	GSE81812
0.99999	GSE81812
0.99999	GSE81812
0.99999	GSE81812
0.99999	GSE81812
0.99999	GSE81812
0.99999	GSE81812
0.99999	GSE81812
0.99999	GSE81812
0.99999	GSE81812
0.99999	GSE81812
0.99999	GSE81812
0.99999	GSE81812
0.99999	GSE81812
0.99999	GSE81812
0.99999	GSE81812
0.99999	GSE81812
0.99999	GSE81812
0.99999	GSE81812
0.99999	GSE81812
0.99999	GSE81812
0.99999	GSE81812
0.99999	GSE81812
0.99999	GSE81812
0.99999	GSE81812
0.99999	GSE81812
0.99999	GSE81812
0.99999	GSE81812
0.99999	GSE81812
0.99999	GSE81812
0.99999	GSE81812
0.99999	GSE81812
0.99999	GSE81812
0.99999	GSE81812
0.99999	GSE81812
0.99999	GSE81812
0.99999	GSE81812
0.99999	GSE81812
0.99999	GSE81812
0.99999	GSE81812
0.99999	GSE81812
0.99999	GSE81812
0.99999	GSE81812
0.99999	GSE81812
0.99999	GSE81812
0.99999	GSE81812
0.99999	GSE81812
0.99999	GSE81812
0.99999	GSE81812
0.99999	GSE81812
0.99999	GSE81812
0.99999	GSE81812
0.99999	GSE81812
0.99999	GSE81812
0.99999	GSE81812
0.99999	GSE81812
0.99999	GSE81812
0.99999	GSE81812
0.99999	GSE81812
0.99999	GSE81812
0.99999	GSE81812
0.99999	GSE81812
0.999997	GSE81812
0.999997	GSE81812
0.999997	GSE81812
0.999997	GSE81812
0.999997	GSE81812
0.999997	GSE81812
0.999997	GSE81812
0.999997	GSE81812
0.999997	GSE81812
0.999997	GSE81812
0.999997	GSE81812
0.999997	GSE81812
0.999997	GSE81812
0.999997	GSE81812
0.999997	GSE81812
0.999997	GSE81812
0.999997	GSE81812
0.999997	GSE81812
0.999997	GSE81812
0.999997	GSE81812
0.999997	GSE81812
0.999997	GSE81812
0.999997	GSE81812
0.999997	GSE81812
0.999997	GSE81812
0.999997	GSE81812
0.999997	GSE81812
0.999997	GSE81812
0.999997	GSE81812
0.999997	GSE81812
0.999997	GSE81812
0.999997	GSE81812
0.999997	GSE81812
0.999997	GSE81812
0.999997	GSE81812
0.999997	GSE81812
0.999997	GSE81812
0.999997	GSE81812
0.999997	GSE81812
0.999997	GSE81812
0.999997	GSE81812
0.999997	GSE81812
0.999997	GSE81812
0.999997	GSE81812
0.999997	GSE81812
0.999997	GSE81812
0.999997	GSE81812
0.999997	GSE81812
0.999997	GSE81812
0.999997	GSE81812
0.999997	GSE81812
0.999997	GSE81812
0.999997	GSE81812
0.999997	GSE81812
0.999997	GSE81812
0.999997	GSE81812
0.999997	GSE81812
0.999997	GSE81812
0.999997	GSE81812
0.999997	GSE81812
0.999997	GSE81812
0.999997	GSE81812
0.999997	GSE81812
0.999997	GSE81812
0.999997	GSE81812
0.999997	GSE81812
0.999997	GSE81812
0.999997	GSE81812
0.999997	GSE81812
0.999997	GSE81812
0.999997	GSE81812
0.999997	GSE81812
0.999997	GSE81812
0.999997	GSE81812
0.999997	GSE81812
0.999997	GSE81812
0.999997	GSE81812
0.999997	GSE81812
0.999997	GSE81812
0.999997	GSE81812
0.999997	GSE81812
0.999997	GSE81812
0.999997	GSE81812
0.999997	GSE81812
0.999997	GSE81812
0.999997	GSE81812
0.999997	GSE81812
0.999997	GSE81812
0.999997	GSE81812
0.999997	GSE81812
0.999997	GSE81812
0.999997	GSE81812
0.999997	GSE81812
0.999997	GSE81812
0.999997	GSE81812
0.999997	GSE81812
0.999997	GSE81812
0.999997	GSE81812
0.999997	GSE81812
0.999997	GSE81812
0.999997	GSE81812
0.999997	GSE81812
0.999997	GSE81812
0.999997	GSE81812
0.999997	GSE81812
0.999997	GSE81812
0.999997	GSE81812
0.999997	GSE81812
0.999997	GSE81812
0.999997	GSE81812
0.999997	GSE81812
0.999997	GSE81812
0.999997	GSE81812
0.999997	GSE81812
0.999997	GSE81812
0.999997	GSE81812
0.999997	GSE81812
0.999997	GSE81812
0.999997	GSE81812
0.999997	GSE81812
0.999997	GSE81812
0.999997	GSE81812
0.999997	GSE81812
0.999997	GSE81812
0.999997	GSE81812
0.999997	GSE81812
0.999997	GSE81812
0.999997	GSE81812
0.999997	GSE81812
0.999997	GSE81812
0.999997	GSE81812
0.999997	GSE81812
0.999997	GSE81812
0.999997	GSE81812
0.999997	GSE81812
0.999997	GSE81812
0.999997	GSE81812
0.999997	GSE81812
0.999997	GSE81812
0.999997	GSE81812
0.999997	GSE81812
0.999997	GSE81812
0.999997	GSE81812
0.999997	GSE81812
0.999997	GSE81812
0.999997	GSE81812
0.999997	GSE81812
0.999997	GSE81812
0.999997	GSE81812
0.999997	GSE81812
0.999997	GSE81812
0.999997	GSE81812
0.999997	GSE81812
0.999997	GSE81812
0.999997	GSE81812
0.999997	GSE81812
0.999997	GSE81812
0.999997	GSE81812
0.999997	GSE81812
0.999997	GSE81812
0.999997	GSE81812
0.999997	GSE81812
0.999997	GSE81812
0.999997	GSE81812
0.999997	GSE81812
0.999997	GSE81812
0.999997	GSE81812
0.999997	GSE81812
0.999997	GSE81812
0.999997	GSE81812
0.999997	GSE81812
0.999997	GSE81812
0.999997	GSE81812
0.999997	GSE81812
0.999997	GSE81812
0.999997	GSE81812
0.999997	GSE81812
0.999997	GSE81812
0.999997	GSE81812
0.999997	GSE81812
0.999997	GSE81812
0.999997	GSE81812
0.999997	GSE81812
0.999997	GSE81812
0.999997	GSE81812
0.999997	GSE81812
0.999997	GSE81812
0.999997	GSE81812
0.999997	GSE81812
0.999997	GSE81812
0.999997	GSE81812
0.999997	GSE81812
0.999997	GSE81812
0.999997	GSE81812
0.999997	GSE81812
0.999997	GSE81812
0.999997	GSE81812
0.999997	GSE81812
0.999997	GSE81812
0.999997	GSE81812
0.999997	GSE81812
0.999997	GSE81812
0.999997	GSE81812
0.999997	GSE81812
0.999997	GSE81812
0.999997	GSE81812
0.999997	GSE81812
0.999997	GSE81812
0.999997	GSE81812
0.999997	GSE81812
0.999997	GSE81812
0.999997	GSE81812
0.999997	GSE81812
0.999997	GSE81812
0.999997	GSE81812
0.999997	GSE81812
0.999997	GSE81812
0.999997	GSE81812
0.999997	GSE81812
0.999997	GSE81812
0.999997	GSE81812
0.999997	GSE81812
0.999997	GSE81812
0.999997	GSE81812
0.999997	GSE81812
0.999997	GSE81812
0.999997	GSE81812
0.999997	GSE81812
0.999997	GSE81812
0.999997	GSE81812
0.999997	GSE81812
0.999997	GSE81812
0.999997	GSE81812
0.999997	GSE81812
0.999997	GSE81812
0.999997	GSE81812
0.999997	GSE81812
0.999997	GSE81812
0.999997	GSE81812
0.999997	GSE81812
0.999997	GSE81812
0.999997	GSE81812
0.999997	GSE81812
0.999997	GSE81812
0.999997	GSE81812
0.999997	GSE81812
0.999997	GSE81812
0.999997	GSE81812
0.999997	GSE81812
0.999997	GSE81812
0.999997	GSE81812
0.999997	GSE81812
0.999997	GSE81812
0.999997	GSE81812
0.999997	GSE81812
0.999997	GSE81812
0.999997	GSE81812
0.999997	GSE81812
0.999997	GSE81812
0.999997	GSE81812
0.999997	GSE81812
0.999997	GSE81812
0.999997	GSE81812
0.999997	GSE81812
0.999997	GSE81812
0.999997	GSE81812
0.999997	GSE81812
0.999997	GSE81812
0.999997	GSE81812
0.999997	GSE81812
0.999997	GSE81812
0.999997	GSE81812
0.999997	GSE81812
0.999997	GSE81812
0.999997	GSE81812
0.999997	GSE81812
0.999997	GSE81812
0.999997	GSE81812
0.999997	GSE81812
0.999997	GSE81812
0.999997	GSE81812
0.999997	GSE81812
0.999997	GSE81812
0.999997	GSE81812
0.999997	GSE81812
0.999997	GSE81812
0.999997	GSE81812
0.999997	GSE81812
0.999997	GSE81812
0.999997	GSE81812
0.999997	GSE81812
0.999997	GSE81812
0.999997	GSE81812
0.999997	GSE81812
0.999997	GSE81812
0.999997	GSE81812
0.999997	GSE81812
0.999997	GSE81812
0.999997	GSE81812
0.999997	GSE81812
0.999997	GSE81812
0.999997	GSE81812
0.999997	GSE81812
0.999997	GSE81812
0.999997	GSE81812
0.999997	GSE81812
0.999997	GSE81812
0.997799	GSE81812
0.997799	GSE81812
0.997799	GSE81812
0.997799	GSE81812
0.997799	GSE81812
0.997799	GSE81812
0.997799	GSE81812
0.997799	GSE81812
0.997799	GSE81812
0.997799	GSE81812
0.997799	GSE81812
0.997799	GSE81812
0.997799	GSE81812
0.997799	GSE81812
0.997799	GSE81812
0.997799	GSE81812
0.997799	GSE81812
0.997799	GSE81812
0.997799	GSE81812
0.997799	GSE81812
0.997799	GSE81812
0.997799	GSE81812
0.997799	GSE81812
0.997799	GSE81812
0.997799	GSE81812
0.997799	GSE81812
0.997799	GSE81812
0.997799	GSE81812
0.997799	GSE81812
0.997799	GSE81812
0.997799	GSE81812
0.997799	GSE81812
0.997799	GSE81812
0.997799	GSE81812
0.997799	GSE81812
0.997799	GSE81812
0.997799	GSE81812
0.997799	GSE81812
0.997799	GSE81812
0.997799	GSE81812
0.997799	GSE81812
0.997799	GSE81812
0.997799	GSE81812
0.997799	GSE81812
0.997799	GSE81812
0.997799	GSE81812
0.997799	GSE81812
0.997799	GSE81812
0.997799	GSE81812
0.997799	GSE81812
0.997799	GSE81812
0.997799	GSE81812
0.997799	GSE81812
0.997799	GSE81812
0.997799	GSE81812
0.997799	GSE81812
0.997799	GSE81812
0.997799	GSE81812
[truncated: 463,574+ more rows]

[truncated: 18 more sheets: FigureS2d, FigureS2e, FigureS2fg, FigureS3, FigureS6a, FigureS6b, FigureS6d, FigureS6ef, FigureS7e, FigureS7f, FigureS10a, FigureS10b, FigureS11a, FigureS11b, FigureS12, FigureS13bc, FigureS13d, FigureS13e]
